# Supplementary material for: The ubiquitin-specific protease 21 is critical for cancer cell mitochondrial function and regulates proliferation and migration
Source: J Biol Chem. 2024 Sep 19;300(10):107793. doi: 10.1016/j.jbc.2024.107793 (PMC11513602; doi:10.1016/j.jbc.2024.107793)
Supplement: Supplementary Table S1 [file mmc2.xlsx]

## Sheet: Differential expression
EnsemblID	baseMean	log2FoldChange	lfcSE	pvalue	padj	EnsemblID	ENTREZ	SYMBOL
ENSG00000179059	47.166762735639	-9.97759676916906	2.91742793050583	5.34955435060732e-14	1.43385707410123e-12	ENSG00000179059	132625	ZFP42
ENSG00000164176	45.4302045097647	-9.91427106031661	2.91007331662507	7.66797960037821e-14	2.02697618447545e-12	ENSG00000164176	10085	EDIL3
ENSG00000118246	814.39599058099	-9.89990736869195	0.634746700000933	3.05925284603863e-53	6.03873638889551e-51	ENSG00000118246	22868	FASTKD2
ENSG00000198429	44.6224195531809	-9.88381931803916	2.90769447096315	9.90347428714008e-14	2.58875347052829e-12	ENSG00000198429	7620	ZNF69
ENSG00000180964	43.1607369704916	-9.82314564236232	2.89576606497177	1.30274780637744e-13	3.3719775022669e-12	ENSG00000180964	90843	TCEAL8
ENSG00000237438	43.066937488758	-9.8177813209123	2.89476777297915	1.37077936516132e-13	3.5350709366999e-12	ENSG00000237438
ENSG00000224721	186.730435919056	-9.80461039581554	1.2966315351504	1.86842588360841e-17	6.63244085507448e-16	ENSG00000224721	102724153	FLVCR2-AS1
ENSG00000179542	39.6239760979778	-9.68022675925338	2.88370169471323	3.09334975617854e-13	7.76868492274042e-12	ENSG00000179542	139065	SLITRK4
ENSG00000163565	912.436856180381	-9.59933239469296	0.540813883351819	5.45020229835554e-69	1.71811526482936e-66	ENSG00000163565	3428	IFI16
ENSG00000286443	11.2432463965013	-9.59308356957292e-05	0.32232972022462	0.997900937110654	0.99884676994996	ENSG00000286443
ENSG00000133135	36.4325475506699	-9.5334339284831	2.86796603015663	8.30664121773845e-13	2.0073749331791e-11	ENSG00000133135	79589	RNF128
ENSG00000160229	35.1018829924027	-9.46831036718201	2.8604259197997	1.15878659360111e-12	2.73766573192943e-11	ENSG00000160229	7617	ZNF66
ENSG00000152661	470.004826311423	-9.40222805067916	0.704831030299813	4.15980954912085e-39	4.93591783634728e-37	ENSG00000152661	2697	GJA1
ENSG00000204970	33.0428674591512	-9.36657763215548	2.85023585088991	2.10935141359466e-12	4.86371301381362e-11	ENSG00000204970	56147	PCDHA1
ENSG00000005844	136.099874796893	-9.32756649289981	1.29456354400389	5.86613661278994e-16	1.86313791577047e-14	ENSG00000005844	3683	ITGAL
ENSG00000235268	32.0367580605362	-9.31484060427659	2.8435223693768	2.59609609654812e-12	5.94064416632642e-11	ENSG00000235268	390245	KDM4E
ENSG00000258101	24.3900689803409	9.29682416885214e-05	0.27588733772528	0.998860096055097	0.999389173839087	ENSG00000258101
ENSG00000152217	233.006302391106	-9.28536662104813	0.966124616699392	2.31780761301761e-20	9.8897807261707e-19	ENSG00000152217	26040	SETBP1
ENSG00000267886	31.3100603914429	-9.27540189121231	2.83929267523007	3.28078345217927e-12	7.38735898651156e-11	ENSG00000267886
ENSG00000138669	30.6407957756131	-9.23829300144027	2.8354907352182	4.0224929705472e-12	8.95248409177318e-11	ENSG00000138669	5593	PRKG2
ENSG00000233610	121.301621875032	-9.15767931177736	1.29355531195156	1.83894594905416e-15	5.62089397828842e-14	ENSG00000233610	100129597	LINC00462
ENSG00000060688	2696.48251827637	-9.14012346343335e-05	0.0587417798188298	0.998328730716351	0.999034464582436	ENSG00000060688	9410	SNRNP40
ENSG00000232524	28.5131991394237	-9.11167720425527	2.82289614343931	8.57248287828221e-12	1.84190651955441e-10	ENSG00000232524
ENSG00000253877	27.8881656254563	-9.07207737541656	2.82026423066199	1.1331963183857e-11	2.4030360884161e-10	ENSG00000253877	101927459	LINC01608
ENSG00000189190	287.428379239946	-9.06725660701169	0.807222329570629	6.29366375624822e-28	4.27422740179159e-26	ENSG00000189190	162966	ZNF600
ENSG00000236212	26.0432421197964	-8.95510097440038	2.80498797056761	1.95633193152797e-11	4.06689829978369e-10	ENSG00000236212
ENSG00000275216	104.166516002838	-8.92655904055562	1.29278701194705	9.12288492178475e-15	2.61090043947176e-13	ENSG00000275216
ENSG00000250423	333.290204572534	-8.89904157806527	0.705660664064873	3.70584682115644e-35	3.5416828375405e-33	ENSG00000250423	57481	KIAA1210
ENSG00000154274	24.3972219746478	-8.83727484052577	2.79109662638908	3.79136517121833e-11	7.68497349148775e-10	ENSG00000154274	55286	C4orf19
ENSG00000286797	23.1589930514633	-8.74797840847662	2.78249895940891	6.06810053922648e-11	1.20342114074181e-09	ENSG00000286797
ENSG00000237440	92.3597432114948	-8.74602027214432	1.29125308882251	2.8622845064507e-14	7.90252432166603e-13	ENSG00000237440	100129842	ZNF737
ENSG00000143878	159.63496412359	-8.72800182791496	0.966999730566791	3.4962991537349e-18	1.30238685054735e-16	ENSG00000143878	388	RHOB
ENSG00000237923	21.3418372952567	-8.59979227778245	2.77045998711308	1.55042576215187e-10	2.98509959183314e-09	ENSG00000237923	105375014	LINC02570
ENSG00000152092	82.3652432287446	-8.57191443189055	1.29067569302229	9.03702235084248e-14	2.37106769033719e-12	ENSG00000152092	460	ASTN1
ENSG00000164438	20.8568210805642	-8.5637456382402	2.76456829846206	1.70354644124831e-10	3.26502762119832e-09	ENSG00000164438	30012	TLX3
ENSG00000256229	78.6984495578975	-8.50326351994045	1.29120098720029	1.45335254285112e-13	3.73888660871603e-12	ENSG00000256229	90649	ZNF486
ENSG00000249790	19.6764258064794	-8.45934150081211	2.7542968450624	3.01305255275549e-10	5.57900547987199e-09	ENSG00000249790
ENSG00000269345	19.5660738110148	-8.44931507957038	2.75209622323785	3.01389387459587e-10	5.57900547987199e-09	ENSG00000269345	100312830	VN1R85P
ENSG00000267383	19.1845973305311	-8.41590408520547	2.74916819466412	3.57449545493367e-10	6.54786804021283e-09	ENSG00000267383
ENSG00000281566	18.9035103198446	-8.38484283490645	2.74428668680919	4.26889054683846e-10	7.771753776162e-09	ENSG00000281566
ENSG00000101825	18.8624294823941	-8.38207648731305	2.74357855208325	4.27205441698977e-10	7.771753776162e-09	ENSG00000101825	25878	MXRA5
ENSG00000150051	125.948385569646	-8.37507999794371	0.967979163224925	7.35289768603432e-17	2.50484761333437e-15	ENSG00000150051	283078	MKX
ENSG00000111700	18.2769126613083	-8.32812971853987	2.74039253553251	5.87729520629635e-10	1.05198603434055e-08	ENSG00000111700	28234	SLCO1B3
ENSG00000152208	18.2325704228499	-8.3207580733849	2.73956128364346	6.10573376962343e-10	1.08918245733291e-08	ENSG00000152208	2895	GRID2
ENSG00000250451	18.1650856825969	-8.31664186121649	2.73788351877781	5.95166393128857e-10	1.06349487218905e-08	ENSG00000250451	100874363	HOXC-AS1
ENSG00000162782	17.3908063493113	-8.23361745137651	2.73392238691261	1.12094232594433e-09	1.93584814932708e-08	ENSG00000162782	163589	TDRD5
ENSG00000116147	17.0157195589732	-8.19715573298486	2.72661787660287	1.12863292783326e-09	1.94753726052012e-08	ENSG00000116147	7143	TNR
ENSG00000150551	16.1063596085855	-8.09979345118237	2.71633304949048	1.80232080347436e-09	3.01161532359034e-08	ENSG00000150551	116372	LYPD1
ENSG00000232023	15.9845920794806	-8.08154172936083	2.72093121192738	2.52036697994182e-09	4.17838861721752e-08	ENSG00000232023	101928765	LINC01807
ENSG00000117069	15.721532565772	-8.05559909927306	2.713197289234	2.35645281956772e-09	3.91278616368631e-08	ENSG00000117069	81849	ST6GALNAC5
ENSG00000273203	15.2579835717092	-8.00096654149063	2.70686703601116	2.97598545908342e-09	4.89531066053745e-08	ENSG00000273203
ENSG00000118620	14.9077365396047	-7.95746692403729	2.70148763384165	3.67620163389647e-09	5.98651154275461e-08	ENSG00000118620	80264	ZNF430
ENSG00000207287	14.7646801125141	-7.93930677643475	2.70030490172748	4.0464283239229e-09	6.53420212763167e-08	ENSG00000207287	106481582	RNU6-1274P
ENSG00000174125	14.7431017552883	-7.93604980345338	2.70077617435258	4.25049790138683e-09	6.84258888530421e-08	ENSG00000174125	7096	TLR1
ENSG00000176204	14.68093231777	-7.91988511590389	2.70591001491021	5.6437435555691e-09	8.93564525016304e-08	ENSG00000176204	80059	LRRTM4
ENSG00000137691	14.6067464528573	-7.91909874712732	2.69860121554319	4.49850144891548e-09	7.22155890721837e-08	ENSG00000137691	85016	CFAP300
ENSG00000174482	14.3618255727227	-7.8895524916978	2.69666303305066	5.34268428500322e-09	8.49720141442417e-08	ENSG00000174482	158038	LINGO2
ENSG00000256771	89.4207238806853	-7.8642048657494	0.969495772222195	4.80560606065388e-15	1.39998904285615e-13	ENSG00000256771	56242	ZNF253
ENSG00000260719	13.5444786863075	-7.78234794097426	2.68539556498742	8.59783434248232e-09	1.32939135539948e-07	ENSG00000260719
ENSG00000267470	13.4311767243492	-7.76201883390766	2.68693491700498	1.04819823195036e-08	1.60543835076313e-07	ENSG00000267470	100507433	ZNF571-AS1
ENSG00000261645	12.8718635081479	-7.68142513440899	2.67223363293941	1.42037281941609e-08	2.1291479289487e-07	ENSG00000261645	101929222	DISC1FP1
ENSG00000129538	12.238854184192	-7.58797710875916	2.67192491942532	2.44087063084966e-08	3.55787636950833e-07	ENSG00000129538	6035	RNASE1
ENSG00000186265	198.713845452651	-7.58682666492518	0.590690644831901	5.70673330126773e-37	6.11837127188202e-35	ENSG00000186265	151888	BTLA
ENSG00000232445	73.1820987771683	-7.56308954606215	0.971677885323237	5.23087272940594e-14	1.40382799133142e-12	ENSG00000232445
ENSG00000125845	163.260170503088	-7.54791969951989	0.641745899001738	3.8826261547641e-31	3.14195199290316e-29	ENSG00000125845	650	BMP2
ENSG00000197937	72.1962516884415	-7.5397393057654	0.973169196143222	6.50645882284089e-14	1.73513783834877e-12	ENSG00000197937	84671	ZNF347
ENSG00000115380	11.6650643312607	-7.51033613712845	2.66956573443013	3.24072119923785e-08	4.64679378473202e-07	ENSG00000115380	2202	EFEMP1
ENSG00000117148	2126.46969013512	-7.48490159462928	0.179826675729808	0	0	ENSG00000117148	81569	ACTL8
ENSG00000282757	11.4578737262468	-7.48035289467146	2.67116544760106	3.85526541592794e-08	5.47592877268419e-07	ENSG00000282757	100033411	DUXB
ENSG00000081818	11.3577737156898	-7.44640997156569	2.66949893731305	5.44819430356254e-08	7.53084501868746e-07	ENSG00000081818	56131	PCDHB4
ENSG00000038427	886.376639800437	-7.4462182281942	0.268939192686156	4.59125402115212e-168	7.45937509082722e-165	ENSG00000038427	1462	VCAN
ENSG00000214429	11.1191533643787	-7.42113800027112	2.66333481071949	5.03142062913497e-08	7.00693890462388e-07	ENSG00000214429
ENSG00000198131	148.020163121951	-7.40878005716308	0.643241947327839	6.20459452343706e-30	4.71392952983864e-28	ENSG00000198131	27300	ZNF544
ENSG00000234840	11.0039758233374	-7.39903981742825	2.6607801473525	5.52416378844558e-08	7.62587342325223e-07	ENSG00000234840	441389	LINC01239
ENSG00000104321	10.9708707958752	-7.38261249838827	2.66131232223254	7.00882307708403e-08	9.54438118704654e-07	ENSG00000104321	8989	TRPA1
ENSG00000104611	10.8479177427636	-7.36477493938004	2.65638837980448	6.94885135619546e-08	9.46881867704544e-07	ENSG00000104611	63898	SH2D4A
ENSG00000176654	10.7458529918015	-7.35281982598758	2.65399368215062	7.07032938077065e-08	9.60955127742966e-07	ENSG00000176654
ENSG00000146648	10.6306754507602	-7.33455278633898	2.6532659886302	7.21836211970243e-08	9.79813793896112e-07	ENSG00000146648	1956	EGFR
ENSG00000148948	10.6092973914525	-7.33118372122383	2.65312511945313	7.37403174760554e-08	9.97738145683386e-07	ENSG00000148948	57689	LRRC4C
ENSG00000231412	88.1252999124519	-7.32328361540829	0.816052101073878	1.5392845439825e-18	5.84734331896661e-17	ENSG00000231412
ENSG00000187821	10.4859437425047	-7.30376363833663	2.64873920036864	8.57683403387848e-08	1.15236203326684e-06	ENSG00000187821	391723	HELT
ENSG00000165164	10.4069323320153	-7.28371513718837	2.64811977098681	1.02912558966658e-07	1.36276875105629e-06	ENSG00000165164	286464	CFAP47
ENSG00000259692	10.3872295538725	-7.28008517458745	2.64837682518493	1.06171088931939e-07	1.40152473083218e-06	ENSG00000259692
ENSG00000280079	10.3494992787517	-7.27026383167426	2.65092108143562	1.20683517296101e-07	1.57927916283206e-06	ENSG00000280079
ENSG00000286132	35.2597138946286	-7.26963516173408	1.29174967739694	2.42939592746309e-10	4.57727666226119e-09	ENSG00000286132
ENSG00000164695	10.2888048244803	-7.26808214115289	2.64749610156521	1.0096018171805e-07	1.3394346721526e-06	ENSG00000164695	92421	CHMP4C
ENSG00000196431	84.8035240090634	-7.26173943788976	0.814714449380091	2.6336352778382e-18	9.84513463773815e-17	ENSG00000196431	1413	CRYBA4
ENSG00000239440	10.1159939322574	-7.23778304863603	2.64139111682432	1.10382828919644e-07	1.45077518955308e-06	ENSG00000239440	105377180	LINC02008
ENSG00000213859	9.9580602726006	-7.20153962399422	2.63958087877351	1.37091091086099e-07	1.78075088242897e-06	ENSG00000213859	147040	KCTD11
ENSG00000171649	33.8027185061005	-7.19370923286137	1.29075734401683	3.70751065958397e-10	6.78564407634949e-09	ENSG00000171649	284307	ZIK1
ENSG00000215037	9.85313471646686	-7.16670420325873	2.64423212124255	1.94753619615728e-07	2.46754121169994e-06	ENSG00000215037	100287345	VENTXP2
ENSG00000173157	9.66377131051284	-7.13589397815851	2.63699650362368	1.98504389273588e-07	2.51204985371327e-06	ENSG00000173157	80070	ADAMTS20
ENSG00000250584	9.43205238177949	-7.09914494987238	2.62819604748025	2.02336677883198e-07	2.55748233008439e-06	ENSG00000250584	100506791	LINC01511
ENSG00000248588	9.25274066281496	-7.06335282187658	2.62469361641561	2.31934282731902e-07	2.90790579607347e-06	ENSG00000248588
ENSG00000257446	9.23136260350722	-7.05898083114835	2.62508610599286	2.40415206089004e-07	3.00106948451883e-06	ENSG00000257446	729747	ZNF878
ENSG00000077092	181.391760929631	-7.05212932755941	0.517487924861217	9.84075811529729e-42	1.30721164876223e-39	ENSG00000077092	5915	RARB
ENSG00000277247	9.20013315512807	-7.04993664531359	2.62739978573723	2.67944308522962e-07	3.31144045659069e-06	ENSG00000277247
ENSG00000164265	195.472512031439	-6.99784963533718	0.489842371500151	9.43264477688231e-46	1.38352007175369e-43	ENSG00000164265	117156	SCGB3A2
ENSG00000002745	8.9404242037493	-6.99181972119883	2.62191373839584	3.32915632205623e-07	4.08571241592967e-06	ENSG00000002745	51384	WNT16
ENSG00000153976	8.8007183389885	-6.95175715073571	2.62528548745212	4.48916181613344e-07	5.43355797814065e-06	ENSG00000153976	9955	HS3ST3A1
ENSG00000250894	8.71018025826279	-6.94333221939238	2.61875392213752	4.11663179752826e-07	5.01426644726611e-06	ENSG00000250894	100129611	PRAMEF31P
ENSG00000224294	8.6919524633668	-6.93792773282041	2.62011644877037	4.36995999107251e-07	5.30143164683759e-06	ENSG00000224294	101927501	PINCR
ENSG00000118564	1929.31520952619	6.93299530013169e-05	0.0633096296373991	0.999995994697519	0.999995994697519	ENSG00000118564	26234	FBXL5
ENSG00000101746	48.0030459628096	-6.9257571002068	0.978383613478533	5.97653344653690e-12	1.31489961379485e-10	ENSG00000101746	8715	NOL4
ENSG00000230392	8.57214967466691	-6.90522282577597	2.61971382859909	5.21139029255635e-07	6.21161254904529e-06	ENSG00000230392	101928336	LOC101928336
ENSG00000287064	202.740568749574	-6.90138178111772	0.466580416782679	5.10217169993236e-49	8.41898191205245e-47	ENSG00000287064
ENSG00000174473	8.5078151988256	-6.89477933829479	2.61821082471088	5.35929013641988e-07	6.372681378708e-06	ENSG00000174473	442117	GALNTL6
ENSG00000286705	8.47993631277628	-6.88149573845334	2.62371877452579	6.44691319327239e-07	7.55214939296207e-06	ENSG00000286705
ENSG00000230975	8.43224351198803	-6.87754572168618	2.61283259420746	5.2711131948869e-07	6.27571486974105e-06	ENSG00000230975
ENSG00000250775	8.39766350127905	-6.87304597802139	2.61075932155519	5.20798917446679e-07	6.21106376927799e-06	ENSG00000250775
ENSG00000165186	64.6897528134056	-6.85078256845073	0.819714238882782	2.22445050222694e-16	7.27285124729648e-15	ENSG00000165186	139411	PTCHD1
ENSG00000248837	8.27766041466108	-6.83760841815197	2.61279208304706	6.56813945032926e-07	7.68563287149054e-06	ENSG00000248837	105374524	LOC105374524
ENSG00000286540	8.22820317138594	-6.82864317013442	2.61222658409805	6.78907080208728e-07	7.91346381958529e-06	ENSG00000286540
ENSG00000188227	373.786692333958	-6.81519814251591	0.335450714678483	2.24431250649775e-91	1.21543908845484e-88	ENSG00000188227	390927	ZNF793
ENSG00000206337	133.125994269668	-6.78341752527105	0.556244722773147	9.30266871581859e-34	8.54268112812193e-32	ENSG00000206337	10866	HCP5
ENSG00000285842	7.73174944777907	-6.70749830705117	2.60082785837743	1.03498836419774e-06	1.17337569727431e-05	ENSG00000285842
ENSG00000053108	209.495351057541	-6.69211231880503	0.429319993185278	2.34339940742732e-54	4.85244498865415e-52	ENSG00000053108	23105	FSTL4
ENSG00000249395	41.2843155481671	-6.69123603487025	0.981983728755703	3.037012551865e-11	6.20955877133986e-10	ENSG00000249395	101805492	CASC9
ENSG00000279511	7.66426470752602	-6.68916233530293	2.60439101466426	1.2077019605944e-06	1.35248531864869e-05	ENSG00000279511
ENSG00000102466	7.57381578812229	-6.66228735287759	2.60153136990216	1.30958464788889e-06	1.45884690654332e-05	ENSG00000102466	2259	FGF14
ENSG00000266916	7.56396439905088	-6.66190361402214	2.59928471253766	1.26791823030252e-06	1.41691539376823e-05	ENSG00000266916	101927720	ZNF793-AS1
ENSG00000277586	40.5081304485806	-6.65853185655587	0.990317673406335	5.1314736801399e-11	1.02731616680791e-09	ENSG00000277586	4747	NEFL
ENSG00000250284	7.54573660415489	-6.64483471266466	2.60736331952304	1.60662579972212e-06	1.75095683776734e-05	ENSG00000250284	105379191	CTB-1I21.1
ENSG00000250920	120.693746229986	-6.63612768209021	0.558954433718075	3.98099405800584e-32	3.41799087394883e-30	ENSG00000250920
ENSG00000172995	7.36997574543826	-6.61372273182275	2.59508697278189	1.4916162032232e-06	1.63914806598737e-05	ENSG00000172995	10777	ARPP21
ENSG00000259124	7.37165102660318	-6.61356276246948	2.59545764420446	1.50245071085853e-06	1.64762520581739e-05	ENSG00000259124
ENSG00000104327	431.721262653659	-6.59528610214815	0.292339523683077	2.09138598241572e-112	1.7668865333841e-109	ENSG00000104327	793	CALB1
ENSG00000214189	7.30249100518521	-6.58497685733847	2.60345564026681	1.98719499645002e-06	2.14140538367453e-05	ENSG00000214189
ENSG00000271369	7.30899183192679	-6.57902234404843	2.60909701106304	2.21665755938837e-06	2.3741391638865e-05	ENSG00000271369
ENSG00000069018	7.17096124833091	-6.55623631721355	2.59370376537995	1.94069789494549e-06	2.09450588856125e-05	ENSG00000069018	57113	TRPC7
ENSG00000250120	37.213697607223	-6.53085439614914	0.987342027967362	1.02605016447224e-10	1.99734613122749e-09	ENSG00000250120	56139	PCDHA10
ENSG00000186479	7.06416011311418	-6.52772293019869	2.60005808620831	2.25892737320743e-06	2.4145144255827e-05	ENSG00000186479	401190	RGS7BP
ENSG00000145708	97.0263581862732	-6.52749672252038	0.59968520841019	3.26737581632051e-27	2.11687866921796e-25	ENSG00000145708	1393	CRHBP
ENSG00000289039	7.0740115021856	-6.52094341467869	2.59523373122034	2.33474401443194e-06	2.49051153175843e-05	ENSG00000289039
ENSG00000166415	94.8492884271664	-6.49207068658305	0.601925094725295	8.81752653258777e-27	5.57589754176007e-25	ENSG00000166415	256764	WDR72
ENSG00000116701	21.5323967206948	-6.48061716673466	1.30844124156251	1.8880758140413e-08	2.78867477401164e-07	ENSG00000116701	4688	NCF2
ENSG00000280870	6.861795053677	-6.46361879460063	2.58888442619378	2.77035135545658e-06	2.92270684208783e-05	ENSG00000280870	101928469	MIR325HG
ENSG00000131969	6.84376755669909	-6.4616205434934	2.58612840206828	2.69932488799697e-06	2.86063426790687e-05	ENSG00000131969	145447	ABHD12B
ENSG00000228420	6.6694816812293	-6.40842379167398	2.58384901082459	3.31344597549725e-06	3.4423655901858e-05	ENSG00000228420
ENSG00000204969	6.67450752472405	-6.40436544904691	2.59275081181993	3.60525309735464e-06	3.72719288640369e-05	ENSG00000204969	56146	PCDHA2
ENSG00000152049	6.7811083620227	-6.40030864566615	2.61821908290501	5.61498045394523e-06	5.57826915182395e-05	ENSG00000152049	23704	KCNE4
ENSG00000289174	6.6250502814489	-6.38595785302538	2.59131494408175	4.08639307475602e-06	4.17151803440899e-05	ENSG00000289174
ENSG00000113389	101.61474512393	-6.38151612852754	0.55997297253541	8.44330768529913e-30	6.27926414159165e-28	ENSG00000113389	4883	NPR3
ENSG00000131686	19.990203652683	-6.36772539959426	1.30662452488183	3.1420575671238e-08	4.51759005277207e-07	ENSG00000131686	765	CA6
ENSG00000060718	73.7793525497935	-6.36655534458612	0.655522348315062	5.31467550387637e-22	2.59840882679104e-20	ENSG00000060718	1301	COL11A1
ENSG00000172000	33.3327042792806	-6.36619104698131	0.989482915988231	2.97462907947003e-10	5.52083838202869e-09	ENSG00000172000	80032	ZNF556
ENSG00000142347	6.59382083306975	-6.36337418167989	2.60134516407084	5.20236796233163e-06	5.20261428657227e-05	ENSG00000142347	4542	MYO1F
ENSG00000165124	6.56100526484766	-6.36186889892823	2.5882407276697	4.31619153252401e-06	4.38069588459585e-05	ENSG00000165124	79987	SVEP1
ENSG00000139874	6.55282915694116	-6.35980750947859	2.58813788966286	4.34985098282249e-06	4.41061942430119e-05	ENSG00000139874	6751	SSTR1
ENSG00000228014	6.51322330273743	-6.35797956240559	2.58202013037302	4.01931710876405e-06	4.11298433402159e-05	ENSG00000228014
ENSG00000144868	126.45475741787	-6.35478945785175	0.497341298255355	4.12053530978944e-37	4.46306801425963e-35	ENSG00000144868	66000	TMEM108
ENSG00000268940	6.35864020541048	-6.31484909066331	2.59152711202649	5.02778630369948e-06	5.04474463279985e-05	ENSG00000268940	541466	CT45A1
ENSG00000169946	19.4112117499251	-6.31478634691166	1.30673955245667	3.94574119778656e-08	5.58565682563338e-07	ENSG00000169946	23414	ZFPM2
ENSG00000169427	57.1997603852405	-6.28394778355513	0.730002541024169	1.39726658076296e-17	5.01046985607715e-16	ENSG00000169427	51305	KCNK9
ENSG00000130508	6.25677575236651	-6.25076787334354	2.59820205714066	7.8772377538108e-06	7.59357090818065e-05	ENSG00000130508	7837	PXDN
ENSG00000183421	6.19923156250685	-6.24939731350211	2.57918015624764	6.12213479980954e-06	6.0226180301247e-05	ENSG00000183421	54101	RIPK4
ENSG00000286966	6.17302795762244	-6.23111208920619	2.59308250771874	7.38019068622595e-06	7.14376752904575e-05	ENSG00000286966
ENSG00000105668	6.15459986480838	-6.2076465076797	2.59991634242417	9.47069561618333e-06	8.92115404674444e-05	ENSG00000105668	11045	UPK1A
ENSG00000188171	6.01991984354233	-6.18640803126493	2.57714390254045	7.62969963515966e-06	7.37176971611195e-05	ENSG00000188171	199777	ZNF626
ENSG00000279377	6.05617513541623	-6.18534364101754	2.58579393177388	8.66645949844469e-06	8.25639562772441e-05	ENSG00000279377
ENSG00000138039	5.99854178423458	-6.18312705519495	2.57506133488489	7.57131616621712e-06	7.32205900854724e-05	ENSG00000138039	3973	LHCGR
ENSG00000223547	5.992040957493	-6.1816497628531	2.57479035698193	7.59262908593133e-06	7.33930979057005e-05	ENSG00000223547	284391	ZNF844
ENSG00000196104	41.4603281784287	-6.17985595939295	0.83192859034982	2.04819489263061e-13	5.21832621559121e-12	ENSG00000196104	50859	SPOCK3
ENSG00000164093	99.40803431982	-6.16206326765402	0.52934966169613	3.99466807374282e-31	3.22028184677565e-29	ENSG00000164093	5308	PITX2
ENSG00000188921	52.3027136011973	-6.15056450190854	0.73176068944634	7.18398648104429e-17	2.45125974904905e-15	ENSG00000188921	401494	HACD4
ENSG00000259129	5.86701202738029	-6.12623641088218	2.57875794597121	9.96773711922407e-06	9.33607874479519e-05	ENSG00000259129	100506433	LINC00648
ENSG00000250390	28.5392863907684	-6.12383428819635	0.994965748727521	1.45713970322881e-09	2.46407107060813e-08	ENSG00000250390
ENSG00000151789	40.0259583197178	-6.12358795643865	0.836078899834507	4.00911355327104e-13	9.96193968925148e-12	ENSG00000151789	79750	ZNF385D
ENSG00000149050	5.8242559087648	-6.12337005267376	2.57435700245867	9.35216593180357e-06	8.82605436307521e-05	ENSG00000149050	7761	ZNF214
ENSG00000251350	5.87706371436977	-6.11307368266363	2.59015615751859	1.19956600540232e-05	0.000110879796936991	ENSG00000251350	100506827	LINC02475
ENSG00000236253	17.0316303680218	-6.10419265259393	1.31521177718912	1.17765502936414e-07	1.54300569945409e-06	ENSG00000236253	163742	SLC25A3P1
ENSG00000157368	151.055484187329	-6.09637375101865	0.422068590886838	3.56007564001152e-47	5.44872156468719e-45	ENSG00000157368	146433	IL34
ENSG00000138400	5.7961767247974	-6.08675163255164	2.59146067296795	1.34552257994386e-05	0.000123078312737091	ENSG00000138400	130752	MDH1B
ENSG00000133710	16.6901875523974	-6.06957086032042	1.31472451515669	1.35554759675563e-07	1.76296310289875e-06	ENSG00000133710	11005	SPINK5
ENSG00000180316	5.70592810331175	-6.06051728573119	2.58042232871804	1.29867856974477e-05	0.000119465984632314	ENSG00000180316	285848	PNPLA1
ENSG00000154175	5.65312029770677	-6.03662743984909	2.58534544523904	1.50497854822762e-05	0.000135898469077022	ENSG00000154175	25890	ABI3BP
ENSG00000184005	15.9454623863261	-5.9961004616293	1.31662255400581	1.90461376205228e-07	2.42479489260435e-06	ENSG00000184005	256435	ST6GALNAC3
ENSG00000171956	15.8215697901267	-5.98105180120923	1.31684732690216	2.02566985551112e-07	2.55886202262263e-06	ENSG00000171956	27023	FOXB1
ENSG00000196781	159.27970558718	-5.97040286954664	0.395044279848501	1.50445880818678e-51	2.73928228342353e-49	ENSG00000196781	7088	TLE1
ENSG00000135917	46.4990586516542	-5.96624306655522	0.739247803036479	9.00520257811061e-16	2.80943698156978e-14	ENSG00000135917	80704	SLC19A3
ENSG00000226383	5.34247911980602	-5.92672112815861	2.57108987300914	1.89371123236128e-05	0.000167702620288061	ENSG00000226383	101929378	LINC01876
ENSG00000165025	64.9917251928315	-5.92664817088609	0.613767963676395	5.80496630059453e-22	2.81208012006553e-20	ENSG00000165025	6850	SYK
ENSG00000197647	5.30789910909704	-5.91744659624452	2.56953002954372	1.92860118404206e-05	0.000170363804300093	ENSG00000197647	163059	ZNF433
ENSG00000242021	5.30789910909704	-5.91744659624452	2.56953002954372	1.92860118404206e-05	0.000170363804300093	ENSG00000242021
ENSG00000137090	5.30622382793212	-5.91151289435611	2.57311038575922	2.04707467585663e-05	0.0001802261952012	ENSG00000137090	1761	DMRT1
ENSG00000173253	83.2487782790014	-5.89637130620455	0.538101584723519	7.18795470762793e-28	4.85037672139966e-26	ENSG00000173253	10655	DMRT2
ENSG00000272734	24.5151188688138	-5.87829512199488	1.00196457963887	6.50929742535122e-09	1.02217747896538e-07	ENSG00000272734
ENSG00000109321	5.16986852550115	-5.85404702819817	2.56951524263684	2.3947220455989e-05	0.000207460723236647	ENSG00000109321	374	AREG
ENSG00000188013	5.15666657409991	-5.8536746175562	2.56690012649201	2.33167804034999e-05	0.000202664081852807	ENSG00000188013
ENSG00000125538	5.18957130364398	-5.84915740031812	2.57766606359219	2.63835584768717e-05	0.000226615347128917	ENSG00000125538	3553	IL1B
ENSG00000135905	5.16169241759465	-5.84895627953296	2.57107796285799	2.47594443374921e-05	0.000213970631690741	ENSG00000135905	55619	DOCK10
ENSG00000022556	5.13528851479217	-5.84771741459339	2.56591847518225	2.35925160515587e-05	0.000204807863347707	ENSG00000022556	55655	NLRP2
ENSG00000250320	5.14346462269867	-5.84667384222787	2.56838013048024	2.4299814624217e-05	0.000210256609864026	ENSG00000250320
ENSG00000278530	61.5712321284121	-5.84604419856517	0.612531854152407	1.71521710846339e-21	7.9445395938279e-20	ENSG00000278530	101060146	CHMP1B2P
ENSG00000214960	23.8610460432974	-5.83859859884684	1.00752958470603	9.46562748323756e-09	1.45293254413852e-07	ENSG00000214960	729920	CRPPA
ENSG00000083844	14.4126791334	-5.82257997144835	1.32334227157577	4.22370718257151e-07	5.14172446127336e-06	ENSG00000083844	9422	ZNF264
ENSG00000128052	4.98238069863013	-5.77747443394887	2.56524345394406	2.9600480781833e-05	0.000251890312084245	ENSG00000128052	3791	KDR
ENSG00000229970	4.95765207699256	-5.76372697475292	2.5686018731181	3.20019015601724e-05	0.000270148746144045	ENSG00000229970
ENSG00000174145	4.95282653141589	-5.76131639177426	2.56904888231641	3.23942443279569e-05	0.000273133267245819	ENSG00000174145	57495	NWD2
ENSG00000176697	22.6442192710069	-5.75361474141121	1.00516165258643	1.36766346377029e-08	2.05451066986432e-07	ENSG00000176697	627	BDNF
ENSG00000117122	22.4663092536096	-5.74378743083603	1.00566781203163	1.48035158530985e-08	2.2127746520403e-07	ENSG00000117122	4237	MFAP2
ENSG00000134330	312.087436411644	-5.7430290028	0.265133677089454	4.00702453624972e-104	3.13453204556039e-101	ENSG00000134330	285148	IAH1
ENSG00000182459	715.083630629524	-5.74142963384069	0.178950844238837	5.08487948123142e-226	1.78996232538481e-222	ENSG00000182459	400629	TEX19
ENSG00000183831	38.8975560634568	-5.6987824649887	0.742077764013438	1.77250820265196e-14	4.95856235075657e-13	ENSG00000183831	339416	ANKRD45
ENSG00000108018	4.831148163633	-5.69622525056609	2.57098796385937	4.03220843131302e-05	0.000332802947548895	ENSG00000108018	114815	SORCS1
ENSG00000113327	4.83764899037459	-5.69321702640577	2.57472865632541	4.20621568664141e-05	0.000345544463312148	ENSG00000113327	2566	GABRG2
ENSG00000185760	105.351038564491	-5.67502330832105	0.445386145220014	3.21997359899325e-37	3.52378561576872e-35	ENSG00000185760	56479	KCNQ5
ENSG00000102349	94.1531640885627	-5.63195502455398	0.463271159787743	4.95856429274001e-34	4.59341387837552e-32	ENSG00000102349	11279	KLF8
ENSG00000147256	85.8567003003966	-5.62795135795694	0.485504868855188	4.06970440372298e-31	3.26829759357541e-29	ENSG00000147256	158763	ARHGAP36
ENSG00000118004	20.9110116074624	-5.62740320384771	1.00923719974996	2.8708448239742e-08	4.14457372024327e-07	ENSG00000118004	78989	COLEC11
ENSG00000170430	101.824513413383	-5.62449852389357	0.445915453439388	1.59241894905227e-36	1.6568217055632e-34	ENSG00000170430	4255	MGMT
ENSG00000188730	4.65351172583339	-5.61428325532075	2.56838035114871	5.0464682369205e-05	0.000405425848733351	ENSG00000188730	375567	VWC2
ENSG00000285844	4.6107556072179	-5.60100940495009	2.56618162360449	5.16359124731597e-05	0.000414047876744725	ENSG00000285844
ENSG00000173376	20.5574140130281	-5.59992580590652	1.01043644451561	3.38049723247611e-08	4.83408815484955e-07	ENSG00000173376	79625	NDNF
ENSG00000185053	12.592010371862	-5.59948421525082	1.33539642452791	1.20229343730361e-06	1.34785773297715e-05	ENSG00000185053	137868	SGCZ
ENSG00000145864	266.216612867376	-5.59371410915763	0.274490268466578	2.03272191598065e-92	1.19258665520632e-89	ENSG00000145864	2561	GABRB2
ENSG00000128918	1073.72958075191	-5.59102656231618	0.143563451787126	0	0	ENSG00000128918	8854	ALDH1A2
ENSG00000265992	349.89755422111	-5.57770439420746	0.240003186130435	1.12882338027127e-119	1.08372175521407e-116	ENSG00000265992	790952	ESRG
ENSG00000181408	12.3703703449374	-5.5688745675755	1.33462025453257	1.33757619227569e-06	1.48532843097028e-05	ENSG00000181408	2837	UTS2R
ENSG00000118729	12.3408161777232	-5.56847072681756	1.33101764850185	1.27729087505868e-06	1.42588057992148e-05	ENSG00000118729	845	CASQ2
ENSG00000258592	4.59440339140491	-5.56268723373849	2.58777032099842	6.8535514673907e-05	0.000535530375666885	ENSG00000258592
ENSG00000249945	12.2718564542233	-5.55879039868017	1.33454172605765	1.38909351040823e-06	1.53768574598177e-05	ENSG00000249945
ENSG00000185532	19.9094541748264	-5.54918728151444	1.01395790436209	4.76833948033898e-08	6.66085305319045e-07	ENSG00000185532	5592	PRKG1
ENSG00000267414	4.47587528803378	-5.52213919717886	2.57024376657598	6.6764323197507e-05	0.000523044981548422	ENSG00000267414	101927943	SETBP1-DT
ENSG00000265073	5.09264601837687	5.51996636803468	2.62106384824851	0.000117887488666434	0.000881693218174131	ENSG00000265073
ENSG00000104432	4.49242780176485	-5.51996110716498	2.57631505940398	7.03276233516579e-05	0.000547912110959191	ENSG00000104432	3574	IL7
ENSG00000185737	4.48257641269343	-5.51879163627241	2.57437156293264	6.95475085480241e-05	0.000542434611537229	ENSG00000185737	10718	NRG3
ENSG00000273597	12.0484027947184	-5.51682131832093	1.34387044091589	1.82382155870085e-06	1.97138869709932e-05	ENSG00000273597	100420114	LOC100420114
ENSG00000198046	11.9739515621518	-5.51187488693	1.33304357825287	1.59099589889624e-06	1.73661107910013e-05	ENSG00000198046	63934	ZNF667
ENSG00000235152	4.43814501291304	-5.50518084263678	2.57146277349613	7.07846849615332e-05	0.000551066469249002	ENSG00000235152
ENSG00000081803	70.4103807809826	-5.47774984619586	0.512956570086751	1.01312412182189e-26	6.36851029077384e-25	ENSG00000081803	93664	CADPS2
ENSG00000185565	111.040415925513	-5.43418888102982	0.403033244803474	1.44892071040161e-41	1.90078598288151e-39	ENSG00000185565	4045	LSAMP
ENSG00000146555	117.5351738316	-5.42587276085905	0.395498932808201	5.16526554006175e-43	7.13042963866955e-41	ENSG00000146555	221935	SDK1
ENSG00000116132	39.3858200830483	-5.41403327693915	0.679476406854632	1.28469685478519e-15	3.97277924888989e-14	ENSG00000116132	5396	PRRX1
ENSG00000155961	4.25065718604201	-5.39874007969801	2.57674206237835	9.78637618300447e-05	0.00074450797669599	ENSG00000155961	116442	RAB39B
ENSG00000144407	17.9921092467407	-5.38677550917709	1.01959783867908	1.17449556644949e-07	1.53982128236994e-06	ENSG00000144407	5746	PTH2R
ENSG00000214992	31.7043540015025	-5.38040795904734	0.752815160389289	6.97333006025137e-13	1.69877398157519e-11	ENSG00000214992
ENSG00000136542	96.873837078021	-5.38008022574086	0.830486401320759	5.41020491821635e-12	1.19278640999632e-10	ENSG00000136542	11227	GALNT5
ENSG00000166770	10.9792336055909	-5.36420030114519	1.34484223266137	3.18211533393523e-06	3.31458609582931e-05	ENSG00000166770	100128252	ZNF667-AS1
ENSG00000146411	17.639050599558	-5.3546536235433	1.02254143105792	1.45381012085727e-07	1.88033824633352e-06	ENSG00000146411	154091	SLC2A12
ENSG00000007350	44.2262670923922	-5.33898125176475	0.628736394414227	1.42684497632811e-17	5.10786317712304e-16	ENSG00000007350	8277	TKTL1
ENSG00000125430	83.9767280178242	-5.33292000707676	0.451976655761431	2.46600827427104e-32	2.13461314593765e-30	ENSG00000125430	9953	HS3ST3B1
ENSG00000150394	4.15203215873178	-5.32531537737849	2.58356745061109	0.000122519661097997	0.000913104362050385	ENSG00000150394	1006	CDH8
ENSG00000287735	4.14700631523704	-5.32339615137154	2.58337904010697	0.000122984136870219	0.000915987455595079	ENSG00000287735
ENSG00000250049	4.1092760401163	-5.32116424654187	2.57346792444007	0.000116188549988414	0.000869910799115666	ENSG00000250049
ENSG00000160352	4.09774936987997	-5.31502380827416	2.57436347570616	0.000118563813642676	0.000886123958933812	ENSG00000160352	148206	ZNF714
ENSG00000079841	4.11095132128121	-5.31243878259521	2.57991114321175	0.000123796447721138	0.000921319511035291	ENSG00000079841	22999	RIMS1
ENSG00000001036	605.34145939278	-5.30782933110587	0.172241635473086	6.3562211258367e-209	1.91785351998281e-205	ENSG00000001036	2519	FUCA2
ENSG00000286590	4.09272352638523	-5.30540313440793	2.57921643949951	0.000125522167025802	0.000933504820335199	ENSG00000286590
ENSG00000224265	30.0281674602085	-5.29554636278154	0.757132157354934	1.91843167897379e-12	4.44777118458896e-11	ENSG00000224265
ENSG00000279039	4.10089963429172	-5.29332224961994	2.58992118484533	0.000138190084604303	0.00101555768160316	ENSG00000279039
ENSG00000228590	23.5464449019144	-5.28887511796299	0.865967259183909	6.85838309330536e-10	1.21727654885464e-08	ENSG00000228590	106660609	MIR4432HG
ENSG00000175077	10.2458348118379	-5.24365515533274	1.35309085229557	5.2913491205884e-06	5.28159663402398e-05	ENSG00000175077	132112	RTP1
ENSG00000115594	3.95469294278934	-5.22565336526507	2.57617131741714	0.000148241871968526	0.00108414701449004	ENSG00000115594	3554	IL1R1
ENSG00000287923	3.96789489419059	-5.2168379593748	2.58601187886997	0.000160866898051641	0.00116518167138159	ENSG00000287923
ENSG00000196091	132.07600969476	-5.20608992793995	0.347803303150259	6.4946700609199e-51	1.14311605297241e-48	ENSG00000196091	4604	MYBPC1
ENSG00000204547	3.94799181812968	-5.2052954211634	2.58762437574278	0.000166939250695988	0.00120462040107617	ENSG00000204547	245935	DEFB122
ENSG00000082175	166.532121361147	-5.18605385582441	0.307679436391546	4.77175217895275e-64	1.2142672020682e-61	ENSG00000082175	5241	PGR
ENSG00000170962	40.11922170458	-5.18221598057524	0.635179283882604	1.82293773789152e-16	5.99723800031258e-15	ENSG00000170962	80310	PDGFD
ENSG00000145451	3.98277212675674	-5.17794640991013	2.61784986811511	0.00020912037364818	0.0014722771372744	ENSG00000145451	8001	GLRA3
ENSG00000104722	9.78992297843002	-5.15983080535177	1.35678787466186	7.22989860091608e-06	7.02320546998651e-05	ENSG00000104722	4741	NEFM
ENSG00000204397	9.76064239081346	-5.15443503953678	1.3523243378108	6.93062711409791e-06	6.77066490642285e-05	ENSG00000204397	114769	CARD16
ENSG00000203995	91.3799954735692	-5.14198702614043	0.412120939602241	5.43932408961236e-36	5.49684038740204e-34	ENSG00000203995	440590	ZYG11A
ENSG00000259964	9.63218961669131	-5.13077469624988	1.35805206116765	8.05356822000645e-06	7.74587497152806e-05	ENSG00000259964	101929196	THSD4-AS1
ENSG00000136826	862.223027460595	-5.1191844858221	0.142291843810919	4.07487129913508e-284	2.1516339177258e-280	ENSG00000136826	9314	KLF4
ENSG00000257838	3.76888039708323	-5.10596259655425	2.58144722893482	0.000201204883834271	0.00142176257994769	ENSG00000257838	653786	OTOAP1
ENSG00000286949	3.78523261289623	-5.10404232796039	2.58825215869358	0.000209401377764911	0.00147327331771242	ENSG00000286949
ENSG00000118596	173.583769233065	-5.09407883153931	0.297720119684616	5.12679557726912e-66	1.36148379346414e-63	ENSG00000118596	9194	SLC16A7
ENSG00000197099	9.46300286639588	-5.09371649627952	1.35927522005895	9.05914785365507e-06	8.58404045836916e-05	ENSG00000197099
ENSG00000258700	3.75400316451707	-5.09081108910148	2.58689202306116	0.000214323873023096	0.0015043983124363	ENSG00000258700	100506412	LINC00871
ENSG00000142182	9.27068949394818	-5.05906563646134	1.36012329746406	1.02161257340325e-05	9.54706921586365e-05	ENSG00000142182	29947	DNMT3L
ENSG00000169282	9.80790856649778	5.05869280634699	1.34650824244344	9.25913367656939e-06	8.74268287345126e-05	ENSG00000169282	7881	KCNAB1
ENSG00000006606	14.7314095414187	-5.05685862004265	1.03735247512706	7.13860745989751e-07	8.28886905775125e-06	ENSG00000006606	10344	CCL26
ENSG00000197085	90.4580521355825	-5.03126940404234	0.400483229376095	1.56608314657777e-36	1.63748723459748e-34	ENSG00000197085	404744	NPSR1-AS1
ENSG00000198844	63.0431463639431	-5.02131910178874	0.486021980632993	2.1387433574045e-25	1.26179883943409e-23	ENSG00000198844	22899	ARHGEF15
ENSG00000289308	19.8309922070659	-5.00781427045728	0.891813232038888	9.41056157714006e-09	1.44658275888483e-07	ENSG00000289308
ENSG00000121769	8.9286185697502	-4.99162733202688	1.3638396088683	1.31030314773924e-05	0.000120325707753916	ENSG00000121769	2170	FABP3
ENSG00000165105	3.60277062951995	-4.99074989602099	2.58751297091233	0.000264385501265322	0.00180497833650462	ENSG00000165105	158158	RASEF
ENSG00000125869	3.60109534835503	-4.98647372324878	2.58922388384734	0.000269060879629336	0.00183435598407076	ENSG00000125869	24141	LAMP5
ENSG00000237471	3.61094673742645	-4.98578655018791	2.59321055561252	0.00027452668543655	0.00186679913815369	ENSG00000237471	102723446	LOC102723446
ENSG00000106034	103.55932111631	-4.9854141530232	0.370848091657726	1.49656370684265e-41	1.95116802791504e-39	ENSG00000106034	79974	CPED1
ENSG00000113211	40.1171208962931	-4.96912484923098	0.595102458815935	3.15662359669353e-17	1.10382528122126e-15	ENSG00000113211	56130	PCDHB6
ENSG00000268201	3.60779647301469	-4.9641130073639	2.6071209142368	0.000305970306779893	0.00205612435555142	ENSG00000268201
ENSG00000111799	49.7269587299863	-4.94896000006249	0.528241454462329	3.47803719986783e-21	1.57301121409868e-19	ENSG00000111799	1303	COL12A1
ENSG00000198453	39.0510906364004	-4.92723446253188	0.59895425487355	8.39936493600792e-17	2.83391352737098e-15	ENSG00000198453	374900	ZNF568
ENSG00000141431	42.9923092943513	-4.89029806934218	0.561616452407685	1.37209144711179e-18	5.23103672462962e-17	ENSG00000141431	80816	ASXL3
ENSG00000237457	8.37935704053837	-4.87613938052375	1.37210103142602	2.01479657444664e-05	0.000177680661581994	ENSG00000237457
ENSG00000258168	149.427305584066	-4.86960318044055	0.299311652078154	6.50407922308289e-60	1.54351300304195e-57	ENSG00000258168
ENSG00000125730	152.978772738746	-4.85661007229069	0.293854643281492	8.81957865411914e-62	2.16602698550756e-59	ENSG00000125730	718	C3
ENSG00000172673	118.674381080982	-4.85065625780583	0.333584977409075	2.62813841084821e-48	4.2052205587519e-46	ENSG00000172673	387357	THEMIS
ENSG00000260019	3.45803892126441	-4.84832690062813	2.61558976317164	0.000393115809140513	0.00255949414453045	ENSG00000260019	105371708	LINC01992
ENSG00000267476	3.45803892126441	-4.84832690062813	2.61558976317164	0.000393115809140513	0.00255949414453045	ENSG00000267476
ENSG00000235447	3.41863336497875	-4.84352142574245	2.60412746906241	0.000379042222786657	0.00247779349658835	ENSG00000235447	646193	TRAPPC13P1
ENSG00000178852	3.43183531637999	-4.83476237480663	2.6151840831353	0.000402832603850938	0.00261711086617523	ENSG00000178852	124989	EFCAB13
ENSG00000166923	3.40375613241259	-4.82021654362198	2.61482034899336	0.000413557504980389	0.00267281152469119	ENSG00000166923	26585	GREM1
ENSG00000175538	8.042577327489	-4.80997963359235	1.3781158156029	2.63531370286891e-05	0.000226446137991433	ENSG00000175538	10008	KCNE3
ENSG00000269067	8.03775178191233	-4.79913860634073	1.38829244095183	2.95491504753906e-05	0.000251554859810852	ENSG00000269067	388523	ZNF728
ENSG00000279726	7.85173893828814	-4.76419268146438	1.38380603331709	3.15506747631017e-05	0.000266935329817031	ENSG00000279726
ENSG00000163219	7.87499257667887	-4.75545220585455	1.39668245233815	3.5754344323985e-05	0.00029883953560225	ENSG00000163219	9938	ARHGAP25
ENSG00000080493	30.1628285012005	-4.74096625395095	0.649121771910964	1.07988188894329e-13	2.81235331397919e-12	ENSG00000080493	8671	SLC4A4
ENSG00000007062	194.888052491146	-4.73827979350809	0.252998640857556	9.62044555282925e-79	3.6944260094783e-76	ENSG00000007062	8842	PROM1
ENSG00000122378	247.815902510538	-4.732886667814	0.227175098011288	5.37412079378374e-97	3.2430515795859e-94	ENSG00000122378	84293	PRXL2A
ENSG00000169851	34.0457216670335	-4.71625656450835	0.60450724199018	2.31793140791983e-15	7.00386684787906e-14	ENSG00000169851	5099	PCDH7
ENSG00000257514	25.1900309962092	-4.71291146177717	0.711071021950872	1.32760896923346e-11	2.79844601189421e-10	ENSG00000257514
ENSG00000233456	3.25084831625055	-4.70378403935054	2.61785999448939	0.000510125193251007	0.00320188832292854	ENSG00000233456
ENSG00000246876	3.24099692717914	-4.69529310115227	2.62070543088667	0.000522756283160323	0.00327047851203471	ENSG00000246876	101927282	LINC02466
ENSG00000082497	269.311967560685	-4.68072181065877	0.216997970278375	8.64353263489746e-104	6.52000188505961e-101	ENSG00000082497	56256	SERTAD4
ENSG00000106772	7.53915711156861	-4.67802127683642	1.38857120348667	4.08922408043421e-05	0.000337245223751858	ENSG00000106772	158471	PRUNE2
ENSG00000144619	33.3096737012037	-4.67760599847587	0.610065005163024	6.02794970582036e-15	1.75125619995367e-13	ENSG00000144619	152330	CNTN4
ENSG00000139352	7.41606883027468	-4.6409489320713	1.40491267392346	5.2140528059798e-05	0.0004176185412025	ENSG00000139352	429	ASCL1
ENSG00000237125	36.3680243939523	-4.63375594510765	0.573128781842529	2.23815294214536e-16	7.30634131237281e-15	ENSG00000237125	79804	HAND2-AS1
ENSG00000270372	7.3860489974885	-4.62298159772781	1.40644760765217	5.40718212933464e-05	0.000431940596647795	ENSG00000270372
ENSG00000259592	15.3967792635021	-4.59975175799288	0.897268007786551	1.08765370329657e-07	1.4321903907311e-06	ENSG00000259592
ENSG00000160282	7.18247432245834	-4.59376953592137	1.39998503971866	5.73377750128246e-05	0.000455617436435616	ENSG00000160282	10841	FTCD
ENSG00000147027	446.208373975866	-4.58584418219494	0.165558354496091	1.53436026350734e-169	2.70060192712822e-166	ENSG00000147027	83604	TMEM47
ENSG00000268628	130.860598940624	-4.5715118846135	0.297225953202166	5.8059247730208e-54	1.17910516472089e-51	ENSG00000268628
ENSG00000255291	7.01435062439666	-4.54860658988405	1.40092403925936	6.47724819806952e-05	0.000508383348909053	ENSG00000255291
ENSG00000067445	3.07823772194568	-4.54454849264923	2.63898531772771	0.000702915251652097	0.00425516567215361	ENSG00000067445	7216	TRO
ENSG00000253554	3.12099384056117	-4.5347691658653	2.66513260026492	0.000768284970931976	0.00459817140012872	ENSG00000253554	102724623	LINC01414
ENSG00000288774	7.03580196538401	-4.52845806644361	1.41620277860094	7.4172374163984e-05	0.000575530754855807	ENSG00000288774
ENSG00000269190	30.0450721137504	-4.51122777765759	0.624185089290715	1.33991828159285e-13	3.46394296518025e-12	ENSG00000269190	115290	FBXO17
ENSG00000256969	3.07321187845094	-4.50446695281756	2.66639110435794	0.000807353539143431	0.00481426146252072	ENSG00000256969
ENSG00000170961	3.05350910030811	-4.48438179328057	2.67212284730847	0.000844485588162904	0.00501162689170798	ENSG00000170961	3037	HAS2
ENSG00000113580	163.980938773215	-4.47500153964177	0.262076317319073	5.15689141030876e-66	1.36148379346414e-63	ENSG00000113580	2908	NR3C1
ENSG00000188783	10.4843764973043	-4.45696856038488	1.08916689787626	1.41194093276169e-05	0.000128874695077181	ENSG00000188783	5549	PRELP
ENSG00000180730	135.431217308454	-4.44886686828135	0.284416487344954	8.92426279907778e-56	1.9039328745386e-53	ENSG00000180730	387914	SHISA2
ENSG00000090530	3.11784357614941	-4.43674123753124	2.73889404216742	0.00105606712842113	0.00609431525119744	ENSG00000090530	55214	P3H2
ENSG00000242516	13.9442533099566	-4.43570816190299	0.921530053358479	4.51114512714528e-07	5.45391506756928e-06	ENSG00000242516	401074	LINC00960
ENSG00000118257	344.987249636177	-4.43516388247213	0.181897066523511	6.21816510926456e-132	6.9123086985672e-129	ENSG00000118257	8828	NRP2
ENSG00000255794	3.140696618704	-4.43186429052794	2.75378525347002	0.00109693513942136	0.00629404158644894	ENSG00000255794	196475	RMST
ENSG00000176177	10.2933378101853	-4.4315669145851	1.08424233377612	1.47107285926236e-05	0.000133342013734861	ENSG00000176177	150350	ENTHD1
ENSG00000109819	39.2872315814641	-4.42959109594402	0.524992665224747	9.02196288868901e-18	3.26848847636365e-16	ENSG00000109819	10891	PPARGC1A
ENSG00000182986	10.2044017289449	-4.42531594180594	1.08467546624448	1.54351675334614e-05	0.000139140492306546	ENSG00000182986	162967	ZNF320
ENSG00000250509	3.03213104100037	-4.40336772753727	2.7238953077537	0.00106881281038174	0.00615609363732553	ENSG00000250509
ENSG00000112852	140.265291074142	-4.38184855038072	0.27398505557163	3.08918646320331e-58	7.16996783399089e-56	ENSG00000112852	56133	PCDHB2
ENSG00000226043	2.92365462461873	-4.38061604096131	2.66720060780166	0.000953870465129761	0.00558544443970216	ENSG00000226043
ENSG00000225868	2.92197934345381	-4.37687147583668	2.67354368989437	0.000972487803052702	0.00567714618249754	ENSG00000225868	100631378	WDR87BP
ENSG00000101542	2.91380323554731	-4.37408477957272	2.66775137505085	0.000964148419170841	0.00563937379155562	ENSG00000101542	28316	CDH20
ENSG00000227579	2.9121279543824	-4.37294329578743	2.66782735299971	0.000965899534299651	0.00564805206642938	ENSG00000227579
ENSG00000248740	6.47232916709604	-4.36892891215404	1.44267765541912	0.000133209426280471	0.000984091043186368	ENSG00000248740
ENSG00000106278	2.91547851671223	-4.36232168443455	2.67749523182794	0.00100277159224403	0.00583297681073704	ENSG00000106278	5803	PTPRZ1
ENSG00000154065	2.91547851671223	-4.36232168443455	2.67749523182794	0.00100277159224403	0.00583297681073704	ENSG00000154065	147463	ANKRD29
ENSG00000111728	9.84316697385566	-4.35451067075343	1.10092240391072	2.32381292312422e-05	0.000202146839988907	ENSG00000111728	6489	ST8SIA1
ENSG00000285847	58.4692892518698	-4.35447721230418	0.424563250749211	2.3505897822275e-25	1.3829194092041e-23	ENSG00000285847
ENSG00000089116	2.9039518464759	-4.35442879018754	2.67815148970182	0.00101548377220246	0.00589393590345924	ENSG00000089116	64211	LHX5
ENSG00000148053	2.90060128414607	-4.35232148628316	2.67842449174334	0.00101919797381604	0.00591224400026604	ENSG00000148053	4915	NTRK2
ENSG00000269964	2.93853185718489	-4.34779777452568	2.69969947220707	0.00107469130102427	0.00618489236210728	ENSG00000269964	101928601	MEI4
ENSG00000147642	44.0587862205774	-4.34123581910649	0.496809116625071	5.52594237993588e-19	2.16536974038267e-17	ENSG00000147642	55638	SYBU
ENSG00000261649	2.89242517623957	-4.33624960109356	2.68628509979264	0.00106030101334435	0.00611540625419062	ENSG00000261649	728310	GOLGA6L7
ENSG00000155980	16.5626843047479	-4.33507462353922	0.804926218823799	2.0215462085459e-08	2.97955879069769e-07	ENSG00000155980	3798	KIF5A
ENSG00000101958	2.90562712764082	-4.33112506105245	2.69638761024966	0.00109123209606198	0.00626472223455426	ENSG00000101958	2742	GLRA2
ENSG00000137752	2.88907461390974	-4.3151089013007	2.70098174219422	0.0011258148698619	0.00644748803317604	ENSG00000137752	834	CASP1
ENSG00000183287	9.59089488521376	-4.30394515155062	1.1036970218418	2.79997801324993e-05	0.0002393295654304	ENSG00000183287	147372	CCBE1
ENSG00000113205	122.401853502691	-4.29550058712448	0.291140572814343	6.30943394211354e-50	1.06609243433104e-47	ENSG00000113205	56132	PCDHB3
ENSG00000113448	12.8447497302956	-4.28937152040166	0.919955401574605	8.51009515095309e-07	9.75796523796309e-06	ENSG00000113448	5144	PDE4D
ENSG00000179914	6.14124596588283	-4.28148552963548	1.43378799861105	0.000155436516361228	0.00113011175974716	ENSG00000179914	55600	ITLN1
ENSG00000116774	51.5642680046084	-4.26281114481778	0.436158467073725	3.55930433366889e-23	1.84255065763286e-21	ENSG00000116774	56944	OLFML3
ENSG00000228430	38.2311856778931	-4.24408275843815	0.514762623386616	3.62395994777965e-17	1.26306366430782e-15	ENSG00000228430
ENSG00000120328	25.264309017444	-4.24192449472285	0.627840561504402	3.49583493392385e-12	7.84649624223226e-11	ENSG00000120328	56124	PCDHB12
ENSG00000219438	195.91156797931	4.22821923302236	0.230381175221572	6.87753151280808e-76	2.50448867382792e-73	ENSG00000219438	25817	TAFA5
ENSG00000142089	33.9861103857987	-4.19512676667353	0.543822351930826	2.52427195725416e-15	7.60558459474537e-14	ENSG00000142089	10410	IFITM3
ENSG00000248905	5.98043562141198	-4.18467026144015	1.46922046293421	0.000227495622750515	0.00158526395516781	ENSG00000248905	342184	FMN1
ENSG00000241149	2.75922013822036	-4.17639933758214	2.71910206090161	0.00136559602840096	0.00762430708851616	ENSG00000241149	100419780	ZNF722
ENSG00000287868	48.7958087062478	-4.17450841702352	0.443225698777482	9.82336396435368e-22	4.66245551215987e-20	ENSG00000287868
ENSG00000233776	5.81070171192118	-4.17087451805964	1.44414884117992	0.000212303805206721	0.00149220255233649	ENSG00000233776	101929688	UBE2R2-AS1
ENSG00000121361	30.2128868280528	-4.16658997006337	0.569417425069843	5.58491006254056e-14	1.4950429078697e-12	ENSG00000121361	3764	KCNJ8
ENSG00000126467	2.75104403031386	-4.16439023476062	2.72444238384421	0.00140138821561002	0.00779939934173893	ENSG00000126467	60385	TSKS
ENSG00000251026	5.79582447935502	-4.16087459268397	1.45013564301916	0.000223721274903776	0.00156257177488183	ENSG00000251026
ENSG00000250978	2.74601818681912	-4.15969152991283	2.72556547659626	0.00140947589354608	0.00783821494143937	ENSG00000250978
ENSG00000111348	2.77074680845669	-4.1587026020445	2.73982619035681	0.00144608177323895	0.00800548180985408	ENSG00000111348	397	ARHGDIB
ENSG00000214652	2.7279906898412	-4.14517381460273	2.72760854030566	0.00143917446422096	0.00797397792728514	ENSG00000214652	442319	ZNF727
ENSG00000287276	5.755282589156	-4.13585945309474	1.46741682880149	0.000258657350048509	0.00176974040997652	ENSG00000287276
ENSG00000281491	8.73092710836539	-4.13193983665268	1.11065617919792	5.0587219290132e-05	0.000406101352575781	ENSG00000281491	101926900	DNAJB5-DT
ENSG00000156299	136.409035452554	-4.12837482488455	0.263771905857695	6.9452127946141e-56	1.49683509627596e-53	ENSG00000156299	7074	TIAM1
ENSG00000186471	2.72966597100612	-4.12521090281616	2.74493394303103	0.00151630577691084	0.00834007664430568	ENSG00000186471	158798	AKAP14
ENSG00000114757	14.5006076684067	-4.10888163206072	0.822130390247333	1.31158799622673e-07	1.7100030906361e-06	ENSG00000114757	51555	PEX5L
ENSG00000164744	14.5534887556913	-4.10721548064417	0.825643437856524	1.41439613942019e-07	1.83272766016526e-06	ENSG00000164744	256979	SUN3
ENSG00000008226	20.2502385890279	-4.10124965148069	0.686873541577776	5.11704947939116e-10	9.24526963680246e-09	ENSG00000008226	9940	DLEC1
ENSG00000138964	5.65015673510419	-4.09065818435335	1.47469984694348	0.000294296056811784	0.0019839856418518	ENSG00000138964	64098	PARVG
ENSG00000038295	25.9138424167528	-4.08580571742193	0.6071441313074	3.3860260732373e-12	7.61621477027103e-11	ENSG00000038295	7092	TLL1
ENSG00000151388	85.5190336484627	-4.06678690355074	0.328477009273679	6.51774752355442e-36	6.46297396455365e-34	ENSG00000151388	81792	ADAMTS12
ENSG00000168542	11.3006318931074	-4.06406164359829	0.943937856113284	3.64584890799163e-06	3.7654755396426e-05	ENSG00000168542	1281	COL3A1
ENSG00000019549	8.36552926409706	-4.05570759716606	1.12133329954799	7.09085419924471e-05	0.000551827308556549	ENSG00000019549	6591	SNAI2
ENSG00000049323	161.466184137409	-4.05371900733166	0.236031546489531	7.34772699692918e-67	2.04199134081765e-64	ENSG00000049323	4052	LTBP1
ENSG00000131080	5.47734584288125	-4.04878950758741	1.4612445481219	0.000303568180368715	0.00204128097343764	ENSG00000131080	60401	EDA2R
ENSG00000101144	232.015365237381	-4.04765730707374	0.204690665902233	5.88178590518536e-88	3.02998049032732e-85	ENSG00000101144	655	BMP7
ENSG00000266709	48.9794986356143	-3.99689263687237	0.425680939195479	1.17180996211135e-21	5.4877601352004e-20	ENSG00000266709	84815	MGC12916
ENSG00000155918	8.06340284343629	-3.98534713871378	1.1297689441008	9.36684909334643e-05	0.000714729839958707	ENSG00000155918	154064	RAET1L
ENSG00000151892	8.04510997880451	-3.98013992450996	1.12297943653479	8.84774368365032e-05	0.000678551903930205	ENSG00000151892	2674	GFRA1
ENSG00000256518	16.0538859998904	-3.96165270583283	0.756604479129638	3.05919471614022e-08	4.40144765664834e-07	ENSG00000256518
ENSG00000168748	8.00115245653987	-3.91308238854538	1.17538999496958	0.000147740495279556	0.00108122903700606	ENSG00000168748	766	CA7
ENSG00000138792	45.5810583501817	-3.87600430058705	0.43131342485872	4.09693874122983e-20	1.71349392383199e-18	ENSG00000138792	2028	ENPEP
ENSG00000278965	5.0824020433425	-3.83923228946692	1.51632507532361	0.000560077167640363	0.00347718690703472	ENSG00000278965
ENSG00000119938	29.6850510292288	-3.83575465649823	0.529937960648074	7.36651973008147e-14	1.95217394252259e-12	ENSG00000119938	5507	PPP1R3C
ENSG00000287626	4.9626643243784	-3.83178273470036	1.49481296146531	0.000541634713591802	0.00337658405719376	ENSG00000287626
ENSG00000268379	4.95254756765312	-3.81060021428712	1.49729163450021	0.000554771638123994	0.00344830246286548	ENSG00000268379
ENSG00000137033	7.34012901835235	-3.80325163384186	1.14603102233061	0.000172510973559681	0.00123805785679716	ENSG00000137033	90865	IL33
ENSG00000163288	4.94437145974662	-3.8014575681469	1.50310832526534	0.000575868754731025	0.00355849150634113	ENSG00000163288	2560	GABRB1
ENSG00000102854	9.71416986831687	-3.80038166229533	0.961643209269073	1.41556466539635e-05	0.000129149638435578	ENSG00000102854	10232	MSLN
ENSG00000154645	48.1027601042158	-3.79581987130345	0.415451359025278	9.95397147427627e-21	4.36178073668442e-19	ENSG00000154645	140578	CHODL
ENSG00000181885	52.8032657329052	-3.79460066105187	0.400971639877528	4.52127401830875e-22	2.22596336924707e-20	ENSG00000181885	1366	CLDN7
ENSG00000138738	9.72990985519871	-3.79269273943548	0.97572624788734	1.73818835410665e-05	0.000154838786280415	ENSG00000138738	11107	PRDM5
ENSG00000152377	387.510728266987	-3.76985680714462	0.152838834610617	2.22910418941246e-135	2.76946526968121e-132	ENSG00000152377	6695	SPOCK1
ENSG00000203706	14.3031897866196	-3.76150576036444	0.775392669354876	1.9260933957137e-07	2.44646528899682e-06	ENSG00000203706
ENSG00000148942	7.22206658055317	-3.75766226738256	1.17061824432894	0.000230070016730053	0.00160003583251743	ENSG00000148942	159963	SLC5A12
ENSG00000270972	9.525207058199	-3.75181403661634	0.978887462131616	2.08843257930738e-05	0.000183408667391065	ENSG00000270972
ENSG00000101605	448.48738948037	-3.74664139737678	0.139814264238158	3.72819729934811e-159	5.62451822568082e-156	ENSG00000101605	8736	MYOM1
ENSG00000112232	18.7528993472869	-3.74584519469069	0.664226580548993	2.70181765089869e-09	4.46868368086384e-08	ENSG00000112232	202559	KHDRBS2
ENSG00000188580	4.82074423120114	-3.73903265856284	1.52354457839263	0.00070381496062949	0.00425939134196432	ENSG00000188580	154215	NKAIN2
ENSG00000136546	16.353776384082	-3.72774857175177	0.726173552007905	4.14922439430215e-08	5.84628208352607e-07	ENSG00000136546	6332	SCN7A
ENSG00000175899	9.80372086045179	3.6991176625924	0.972317587011477	2.4070472239951e-05	0.000208442986543667	ENSG00000175899	2	A2M
ENSG00000165633	13.6859204495455	-3.68274821341848	0.784211236066659	3.90479033053118e-07	4.76722985960399e-06	ENSG00000165633	196740	VSTM4
ENSG00000109743	82.2038197559748	-3.67298190715975	0.303704595580337	1.59698170354637e-34	1.50579690002692e-32	ENSG00000109743	683	BST1
ENSG00000188641	17.9603271493696	-3.6586285447881	0.686787095899114	1.31866831731748e-08	1.99082155325679e-07	ENSG00000188641	1806	DPYD
ENSG00000287301	12.0147859927785	3.65718133239169	0.86243215303991	3.40852121343439e-06	3.53939904370441e-05	ENSG00000287301
ENSG00000198785	4.59921534087267	-3.64809073186891	1.53463219702606	0.000864605251498261	0.00511665102742919	ENSG00000198785	116443	GRIN3A
ENSG00000055813	4.59385084804445	-3.64561346379286	1.53142629474688	0.000854731136919843	0.00506247233395513	ENSG00000055813	114800	CCDC85A
ENSG00000286953	11.1727126820717	-3.62846136200046	0.880488103800227	5.21028960314293e-06	5.20726567813461e-05	ENSG00000286953
ENSG00000162951	4.63037971951604	-3.62429793307127	1.54856428824808	0.00090915680975532	0.00534883035622343	ENSG00000162951	347730	LRRTM1
ENSG00000226453	8.92966264170997	-3.61993111382992	0.990845289795689	3.78221285699984e-05	0.000314256954180541	ENSG00000226453
ENSG00000135549	28.0161560334729	-3.61496162896541	0.521141381889859	5.76384219351961e-13	1.41227506924974e-11	ENSG00000135549	5570	PKIB
ENSG00000166592	6.68512940615754	-3.59920483189108	1.18871910056608	0.000373443080844892	0.00244497560772627	ENSG00000166592	6236	RRAD
ENSG00000286782	38.219382221796	-3.59358433883656	0.439812047291042	4.24256064025446e-17	1.46416868109174e-15	ENSG00000286782
ENSG00000170549	4.45950947611188	-3.57552366689012	1.54503129137299	0.00100728934596775	0.00585441889823467	ENSG00000170549	79192	IRX1
ENSG00000184160	17.0069487675876	-3.57534861283248	0.677724286722181	1.81134884991449e-08	2.68097400553917e-07	ENSG00000184160	152	ADRA2C
ENSG00000281655	4.48256281658453	-3.56239298924089	1.56322638105582	0.00107725235409527	0.00619456764792979	ENSG00000281655	101928477	LOC101928477
ENSG00000159208	8.53243796240068	-3.54864956530643	0.99649130643252	5.31083028240625e-05	0.000424886539373873	ENSG00000159208	148523	CIART
ENSG00000163673	14.7867824916921	-3.5453788488042	0.745148176955499	2.45104089854471e-07	3.05779296031676e-06	ENSG00000163673	85443	DCLK3
ENSG00000164266	18.6176017129246	-3.53458736369627	0.633619382636968	3.31912115119216e-09	5.43856926565785e-08	ENSG00000164266	6690	SPINK1
ENSG00000149970	50.925345593807	-3.5317245650363	0.377049085560666	9.88324764795092e-22	4.68036039399936e-20	ENSG00000149970	22866	CNKSR2
ENSG00000233237	28.6297225627748	-3.52816133128703	0.509090181845054	5.55361230081059e-13	1.36392843494675e-11	ENSG00000233237	79940	LINC00472
ENSG00000102452	16.6085432691229	-3.51521160636138	0.698161683298706	5.62586002344859e-08	7.75106259329796e-07	ENSG00000102452	259232	NALCN
ENSG00000154330	98.4433934442703	-3.51391197999937	0.27343653571446	1.03819045375348e-38	1.18527678776904e-36	ENSG00000154330	5239	PGM5
ENSG00000242779	166.403799908411	-3.51262074205799	0.211579955424321	7.63386677365602e-63	1.91946309674272e-60	ENSG00000242779	79986	ZNF702P
ENSG00000170561	93.2927086180355	-3.49754162937995	0.27957315274746	8.50020694027094e-37	8.93198362116729e-35	ENSG00000170561	153572	IRX2
ENSG00000183850	116.970108696179	-3.49155103193075	0.252278530836199	1.61648385844728e-44	2.33847640919624e-42	ENSG00000183850	100129543	ZNF730
ENSG00000166676	6.30197764450899	-3.4766048671304	1.20821206852564	0.00054696711553407	0.00340379859964499	ENSG00000166676	780776	TVP23A
ENSG00000112902	29.7296270963312	-3.4760466999504	0.490584635997194	1.77820474944257e-13	4.53592542427253e-12	ENSG00000112902	9037	SEMA5A
ENSG00000146147	6.71655477543144	3.47276431863099	1.20555294219783	0.00054163367998874	0.00337658405719376	ENSG00000146147	90523	MLIP
ENSG00000047457	329.178683983898	-3.4711968064887	0.152517244078718	1.34083667822827e-115	1.1799921450358e-112	ENSG00000047457	1356	CP
ENSG00000104804	6.27082147780945	-3.46042649193149	1.20888355040483	0.000560036268067542	0.00347718690703472	ENSG00000104804	7288	TULP2
ENSG00000215018	4.28300937222563	-3.45723664171137	1.57860304130182	0.00131673462844259	0.00739057987970659	ENSG00000215018	340267	COL28A1
ENSG00000115705	4.30010083320825	-3.45636464574153	1.58864807841933	0.00135586676160188	0.00757799996607389	ENSG00000115705	7173	TPO
ENSG00000233251	6.13842075469565	-3.43694433008255	1.20641421555692	0.000602402903543349	0.0037018771387079	ENSG00000233251	100129434	LOC100129434
ENSG00000084453	17.763403729592	-3.42856261769375	0.658736500139406	2.12177741053217e-08	3.11954931383027e-07	ENSG00000084453	6579	SLCO1A2
ENSG00000072609	47.8423796995504	-3.42656325515113	0.381078463547021	2.91922987009426e-20	1.23067972228066e-18	ENSG00000072609	55743	CHFR
ENSG00000164318	4.26860601717523	-3.41536380846047	1.59841085587669	0.00143434755314923	0.00794931898978351	ENSG00000164318	133584	EGFLAM
ENSG00000248927	26.7100983365368	-3.41013687286601	0.513354882121377	3.74822448050019e-12	8.36852529097722e-11	ENSG00000248927
ENSG00000186439	15.3645527643665	-3.39548666103772	0.688219988228785	9.80496234618969e-08	1.3057415492678e-06	ENSG00000186439	10345	TRDN
ENSG00000121966	53.9522011976696	-3.38550144712294	0.355065958949045	1.79289568224848e-22	8.99471489424471e-21	ENSG00000121966	7852	CXCR4
ENSG00000163082	17.1770153980015	-3.37508914781317	0.683669778100341	8.39628839031729e-08	1.12882245125329e-06	ENSG00000163082	130367	SGPP2
ENSG00000251533	16.877354275387	-3.36374293504646	0.646322013648852	2.35952413595428e-08	3.45360424639573e-07	ENSG00000251533	100131366	LINC00605
ENSG00000145623	619.90037330294	-3.36263349197004	0.113949617047911	2.02890625520558e-192	5.35656612702463e-189	ENSG00000145623	9180	OSMR
ENSG00000154127	67.4618040655674	-3.35313351428676	0.327668072824559	1.50646267944891e-25	8.93763995860686e-24	ENSG00000154127	84959	UBASH3B
ENSG00000289224	4.1337256979911	-3.34984182458318	1.59962171438742	0.00158685932076931	0.00867775612197197	ENSG00000289224
ENSG00000121207	4.139952945135	-3.32802170950083	1.63324640526455	0.00177633134996995	0.0095538310269201	ENSG00000121207	9227	LRAT
ENSG00000253520	5.80418728907069	-3.32122991533785	1.21697442856628	0.000808752551226589	0.00482124262897454	ENSG00000253520
ENSG00000198223	4.07609234680946	-3.31172288995265	1.61455119821563	0.00172870923474525	0.00933573708694821	ENSG00000198223	1438	CSF2RA
ENSG00000130377	5.82583892797612	-3.30764251775452	1.22602626397206	0.000845078078258059	0.00501250136718098	ENSG00000130377	81616	ACSBG2
ENSG00000081479	30.2946541173929	-3.30525854624899	0.473253323203842	3.35480581234718e-13	8.39092535145727e-12	ENSG00000081479	4036	LRP2
ENSG00000154027	7.51406264837976	-3.30237474784642	1.01927046947357	0.000145402086392505	0.00106557156543865	ENSG00000154027	26289	AK5
ENSG00000180806	69.9084825796857	-3.28349793427623	0.315602735245272	2.44476855785052e-26	1.50982329562459e-24	ENSG00000180806	3225	HOXC9
ENSG00000198121	35.0583434038002	-3.2811912796579	0.433197978708877	4.17178052195661e-15	1.22548228656809e-13	ENSG00000198121	1902	LPAR1
ENSG00000242512	65.9600916431671	-3.2793669921815	0.32395291533826	4.97850643336198e-25	2.88876468074282e-23	ENSG00000242512	100996490	LINC01206
ENSG00000267260	107.150512096363	-3.27230835059102	0.249941901542415	3.75951224861491e-40	4.75476995227518e-38	ENSG00000267260	728485	LOC728485
ENSG00000102290	93.9770557510657	-3.2576825477112	0.264855481328268	1.04237883222748e-35	1.01926311645725e-33	ENSG00000102290	27328	PCDH11X
ENSG00000238098	24.4366188159092	-3.25635398763823	0.524429113170975	5.84698032210472e-11	1.16503840927523e-09	ENSG00000238098	650655	ABCA17P
ENSG00000181781	10.5643942920583	-3.22304167362087	0.823420421401972	1.01276213245105e-05	9.47322807772301e-05	ENSG00000181781	284451	ODF3L2
ENSG00000204711	81.4120444907661	-3.20966285647935	0.283793725111043	1.28072378105613e-30	1.00558241560173e-28	ENSG00000204711	138255	CFAP95
ENSG00000133067	13.7751976308742	-3.20649717294971	0.71452147890039	7.80023024571308e-07	8.99774238228869e-06	ENSG00000133067	59352	LGR6
ENSG00000013016	30.3459941926991	3.20352633683725	0.470260972985052	1.12433826451696e-12	2.66525381170662e-11	ENSG00000013016	30845	EHD3
ENSG00000163435	7.20992229722059	-3.20189419484816	1.0439079026745	0.00023392875192968	0.00162313047618488	ENSG00000163435	1999	ELF3
ENSG00000227165	15.3993845466205	-3.19837359534642	0.665964972071043	1.68125411452848e-07	2.15841040202635e-06	ENSG00000227165	283089	WDR11-DT
ENSG00000167080	12.1252365025174	-3.19456475064504	0.769697666399745	3.4525418801035e-06	3.57982999752902e-05	ENSG00000167080	124872	B4GALNT2
ENSG00000101349	20.240107586317	-3.18993702181969	0.591089434265015	6.94825951340208e-09	1.087068068019e-07	ENSG00000101349	57144	PAK5
ENSG00000287839	241.213907677049	-3.18766247386921	0.169555891029928	8.06397447587116e-80	3.27536932509375e-77	ENSG00000287839
ENSG00000154928	137.538179269892	-3.17247790175987	0.220086307116755	4.4859638149225e-48	7.01837346185023e-46	ENSG00000154928	2047	EPHB1
ENSG00000267454	15.2201461093355	-3.17201703423035	0.67111733079351	2.35518049277475e-07	2.94865247112599e-06	ENSG00000267454	386758	ZNF582-DT
ENSG00000114378	34.4300143082222	-3.16944649215594	0.435655052191028	3.68668491107402e-14	1.00863305708283e-12	ENSG00000114378	3373	HYAL1
ENSG00000134215	10.233576458499	-3.15842010660496	0.839166679226371	1.75044005908052e-05	0.000155750486137499	ENSG00000134215	10451	VAV3
ENSG00000180066	5.44416214957441	-3.14985318439731	1.25981972571066	0.00130521870236012	0.00733959643571569	ENSG00000180066
ENSG00000198626	657.782103300981	-3.14875748179638	0.108534892000974	4.50997971665111e-186	8.6595710541262e-183	ENSG00000198626	6262	RYR2
ENSG00000118508	47.5046559909898	-3.11289529111828	0.36732686435532	2.26370770937362e-18	8.49232158608884e-17	ENSG00000118508	10981	RAB32
ENSG00000185222	1168.18178218404	3.10974644440654	0.09610609359949	8.09813486507136e-231	3.42081412970345e-227	ENSG00000185222	51186	TCEAL9
ENSG00000134531	134.642639862854	-3.09408314221375	0.2182591277128	1.14757076985247e-46	1.70689029789112e-44	ENSG00000134531	2012	EMP1
ENSG00000087495	23.6153380612287	3.09383837403055	0.52936039161155	5.42088146309378e-10	9.76082160119384e-09	ENSG00000087495	116154	PHACTR3
ENSG00000160161	11.4081965549029	-3.08132514862514	0.792496667899361	9.68402790443642e-06	9.09454661492226e-05	ENSG00000160161	148113	CILP2
ENSG00000027869	52.5788139232798	-3.08129930227875	0.342496710186355	2.31768438727598e-20	9.8897807261707e-19	ENSG00000027869	9047	SH2D2A
ENSG00000165072	5.28246599657471	-3.07413726722918	1.2832623549161	0.00162362124292847	0.00884739532298561	ENSG00000165072	256691	MAMDC2
ENSG00000176593	26.2062904710124	-3.05735969787376	0.485646801349267	3.14012745741534e-11	6.41418104720207e-10	ENSG00000176593	100128398	LOC100128398
ENSG00000212747	325.680849947953	3.05078699615541	0.146494340205287	2.48543305108668e-97	1.54396563152946e-94	ENSG00000212747	441518	RTL8B
ENSG00000288018	23.2526672974115	-3.04865074604799	0.521881565636387	4.92514434390176e-10	8.91379380356033e-09	ENSG00000288018	101929174	LOC101929174
ENSG00000197497	90.1639511348736	-3.04773157778308	0.258310740051163	4.0710477850075e-33	3.6280422053647e-31	ENSG00000197497	79788	ZNF665
ENSG00000177283	42.3378008974983	-3.04211781937361	0.378235769576278	8.89106234047417e-17	2.99025681040056e-15	ENSG00000177283	8325	FZD8
ENSG00000271138	3.76545116890871	-3.03595006273783	1.72305172238685	0.00288386720940247	0.0144508088564151	ENSG00000271138
ENSG00000232000	13.9694462679756	-3.02436888651129	0.685776656040973	1.00344639316351e-06	1.14006408122681e-05	ENSG00000232000
ENSG00000122176	5.3145881048434	2.9990429199823	1.25614935668525	0.00177170074883359	0.00953621088585991	ENSG00000122176	2331	FMOD
ENSG00000250508	9.5216290057333	-2.99007141916855	0.88102610142112	5.94532313498204e-05	0.000470127929367112	ENSG00000250508	105369364	LINC02701
ENSG00000145244	18.0108514998532	-2.98618565786511	0.590944613886318	4.14893280301421e-08	5.84628208352607e-07	ENSG00000145244	10699	CORIN
ENSG00000157064	18.4878545938861	-2.98558169844122	0.623887467629485	1.32949056799378e-07	1.7322745395803e-06	ENSG00000157064	23057	NMNAT2
ENSG00000228793	32.2677282735675	-2.9817884175518	0.432540188254505	5.31309864319505e-13	1.30637900399212e-11	ENSG00000228793	100507336	LOC100507336
ENSG00000141448	68.3618836890038	-2.98102249570112	0.304547671972788	1.10605040156552e-23	5.8119546673358e-22	ENSG00000141448	2627	GATA6
ENSG00000137727	9.40297076289058	-2.97774650762867	0.853723326324836	4.43107214824401e-05	0.000361346234915296	ENSG00000137727	57569	ARHGAP20
ENSG00000185101	6.48583594528742	-2.97343170053496	1.07980741528185	0.000537889616463852	0.00336017941121947	ENSG00000185101	338440	ANO9
ENSG00000168505	42.1978324928624	-2.97163739863979	0.376156648891535	2.5869081211383e-16	8.39598748037097e-15	ENSG00000168505	2637	GBX2
ENSG00000165323	3.57601448127508	-2.96768001495224	1.71202923222494	0.00316865219664207	0.0156823049678048	ENSG00000165323	120114	FAT3
ENSG00000254988	3.57768976244	-2.96230140836102	1.71778796068271	0.00320666246773637	0.0158328187432445	ENSG00000254988
ENSG00000289628	3.56616309220367	-2.94757417342364	1.72733449257022	0.00329410951496784	0.0162179223929221	ENSG00000289628
ENSG00000080166	16.2957079836087	-2.94193467481817	0.628975792475382	2.56035973443442e-07	3.17366965718394e-06	ENSG00000080166	1638	DCT
ENSG00000231056	7.89658858498825	-2.941310958092	0.98192408863291	0.000228281624090266	0.00158916815504631	ENSG00000231056
ENSG00000111704	6.3301165140471	-2.93106344624929	1.07925111168205	0.000601068746024635	0.00369475348800533	ENSG00000111704	79923	NANOG
ENSG00000122584	12.6528141944458	2.93021245074304	0.726194841941957	5.21195002299918e-06	5.20726567813461e-05	ENSG00000122584	30010	NXPH1
ENSG00000253347	3.84528391771067	2.92733553554097	1.77603331132414	0.00358502143030792	0.0174669521636756	ENSG00000253347
ENSG00000021826	419.817525264951	-2.91182675455994	0.125761262745415	1.02585401488548e-119	1.03176488801887e-116	ENSG00000021826	1373	CPS1
ENSG00000108381	6.3255563361243	-2.9072929221873	1.11064190152946	0.000747091181241367	0.00448785916922608	ENSG00000108381	443	ASPA
ENSG00000172159	32.2360436550937	-2.90079168433826	0.426566055080601	9.63946216763541e-13	2.31621251925629e-11	ENSG00000172159	257019	FRMD3
ENSG00000272674	31.9347799887486	-2.88263999473534	0.432534086394527	2.39216746585848e-12	5.4978203532532e-11	ENSG00000272674	57717	PCDHB16
ENSG00000050555	111.398951009187	-2.88076194204911	0.229197964796975	2.77959943840566e-37	3.05770415305031e-35	ENSG00000050555	10319	LAMC3
ENSG00000091831	25.2064695867303	-2.88032949839424	0.488277433500287	3.21081262478584e-10	5.90840634081839e-09	ENSG00000091831	2099	ESR1
ENSG00000152779	15.6517529521906	-2.87915471886854	0.633642275540081	4.9110939052514e-07	5.88690206429142e-06	ENSG00000152779	387700	SLC16A12
ENSG00000177839	12.9063741865205	-2.87540306709634	0.695076424550812	3.15810626910805e-06	3.29231799160074e-05	ENSG00000177839	56127	PCDHB9
ENSG00000143502	14.2321535362419	-2.87141087266455	0.667968474043432	1.51567755994818e-06	1.66126755286277e-05	ENSG00000143502	55061	SUSD4
ENSG00000142319	7.51880952811173	-2.86381591612877	0.960065332726474	0.000244097725396417	0.00168483269872475	ENSG00000142319	6531	SLC6A3
ENSG00000144821	45.9118620655873	-2.85319783505075	0.354385502416933	7.48265582806382e-17	2.54494643711008e-15	ENSG00000144821	22989	MYH15
ENSG00000086205	308.695228259961	-2.84271530631716	0.140505399644532	4.43684557282219e-92	2.5327193336102e-89	ENSG00000086205	2346	FOLH1
ENSG00000287879	11.3679812995467	-2.83274136730861	0.750127006269101	1.34536797501552e-05	0.000123078312737091	ENSG00000287879
ENSG00000147697	4.77817481439482	-2.82377197757708	1.34287501595029	0.00285722629395026	0.0143445392333072	ENSG00000147697	56169	GSDMC
ENSG00000113209	115.397531272768	-2.81811201496038	0.227586030867781	2.58406945034656e-36	2.6494238281927e-34	ENSG00000113209	26167	PCDHB5
ENSG00000173930	34.3376546354002	-2.8052870775623	0.405686924316964	4.21553607160605e-13	1.04258006286173e-11	ENSG00000173930	353189	SLCO4C1
ENSG00000131914	77.569252361625	-2.79242449387883	0.269661400914328	3.47319949220731e-26	2.13870106340847e-24	ENSG00000131914	79727	LIN28A
ENSG00000138615	56.3806523706181	2.78454588992001	0.323321686389214	6.7399156943339e-19	2.62161619484395e-17	ENSG00000138615	8483	CILP
ENSG00000248383	5.98208371035909	-2.7745221160247	1.13026238834741	0.00108605952844198	0.00624011515240015	ENSG00000248383	56135	PCDHAC1
ENSG00000175697	7.15562591225988	-2.76859138468273	0.974199923797105	0.000366880890060195	0.00240771508505362	ENSG00000175697	165829	GPR156
ENSG00000232677	9.70280270767191	-2.76683904724692	0.817474276724348	5.81970166667513e-05	0.000461576864070017	ENSG00000232677	100506930	LINC00665
ENSG00000203727	57.519325820884	-2.76531185761424	0.324920067881761	1.47469332793365e-18	5.61207167194355e-17	ENSG00000203727	389432	SAMD5
ENSG00000026508	547.147433909146	-2.76359920099783	0.11262791511761	4.09131391751462e-134	4.80070229176813e-131	ENSG00000026508	960	CD44
ENSG00000224167	29.7956976604726	-2.76264363650262	0.445556504666258	4.83371010975728e-11	9.68622307667775e-10	ENSG00000224167
ENSG00000274719	22.3645198626983	-2.76028748162396	0.518077972246774	8.11499171071596e-09	1.26119749758669e-07	ENSG00000274719
ENSG00000276898	6.00299610409489	-2.74883306742797	1.14752333074441	0.00119773568165566	0.00680402779242851	ENSG00000276898
ENSG00000164694	23.4753526424563	-2.74821412827657	0.504577274799464	4.15776861929446e-09	6.70865019160567e-08	ENSG00000164694	84624	FNDC1
ENSG00000182901	20.8575746459582	-2.74812109958789	0.53798501699046	2.71480616173986e-08	3.93814704272717e-07	ENSG00000182901	6000	RGS7
ENSG00000135312	3.41359392537511	-2.73367578900769	1.86459901507736	0.00457978369412901	0.0215769822448581	ENSG00000135312	3351	HTR1B
ENSG00000171885	27.8814679470594	-2.71668872313776	0.449947550093068	1.30286691483573e-10	2.51534297150324e-09	ENSG00000171885	361	AQP4
ENSG00000120324	53.3059168394677	-2.71154935274986	0.330030628055193	1.78085159176913e-17	6.33221657739995e-16	ENSG00000120324	56126	PCDHB10
ENSG00000157680	15.214661765868	2.71050168714319	0.630739980390801	1.4868231593825e-06	1.63487889442338e-05	ENSG00000157680	9162	DGKI
ENSG00000105825	14.2490977545516	-2.69926283495444	0.646229710411161	2.39732929130887e-06	2.55340352807537e-05	ENSG00000105825	7980	TFPI2
ENSG00000078549	29.1699501339521	2.69491227663665	0.456815986942932	3.21142487536552e-10	5.90840634081839e-09	ENSG00000078549	117	ADCYAP1R1
ENSG00000138172	91.8367503873083	2.69164079132376	0.246103548859949	7.02191805612234e-29	4.99360037923771e-27	ENSG00000138172	51063	CALHM2
ENSG00000134207	108.513029027414	-2.68244919340301	0.227514569071164	3.72875881043675e-33	3.33708113708621e-31	ENSG00000134207	148281	SYT6
ENSG00000197608	139.031912976907	-2.67225430068069	0.20805446324005	7.27579792367207e-39	8.53734044143766e-37	ENSG00000197608	284371	ZNF841
ENSG00000196116	203.313937634161	-2.65555030557956	0.17136852279436	2.95828253927698e-55	6.24818855120691e-53	ENSG00000196116	23424	TDRD7
ENSG00000289168	119.747118743032	-2.65382531206808	0.221679118662373	4.06972038049686e-34	3.78663278222353e-32	ENSG00000289168	124904294	LOC124904294
ENSG00000205221	89.6287957979708	2.6518327757795	0.249188812711989	1.76127214758484e-27	1.16980594431256e-25	ENSG00000205221	5212	VIT
ENSG00000171476	40.9206121223074	-2.64487190902982	0.372273582961087	9.62251010690439e-14	2.51842671583553e-12	ENSG00000171476	84525	HOPX
ENSG00000133878	14.8126473221676	2.64443848668111	0.653061711172332	4.06508491020664e-06	4.15177264934596e-05	ENSG00000133878	78986	DUSP26
ENSG00000196172	511.764622051004	-2.63953176582188	0.12467127573752	1.19216451713618e-100	8.12248605368816e-98	ENSG00000196172	148213	ZNF681
ENSG00000090376	97.9417544189155	-2.63934503246051	0.241724409669835	7.34253680902787e-29	5.20408456186166e-27	ENSG00000090376	11213	IRAK3
ENSG00000166148	4.44401463044947	-2.63813937848316	1.37204036068078	0.00390211610686704	0.0187608910296241	ENSG00000166148	552	AVPR1A
ENSG00000189420	41.9331262230561	2.63640292652307	0.373550854534491	1.46316509347947e-13	3.75955108751581e-12	ENSG00000189420	139735	ZFP92
ENSG00000178882	184.795577095208	-2.62754806534495	0.176400239024361	2.91663545618515e-51	5.2651502111185e-49	ENSG00000178882	144347	RFLNA
ENSG00000162692	26.5680679328735	-2.62279769779409	0.464693570831137	1.29239873509176e-09	2.20135110353815e-08	ENSG00000162692	7412	VCAM1
ENSG00000237945	125.979810236525	-2.60894580530025	0.212349727063201	8.32976530307955e-36	8.18292897517875e-34	ENSG00000237945	100506334	LINC00649
ENSG00000260160	3.26544658505394	-2.60735286785038	1.88434958276134	0.00505279843722604	0.023444673943904	ENSG00000260160
ENSG00000255571	68.4301873788056	-2.60623272162732	0.283159467232972	2.86081040069179e-21	1.30503620892033e-19	ENSG00000255571	254559	MIR9-3HG
ENSG00000288882	83.874439767455	-2.59427325733686	0.253294580532947	1.05215182317336e-25	6.29532539865287e-24	ENSG00000288882
ENSG00000085185	2653.92685842266	-2.5920525436695	0.0675859517024434	0	0	ENSG00000085185	63035	BCORL1
ENSG00000021645	9.01410889329696	-2.58951999480566	0.857168509183119	0.000176951162590557	0.00126691034070344	ENSG00000021645	9369	NRXN3
ENSG00000204514	189.217859905531	-2.57446973075483	0.171619242726109	5.89841652789997e-52	1.13254959532523e-49	ENSG00000204514	730051	ZNF814
ENSG00000197360	11.1902431416892	-2.5697301809572	0.754771063432009	4.71171918977093e-05	0.000382460495799969	ENSG00000197360	148198	ZNF98
ENSG00000107159	22.5709670845379	-2.56749234987934	0.518521587455362	5.32410951607097e-08	7.39319638980507e-07	ENSG00000107159	768	CA9
ENSG00000203711	90.237688376586	-2.56649452859753	0.241514821540239	1.87057174220819e-27	1.23463580522435e-25	ENSG00000203711	100130967	LINC02901
ENSG00000042781	5.4486354497087	-2.54905796960879	1.17418633570653	0.00199111163535392	0.0105214583063073	ENSG00000042781	7399	USH2A
ENSG00000145113	112.535202091871	-2.54895132414675	0.227312261330941	2.84077258097892e-30	2.19780064772365e-28	ENSG00000145113	4585	MUC4
ENSG00000211752	37.3500840198222	-2.53959670110737	0.393797375005712	8.88571826271214e-12	1.89954711970388e-10	ENSG00000211752	28560	TRBV27
ENSG00000153233	54.8829101828765	-2.53781174474791	0.309957356999347	2.14938818884123e-17	7.59150968838054e-16	ENSG00000153233	5801	PTPRR
ENSG00000164107	108.226455997056	-2.53361797091936	0.221482081321279	2.18694069120953e-31	1.79032458678436e-29	ENSG00000164107	9464	HAND2
ENSG00000270659	8.67933648042045	-2.53125851004457	0.841775098984872	0.000190101396222356	0.00135189615811865	ENSG00000270659
ENSG00000183807	22.9877605184022	-2.52859256692423	0.496763102352985	2.73179470370042e-08	3.95735500252789e-07	ENSG00000183807	221303	FAM162B
ENSG00000225626	26.1851448885567	-2.52273289716005	0.466019383040414	4.7371955993399e-09	7.57413385720349e-08	ENSG00000225626	494558	CFAP95-DT
ENSG00000133958	111.81439485256	-2.52169285498308	0.216435262443957	1.86754675022621e-32	1.62993615336892e-30	ENSG00000133958	57578	UNC79
ENSG00000267284	4.24861606332582	-2.52060513098041	1.41888872924077	0.00494887806391958	0.0230181135406398	ENSG00000267284
ENSG00000113296	9.70533535898742	-2.51993215142128	0.782020882509535	9.34122700304313e-05	0.000713290150149219	ENSG00000113296	7060	THBS4
ENSG00000249740	4.27790486288619	-2.51641170968039	1.41721635616923	0.0048739885848489	0.0227286814764831	ENSG00000249740	101926904	LINC01265
ENSG00000198108	11.8578419344584	-2.49890726230455	0.709319094117888	3.04329214247515e-05	0.000258661462137697	ENSG00000198108	337876	CHSY3
ENSG00000134769	257.78320446362	-2.49790812266152	0.147660801401285	2.81240257990074e-65	7.33342652963995e-63	ENSG00000134769	1837	DTNA
ENSG00000182985	127.646223429392	-2.49402555671027	0.217498247378909	1.42648864883527e-31	1.18617585637991e-29	ENSG00000182985	23705	CADM1
ENSG00000152402	42.0708649862014	-2.49302177964525	0.372113385771929	1.52915985748423e-12	3.57271961835447e-11	ENSG00000152402	2977	GUCY1A2
ENSG00000180530	313.718179919061	-2.48774298373899	0.133231807295144	6.79515755324723e-79	2.65778745707657e-76	ENSG00000180530	8204	NRIP1
ENSG00000280434	179.577965879086	-2.48031409204127	0.175938529414287	2.88210241858721e-46	4.25684511769095e-44	ENSG00000280434
ENSG00000188859	15.0242910203253	-2.47432831227863	0.625874482906812	5.3996308347472e-06	5.37950956890074e-05	ENSG00000188859	149297	FAM78B
ENSG00000180818	236.776183256714	-2.47396438400086	0.154747812083513	1.18460637131975e-58	2.78000790762715e-56	ENSG00000180818	3226	HOXC10
ENSG00000058091	245.110627208697	-2.46778229571068	0.149577103114137	2.98491271631389e-62	7.41698135073713e-60	ENSG00000058091	5218	CDK14
ENSG00000233087	30.4504925223258	-2.45771379361715	0.417924701218406	3.18684539668407e-10	5.87854686666937e-09	ENSG00000233087	150786	RAB6D
ENSG00000254252	12.5982602757701	-2.44651162509713	0.671290008137267	1.91340192687507e-05	0.000169304407614279	ENSG00000254252	728843	RPL7P20
ENSG00000186960	275.751575341935	2.43467903886686	0.141748585845939	3.43873863081176e-67	9.68394648285003e-65	ENSG00000186960	387978	LINC01551
ENSG00000272108	9.34718579857413	-2.4258779623057	0.802715577093744	0.000171050100584146	0.00122966275508432	ENSG00000272108
ENSG00000219665	25.1250038122858	-2.42496990901277	0.482880596405172	3.55485287141732e-08	5.06968585396389e-07	ENSG00000219665	101928464	ZNF433-AS1
ENSG00000227036	8.34932296176653	-2.42479718981378	0.888776307539382	0.00041083317316008	0.00265984627415302	ENSG00000227036	400619	LINC00511
ENSG00000184347	254.534635192693	-2.41962807845177	0.152487112937299	8.52399939050982e-58	1.91527011837189e-55	ENSG00000184347	6586	SLIT3
ENSG00000197635	336.863592014923	-2.40632418382019	0.135841787626578	2.554430364799e-71	8.43001933358119e-69	ENSG00000197635	1803	DPP4
ENSG00000287530	5.26142120243536	-2.40620707164873	1.23607655103396	0.00292794228764476	0.0146300139714561	ENSG00000287530
ENSG00000204967	6.29553111917304	-2.4038514233465	1.07366707185325	0.00148349543918517	0.008178780258687	ENSG00000204967	56144	PCDHA4
ENSG00000184731	19.6745946224122	2.4019629653978	0.542986403835485	7.17283487316589e-07	8.32403545912839e-06	ENSG00000184731	642273	FAM110C
ENSG00000173114	31.4335915466968	-2.39709256612051	0.40000199091487	1.6231011515424e-10	3.11933752699973e-09	ENSG00000173114	54674	LRRN3
ENSG00000258649	3.07004801793028	-2.38685187395779	2.05662220732004	0.00656208922751273	0.0292030945162866	ENSG00000258649
ENSG00000166104	4.10529426858132	-2.38637223168927	1.46685807832031	0.00600917906802974	0.0270387454401057	ENSG00000166104
ENSG00000269586	13.3744896744127	-2.38556399713831	0.681320391744943	3.05325887647893e-05	0.000259404186364085	ENSG00000269586	102723631	CT45A10
ENSG00000133116	30.0117043723625	2.38463364839838	0.416628876021362	8.43467921618143e-10	1.48333771627784e-08	ENSG00000133116	9365	KL
ENSG00000228863	95.9829630747283	-2.37826716386946	0.230857975193035	5.56810346977772e-26	3.37942279842457e-24	ENSG00000228863
ENSG00000151474	44.1276033176331	-2.3779598574449	0.352200406904711	1.1345689702725e-12	2.68646089922932e-11	ENSG00000151474	55691	FRMD4A
ENSG00000180613	6.16512948428828	-2.36795974563362	1.0814833056831	0.00167741991785124	0.00909129743005803	ENSG00000180613	170825	GSX2
ENSG00000175040	170.540493581158	-2.36537524765144	0.187547272742161	1.25747794793793e-37	1.39053359886895e-35	ENSG00000175040	9435	CHST2
ENSG00000163530	33.8454886316829	-2.36032713110521	0.402189431471133	3.32898470156788e-10	6.1087303111916e-09	ENSG00000163530	151871	DPPA2
ENSG00000115008	5.10562848951543	-2.35449316341024	1.24154142920376	0.00327692305142193	0.0161418795280323	ENSG00000115008	3552	IL1A
ENSG00000134533	6.12370999750423	-2.3482596299759	1.08796459669482	0.00178390018683353	0.00958965534388166	ENSG00000134533	85004	RERG
ENSG00000175445	151.673839939464	2.34825909500988	0.187078452217754	3.26408559663454e-37	3.5536470044597e-35	ENSG00000175445	4023	LPL
ENSG00000138061	110.174887676475	-2.33465379136716	0.214090907144635	8.7520690942917e-29	6.16174837801784e-27	ENSG00000138061	1545	CYP1B1
ENSG00000168672	180.247793524348	-2.33293256745035	0.180638970578286	2.84553035105517e-39	3.43431123112207e-37	ENSG00000168672	157638	LRATD2
ENSG00000204767	37.2386361002866	-2.33119956814738	0.37139341374516	2.62511634553886e-11	5.38824901206281e-10	ENSG00000204767	100131897	INSYN2B
ENSG00000065675	95.5098321747531	-2.32725385415571	0.236889171794847	6.65474360048358e-24	3.57645902253979e-22	ENSG00000065675	5588	PRKCQ
ENSG00000162777	6.49161352190542	2.32395137037389	1.09771865235564	0.00194544442692733	0.0103136876860271	ENSG00000162777	79961	DENND2D
ENSG00000254180	11.7895551628334	-2.3061559263044	0.692961306085019	5.85926859120046e-05	0.000464540585265559	ENSG00000254180
ENSG00000169908	30.7145064444944	2.30073573226147	0.413895478335504	2.15474433899226e-09	3.58631640534717e-08	ENSG00000169908	4071	TM4SF1
ENSG00000148680	20.4968424591908	-2.29873959470586	0.519352749179679	6.65271868850368e-07	7.77168536614415e-06	ENSG00000148680	3363	HTR7
ENSG00000174718	4069.40680109306	-2.29842096591536	0.078758897934081	2.0721116496071e-188	4.37650701513516e-185	ENSG00000174718	55196	RESF1
ENSG00000005108	191.917934927805	2.29270597114903	0.169159349099323	5.89594635782501e-43	8.08625214439104e-41	ENSG00000005108	221981	THSD7A
ENSG00000155849	48.7054958323452	-2.28848475276547	0.330732969802702	3.45404478013292e-13	8.61309088561834e-12	ENSG00000155849	9844	ELMO1
ENSG00000173281	692.194111126903	-2.28055844380546	0.0970206695464542	2.75374974290681e-123	2.90809741599674e-120	ENSG00000173281	79660	PPP1R3B
ENSG00000070915	30.9534939040547	-2.27158348553765	0.445836367876687	2.30586027831526e-08	3.37739770723278e-07	ENSG00000070915	6559	SLC12A3
ENSG00000164604	8.68099816547647	-2.26965016079046	0.822677180100557	0.000371734209386092	0.00243454208881974	ENSG00000164604	54329	GPR85
ENSG00000000005	488.304809717711	2.26606647126068	0.11604743273447	5.45446536281514e-86	2.61826733927315e-83	ENSG00000000005	64102	TNMD
ENSG00000112964	47.967010830213	-2.26547243212247	0.316655955502723	6.63465621234987e-14	1.76709424793243e-12	ENSG00000112964	2690	GHR
ENSG00000144644	131.863048858292	2.2543988056551	0.202637565745497	7.93452901948438e-30	5.96388567332845e-28	ENSG00000144644	339896	GADL1
ENSG00000198915	167.695697623992	-2.25308462679022	0.174504980136798	2.94881944845562e-39	3.52503387312583e-37	ENSG00000198915	221002	RASGEF1A
ENSG00000127507	107.471497584097	-2.24654028769548	0.216145444297539	2.15710768214635e-26	1.33607833884496e-24	ENSG00000127507	30817	ADGRE2
ENSG00000178919	117.250316465577	-2.23821873555796	0.204580159076635	5.86045092280276e-29	4.18170891690936e-27	ENSG00000178919	2304	FOXE1
ENSG00000145736	151.342387094144	-2.23653767657445	0.181708172113003	6.34256487846401e-36	6.31892984896407e-34	ENSG00000145736	2966	GTF2H2
ENSG00000145808	7.81025147095959	-2.23462726803423	0.952247249144298	0.00104688152775929	0.00604957175042514	ENSG00000145808	171019	ADAMTS19
ENSG00000267041	461.312539480855	-2.23284890930924	0.111608955912077	3.59711160091451e-90	1.89936485307288e-87	ENSG00000267041	342892	ZNF850
ENSG00000030419	57.9890098639035	-2.22641908064573	0.288427801353245	9.14140966562611e-16	2.84772438860898e-14	ENSG00000030419	22807	IKZF2
ENSG00000004468	41.3421270445639	-2.21760315391731	0.363578078698313	8.0197399209233e-11	1.57714084608772e-09	ENSG00000004468	952	CD38
ENSG00000134853	1609.62181223328	-2.21383618764906	0.0756690503883264	2.39897196759452e-189	5.62985410306265e-186	ENSG00000134853	5156	PDGFRA
ENSG00000181649	50.9795063407083	-2.20736452884276	0.306064845144744	4.3351291100532e-14	1.17992605584322e-12	ENSG00000181649	7262	PHLDA2
ENSG00000095596	26.1208473154654	-2.19641616849388	0.478028843428013	2.82441356788944e-07	3.48652477892419e-06	ENSG00000095596	1592	CYP26A1
ENSG00000250420	38.4680336373747	-2.19500032578426	0.382977531226103	7.0467448813944e-10	1.24860988791889e-08	ENSG00000250420	729522	AACSP1
ENSG00000134438	66.2054324862079	-2.19365681982904	0.286408847082507	1.38767006099027e-15	4.28493850265722e-14	ENSG00000134438	30062	RAX
ENSG00000287038	5.81568676708922	-2.19172669476298	1.15369555721494	0.00292361981101617	0.0146219772265086	ENSG00000287038
ENSG00000173210	28.1653049081863	-2.19014550991901	0.418947593231394	1.27829072713264e-08	1.93678468061467e-07	ENSG00000173210	22885	ABLIM3
ENSG00000163017	613.757239234207	2.18937815441197	0.102102728463941	4.52216325679671e-103	3.18375367156011e-100	ENSG00000163017	72	ACTG2
ENSG00000134115	6.60547319035411	-2.18800909439672	0.9968049374102	0.00159467881103971	0.00870990720661227	ENSG00000134115	27255	CNTN6
ENSG00000119686	197.005569139014	-2.18662977485951	0.169954619892832	4.93905030205483e-39	5.82780343182682e-37	ENSG00000119686	55640	FLVCR2
ENSG00000170965	24.5390260599164	-2.18282036543635	0.452897516190953	1.04205918485899e-07	1.37730488381769e-06	ENSG00000170965	10761	PLAC1
ENSG00000121413	224.406335018428	-2.16667146715264	0.152221461014061	4.21243335563695e-47	6.40077733125237e-45	ENSG00000121413	65982	ZSCAN18
ENSG00000284707	11.3693103174934	2.16110234115567e-05	0.328184451612558	0.998270973582233	0.999034464582436	ENSG00000284707
ENSG00000169432	625.397860411462	2.1583986674011	0.100475549659674	2.0471800553858e-103	1.49098241206219e-100	ENSG00000169432	6335	SCN9A
ENSG00000213694	32.1089759515266	2.15298942418598	0.402470175790721	6.86986970555683e-09	1.07560057858462e-07	ENSG00000213694	1903	S1PR3
ENSG00000041353	70.3017803165315	2.14755153917849	0.269733693012212	1.37037733209964e-16	4.55806923327189e-15	ENSG00000041353	5874	RAB27B
ENSG00000165194	92.1202548475663	2.13989878006888	0.228677285412344	6.86373533088191e-22	3.30979346857436e-20	ENSG00000165194	57526	PCDH19
ENSG00000145192	10.1246342709139	-2.1390084151802	0.774395823289566	0.000339582808970312	0.00224767424263929	ENSG00000145192	197	AHSG
ENSG00000165084	85.9825969174686	-2.13813150341195	0.248190953343178	5.24089031685308e-19	2.05748781379654e-17	ENSG00000165084	116328	C8orf34
ENSG00000086717	85.6397017473851	-2.13705809986701	0.236036695505007	1.08560730142709e-20	4.74722811872497e-19	ENSG00000086717	5475	PPEF1
ENSG00000188452	11.5016822353784	2.13418990655942	0.708524208211043	0.000170073513728158	0.00122389188533303	ENSG00000188452	375298	CERKL
ENSG00000286667	7.42876836015042	-2.1309847393699	0.946361507946337	0.00132588159744326	0.00743994293825694	ENSG00000286667
ENSG00000249307	12.5725684259195	-2.12662414449968	0.65419260677512	7.47649333621217e-05	0.000579915592192939	ENSG00000249307	100505875	LINC01088
ENSG00000229015	47.2491580828964	-2.1232880916973	0.326872356004611	6.10646698272041e-12	1.33916734323673e-10	ENSG00000229015	100506790	LOC100506790
ENSG00000124813	12.5497573988875	-2.1212837211575	0.669898148197526	9.8495057718589e-05	0.000748045348462538	ENSG00000124813	860	RUNX2
ENSG00000184584	72.2233886120005	2.10402917083308	0.259490497531616	4.21288917614762e-17	1.456308220776e-15	ENSG00000184584	340061	STING1
ENSG00000120322	58.7072457253706	-2.10398628348771	0.289558152244772	2.77444334466116e-14	7.69015982711132e-13	ENSG00000120322	56128	PCDHB8
ENSG00000107242	6.48352945491736	-2.10168100486949	1.03023742565697	0.00214916382343168	0.0112024899098471	ENSG00000107242	8395	PIP5K1B
ENSG00000108602	67.2356744511656	-2.09993128566851	0.270995686759581	6.84425838578527e-16	2.16080091728207e-14	ENSG00000108602	218	ALDH3A1
ENSG00000119888	41.3077599757153	-2.09785728819208	0.336839643133718	3.60666866975099e-11	7.33170827466897e-10	ENSG00000119888	4072	EPCAM
ENSG00000147676	49.7446740693155	-2.09555754608264	0.310170902748605	1.09143139586872e-12	2.59595974235848e-11	ENSG00000147676	114569	MAL2
ENSG00000151322	11.6334834861507	-2.08622483669033	0.709697037304125	0.000197344040157017	0.00139775435015304	ENSG00000151322	64067	NPAS3
ENSG00000176170	248.704724208142	-2.08295605727238	0.153729565703671	6.04403247434847e-43	8.23587160585252e-41	ENSG00000176170	8877	SPHK1
ENSG00000228933	10.6426379133683	-2.08211616301839	0.730209500232236	0.000265802271186015	0.00181389653302741	ENSG00000228933
ENSG00000111816	14.1269028438536	-2.08112397660651	0.635970865328428	6.70056502705189e-05	0.000524546456398677	ENSG00000111816	2444	FRK
ENSG00000117525	191.28192465189	-2.06225996723673	0.158880388592322	1.27124049127056e-39	1.57016786059213e-37	ENSG00000117525	2152	F3
ENSG00000143195	6.48441526344621	-2.05000718486573	1.06517040389818	0.00259898141560085	0.0132208782463646	ENSG00000143195	387597	ILDR2
ENSG00000197128	265.888874516746	-2.0417455730639	0.137435677970051	4.97244563685896e-51	8.82546422656286e-49	ENSG00000197128	400720	ZNF772
ENSG00000287985	7.98003843569557	-2.03236867752396	0.885283766704005	0.00118020524341832	0.00671612746517358	ENSG00000287985
ENSG00000255408	101.130553171689	-2.02572605702164	0.214454283411204	2.74078685010617e-22	1.36528677030878e-20	ENSG00000255408	56145	PCDHA3
ENSG00000114656	17.7226553828371	-2.01852760969034	0.546403516170767	1.47201809197216e-05	0.000133342013734861	ENSG00000114656	57501	CFAP92
ENSG00000288658	9.90802166910239	-2.0140970757498	0.825842617768214	0.000759863251152824	0.00454905661213118	ENSG00000288658	122319436	LOC122319436
ENSG00000138119	816.102964346634	-2.00904624223675	0.0871459619447054	1.00996152238304e-118	9.27452057141397e-116	ENSG00000138119	26509	MYOF
ENSG00000162039	478.290407174693	-13.797166937669	3.33751420203811	9.42891603014687e-26	5.6576174850208e-24	ENSG00000162039	254528	MEIOB
ENSG00000197956	289.357925670414	-12.9714459903016	3.23515554999813	5.86504448824563e-23	2.99216436319411e-21	ENSG00000197956	6277	S100A6
ENSG00000123576	223.261738469286	-12.5400845468365	3.17850378458748	1.43159183749101e-21	6.68952460169194e-20	ENSG00000123576	80712	ESX1
ENSG00000113889	207.778047038427	-12.4447063465401	3.19203775705757	3.42264967363252e-21	1.55128291323589e-19	ENSG00000113889	3827	KNG1
ENSG00000131127	206.018613794724	-12.4303288040474	3.1904932417582	3.82058587395494e-21	1.71690626050643e-19	ENSG00000131127	7700	ZNF141
ENSG00000140297	197.229711585212	-12.3410006821684	3.16143058528544	6.55701073293587e-21	2.92174311582993e-19	ENSG00000140297	9245	GCNT3
ENSG00000155052	191.640146546948	-12.3049810316009	3.16886606883542	9.12097671867551e-21	4.00507586850614e-19	ENSG00000155052	129684	CNTNAP5
ENSG00000205293	182.790260423925	-12.2301432662839	3.16366009830024	1.61027617605255e-20	6.95514174118729e-19	ENSG00000205293	100505477	LINC01602
ENSG00000178053	175.060297393907	-12.1579194725556	3.15371849838679	2.66389007037025e-20	1.1252804435258e-18	ENSG00000178053	4291	MLF1
ENSG00000258405	170.414355170453	-12.1176194258765	3.15523931869783	3.88344799889584e-20	1.6274266901722e-18	ENSG00000258405	147660	ZNF578
ENSG00000213988	161.509317880858	-12.0248214657933	3.13792262502685	6.86492256026414e-20	2.82089551352799e-18	ENSG00000213988	7643	ZNF90
ENSG00000186103	152.373919797407	-11.9221975635652	3.11890734574146	1.35117581013889e-19	5.45663179463546e-18	ENSG00000186103	503582	ARGFX
ENSG00000196350	149.663577983982	-11.9045827889349	3.13021251171769	1.72642769326142e-19	6.92264869598338e-18	ENSG00000196350	100287226	ZNF729
ENSG00000112837	128.734313505718	-11.6519996391724	3.09823136379156	9.68217263985316e-19	3.7113823652693e-17	ENSG00000112837	9096	TBX18
ENSG00000198963	111.374847741381	-11.4157329988396	3.07555983200123	5.01208221373219e-18	1.84104675541283e-16	ENSG00000198963	6096	RORB
ENSG00000244650	78.2791724766253	-10.8254673209195	3.00604498910412	2.48716487886734e-16	8.10669898249336e-15	ENSG00000244650
ENSG00000257043	78.1375018714595	-10.8227649992433	3.00548417541644	2.53632138353167e-16	8.25418242551194e-15	ENSG00000257043
ENSG00000160321	368.739499707475	-10.8180316943217	1.30346710188547	8.51080090121581e-21	3.75274792974069e-19	ENSG00000160321	7757	ZNF208
ENSG00000154080	75.2408300681234	-10.7605664387197	3.00300972336562	4.50671153504494e-16	1.44221597472249e-14	ENSG00000154080	83539	CHST9
ENSG00000144476	71.4891087902979	-10.6800682088614	2.99750849074988	7.39065919177477e-16	2.32635041415015e-14	ENSG00000144476	57007	ACKR3
ENSG00000197134	70.2713618616545	-10.6472338649138	2.98946989331257	8.19281528200006e-16	2.56356224549812e-14	ENSG00000197134	113835	ZNF257
ENSG00000204718	69.2113702700238	-10.6243020976188	2.99150677928121	1.07133441616616e-15	3.32759620644787e-14	ENSG00000204718	100131550	CNN2P12
ENSG00000178522	3335.35276641106	-10.6083204295318	0.400861597388698	1.53888107502517e-152	2.16684714570711e-149	ENSG00000178522	258	AMBN
ENSG00000157502	67.0028866442621	-10.5568090268144	2.97001315164061	1.47441307724694e-15	4.54614286197556e-14	ENSG00000157502	139221	PWWP3B
ENSG00000198521	291.10108437983	-10.4677587103636	1.30210656089273	1.3466710192241e-19	5.44885796878013e-18	ENSG00000198521	7594	ZNF43
ENSG00000162670	62.2222920865891	-10.4462569321685	2.969181981591	3.03386159229194e-15	9.03782661365277e-14	ENSG00000162670	339479	BRINP3
ENSG00000198354	61.2603246285145	-10.4198852676948	2.96756682969631	3.9189790918221e-15	1.15604409774266e-13	ENSG00000198354	340578	DCAF12L2
ENSG00000261780	276.783734157435	-10.3914335624174	1.30057348484156	2.36310303075142e-19	9.38178554746255e-18	ENSG00000261780	100505817	LINC02582
ENSG00000230426	57.0736013224776	-10.301738701585	2.95414344528452	7.57776212606477e-15	2.17754984849815e-13	ENSG00000230426	104169671	LINC01036
ENSG00000146938	56.9274837922972	-10.2966066014609	2.95250621955658	7.33565817511758e-15	2.11661798246801e-13	ENSG00000146938	57502	NLGN4X
ENSG00000196109	251.402920300627	-10.2464614902976	1.29859966811708	6.96606642846149e-19	2.69963833092725e-17	ENSG00000196109	163223	ZNF676
ENSG00000233928	52.6370204541334	-10.1640958195938	2.93821576227249	1.70744154136105e-14	4.7955947865807e-13	ENSG00000233928
ENSG00000172461	49.9913917371114	-10.0752528474103	2.92800833568868	2.98913884495138e-14	8.23123879324878e-13	ENSG00000172461	10690	FUT9
ENSG00000283183	9.93476360373529	1.99345933513449	0.755948023315119	0.000515769856063935	0.00323155595666757	ENSG00000283183	105374338	LOC105374338
ENSG00000176049	6.99504711289956	-1.98540402190833	0.960083750797516	0.00200452391879789	0.0105817419867359	ENSG00000176049	9832	JAKMIP2
ENSG00000225783	714.892915553689	-1.98291162959452	0.0939511577645752	5.18638138084224e-100	3.31944124681118e-97	ENSG00000225783	440823	MIAT
ENSG00000237149	11.7158077712748	-1.97732156558686	0.675389304126422	0.00021286473493151	0.00149564739404139	ENSG00000237149	100131213	ZNF503-AS2
ENSG00000215808	25.27870064103	-1.97516930035692	0.448969067725129	7.6865498240753e-07	8.88602183001064e-06	ENSG00000215808	339535	LINC01139
ENSG00000286511	58.5059566454347	-1.96285961119287	0.30279492467619	6.68222830595298e-12	1.45500354690756e-10	ENSG00000286511
ENSG00000159674	11.8386291032966	-1.95747215559478	0.724494879364415	0.000392970147619497	0.00255949414453045	ENSG00000159674	10417	SPON2
ENSG00000154654	28.1568469031068	-1.95661733407111	0.416732554015348	1.93383619014658e-07	2.45370236180662e-06	ENSG00000154654	4685	NCAM2
ENSG00000113494	1153.05688748684	-1.95145494366843	0.0768197805143817	1.71066771225299e-143	2.25818829690596e-140	ENSG00000113494	5618	PRLR
ENSG00000179673	19.5636362180389	-1.95017076250427	0.52325655657625	1.28987815767528e-05	0.000118759880419615	ENSG00000179673	388394	RPRML
ENSG00000135750	328.955334048583	-1.94695834737982	0.122946186943072	1.39505426963112e-57	3.10157276093462e-55	ENSG00000135750	3775	KCNK1
ENSG00000255328	13.2504245687967	-1.94264474765223	0.659192100374059	0.000193920577166475	0.00137581340622543	ENSG00000255328
ENSG00000165259	5.53533448831916	1.93340046143778	1.18239831429568	0.0048411682404961	0.0226217509751146	ENSG00000165259	139324	HDX
ENSG00000081985	126.358588599342	1.933256192354	0.197446839753397	1.01157866270934e-23	5.34138823377097e-22	ENSG00000081985	3595	IL12RB2
ENSG00000255760	20.822735500472	-1.9311945790646	0.48713588110181	5.11810089891433e-06	5.12887398163878e-05	ENSG00000255760	105369723	LINC02422
ENSG00000169752	154.724546072162	-1.92448616266512	0.187625116015101	8.42338188563709e-26	5.06866805716641e-24	ENSG00000169752	145957	NRG4
ENSG00000178233	16.2010301733643	1.92272926804817	0.561499615621928	4.22591354011912e-05	0.000346623378178081	ENSG00000178233	441151	TMEM151B
ENSG00000007372	195.977818538121	-1.9222922128459	0.164922102974355	1.68013532351913e-32	1.47245386589409e-30	ENSG00000007372	5080	PAX6
ENSG00000286733	7.62375624242144	-1.91849893708705	0.913882418356282	0.00184717537517499	0.00986701848737254	ENSG00000286733	101927505	LINC02348
ENSG00000168314	457.076448640788	-1.91760099181291	0.10997730958014	3.4581319527348e-69	1.10665462081381e-66	ENSG00000168314	4336	MOBP
ENSG00000255860	15.2368077805955	-1.9155898341314	0.577038403913198	5.94046930530892e-05	0.000469920045683258	ENSG00000255860
ENSG00000233695	24.4069913799451	1.91463344214322	0.4651635071388	2.7817093879352e-06	2.9332243625851e-05	ENSG00000233695
ENSG00000146592	9.31879100052189	-1.91253455374564	0.841726042019173	0.00119554644219922	0.0067934184572746	ENSG00000146592	9586	CREB5
ENSG00000214944	53.6961015783227	-1.91157353320524	0.294221900923943	6.2671182441235e-12	1.37026712664733e-10	ENSG00000214944	64283	ARHGEF28
ENSG00000198673	48.9723935324416	-1.90748222744667	0.311002530948894	6.53762043901592e-11	1.29410572907643e-09	ENSG00000198673	338811	TAFA2
ENSG00000066923	23.3391447520961	-1.90252175183878	0.493200403649739	7.35039050634674e-06	7.12471766335702e-05	ENSG00000066923	10734	STAG3
ENSG00000176222	13.6405215589514	-1.90163772644738	0.621240062502763	0.000139888520907885	0.00102768189568537	ENSG00000176222	342908	ZNF404
ENSG00000088320	4.46055354807165	-1.9007128374733	1.43151913019276	0.00743113183955997	0.0324752608283356	ENSG00000088320	28954	REM1
ENSG00000027075	50.9371193631105	-1.89872797899743	0.304857693738811	3.64514539558654e-11	7.40279960578685e-10	ENSG00000027075	5583	PRKCH
ENSG00000131668	35.802444295057	-1.89757108546163	0.372222269079454	2.52043702650555e-08	3.66626380418896e-07	ENSG00000131668	56033	BARX1
ENSG00000173698	21.3281156168776	-1.8936148037571	0.479776857082498	5.42030438971504e-06	5.39756006672189e-05	ENSG00000173698	10149	ADGRG2
ENSG00000180353	908.871510145075	1.89024428270306	0.104329461063235	1.85285608187789e-74	6.52236221755716e-72	ENSG00000180353	3059	HCLS1
ENSG00000184344	28.1253758432021	-1.88926633366064	0.429796441495562	7.75957682838814e-07	8.95573891761671e-06	ENSG00000184344	9573	GDF3
ENSG00000150722	23.9996509186785	1.88769181807076	0.458672606612778	2.83930096655522e-06	2.98501123517237e-05	ENSG00000150722	151242	PPP1R1C
ENSG00000170271	4.41136167245037	-1.88317766170863	1.4502203781497	0.00775749045365228	0.0337062242072803	ENSG00000170271	10826	FAXDC2
ENSG00000064886	31.1446270451203	1.87966524054875	0.459967800328094	2.91311967920964e-06	3.051984163918e-05	ENSG00000064886	1117	CHI3L2
ENSG00000236668	5.91905867413142	-1.87825603007796	1.08700424440848	0.00394473650927115	0.0189442427949786	ENSG00000236668	100505588	LHX2-AS1
ENSG00000196569	405.653425611394	-1.87153288351777	0.114584410391395	4.63249996825528e-61	1.11185263442636e-58	ENSG00000196569	3908	LAMA2
ENSG00000165591	48.8677361717405	-1.87015300137153	0.310650176636561	1.31436552660318e-10	2.53522504907634e-09	ENSG00000165591	158584	FAAH2
ENSG00000276805	22.7292850629396	-1.868902833866	0.474994685117136	5.59023327424646e-06	5.55891322906588e-05	ENSG00000276805
ENSG00000161671	174.525201590258	-1.86680895749137	0.168363950951412	1.13793737048625e-29	8.37434676029271e-28	ENSG00000161671	284361	EMC10
ENSG00000128573	138.203230502318	1.86037768720362	0.18916941605043	6.67743077017506e-24	3.57954353545349e-22	ENSG00000128573	93986	FOXP2
ENSG00000172020	34.1613011880765	-1.85464587267446	0.362618010337004	2.37301410464424e-08	3.46854193108588e-07	ENSG00000172020	2596	GAP43
ENSG00000164188	7.43519715137284	-1.85063936885317	0.940049767242505	0.00242904347591212	0.0124735782287235	ENSG00000164188	202151	RANBP3L
ENSG00000283317	8.10216887294149	-1.84892158065173	0.854656357176948	0.00163492002657358	0.00889748669962911	ENSG00000283317
ENSG00000061337	76.7062843152691	1.84688579745706	0.25163402848322	1.70998435755647e-14	4.79635851473441e-13	ENSG00000061337	11178	LZTS1
ENSG00000140853	414.165751405156	-1.84636095038735	0.122608782877884	2.24306071461717e-52	4.34639315169076e-50	ENSG00000140853	84166	NLRC5
ENSG00000224109	16.4063249492783	-1.84551621253001	0.562457576073531	6.64044891218553e-05	0.000520419003615105	ENSG00000224109	347549	CENPVL3
ENSG00000095932	17.8435006618785	-1.84301136283675	0.552830025891906	5.55093459367787e-05	0.000442253072625689	ENSG00000095932	284422	SMIM24
ENSG00000176532	222.296475973332	-1.83543186136184	0.14917574451051	6.92524465402598e-36	6.83495758587303e-34	ENSG00000176532	222171	PRR15
ENSG00000223813	38.4169174832292	-1.8302474611617	0.366091609219272	4.18056551840108e-08	5.88259322545964e-07	ENSG00000223813
ENSG00000123870	15.6635746126284	-1.82424868615606	0.592599236708512	0.000127477397472405	0.000946047122984774	ENSG00000123870
ENSG00000152785	160.317602374245	1.82350337642897	0.177478974360455	7.8072710574835e-26	4.72485306604897e-24	ENSG00000152785	651	BMP3
ENSG00000004799	30.4477291445144	1.81907035367104	0.404913634761997	5.18538614754529e-07	6.18760117640136e-06	ENSG00000004799	5166	PDK4
ENSG00000288714	32.0351826357657	-1.81290245226389	0.37927191341848	1.30514974236789e-07	1.70371246653598e-06	ENSG00000288714
ENSG00000119922	23.3042108649502	1.81249595200581	0.475541241527298	9.77780991116843e-06	9.17038735052347e-05	ENSG00000119922	3433	IFIT2
ENSG00000204442	41.3635507958845	-1.8097588770143	0.336047617336685	5.55513237071253e-09	8.80194679683566e-08	ENSG00000204442	728215	NALF1
ENSG00000120498	13.8438090582749	-1.8092486292628	0.614524749815191	0.000203175574358486	0.00143484088200441	ENSG00000120498	56159	TEX11
ENSG00000260266	158.255469062509	-1.80852245960786	0.179562132263992	5.93443126141719e-25	3.42462083804351e-23	ENSG00000260266	729739	PPIAP46
ENSG00000052850	643.91613097262	1.80815406963531	0.100111699815615	5.47101090684145e-74	1.86376163489352e-71	ENSG00000052850	60529	ALX4
ENSG00000263745	47.0410307869566	1.80753280473087	0.312120981556048	5.63673542468714e-10	1.01064082262154e-08	ENSG00000263745	105371956	LOC105371956
ENSG00000174460	611.752496415294	-1.80735188978643	0.098275353918781	1.22774799613378e-76	4.54934481163886e-74	ENSG00000174460	170261	ZCCHC12
ENSG00000204261	52.6907184891176	-1.80596525039233	0.33134711357927	3.66793827880353e-09	5.97766391871986e-08	ENSG00000204261	100507463	PSMB8-AS1
ENSG00000167965	958.872673745783	1.80579589934412e-05	0.0800262796001625	0.99961968377175	0.999809032577692	ENSG00000167965	64223	MLST8
ENSG00000267309	33.0252485294741	-1.80438424161977	0.390075272282868	2.62978731917986e-07	3.25578768865168e-06	ENSG00000267309	728752	ZNF566-AS1
ENSG00000134516	7.84412051742799	1.80109110512811	0.940173486145085	0.00271022816943712	0.013717404545095	ENSG00000134516	1794	DOCK2
ENSG00000237732	5.7760022470408	-1.79744674227956	1.11467005526707	0.0047735048480749	0.0223599902187159	ENSG00000237732	440934	CT75
ENSG00000175556	165.810329519649	-1.79010370741764	0.166056726300617	3.54102991234344e-28	2.42039135205844e-26	ENSG00000175556	79836	LONRF3
ENSG00000143258	507.852151378238	-1.78975804310138	0.103817676037552	1.19756237516024e-67	3.41806958456209e-65	ENSG00000143258	27005	USP21
ENSG00000147408	9.53182280365846	-1.78965241730304	0.78204089422126	0.00118866050993262	0.00675610835045393	ENSG00000147408	55790	CSGALNACT1
ENSG00000224511	33.9133788904229	-1.78840064872665	0.37131802884547	1.07841422844996e-07	1.42268500431553e-06	ENSG00000224511	100874146	LINC00365
ENSG00000143858	349.933641497143	-1.7865334596614	0.119597007743481	1.495339702295e-51	2.73928228342353e-49	ENSG00000143858	127833	SYT2
ENSG00000233613	15.3417131102948	-1.78207799334466	0.609368408145702	0.000209193566894179	0.00147230167489902	ENSG00000233613
ENSG00000179388	24.2648287019347	1.7765238164724	0.438851382821106	3.85338510618929e-06	3.96238300038091e-05	ENSG00000179388	1960	EGR3
ENSG00000177606	205.294647143063	-1.77577994873607	0.152935800616352	2.97115737932799e-32	2.56138020444026e-30	ENSG00000177606	3725	JUN
ENSG00000180697	4.42208402778128	-1.77343308588018	1.57227467884943	0.00886793893657286	0.0376936482751772	ENSG00000180697	152065	C3orf22
ENSG00000181894	242.209752336844	-1.76277780654147	0.14305405338342	5.60244283259779e-36	5.60801872356862e-34	ENSG00000181894	79673	ZNF329
ENSG00000119121	26.6663497564322	-1.76109801400242	0.447704237443478	5.68245030182156e-06	5.62941054525203e-05	ENSG00000119121	140803	TRPM6
ENSG00000168004	310.547209583207	1.75685656906253	0.127359236552584	2.31494353353645e-44	3.30364340350158e-42	ENSG00000168004	117245	PLAAT5
ENSG00000215866	14.9498119456642	-1.75208476162295	0.581395525442298	0.00016464455189126	0.00118928097828156	ENSG00000215866	100996702	LINC01356
ENSG00000187959	14.213961994219	-1.75113005238799	0.591446103198552	0.000195116715895971	0.00138337031098987	ENSG00000187959	642843	CPSF4L
ENSG00000180828	46.7644139940151	-1.75024250753743	0.324376540106286	5.15380109173591e-09	8.20915783247015e-08	ENSG00000180828	27319	BHLHE22
ENSG00000147145	45.8222052633554	1.74657102527202	0.335586821959357	1.51678383296257e-08	2.26242876666684e-07	ENSG00000147145	2846	LPAR4
ENSG00000168453	18.7316989198623	1.74552794140461	0.508639713833308	4.21912311548848e-05	0.000346335403506538	ENSG00000168453	55806	HR
ENSG00000044524	643.332325640227	-1.73720981626506	0.0943421535762121	8.35818784818617e-77	3.15238009895607e-74	ENSG00000044524	2042	EPHA3
ENSG00000042493	28.0953604008484	-1.72827859624914	0.413251929816746	2.07676588581427e-06	2.23109726725753e-05	ENSG00000042493	822	CAPG
ENSG00000287858	5.28077994707963	-1.72709776284957	1.39600761344939	0.00729291170590722	0.0319704417061989	ENSG00000287858
ENSG00000179750	47.5554083893719	1.7250331971137	0.314397177882786	3.24767124292681e-09	5.33390857868252e-08	ENSG00000179750	9582	APOBEC3B
ENSG00000173404	45.2571997421428	-1.72250974205843	0.325252460262364	9.12898127384496e-09	1.40534412160991e-07	ENSG00000173404	3642	INSM1
ENSG00000226912	7.08863270060614	-1.72145581549646	0.958054559909955	0.00343513120765873	0.0168142308776269	ENSG00000226912
ENSG00000113749	73.0614219720001	1.71917608093696	0.252404345363958	8.04039701735228e-13	1.94526031390032e-11	ENSG00000113749	3274	HRH2
ENSG00000163032	171.771746169491	-1.71857974247717	0.169104567492127	2.37372830807179e-25	1.39265321096623e-23	ENSG00000163032	7447	VSNL1
ENSG00000173947	27.5969251892594	1.71696599700356	0.424250378332171	3.75280082898645e-06	3.86837024446182e-05	ENSG00000173947	128344	PIFO
ENSG00000113532	175.676791288455	-1.71117570388587	0.160259986571065	1.08553127631785e-27	7.25553990098398e-26	ENSG00000113532	7903	ST8SIA4
ENSG00000156689	108.280404381192	-1.70887441205415	0.213700784921724	1.04204701725542e-16	3.49350397642092e-15	ENSG00000156689	219970	GLYATL2
ENSG00000257842	10.5226076345326	-1.70843882371334	0.723158595086905	0.00102885417860737	0.00596170894550514	ENSG00000257842	102725045	NOVA1-DT
ENSG00000140993	276.857612866385	-1.70611260296046	0.150556227287335	7.29136644028906e-31	5.7895094205017e-29	ENSG00000140993	91151	TIGD7
ENSG00000164651	82.6722574152403	-1.70176689247971	0.243743859129189	2.31672579091129e-13	5.87413750658311e-12	ENSG00000164651	221833	SP8
ENSG00000268001	36.121346875574	-1.69742020340893	0.365403668509214	2.47828642871681e-07	3.08733803850101e-06	ENSG00000268001	100505812	CARD8-AS1
ENSG00000170577	94.9707464928336	-1.69318785315339	0.221227278119586	1.61474486092433e-15	4.95712590226493e-14	ENSG00000170577	10736	SIX2
ENSG00000176884	7.71329612059502	1.69050616852618	1.05845857879475	0.00463318818630193	0.0218042708740827	ENSG00000176884	2902	GRIN1
ENSG00000197472	377.679844323438	-1.68902643175768	0.113510488106115	3.74888595918965e-51	6.71018816474954e-49	ENSG00000197472	57116	ZNF695
ENSG00000136960	21.911855228635	1.68791998763136	0.468717824242934	2.28563538740636e-05	0.000199071773267669	ENSG00000136960	5168	ENPP2
ENSG00000268089	51.7045494223189	1.6862229495096	0.308161962585491	3.5669745678951e-09	5.82661019710072e-08	ENSG00000268089	55879	GABRQ
ENSG00000257185	11.8559372671204	-1.68617756157766	0.691877060572035	0.000849275528012722	0.00503439473116944	ENSG00000257185	102724890	LINC02293
ENSG00000132357	27.3404584570233	-1.68562644119245	0.408492227727761	2.73259309940139e-06	2.89009007773945e-05	ENSG00000132357	84674	CARD6
ENSG00000158089	42.3235967511753	-1.67564541532953	0.331404209630475	3.27430359803442e-08	4.69176162103698e-07	ENSG00000158089	79623	GALNT14
ENSG00000173269	6.44691370565726	-1.67127595652861	1.11538942695542	0.00541253636742409	0.0248140179327901	ENSG00000173269	79812	MMRN2
ENSG00000164684	269.630888122695	-1.66969312867332	0.135466663790079	5.55748698766948e-36	5.58950869840795e-34	ENSG00000164684	619279	ZNF704
ENSG00000156298	166.837489817149	-1.6696681865923	0.171061632375328	1.38394308031948e-23	7.25316669960988e-22	ENSG00000156298	7102	TSPAN7
ENSG00000258376	11.4435042813877	1.66652026252295	0.808799193010429	0.00196800737889846	0.0104123957539365	ENSG00000258376
ENSG00000214111	29.4759678775005	1.66651218724662	0.392201392231324	1.67198133469708e-06	1.81749448122167e-05	ENSG00000214111
ENSG00000178201	12.3495739914839	-1.66551613817793	0.653393607878023	0.000648743654486294	0.00395666915050524	ENSG00000178201	57191	VN1R1
ENSG00000143507	91.5946150241706	-1.6613376837663	0.224705853589843	1.17238894398688e-14	3.32822942015414e-13	ENSG00000143507	11221	DUSP10
ENSG00000286594	6.94865325624765	-1.6597353990477	0.980271272739157	0.00415368312697036	0.0198304568998058	ENSG00000286594
ENSG00000133256	82.0467034848079	-1.65571514160485	0.232754549221963	9.20118518625367e-14	2.41114432157399e-12	ENSG00000133256	5158	PDE6B
ENSG00000167562	69.6659048222597	-1.65538461031741	0.249341267231252	2.62707954919814e-12	5.99854563876907e-11	ENSG00000167562	55762	ZNF701
ENSG00000074416	40.0485490161782	1.65483398466099	0.348805595699425	1.66910304705982e-07	2.1469625735049e-06	ENSG00000074416	11343	MGLL
ENSG00000148935	16.2463419549615	-1.64686726633796	0.547825846300807	0.000174438890948552	0.00125061908205172	ENSG00000148935	2620	GAS2
ENSG00000143341	52.2469163731199	-1.64593925884732	0.288741404288158	9.56892678735407e-10	1.67029175765046e-08	ENSG00000143341	83872	HMCN1
ENSG00000149516	6.2917332216685	-1.63948385300522	1.10154947138687	0.00565109354373684	0.0257123538856669	ENSG00000149516	932	MS4A3
ENSG00000259462	5.81493133803164	1.63653965782138	1.17088662898509	0.00677750741176529	0.0299911447818761	ENSG00000259462	283692	CPEB1-AS1
ENSG00000099139	72.3825924464237	-1.63507876637808	0.243045104274323	1.43324488513094e-12	3.35880890345913e-11	ENSG00000099139	5125	PCSK5
ENSG00000261787	103.811610689316	-1.63478508250855	0.212286732457924	1.1030602529014e-15	3.42110654941712e-14	ENSG00000261787	100129654	TCF24
ENSG00000178695	1127.68792989976	-1.62869801667862	0.0770238603586041	2.46753289629726e-100	1.6286488219592e-97	ENSG00000178695	115207	KCTD12
ENSG00000164484	298.574375311794	-1.62473435529605	0.126770065628082	1.16509881574069e-38	1.32301355307845e-36	ENSG00000164484	114801	TMEM200A
ENSG00000103241	269.440178809849	1.620085439691	0.133084062480652	3.85329024602749e-35	3.66600645433994e-33	ENSG00000103241	2294	FOXF1
ENSG00000107186	514.175984178238	-1.61922627156499	0.117306071297199	2.05043381938373e-44	2.94606889110229e-42	ENSG00000107186	8777	MPDZ
ENSG00000112164	232.824838098365	1.61781293994736	0.152799921277398	3.00985347259806e-27	1.95603431368442e-25	ENSG00000112164	2740	GLP1R
ENSG00000165731	388.648214606852	1.61572713917064	0.117532907518669	4.61203121429474e-44	6.49404741847461e-42	ENSG00000165731	5979	RET
ENSG00000196415	31.1496231285417	-1.61289500284803	0.400905963774004	4.25774316152468e-06	4.32345160166168e-05	ENSG00000196415	5657	PRTN3
ENSG00000230432	9.438643385776	-1.61105527937946	0.77711370854576	0.00205627868012528	0.0108090248887322	ENSG00000230432
ENSG00000130822	814.891167939162	-1.60918021954033	0.108652435446695	1.03411769490413e-50	1.80509089537771e-48	ENSG00000130822	139728	PNCK
ENSG00000158887	62.0421741904378	-1.60320901106415	0.26842026317032	1.94048505525632e-10	3.6990058530748e-09	ENSG00000158887	4359	MPZ
ENSG00000100842	4.20584634860143	-1.60081527197256	1.73966841471063	0.0108279290545023	0.0444330074917705	ENSG00000100842	10278	EFS
ENSG00000077274	739.792388671479	1.5977115874201	0.105089227105028	2.91528600542427e-53	5.80884487929869e-51	ENSG00000077274	827	CAPN6
ENSG00000274997	9.50164281140415	-1.59719660288205	0.780960234319308	0.00214986630271014	0.011203386671488	ENSG00000274997	85235	H2AC12
ENSG00000062282	113.614506536425	-1.59361937563404	0.207190908941504	1.24079186328476e-15	3.84263415607586e-14	ENSG00000062282	84649	DGAT2
ENSG00000167723	18.5982559782789	-1.59108351966555	0.517338416521692	0.000140377773958979	0.00103091758128915	ENSG00000167723	162514	TRPV3
ENSG00000188738	7.52096274176706	-1.58257981496325	0.9402822316385	0.00422409027497209	0.0201211120202268	ENSG00000188738	401024	FSIP2
ENSG00000125657	247.414532618415	-1.57875011725549	0.137601593817169	1.59836722478319e-31	1.32388682959395e-29	ENSG00000125657	8744	TNFSF9
ENSG00000232555	6.81177384883449	-1.57723203873968	1.01377601982134	0.00521637500860242	0.0240872445467188	ENSG00000232555
ENSG00000120915	13.2727587849027	-1.57189398948104	0.646617331109236	0.000896136062151841	0.00528695244936007	ENSG00000120915	2053	EPHX2
ENSG00000135919	85.2343124923194	-1.57072866699137	0.232618378815455	1.19929923391433e-12	2.82705347315899e-11	ENSG00000135919	5270	SERPINE2
ENSG00000135378	117.847084712473	-1.56744579798479	0.194885755586269	7.5983827460417e-17	2.5760103046412e-15	ENSG00000135378	79056	PRRG4
ENSG00000147255	120.875305911826	-1.56608739482028	0.188571680306006	8.74769506552379e-18	3.17457160616715e-16	ENSG00000147255	3547	IGSF1
ENSG00000279208	6.46998749359951	1.56591574927952	1.08993716121436	0.0063802149883765	0.0285078317684578	ENSG00000279208
ENSG00000132718	117.797008643109	-1.56514550992747	0.206804752882423	3.11978815409647e-15	9.26765760937715e-14	ENSG00000132718	23208	SYT11
ENSG00000238266	9.31172387686174	1.56419741829629	0.833128663533691	0.0030744044651413	0.0152930986123997	ENSG00000238266	100507127	LINC00707
ENSG00000146001	40.6232802210659	-1.5619486626167	0.33100692292899	1.88109641723853e-07	2.39774516768225e-06	ENSG00000146001	54660	PCDHB18P
ENSG00000009950	9.74167691114677	1.55888793512234	0.760439450847725	0.0022792490532158	0.0118222051210636	ENSG00000009950	51085	MLXIPL
ENSG00000205116	23.3770834124827	-1.55600017458438	0.443835591685701	3.27879763946638e-05	0.000276012295508846	ENSG00000205116	643965	TMEM88B
ENSG00000203867	13.1745472702239	-1.55438656765719	0.63022121841936	0.000826268785303347	0.00491733530977514	ENSG00000203867	282996	RBM20
ENSG00000113212	11.1842161094334	-1.553772840373	0.687678972468666	0.00138247934987139	0.00771041625260988	ENSG00000113212	56129	PCDHB7
ENSG00000198729	98.4053566443785	-1.54416862639566	0.230329097442736	1.65502499638456e-12	3.84975583134782e-11	ENSG00000198729	81706	PPP1R14C
ENSG00000228158	5.47494709055759	-1.54129392741103	1.25190085170777	0.00799616539241089	0.0345642299345524	ENSG00000228158
ENSG00000171551	15.1450905879097	1.54099663816356	0.594386141677803	0.000618707202466627	0.00379214011122973	ENSG00000171551	9427	ECEL1
ENSG00000166250	21.2030726301226	1.54060034360254	0.487937378614107	0.000114284995690532	0.000856569692682657	ENSG00000166250	79827	CLMP
ENSG00000172986	186.372102290638	-1.54014102795298	0.155760432190523	4.10067250845566e-24	2.25547666799719e-22	ENSG00000172986	727936	GXYLT2
ENSG00000160190	84.6015670195697	1.53992967608505	0.246756990999442	3.7228004221353e-11	7.5532437767454e-10	ENSG00000160190	54020	SLC37A1
ENSG00000125816	86.6768741249245	1.53851471998402	0.232153421388137	3.06400063344398e-12	6.93620121961097e-11	ENSG00000125816	644524	NKX2-4
ENSG00000139220	1167.21840980311	1.53083380455587	0.0785474082968816	1.277486911577e-85	5.86560892596041e-83	ENSG00000139220	8499	PPFIA2
ENSG00000103485	970.589934616418	-1.53059007856948	0.0800413941943563	1.44192788827622e-82	6.21529774046572e-80	ENSG00000103485	23475	QPRT
ENSG00000175793	11.8697624871754	-1.52982247730185	0.681974624729119	0.00141846846089173	0.00787578137815303	ENSG00000175793	2810	SFN
ENSG00000226259	34.3993429443383	-1.52141901750372	0.379437612778253	4.62585046979295e-06	4.67029578262414e-05	ENSG00000226259
ENSG00000171435	5.43499437507657	-1.52101237743867	1.28145704335378	0.00843749588137477	0.0361184334232907	ENSG00000171435	283455	KSR2
ENSG00000158516	45.8121263473369	-1.51847545342859	0.304506921670501	5.12518132519218e-08	7.12633013623331e-07	ENSG00000158516	1358	CPA2
ENSG00000177570	62.7913839261923	-1.51724001756818	0.26485453560616	8.55993385044959e-10	1.50411283573499e-08	ENSG00000177570	401474	SAMD12
ENSG00000067798	410.12652114406	1.5149540190532	0.114452772129107	4.91892244667689e-41	6.29651884825834e-39	ENSG00000067798	89795	NAV3
ENSG00000274414	7.31967557683298	-1.51372905184981	0.956325501121656	0.00510710268093157	0.0236654488205256	ENSG00000274414
ENSG00000112796	74.4590643343676	1.50846723746133	0.244171815001683	5.73604762212412e-11	1.14401380384215e-09	ENSG00000112796	59084	ENPP5
ENSG00000133687	17.2377352122199	-1.50399800651703	0.531281116743094	0.000311746364774037	0.0020902841175849	ENSG00000133687	83857	TMTC1
ENSG00000125462	56.7028486039116	-1.50120481270997	0.278619999817596	6.01106893486287e-09	9.48168685386398e-08	ENSG00000125462	10485	MIR9-1HG
ENSG00000140563	14.7250989683806	-1.49485178641685	0.589629761016581	0.000710920113567411	0.00429746528868268	ENSG00000140563	55784	MCTP2
ENSG00000053747	40.3735388250974	-1.49228790818211	0.334750568550991	6.77249215431329e-07	7.89849844236615e-06	ENSG00000053747	3909	LAMA3
ENSG00000237452	16.6538044693328	1.48299154694958	0.536119096488351	0.000397317424594347	0.00258525610747295	ENSG00000237452	388553	MEIOSIN
ENSG00000273802	40.1421972707656	-1.48257472369959	0.371447285781646	5.02228937218221e-06	5.04162423145725e-05	ENSG00000273802	8339	H2BC8
ENSG00000197168	16.7416501579431	-1.48204655402305	0.566547687404111	0.000563178128748403	0.00349438462317715	ENSG00000197168	341676	NEK5
ENSG00000271755	26.6604907185645	-1.47389495412782	0.407794048067145	2.31904035248873e-05	0.000201897985510777	ENSG00000271755
ENSG00000180875	187.334880988997	-1.47274857051105	0.155788427969654	2.98882396888841e-22	1.48534002463275e-20	ENSG00000180875	64388	GREM2
ENSG00000029534	93.6703271890635	1.46928914246612	0.216595519017806	1.0777343641576e-12	2.56627142112431e-11	ENSG00000029534	286	ANK1
ENSG00000198538	487.973618519289	-1.46635625498575	0.122150311815353	2.99392328371391e-34	2.7979935254567e-32	ENSG00000198538	7576	ZNF28
ENSG00000258711	35.6671039062305	1.46451791487508	0.368385725368093	5.60964992844811e-06	5.57559605358835e-05	ENSG00000258711
ENSG00000163347	307.7781148028	1.45955584583535	0.132988772461274	4.63827847284101e-29	3.33214556547194e-27	ENSG00000163347	9076	CLDN1
ENSG00000151650	4.22776335516072	-1.45674415402544	2.09502405294748	0.0119577333088018	0.0483922753813382	ENSG00000151650	27287	VENTX
ENSG00000124429	231.92425949399	1.45652752966544	0.157599296170047	2.18506159928466e-21	1.00250299300448e-19	ENSG00000124429	79983	POF1B
ENSG00000129595	86.1470129812474	-1.45243875039064	0.225667950286288	1.09111084314e-11	2.31611579074973e-10	ENSG00000129595	64097	EPB41L4A
ENSG00000178573	275.000377717584	-1.45084062615942	0.130321556470742	8.31055337062951e-30	6.22436871422219e-28	ENSG00000178573	4094	MAF
ENSG00000225280	16.4882308212423	1.45040931430218	0.538717226585834	0.000495217317899082	0.00312644794904201	ENSG00000225280	105372558	LOC105372558
ENSG00000228630	56.2905699138036	1.45017100743034	0.285317348745874	3.28139329480991e-08	4.69873273082578e-07	ENSG00000228630	100124700	HOTAIR
ENSG00000123612	38.0073560371642	-1.44941157435585	0.350200325914562	2.80661600045888e-06	2.95506164235753e-05	ENSG00000123612	130399	ACVR1C
ENSG00000144229	294.659633169437	1.44572103481761	0.127055763510619	5.10022935896327e-31	4.06497902983635e-29	ENSG00000144229	80731	THSD7B
ENSG00000186019	78.6953077397956	-1.44546253806487	0.233650280438916	5.43561025625256e-11	1.08614497845137e-09	ENSG00000186019	100379224	ZNF225-AS1
ENSG00000114115	616.786652709094	-1.44451457342401	0.119892056250528	1.82677292331698e-34	1.71481204059457e-32	ENSG00000114115	5947	RBP1
ENSG00000111801	253.347969697662	-1.44142264350629	0.133969123143991	4.97188983355648e-28	3.38746081208214e-26	ENSG00000111801	10384	BTN3A3
ENSG00000124019	40.5890934354655	1.44001724735422	0.353140157666131	3.64973322176851e-06	3.76764493533591e-05	ENSG00000124019	79843	FAM124B
ENSG00000136098	132.20076644219	-1.43918283460299	0.182560325547073	2.95547416292918e-16	9.54473544269528e-15	ENSG00000136098	4752	NEK3
ENSG00000104833	4115.978542775	-1.43669144181284	0.0804744643419799	2.51453813682891e-72	8.4300888869783e-70	ENSG00000104833	10382	TUBB4A
ENSG00000149131	29.0352236586285	1.4357174349857	0.389499086781545	1.86478487626935e-05	0.000165279569331451	ENSG00000149131	710	SERPING1
ENSG00000105357	22.5800593680615	-1.43511662894249	0.442839909293395	9.01480418281102e-05	0.000690611821346215	ENSG00000105357	79784	MYH14
ENSG00000132334	119.979040849087	1.43456503515897	0.190131242974347	4.28034531698814e-15	1.25562740889037e-13	ENSG00000132334	5791	PTPRE
ENSG00000225077	77.6114612579607	-1.43428309206038	0.238305787402581	1.56811001495699e-10	3.01639814443594e-09	ENSG00000225077
ENSG00000157404	401.904681980812	-1.43336412583901	0.111591066578213	8.60198365628504e-39	9.92800528985772e-37	ENSG00000157404	3815	KIT
ENSG00000144278	281.565439199391	-1.43125735532834	0.127134479400166	2.00853412785952e-30	1.56539665367236e-28	ENSG00000144278	114805	GALNT13
ENSG00000196711	8.93448474200484	1.42878787407335	0.866111509657661	0.00482153287955791	0.0225399725429709	ENSG00000196711	389658	ALKAL1
ENSG00000225595	11.8297879636416	-1.42811245504511	0.660844147378706	0.00184637585913034	0.00986524273227725	ENSG00000225595	401242	LINC01623
ENSG00000124302	30.3437929623325	1.42486431856715	0.410546223210833	4.10894700270099e-05	0.000338534128642667	ENSG00000124302	64377	CHST8
ENSG00000187653	37.9844761378497	-1.42170110773166	0.334795525010362	1.80735574319431e-06	1.95459091920159e-05	ENSG00000187653
ENSG00000181908	16.6634114607443	-1.42095846194836	0.559087919729561	0.000730822495264797	0.00440516607376934	ENSG00000181908	100996455	LINC02724
ENSG00000089091	170.960515977078	-1.41966298808064	0.157961348069903	2.39991035170093e-20	1.01988946757093e-18	ENSG00000089091	55184	DZANK1
ENSG00000289007	218.361580113207	1.41346009152232	0.143896093197227	8.69764172178922e-24	4.62727684649648e-22	ENSG00000289007	101928092	LOC101928092
ENSG00000253369	5.96603093717115	-1.41045054313595	1.1863039387112	0.00860275454161266	0.0367662441670176	ENSG00000253369
ENSG00000154040	74.9660563151947	-1.40824061424899	0.24222532357036	5.45945294170212e-10	9.82189996436886e-09	ENSG00000154040	26256	CABYR
ENSG00000189292	4.77453990413714	-1.40508622907659	1.60015191316523	0.0109699260242173	0.0449162890523258	ENSG00000189292	285016	ALKAL2
ENSG00000144681	232.379531326855	1.4045775581559	0.141508166447163	3.14327040530454e-24	1.7424938118225e-22	ENSG00000144681	6769	STAC
ENSG00000111249	94.9412965548858	1.40434668362845	0.2126714298291	3.8619300311051e-12	8.61328660897262e-11	ENSG00000111249	23316	CUX2
ENSG00000048740	1400.85784835041	1.39916025958974	0.0713114086338217	1.01092312633736e-86	4.96551333752821e-84	ENSG00000048740	10659	CELF2
ENSG00000180447	9.95577888974967	-1.39797441480208	0.745687262975559	0.00335245000272404	0.0164667666296592	ENSG00000180447	2619	GAS1
ENSG00000261121	97.3994952384225	-1.39689568822457	0.212856724413656	4.86471555348398e-12	1.07476628875664e-10	ENSG00000261121	107986266	LINC02473
ENSG00000255882	79.285493489501	1.39582536064253	0.241398325076042	6.84298636807684e-10	1.21556530765476e-08	ENSG00000255882
ENSG00000148798	298.937991077754	1.39315863881506	0.13702187465327	2.74416896866484e-25	1.60109372340249e-23	ENSG00000148798	9118	INA
ENSG00000144959	252.343227340993	-1.38963796001816	0.132651422187988	1.09217465850139e-26	6.84505073062548e-25	ENSG00000144959	57552	NCEH1
ENSG00000135063	21.6390419914177	-1.38955970803413	0.454448403084041	0.00016760063812436	0.00120815463406983	ENSG00000135063	9413	ENTREP1
ENSG00000117477	22.6754525989279	1.38896354363629	0.488079923637843	0.000320821577864543	0.00213958716327029	ENSG00000117477	57821	CCDC181
ENSG00000125726	1154.16904576806	-1.38460686625313	0.0762213292635771	9.38099487340816e-75	3.35823716476701e-72	ENSG00000125726	970	CD70
ENSG00000172062	743.371993027838	-1.38336142096858	0.130402223290538	2.53764894566866e-27	1.65937100252222e-25	ENSG00000172062	6606	SMN1
ENSG00000224940	33.597709587857	1.38154918534392	0.376337709281987	1.99823990120494e-05	0.000176441575891929	ENSG00000224940	401399	PRRT4
ENSG00000187848	4.22766926093632	1.38142847217649	1.94775208582456	0.0130265770699937	0.0520791849887068	ENSG00000187848	22953	P2RX2
ENSG00000286747	7.0663050091942	-1.37946779374138	1.02201158104255	0.00740763852489796	0.0324061170845837	ENSG00000286747
ENSG00000099284	563.937474625505	-1.37765269579649	0.107984432292678	2.56437909998402e-38	2.8657275645906e-36	ENSG00000099284	55506	MACROH2A2
ENSG00000277224	33.9845618614286	-1.37605490097476	0.379731995691649	2.32031062229222e-05	0.000201925342618187	ENSG00000277224	8343	H2BC7
ENSG00000154511	64.5848750032727	-1.37445959112199	0.261727886477229	1.35030045477742e-08	2.03276521064533e-07	ENSG00000154511	388650	DIPK1A
ENSG00000120327	38.9549718436417	-1.37386948017402	0.332363774138601	3.0318499919405e-06	3.16851576842035e-05	ENSG00000120327	56122	PCDHB14
ENSG00000115963	69.1386154707633	-1.37178420268118	0.256840421323286	8.31353456316404e-09	1.28826238817746e-07	ENSG00000115963	390	RND3
ENSG00000154118	228.250585079754	-1.37075547267818	0.138596924293319	4.4758270961797e-24	2.45254306675085e-22	ENSG00000154118	57338	JPH3
ENSG00000196549	612.515427192535	1.37008435763221	0.101387411563546	1.30514510466396e-42	1.76704934330818e-40	ENSG00000196549	4311	MME
ENSG00000010030	7.56521810243697	-1.36698983798977	0.940556715216557	0.00663019587132357	0.0294551738504008	ENSG00000010030	51513	ETV7
ENSG00000115361	51.9333304052645	-1.36508868402709	0.285472672565593	1.55660211362938e-07	2.00591783050435e-06	ENSG00000115361	33	ACADL
ENSG00000145824	100.320098795375	-1.36431477200523	0.205072047499514	2.72347805868377e-12	6.19188160144887e-11	ENSG00000145824	9547	CXCL14
ENSG00000092758	109.22345266518	-1.3625785802605	0.203581196182998	2.04672646277198e-12	4.72964000221082e-11	ENSG00000092758	1299	COL9A3
ENSG00000064218	62.1352633996726	-1.36190595026363	0.261655839247686	1.78425275469256e-08	2.64272106815298e-07	ENSG00000064218	58524	DMRT3
ENSG00000170629	28.3347321586161	-1.36110724123178	0.39459714132579	4.5248374553575e-05	0.000368565722694199	ENSG00000170629	349152	DPY19L2P2
ENSG00000156925	125.085436566428	-1.35783239163728	0.186875261312249	3.60588631495926e-14	9.89089933224084e-13	ENSG00000156925	7547	ZIC3
ENSG00000250056	129.888046411057	1.35483455318301	0.182377143916815	1.10037312432418e-14	3.12799202676326e-13	ENSG00000250056	255167	LINC01018
ENSG00000135406	53.3509281350319	-1.35013581525316	0.28370729578966	1.75796636876251e-07	2.24894050118916e-06	ENSG00000135406	5630	PRPH
ENSG00000261517	14.5130754869315	1.3476118908109	0.577148760671987	0.00134930420106298	0.00755131267372846	ENSG00000261517	100861552	LINC00558
ENSG00000158458	39.7352401474411	1.34684071815233	0.338497027387585	6.04526898908005e-06	5.94977289461135e-05	ENSG00000158458	9542	NRG2
ENSG00000135144	75.5101110529829	1.3450630470842	0.237181850781865	1.35806817853445e-09	2.3039163051266e-08	ENSG00000135144	1840	DTX1
ENSG00000206199	8.62567112825115	1.34464044493396	0.88850198179079	0.00627877152859836	0.0281389328194806	ENSG00000206199	389161	ANKUB1
ENSG00000175264	6.19525125816748	1.33909257108722	1.20935664898955	0.00981775466439269	0.0409318587182467	ENSG00000175264	8534	CHST1
ENSG00000008513	1013.03974505679	-1.33867504973203	0.0774849305590713	7.02686539012334e-68	2.06131144312215e-65	ENSG00000008513	6482	ST3GAL1
ENSG00000269933	44.3731063449137	1.33847055442727	0.32644749151497	3.67635840984228e-06	3.79142411983784e-05	ENSG00000269933
ENSG00000179008	73.4017253808133	-1.33844737293254	0.237313210528806	1.61259298210539e-09	2.70959239260524e-08	ENSG00000179008	317761	C14orf39
ENSG00000261654	15.3656952065605	-1.33797398442026	0.63733722418474	0.00214398101534153	0.0111865175457086	ENSG00000261654
ENSG00000170017	912.299533488893	-1.33576453730156	0.0882485115126181	9.29910267546282e-53	1.81857729267084e-50	ENSG00000170017	214	ALCAM
ENSG00000274422	56.1202706603551	1.33531933684481	0.301930293102027	8.75828386591834e-07	1.00262175356131e-05	ENSG00000274422
ENSG00000260196	196.218106637736	-1.33505142317488	0.164125132838068	4.0346748101737e-17	1.39928352488799e-15	ENSG00000260196
ENSG00000092345	478.901626306845	-1.3344655039647	0.103851004054055	8.4856059134926e-39	9.84749903839985e-37	ENSG00000092345	1618	DAZL
ENSG00000278903	22.3144482227634	-1.33240611744137	0.45687114587096	0.000269598915603469	0.00183683828918092	ENSG00000278903
ENSG00000167614	643.996240164337	-1.33059577904144	0.102443792837703	1.40655261788339e-39	1.7271975489718e-37	ENSG00000167614	57348	TTYH1
ENSG00000235903	8.58302727698853	-1.33053748433919	0.840841389501745	0.00571458276288447	0.025956495168792	ENSG00000235903	100509894	CPB2-AS1
ENSG00000166963	637.687663777695	1.32876599821923	0.102499976064536	2.00671907489747e-39	2.43585710235111e-37	ENSG00000166963	4130	MAP1A
ENSG00000050628	4162.6156298653	1.32583917589077	0.0597386802817256	4.04447820730806e-110	3.28551631602129e-107	ENSG00000050628	5733	PTGER3
ENSG00000166407	72.4130107750418	1.32469981409378	0.243006687378103	4.82592682716828e-09	7.70433866338786e-08	ENSG00000166407	4004	LMO1
ENSG00000187808	58.2961414087175	-1.32207036594359	0.266916948158212	6.78812359952929e-08	9.25577524503926e-07	ENSG00000187808	347454	SOWAHD
ENSG00000138131	9.85333763453767	-1.32086016679413	0.782532232689122	0.00478869028284908	0.0224112402978186	ENSG00000138131	84171	LOXL4
ENSG00000260834	9.78343366309867	-1.3193391958624	0.783972624286929	0.00487481308122098	0.0227286814764831	ENSG00000260834
ENSG00000135638	31.0981759314521	1.31813998434967	0.40429501624231	9.06462718116669e-05	0.000694176906067519	ENSG00000135638	2016	EMX1
ENSG00000177462	34.1859837840187	-1.31685062228418	0.3670414331353	2.79063472641287e-05	0.000238627514399054	ENSG00000177462	343172	OR2T8
ENSG00000104870	23.2658455028577	-1.31314995171345	0.439451655878246	0.000219725373749498	0.00153720424609578	ENSG00000104870	2217	FCGRT
ENSG00000175832	157.194664117439	-1.30740915336825	0.173382307634104	4.66974207007581e-15	1.36228760030485e-13	ENSG00000175832	2118	ETV4
ENSG00000101336	296.773261874999	-1.30562010623159	0.123794049132685	5.38775778454846e-27	3.43791033738513e-25	ENSG00000101336	3055	HCK
ENSG00000259891	66.8579601838633	1.30350267869806	0.253918480908464	2.76638943880552e-08	4.00198022856243e-07	ENSG00000259891
ENSG00000233611	44.8090221483628	-1.30214723865854	0.302930585832253	1.57478889864473e-06	1.72158987206394e-05	ENSG00000233611
ENSG00000254221	13.191613120607	-1.30158736455746	0.634720932127486	0.00249780156372271	0.012776959754756	ENSG00000254221	56104	PCDHGB1
ENSG00000121297	215.065305740974	1.30118165948781	0.155053181829694	4.96459020311768e-18	1.82826384900205e-16	ENSG00000121297	57616	TSHZ3
ENSG00000177300	4.12498345061525	-1.30079603869773	2.40571781129143	0.012986832041567	0.051946470237892	ENSG00000177300	53842	CLDN22
ENSG00000183317	9.67476516074277	-1.29941775004535	0.767765714615719	0.0049008321079153	0.0228197696100703	ENSG00000183317	284656	EPHA10
ENSG00000205572	14.674219461646	-1.29453843733498	0.585137158119418	0.00180018363061885	0.0096551674841926	ENSG00000205572	8293	SERF1A
ENSG00000101096	160.337485499279	1.29274371410451	0.170611164359619	3.74181316749391e-15	1.10687445252995e-13	ENSG00000101096	4773	NFATC2
ENSG00000100181	1943.45344441668	-1.29248555628479	0.0681627253247037	3.6170794997085e-81	1.52792672226687e-78	ENSG00000100181	387590	TPTEP1
ENSG00000112280	30.4198870158791	1.29240858496173	0.395159476410338	9.11404808642773e-05	0.000697455832005217	ENSG00000112280	1297	COL9A1
ENSG00000197872	212.654880355197	1.29045721282127	0.14442686392812	4.29454173624381e-20	1.79258924923331e-18	ENSG00000197872	81553	CYRIA
ENSG00000100994	2567.08047773623	-1.28723784245219	0.0681016624048627	1.11710928259594e-80	4.62636571719782e-78	ENSG00000100994	5834	PYGB
ENSG00000135046	1863.59407756113	-1.28684370283684	0.0659096788061278	7.28603011784246e-86	3.41973871375446e-83	ENSG00000135046	301	ANXA1
ENSG00000136541	573.175855154769	1.28676607144813	0.100055631332903	7.85808190606757e-39	9.16964353248913e-37	ENSG00000136541	57471	ERMN
ENSG00000214900	6.63248796150463	1.28583000851983	1.10823975583772	0.00982894569242156	0.0409461857928276	ENSG00000214900	196913	LINC01599
ENSG00000171864	5.08844476657921	-1.28452512112875	1.38664213942733	0.0116341401444204	0.0472638341970192	ENSG00000171864	23627	PRND
ENSG00000234456	838.150042330253	1.28175430440838	0.10493205658346	2.69647025332398e-35	2.58873401002071e-33	ENSG00000234456	100505881	MAGI2-AS3
ENSG00000072133	1156.89815262125	1.27823558888536	0.0762418534217691	4.61736977162527e-64	1.18931057251826e-61	ENSG00000072133	27330	RPS6KA6
ENSG00000153993	173.305969982827	1.27609018590707	0.170055483980998	6.45346267518023e-15	1.86973367849769e-13	ENSG00000153993	223117	SEMA3D
ENSG00000188211	1231.59548735759	-1.2737949606422	0.0723882544324351	2.7315700958386e-70	8.87592184526263e-68	ENSG00000188211	374383	NCR3LG1
ENSG00000229544	8.65668903691905	-1.26709264567569	0.905668801268979	0.00743690484811293	0.0324937665074459	ENSG00000229544	390010	NKX1-2
ENSG00000248347	159.441052099404	-1.26484731787894	0.165781290365674	2.43341205220174e-15	7.34229942207898e-14	ENSG00000248347
ENSG00000166833	45.1102938424277	1.26308522166655	0.308770874254548	4.10094014701873e-06	4.18232529431109e-05	ENSG00000166833	89797	NAV2
ENSG00000116991	833.902060039277	-1.26002727558722	0.0932998096087325	1.56181898446803e-42	2.10109418923244e-40	ENSG00000116991	57568	SIPA1L2
ENSG00000183023	22.831383428819	-1.25939876615558	0.455348099940837	0.00044464067028824	0.00285101869980507	ENSG00000183023	6546	SLC8A1
ENSG00000268938	6.89342681751577	1.25687194940336	1.1987285041575	0.0104414416721898	0.0430631225323163	ENSG00000268938
ENSG00000133106	4.73160281350875	1.25095959037524	1.66365057227918	0.0132470772693481	0.0527709390807058	ENSG00000133106	94240	EPSTI1
ENSG00000285933	11.1290798479565	1.24431707779353	0.695322374224875	0.00450966969340969	0.0212703737370491	ENSG00000285933
ENSG00000143248	96.3647533795729	-1.24380098334807	0.207372981307055	2.05675162197111e-10	3.90302345082226e-09	ENSG00000143248	8490	RGS5
ENSG00000147576	4.10334002365364	-1.24167845866852	2.57278018978589	0.0132695922689312	0.0528506615712042	ENSG00000147576	137872	ADHFE1
ENSG00000138639	14.852101040665	-1.24071721440205	0.567561257783599	0.00201691518064987	0.0106358279760008	ENSG00000138639	83478	ARHGAP24
ENSG00000004848	480.343092939755	1.24029865638271	0.107623664418128	1.12614167834034e-31	9.43858666199461e-30	ENSG00000004848	170302	ARX
ENSG00000130203	123.745772745764	1.23887267258164	0.185692061337892	2.70566118596086e-12	6.15800322291802e-11	ENSG00000130203	348	APOE
ENSG00000134107	2018.60295198378	-1.23757412162176	0.0641440664728938	6.47084852995591e-84	2.90788918725955e-81	ENSG00000134107	8553	BHLHE40
ENSG00000177519	29.3180990429619	-1.23582985703246	0.412834485845361	0.000227750430528937	0.00158651610923538	ENSG00000177519	56475	RPRM
ENSG00000197291	45.3885467780321	1.23578312136526	0.321546542705589	1.14883357909778e-05	0.000106423307123352	ENSG00000197291	100190938	RAMP2-AS1
ENSG00000104967	361.485514292749	1.23390171673276	0.114860802949633	7.16638140725096e-28	4.85037672139966e-26	ENSG00000104967	4858	NOVA2
ENSG00000112773	283.87600101801	-1.23317218101561	0.129043221738996	1.31696261124453e-22	6.62275412192755e-21	ENSG00000112773	55603	TENT5A
ENSG00000142871	587.581116726362	1.23307041593744	0.0964408849030271	2.19669637404599e-38	2.46789489979922e-36	ENSG00000142871	3491	CCN1
ENSG00000101230	5.09600864555455	-1.23281227653501	1.46708278972182	0.0123591558778414	0.0497593845398185	ENSG00000101230	140862	ISM1
ENSG00000171617	143.287762660116	-1.23071836443377	0.173287319001025	1.30042271312804e-13	3.37008934036532e-12	ENSG00000171617	8507	ENC1
ENSG00000155962	12.9495689252864	-1.23042690666179	0.663927289049892	0.00388494694628494	0.018703889777179	ENSG00000155962	1193	CLIC2
ENSG00000083828	39.7650293434562	-1.22737106109673	0.332484112983667	2.05297687631264e-05	0.000180595271156182	ENSG00000083828	54807	ZNF586
ENSG00000159640	188.631664520462	-1.22677012953499	0.154920583208113	2.5878452013264e-16	8.39598748037097e-15	ENSG00000159640	1636	ACE
ENSG00000139211	30.6575184735829	-1.22419320431067	0.384576925870773	0.000126162823028369	0.000937279277236086	ENSG00000139211	347902	AMIGO2
ENSG00000186462	335.480068720716	-1.22388878793271	0.118894845495048	8.23087378032488e-26	4.96697957469262e-24	ENSG00000186462	4674	NAP1L2
ENSG00000286871	26.760120611126	-1.22291985919292	0.412626732028939	0.000256485817795578	0.00175814982141159	ENSG00000286871	124901358	LOC124901358
ENSG00000080224	120.472793155389	-1.2137386028151	0.191441457372509	2.41637104273267e-11	4.96944233627622e-10	ENSG00000080224	285220	EPHA6
ENSG00000250337	493.233197424884	1.21349701826047	0.10771254672879	2.17728852306096e-30	1.69068054763127e-28	ENSG00000250337	643401	PURPL
ENSG00000068079	22.3249225034646	-1.21033343966895	0.464707537026004	0.000735123110469311	0.00442603626460157	ENSG00000068079	3430	IFI35
ENSG00000276846	17.5723651167119	-1.20944092952171	0.540731370459091	0.00182686690800703	0.00977832132894488	ENSG00000276846
ENSG00000262209	5.5988845300583	-1.20741440326486	1.278485335512	0.0119762226298118	0.0484428050073185	ENSG00000262209	56102	PCDHGB3
ENSG00000167034	100.125804661337	1.20588208671483	0.210962793021659	1.18458078062455e-09	2.03245578128116e-08	ENSG00000167034	4824	NKX3-1
ENSG00000187372	97.181595677033	-1.20552856811011	0.211058998869936	1.19031316121942e-09	2.04063346413274e-08	ENSG00000187372	56123	PCDHB13
ENSG00000109956	200.465613703715	1.2038626890673	0.159117312071147	4.3639345776901e-15	1.27660196974228e-13	ENSG00000109956	27087	B3GAT1
ENSG00000009694	31.3007633395941	-1.20069538419768	0.382789604802551	0.000151570199252756	0.00110619011002677	ENSG00000009694	10178	TENM1
ENSG00000127124	76.5622723915087	1.19994812564983	0.242831600301808	8.28686085863475e-08	1.11553083617097e-06	ENSG00000127124	59269	HIVEP3
ENSG00000133392	5.57972069916703	-1.19944344072593	1.28423319180747	0.0121416218499444	0.0490518735831436	ENSG00000133392	4629	MYH11
ENSG00000261786	167.688718408743	-1.19724256161052	0.171721402798186	3.42396300943703e-13	8.54817053455314e-12	ENSG00000261786
ENSG00000150045	30.7255680993346	1.19499185593951	0.37913069920742	0.000149666182015044	0.00109380603125943	ENSG00000150045	51348	KLRF1
ENSG00000138678	1159.68311948787	-1.19385829223234	0.075352825117912	1.7675879905951e-57	3.88887770305823e-55	ENSG00000138678	84803	GPAT3
ENSG00000165757	524.247430622784	-1.19365499085869	0.103325987794035	8.24036888100783e-32	6.98975225444844e-30	ENSG00000165757	57608	JCAD
ENSG00000033122	55.2236396767088	-1.18765649278655	0.287211291380612	3.49692309383044e-06	3.62051532670553e-05	ENSG00000033122	57554	LRRC7
ENSG00000196335	27.6642404469682	-1.18621778724237	0.441779972271512	0.000597992450814571	0.00367798443612538	ENSG00000196335	56164	STK31
ENSG00000263412	47.6756217119896	-1.18280771680002	0.338315230270549	4.43015498570376e-05	0.000361346234915296	ENSG00000263412	116435298	NFE2L1-DT
ENSG00000189350	8.79216135859991	-1.18249679954588	0.831870985124369	0.00802622470660534	0.0346457984934011	ENSG00000189350	165186	TOGARAM2
ENSG00000157570	294.642826589944	-1.18197785553533	0.122123786587468	4.2796045137997e-23	2.19925856291882e-21	ENSG00000157570	90139	TSPAN18
ENSG00000153823	16.709487146925	-1.18175543461481	0.532410525679079	0.00197629408573586	0.0104510033512336	ENSG00000153823	55022	PID1
ENSG00000250366	225.500122346205	1.18019864971321	0.143682944397278	2.50728800163117e-17	8.81138600373575e-16	ENSG00000250366	100507043	TUNAR
ENSG00000108379	176.473250064686	-1.17961790549992	0.161207702606	2.86786342704993e-14	7.90759052777043e-13	ENSG00000108379	7473	WNT3
ENSG00000226435	19.5859714951004	1.17804266555618	0.510148046570076	0.00162731058837052	0.00886521200334632	ENSG00000226435	348840	ANKRD18DP
ENSG00000229619	177.402139689591	-1.17666715270543	0.162273920841372	4.67588606841996e-14	1.26290779604985e-12	ENSG00000229619	401093	MBNL1-AS1
ENSG00000250208	165.316127732087	1.17597354208171	0.160822742120883	3.03919042249754e-14	8.35816938978782e-13	ENSG00000250208	440119	FZD10-AS1
ENSG00000145794	5.06652776001992	-1.17516217371272	1.52207235176906	0.0130924380187793	0.0522929998855215	ENSG00000145794	84466	MEGF10
ENSG00000075426	82.7043257459236	-1.17312079358922	0.23560924838998	6.69008296104708e-08	9.14571147056798e-07	ENSG00000075426	2355	FOSL2
ENSG00000256546	83.290100625024	-1.17244853265217	0.23353916433127	5.39311013388802e-08	7.47917788167097e-07	ENSG00000256546	100506691	LINC02985
ENSG00000174130	7.12312044936153	-1.17086510635004	0.980900378269144	0.0103949557240894	0.0428979796499595	ENSG00000174130	10333	TLR6
ENSG00000078814	28.317698487167	-1.16992528387221	0.404345967161285	0.000334950403275799	0.0022221697980358	ENSG00000078814	57644	MYH7B
ENSG00000172123	18.5742661106793	1.16750888526128	0.56070119903274	0.00269771029154001	0.013663870280004	ENSG00000172123	55106	SLFN12
ENSG00000128805	35.5408534362605	-1.16710629529148	0.357644193485992	0.000103367280776394	0.000782516249920505	ENSG00000128805	58504	ARHGAP22
ENSG00000067177	2987.19581243701	-1.16639431311635	0.0577387980428939	1.08954362008625e-91	6.05585547364256e-89	ENSG00000067177	5255	PHKA1
ENSG00000109107	2605.93322499284	-1.16478627062975	0.0608244414289221	1.1048625542097e-82	4.86162541822148e-80	ENSG00000109107	230	ALDOC
ENSG00000204131	236.084472646654	1.16257009884208	0.146149357201034	2.09567252496497e-16	6.87308996891075e-15	ENSG00000204131	340527	NHSL2
ENSG00000118515	68.1582582880448	-1.16233479537309	0.245423989995528	2.33676832898377e-07	2.92733593573347e-06	ENSG00000118515	6446	SGK1
ENSG00000170439	73.1470956335093	1.16204915523138	0.25122584609762	4.06994569550559e-07	4.96312488653427e-06	ENSG00000170439	196410	METTL7B
ENSG00000105784	260.014607530815	1.16187026631162	0.134952861172872	8.67032087723297e-19	3.32956085905523e-17	ENSG00000105784	154661	RUNDC3B
ENSG00000196748	31.0216763468038	-1.16167755888721	0.40356469379593	0.000351050388192248	0.00231704226531515	ENSG00000196748	389383	CLPSL2
ENSG00000146426	254.185798013299	-1.16127242925011	0.136170341962288	1.72093117903458e-18	6.51394040006979e-17	ENSG00000146426	26230	TIAM2
ENSG00000134326	23.8001767248142	1.16103742148132	0.445170212564155	0.000782260298001022	0.0046778368499659	ENSG00000134326	129607	CMPK2
ENSG00000095303	82.434790455507	1.16082958851413	0.231862155228918	6.17514797962975e-08	8.48570595170852e-07	ENSG00000095303	5742	PTGS1
ENSG00000092051	11.2992729501429	-1.15951103703575	0.681479001701584	0.00556869651071985	0.0254031185751434	ENSG00000092051	84502	JPH4
ENSG00000131848	192.925537437284	-1.15933693652297	0.150853467128197	1.7779819093426e-15	5.45032741759434e-14	ENSG00000131848	79149	ZSCAN5A
ENSG00000224039	36.8277611508421	-1.15880725099611	0.333810466862384	5.05642759673575e-05	0.000406071510534813	ENSG00000224039
ENSG00000200090	11.4159521547773	1.15846403992545	0.690399105034835	0.00590250707943013	0.0266724116441258	ENSG00000200090
ENSG00000176692	13.2588801445274	1.15832864985476	0.673242106563014	0.00544925732461677	0.0249552827305358	ENSG00000176692	2303	FOXC2
ENSG00000205927	253.82121147263	1.15814149920515	0.131695460248546	1.727302619565e-19	6.92264869598338e-18	ENSG00000205927	10215	OLIG2
ENSG00000069667	1397.68781399957	1.15729850955186	0.0727609804591337	7.08537333794414e-58	1.62663228555128e-55	ENSG00000069667	6095	RORA
ENSG00000225684	15.1751426828403	-1.15547671974078	0.58640526264652	0.00340116811991323	0.0166711700767434	ENSG00000225684	100128385	FAM225B
ENSG00000128564	38.7261959404812	1.15436655733116	0.360099082312882	0.00013012542551145	0.000963667290402295	ENSG00000128564	7425	VGF
ENSG00000234327	90.7197990832521	-1.15207433024872	0.225200029155966	3.4389947674852e-08	4.91441194073444e-07	ENSG00000234327	101928000	ZNF232-AS1
ENSG00000160712	152.221004056967	-1.14821564228969	0.167377634246183	7.96921339394894e-13	1.93024949648619e-11	ENSG00000160712	3570	IL6R
ENSG00000172318	67.3211264695142	-1.14629133087208	0.250473561451139	5.08273713506767e-07	6.07197347453418e-06	ENSG00000172318	8708	B3GALT1
ENSG00000108691	34.0487682138571	1.14562966770553	0.358744626955585	0.000136972605237817	0.00100863109097739	ENSG00000108691	6347	CCL2
ENSG00000128849	614.700675496536	1.14519636209336	0.105808726933584	3.25356054769507e-28	2.23838606931165e-26	ENSG00000128849	84952	CGNL1
ENSG00000065609	49.4826341071389	-1.14474538420766	0.29051234138442	8.46607517195686e-06	8.10203777557322e-05	ENSG00000065609	9892	SNAP91
ENSG00000171055	2596.54175310235	-1.14136327367601	0.0610084642638998	5.03794741738235e-79	2.00766957363269e-76	ENSG00000171055	9637	FEZ2
ENSG00000164627	30.7405922307178	1.14053196978561	0.400440282416383	0.000407376923135817	0.00264175867164618	ENSG00000164627	221458	KIF6
ENSG00000008735	445.650722390026	1.14009409078243	0.124622371994092	6.89763914836333e-21	3.06061000950802e-19	ENSG00000008735	23542	MAPK8IP2
ENSG00000082438	1495.36938700104	1.13940871711397	0.093065090502585	2.21092963084341e-35	2.14206627215797e-33	ENSG00000082438	22837	COBLL1
ENSG00000269825	276.147733807089	-1.13872478277618	0.13161428565372	5.88245635238774e-19	2.29231292654578e-17	ENSG00000269825	122539214	LOC122539214
ENSG00000166106	31.2107134976952	1.1379141846279	0.376421463775458	0.000239365427645017	0.00165649973698899	ENSG00000166106	170689	ADAMTS15
ENSG00000169594	20.0134113396171	-1.13707354007349	0.475709659333892	0.00139663629932713	0.00777910213029756	ENSG00000169594	646	BNC1
ENSG00000261211	29.9441085043046	1.13567360385139	0.383044008580673	0.000290083355779904	0.00195746024198957	ENSG00000261211
ENSG00000204262	264.926299232528	-1.13545165727142	0.12897594422363	1.60872818074113e-19	6.4719900772254e-18	ENSG00000204262	1290	COL5A2
ENSG00000164659	241.58042438048	-1.1354477031658	0.13688995840985	1.28722463054887e-17	4.631596494348e-16	ENSG00000164659	222223	ELAPOR2
ENSG00000179918	1935.8040887103	-1.1351513985448	0.0665989606060536	4.69665867943204e-66	1.27177087138826e-63	ENSG00000179918	22928	SEPHS2
ENSG00000127920	22.6201377705905	-1.13498949286149	0.443933984897467	0.000910656646899155	0.00535616236122446	ENSG00000127920	2791	GNG11
ENSG00000133321	64.1078085573521	-1.13451490068342	0.276150031269361	4.19004776171304e-06	4.26290938223223e-05	ENSG00000133321	5920	PLAAT4
ENSG00000232093	117.573677098598	-1.13351224547969	0.203316635866374	2.80039401618784e-09	4.61366006364301e-08	ENSG00000232093
ENSG00000263513	317.503437381036	-1.13335406240502	0.122018987767596	1.91136667277916e-21	8.83369266865836e-20	ENSG00000263513	554282	FAM72C
ENSG00000115896	8.83088140427479	-1.13323184676424	0.883934616255855	0.00972195606096446	0.0406447810696022	ENSG00000115896	5334	PLCL1
ENSG00000164061	43.8416354383635	1.13020284680682	0.330036090781857	6.26396118951424e-05	0.00049310892390507	ENSG00000164061	8927	BSN
ENSG00000283633	1368.99643800857	-1.12951480448262	0.258922597256348	1.3005287729849e-06	1.44952338861287e-05	ENSG00000283633
ENSG00000049192	30.7569965242516	-1.12867072716894	0.399675323993631	0.000426127795939108	0.0027431408649893	ENSG00000049192	11174	ADAMTS6
ENSG00000206120	80.2161928180679	1.12862663040123	0.228483118898032	8.97035002820477e-08	1.19913141104882e-06	ENSG00000206120
ENSG00000161940	8.62825097718374	-1.12845959529346	0.839287684727221	0.00934746328286118	0.0393910159611554	ENSG00000161940	255877	BCL6B
ENSG00000231793	27.1981875113605	-1.12503056427584	0.404468656125832	0.000494439817467457	0.0031229256533284	ENSG00000231793
ENSG00000287477	11.248180702158	1.1246010930922	0.693400723241331	0.00672292629543389	0.0297903884490804	ENSG00000287477
ENSG00000166321	31.1289611341339	-1.12242773518506	0.365100547180085	0.000204255050198034	0.00144138687445128	ENSG00000166321	25961	NUDT13
ENSG00000184408	504.556078818129	1.12126189254134	0.099039317451259	1.29560860960227e-30	1.01350183123739e-28	ENSG00000184408	3751	KCND2
ENSG00000102678	32.5814289759168	1.12073089753558	0.364344981849333	0.000206383029896573	0.0014549452518176	ENSG00000102678	2254	FGF9
ENSG00000100078	6.8488947228028	-1.12053986532334	1.16701596139823	0.0122568948957469	0.0494041750177614	ENSG00000100078	50487	PLA2G3
ENSG00000082482	787.715372486653	1.11914600298129	0.0914511079810336	2.47641654135649e-35	2.38832848264796e-33	ENSG00000082482	3776	KCNK2
ENSG00000169064	6.3602246918174	1.11862180575316	1.15800454121452	0.0130560070969237	0.0521770909922659	ENSG00000169064	79740	ZBBX
ENSG00000110852	150.877417236455	1.11786444650593	0.190127597940622	4.84134343145513e-10	8.77716863654624e-09	ENSG00000110852	9976	CLEC2B
ENSG00000229271	645.943602841027	-1.11764137415494	0.112516184279336	3.6070271738225e-24	1.98913892789308e-22	ENSG00000229271
ENSG00000215784	554.598036781032	-1.11752424675217	0.102232687802796	9.82558423461858e-29	6.89455696409897e-27	ENSG00000215784	728833	FAM72D
ENSG00000158710	8875.30189589449	-1.11686078556014	0.0646386020306432	8.25596440947608e-68	2.38868800400745e-65	ENSG00000158710	8407	TAGLN2
ENSG00000162772	565.247378990329	-1.1166469791056	0.0992738661406222	2.89921922128075e-30	2.23483245155733e-28	ENSG00000162772	467	ATF3
ENSG00000203950	533.372357196238	-1.11569798486398	0.105828783230796	6.8065918520477e-27	4.31717797318617e-25	ENSG00000203950	26071	RTL8A
ENSG00000256968	9.16235631006665	-1.11566224657635	0.809391436539411	0.00908831302262267	0.0385140969805003	ENSG00000256968
ENSG00000224786	13.5044164168297	1.11283990031487	0.648137348722274	0.00583014547652955	0.0264019087928346	ENSG00000224786
ENSG00000132122	57.3819187634891	1.1101512700688	0.27253609183116	5.14697223613888e-06	5.15209481514167e-05	ENSG00000132122	54558	SPATA6
ENSG00000204956	18.1384634019511	-1.11004119735624	0.557473913453035	0.00343929460075806	0.0168268105773943	ENSG00000204956	56114	PCDHGA1
ENSG00000110324	32.275940374424	1.10848996288445	0.388074954089516	0.000406642447724565	0.00263861601793872	ENSG00000110324	3587	IL10RA
ENSG00000136352	169.202554213877	1.10843488927074	0.160187167542579	5.64421772581358e-13	1.38457052946468e-11	ENSG00000136352	7080	NKX2-1
ENSG00000196550	608.498264930711	-1.10485533557467	0.0956649365517081	9.17783522714197e-32	7.75380231329862e-30	ENSG00000196550	729533	FAM72A
ENSG00000243083	15.1710996441164	-1.10480038882902	0.559896917094451	0.00366211735836109	0.0177892319976873	ENSG00000243083	201617	LINC00870
ENSG00000135862	7684.27118340308	-1.10234614160574	0.0559856132955592	3.22360999223203e-87	1.6210920629984e-84	ENSG00000135862	3915	LAMC1
ENSG00000137142	2350.57134879935	-1.10148219955388	0.0692893445579832	8.19262046490404e-58	1.86060577246493e-55	ENSG00000137142	347252	IGFBPL1
ENSG00000249875	14.618427867004	-1.10135403369766	0.572235253960073	0.00405123679353222	0.0193939647135526	ENSG00000249875
ENSG00000163879	12.2177770033122	1.10124339579959	0.653311209424571	0.00629267388312993	0.028182265709412	ENSG00000163879	7802	DNALI1
ENSG00000100053	13.1683778126135	-1.0991283249799	0.623789701939631	0.00540268802820557	0.0247850073509405	ENSG00000100053	1417	CRYBB3
ENSG00000235944	60.5637704078875	-1.08790553969026	0.265559362868006	4.67616101382101e-06	4.71883405508426e-05	ENSG00000235944
ENSG00000109861	1358.34589074549	-1.08510432737611	0.0707178119863655	4.90397118403467e-54	1.00559976095142e-51	ENSG00000109861	1075	CTSC
ENSG00000270124	26.7874124377544	-1.08403610828485	0.423649137425634	0.000966422682249799	0.00564846248214049	ENSG00000270124
ENSG00000107485	196.488832094388	-1.08263803653156	0.180793035152786	2.57678705080948e-10	4.85065234404162e-09	ENSG00000107485	2625	GATA3
ENSG00000078596	21265.1077001586	1.08241584817428	0.0710386623126322	8.55133320720891e-54	1.72012103494723e-51	ENSG00000078596	9452	ITM2A
ENSG00000103811	683.965687876667	1.08068058118364	0.0909439590519018	1.91320677849606e-33	1.74176036071618e-31	ENSG00000103811	1512	CTSH
ENSG00000101955	122.916287790938	-1.08026401638215	0.188603191182805	1.22351764656366e-09	2.09246285126081e-08	ENSG00000101955	8406	SRPX
ENSG00000176678	29.747398915949	1.07908441920887	0.38184491094328	0.000474389883812887	0.00301522381462894	ENSG00000176678	2300	FOXL1
ENSG00000196968	494.008014584081	-1.07854483450919	0.0980992015953764	5.25793154450415e-29	3.76450075089736e-27	ENSG00000196968	170384	FUT11
ENSG00000121644	4168.98464661624	-1.07700999353163	0.061845106246169	8.16866722187885e-69	2.50044087526526e-66	ENSG00000121644	51029	DESI2
ENSG00000269421	11.9701856549198	-1.07677767758741	0.650521913655184	0.00666537438194759	0.0295817130323839	ENSG00000269421
ENSG00000213020	655.079409694511	-1.07666990542594	0.0935115265537381	1.42633405478957e-31	1.18617585637991e-29	ENSG00000213020	81856	ZNF611
ENSG00000162614	87.1576443557588	1.07653124079305	0.261020139112272	4.21519787763198e-06	4.2823085316722e-05	ENSG00000162614	91624	NEXN
ENSG00000180767	15.1904473490381	-1.07629983685143	0.593585334330738	0.00506929105073022	0.0235108687488961	ENSG00000180767	166012	CHST13
ENSG00000268496	18.5416458227458	-1.075953213212	0.495145940382221	0.00250646306354413	0.0128181613474856	ENSG00000268496
ENSG00000145416	8.7632127899913	-1.07423022559523	0.898189095164358	0.0112537268131812	0.045950111938442	ENSG00000145416	55016	MARCHF1
ENSG00000136859	15.3627521417847	-1.07354416128739	0.595651450359061	0.00513028072551423	0.0237572153482978	ENSG00000136859	23452	ANGPTL2
ENSG00000253931	9.03085548401815	1.07232571292945	1.04032373023162	0.0125460183467112	0.0504060212099843	ENSG00000253931
ENSG00000169231	90.4476443107447	-1.07174663337984	0.217426943087007	9.93663550348565e-08	1.32161006592645e-06	ENSG00000169231	7059	THBS3
ENSG00000229808	5.05500108978359	-1.07071231284695	1.66527645248661	0.0142882876705507	0.0562178364171444	ENSG00000229808
ENSG00000153162	82.743476472658	-1.06990318935217	0.231130500568561	4.3193615453857e-07	5.24909293441262e-06	ENSG00000153162	654	BMP6
ENSG00000288880	22.7724295552746	-1.06918764190127	0.456575177971311	0.0016902486842638	0.00914908827789227	ENSG00000288880	112268239	LOC112268239
ENSG00000150672	154.987747545566	1.06821659095237	0.164159656773764	9.93449341421423e-12	2.11732023614146e-10	ENSG00000150672	1740	DLG2
ENSG00000079308	80.6325181545699	1.06820188686719	0.223998691082238	2.27123239621275e-07	2.85200353391257e-06	ENSG00000079308	7145	TNS1
ENSG00000167889	206.696722074841	1.06810465919006	0.156529712934437	1.13780907245089e-12	2.6911159484026e-11	ENSG00000167889	146664	MGAT5B
ENSG00000123119	58.8974572976824	1.06804617965622	0.265201146608526	6.60399028265172e-06	6.46952127828789e-05	ENSG00000123119	64168	NECAB1
ENSG00000089820	660.584073632185	1.06728391642992	0.098118356533654	1.97901151467263e-28	1.3749573092566e-26	ENSG00000089820	393	ARHGAP4
ENSG00000139629	300.379202525726	-1.06726009855598	0.123508233492687	7.30659274224654e-19	2.82642024375438e-17	ENSG00000139629	11226	GALNT6
ENSG00000165029	327.720865380552	-1.06456983885593	0.116378683056661	7.70280251593835e-21	3.40357514517017e-19	ENSG00000165029	19	ABCA1
ENSG00000185686	150.314785559084	1.06362771672803	0.172371951922972	8.69780260920767e-11	1.70730751774233e-09	ENSG00000185686	23532	PRAME
ENSG00000116983	247.500606158961	1.0636128899484	0.131690865731171	8.85948835717862e-17	2.9843900094413e-15	ENSG00000116983	51440	HPCAL4
ENSG00000139445	64.6002526936683	1.06257705495797	0.262771861439036	6.21908194883058e-06	6.11229547888556e-05	ENSG00000139445	121643	FOXN4
ENSG00000144847	115.699987443514	-1.06173663529671	0.195000169902313	6.36342856323882e-09	1.00150502745281e-07	ENSG00000144847	152404	IGSF11
ENSG00000111012	28.9721656768043	-1.06078697927253	0.392561650800009	0.000675707504812231	0.00411285827352713	ENSG00000111012	1594	CYP27B1
ENSG00000120738	61.6306682867919	1.06074887866805	0.274663834959694	1.301141115949e-05	0.000119588344255695	ENSG00000120738	1958	EGR1
ENSG00000099812	7.55280686983224	-1.06012002666946	1.00364720985665	0.0129081626464591	0.0517134490242531	ENSG00000099812	126353	MISP
ENSG00000184500	297.728365358472	-1.05949614260651	0.126822601513824	8.49777875897554e-18	3.09451008910901e-16	ENSG00000184500	5627	PROS1
ENSG00000138741	37.3366703004783	-1.05945346906094	0.334241627969045	0.000162013787098203	0.00117268444047332	ENSG00000138741	7222	TRPC3
ENSG00000150471	490.022244203041	-1.05799591464333	0.0985884115649708	9.54297684569072e-28	6.3986417129471e-26	ENSG00000150471	23284	ADGRL3
ENSG00000072657	298.670757833494	1.05560488516915	0.135081290471131	7.18245469546604e-16	2.26418844213341e-14	ENSG00000072657	29953	TRHDE
ENSG00000119917	34.8906891969603	1.05538169313204	0.352098900538963	0.000289043130788745	0.00195168796847477	ENSG00000119917	3437	IFIT3
ENSG00000110092	163.498513059687	-1.054627623113	0.158917518850762	4.14670680269836e-12	9.20952622290137e-11	ENSG00000110092	595	CCND1
ENSG00000157890	23.8777142930652	-1.05289455657814	0.434483170270917	0.00143355235137927	0.00794699716889279	ENSG00000157890	84465	MEGF11
ENSG00000162873	154.428610985184	1.05115815209161	0.167346790679746	4.42029189069504e-11	8.89152238317809e-10	ENSG00000162873	55220	KLHDC8A
ENSG00000135083	76.3492837953948	1.05070446632869	0.238716237311915	1.32179319727723e-06	1.47012080672419e-05	ENSG00000135083	79616	CCNJL
ENSG00000167601	82.7493734121278	1.04986679470611	0.236585185667902	1.11804247702339e-06	1.26144098062025e-05	ENSG00000167601	558	AXL
ENSG00000112541	539.588893683599	1.04982258621338	0.09937271207007	5.88262291751124e-27	3.74237586267334e-25	ENSG00000112541	10846	PDE10A
ENSG00000116678	181.865656126027	-1.0495501999402	0.15499810168427	1.642375386622e-12	3.82454360979528e-11	ENSG00000116678	3953	LEPR
ENSG00000162545	283.364485629421	1.04946043539329	0.136608194773905	2.08556668412556e-15	6.3198355717957e-14	ENSG00000162545	55450	CAMK2N1
ENSG00000138835	21.8532082123725	1.04880249363447	0.492043651005157	0.00287463791517837	0.0144113998116502	ENSG00000138835	5998	RGS3
ENSG00000163155	363.9144644424	-1.04656998418089	0.115876127713484	2.23215087968132e-20	9.58236966051813e-19	ENSG00000163155	388695	LYSMD1
ENSG00000232931	302.600371040365	1.04488883560478	0.145411284894586	8.83096414215076e-14	2.32669219810305e-12	ENSG00000232931
ENSG00000162975	24.8438555266001	1.04481656083402	0.43375610148557	0.00152763675523346	0.00839584072528909	ENSG00000162975	3754	KCNF1
ENSG00000186088	22.9619177165351	-1.04471482917041	0.445584073823557	0.0017456760383952	0.00941773272208046	ENSG00000186088	54103	GSAP
ENSG00000219607	19.129282326761	-1.04325518538362	0.52296246346858	0.00376839707133085	0.0182216837325043	ENSG00000219607	648791	PPP1R3G
ENSG00000251141	30.8351662570318	-1.04234185275036	0.389934270373738	0.00074764532432546	0.00448991097386353	ENSG00000251141
ENSG00000217801	69.7372544603466	1.04213132755712	0.242958573825654	2.22204234730621e-06	2.37870027457955e-05	ENSG00000217801	100288175	LOC100288175
ENSG00000154856	33.2804896201579	-1.04010026309128	0.375123420027527	0.00056627107165405	0.00350842220721771	ENSG00000154856	147495	APCDD1
ENSG00000249167	25.8433780994071	-1.03962379981884	0.418449260211592	0.00124666941693672	0.007047886711756	ENSG00000249167	105379132	SEMA6A-AS2
ENSG00000251364	147.191893183072	1.03831831682004	0.176087296676065	4.90461291113599e-10	8.88424779554916e-09	ENSG00000251364	100506258	SYT9-AS1
ENSG00000289199	63.8123027136726	-1.03621682562429	0.261748696076532	8.86321123960912e-06	8.41726099783203e-05	ENSG00000289199
ENSG00000167157	50.6548380525634	-1.03371204440515	0.28405363994275	3.18336582945764e-05	0.000268943478735899	ENSG00000167157	51450	PRRX2
ENSG00000105855	137.353977696243	-1.03310714215746	0.172419152913283	2.72876672567354e-10	5.10037893919919e-09	ENSG00000105855	3696	ITGB8
ENSG00000126583	94.1743210016832	1.03249347498006	0.209073616836521	1.01435049461076e-07	1.34488994329403e-06	ENSG00000126583	5582	PRKCG
ENSG00000234444	436.979659976881	-1.0309785270485	0.106291028844025	4.12671462841199e-23	2.12586194308999e-21	ENSG00000234444	728927	ZNF736
ENSG00000196159	923.871248481051	1.03092540358038	0.0822321589961882	6.55867506804793e-37	6.961094276997e-35	ENSG00000196159	79633	FAT4
ENSG00000188549	43.4329197133486	1.02686717999571	0.340106101938721	0.000275134989305596	0.00187033347573978	ENSG00000188549	388115	CCDC9B
ENSG00000100311	16.345701660296	1.02534237991873	0.657231040990147	0.00810911810797309	0.0349464769554172	ENSG00000100311	5155	PDGFB
ENSG00000136040	1591.11648719753	1.02449482228234	0.0695291638793255	5.61791775550731e-50	9.64683259463984e-48	ENSG00000136040	10154	PLXNC1
ENSG00000177098	96.8784275433682	1.02430497222156	0.22237235098577	5.27779219998384e-07	6.28012670737232e-06	ENSG00000177098	6330	SCN4B
ENSG00000181392	9.30032453728279	1.02404793094503	0.801620808186371	0.0118509140156609	0.0480059752444908	ENSG00000181392	163183	SYNE4
ENSG00000169116	738.914343483229	1.02365449504658	0.0873862070043567	1.53940020365786e-32	1.35473632089407e-30	ENSG00000169116	25849	PARM1
ENSG00000170500	979.997588248648	1.02355433495091	0.0821757575489445	1.83771970665129e-36	1.90267048647951e-34	ENSG00000170500	164832	LONRF2
ENSG00000231881	19.1773580759388	-1.02281497769692	0.494702936700802	0.00339824738406887	0.0166607202875856	ENSG00000231881
ENSG00000012779	34.3123424349742	1.0154246306834	0.351319261950008	0.000423564222947764	0.00272996641833376	ENSG00000012779	240	ALOX5
ENSG00000197479	13.292668743717	-1.01377142774773	0.622133165573974	0.00756483231654973	0.0329981047827028	ENSG00000197479	56125	PCDHB11
ENSG00000105974	140.336220539654	-1.0130694655653	0.175196223535239	9.80763225245863e-10	1.70717843500333e-08	ENSG00000105974	857	CAV1
ENSG00000138675	34.6852595047394	1.01183088758391	0.355057849685678	0.000483227831185621	0.00306218272501395	ENSG00000138675	2250	FGF5
ENSG00000106038	42.3623776689534	1.011784495399	0.32703264273707	0.000223926184584232	0.00156296924805141	ENSG00000106038	2128	EVX1
ENSG00000168298	63.3186220602452	-1.01139140310536	0.332778586050833	0.00025845382121368	0.00176946617758643	ENSG00000168298	3008	H1-4
ENSG00000144649	26.2138096636561	-1.00981245888975	0.432570980405416	0.00188242330268566	0.0100349981262049	ENSG00000144649	729085	GASK1A
ENSG00000101977	39.1679330400461	1.00903163529451	0.339116206018762	0.00032633133298223	0.0021742725816775	ENSG00000101977	4168	MCF2
ENSG00000158769	1560.20784933238	-1.00866145175013	0.069883458436572	4.40437834189009e-48	6.94215484769109e-46	ENSG00000158769	50848	F11R
ENSG00000143384	5239.23411992534	-1.00856271682881	0.0582024121944205	4.08110536842332e-68	1.21404262656998e-65	ENSG00000143384	4170	MCL1
ENSG00000258884	14.0345102176248	-1.00633035752747	0.661549120627909	0.00880882225708288	0.0374725347214194	ENSG00000258884	105370623	LINC02321
ENSG00000160233	262.847752220954	1.00417884753625	0.130698697695041	2.17536223899955e-15	6.58249654010165e-14	ENSG00000160233	81543	LRRC3
ENSG00000152061	813.503128792933	-1.00402277099932	0.0846544426079598	2.697545126469e-33	2.43482267590392e-31	ENSG00000152061	9910	RABGAP1L
ENSG00000262580	33.0689158728206	1.00400755034699	0.364711261970745	0.000650367346136093	0.00396318774314496	ENSG00000262580
ENSG00000146215	31.9079631290292	1.00266568070007	0.404807419894577	0.00135891117626899	0.00759300607248075	ENSG00000146215	401262	CRIP3
ENSG00000117593	5364.2155569107	-1.00199467430577	0.057478067121667	6.60386772645496e-69	2.05118073897728e-66	ENSG00000117593	55157	DARS2
ENSG00000119508	25.9076595010387	-0.999679890679928	0.423794288875199	0.001815572213857	0.00972279430245278	ENSG00000119508	8013	NR4A3
ENSG00000152315	6.64685468519749	0.998317898534826	1.08480053615634	0.0155451143640463	0.060188517045467	ENSG00000152315	56659	KCNK13
ENSG00000185010	136.338034895098	-0.998314009316566	0.175068980718693	1.60918773073196e-09	2.70602341248326e-08	ENSG00000185010	2157	F8
ENSG00000215045	36.6331024694941	0.9980123207341	0.340459771473018	0.000385537042746792	0.002516355957928	ENSG00000215045	392862	GRID2IP
ENSG00000162591	75.6391314007824	0.997597162757633	0.238742237825333	3.83452391575629e-06	3.94683136572557e-05	ENSG00000162591	1953	MEGF6
ENSG00000101298	60.4947658021981	0.997135490612253	0.268438682382184	2.5411123824153e-05	0.000219064631138749	ENSG00000101298	9751	SNPH
ENSG00000135472	35.5826350168438	0.997120004537974	0.350562186450059	0.000502384031042948	0.00316364135946873	ENSG00000135472	23017	FAIM2
ENSG00000107099	120.280947644149	0.997047253878028	0.185633191643293	1.0840835143547e-08	1.65919767439751e-07	ENSG00000107099	81704	DOCK8
ENSG00000198482	385.696164268934	-0.995714295772285	0.125911702937635	3.65185409847668e-16	1.17398493780709e-14	ENSG00000198482	388558	ZNF808
ENSG00000112139	103.206273464036	0.99452137112475	0.205179672571822	1.68209058365389e-07	2.15841040202635e-06	ENSG00000112139	266727	MDGA1
ENSG00000169306	44.5558745392299	0.994153216842421	0.327887890895877	0.00028228713428088	0.0019115699144426	ENSG00000169306	11141	IL1RAPL1
ENSG00000196562	519.437729088841	0.990267971284947	0.107245054028843	3.81318253372705e-21	1.71690626050643e-19	ENSG00000196562	55959	SULF2
ENSG00000205542	7404.79484132336	-0.989764006584245	0.0795171659644074	2.06757422587698e-36	2.13020659632916e-34	ENSG00000205542	7114	TMSB4X
ENSG00000133816	400.067860581794	0.989255626850322	0.109493257782598	2.44130883196961e-20	1.0333243254515e-18	ENSG00000133816	9645	MICAL2
ENSG00000128512	208.491206932281	-0.986902834117502	0.15451793106681	2.38927725209392e-11	4.91851119312629e-10	ENSG00000128512	9732	DOCK4
ENSG00000159216	300.992168035831	-0.986307251217254	0.122104042299606	9.38074133294053e-17	3.14993064694812e-15	ENSG00000159216	861	RUNX1
ENSG00000153048	1915.80677344418	-0.986022937769409	0.0842879593182328	1.87704262400576e-32	1.63148219183645e-30	ENSG00000153048	23589	CARHSP1
ENSG00000164308	46.1303953339213	0.985650374167088	0.316064330182729	0.000218376545922141	0.00152979470196403	ENSG00000164308	64167	ERAP2
ENSG00000105664	130.968403244858	0.984985714984176	0.176301207670203	3.25386063387576e-09	5.33992155773814e-08	ENSG00000105664	1311	COMP
ENSG00000179083	18.0484090149048	-0.984879618594122	0.51050196907407	0.0047358975966914	0.0222084576242716	ENSG00000179083	286499	FAM133A
ENSG00000131018	382.480624044361	0.984122132679895	0.112262878852734	2.72790438425259e-19	1.08097689493056e-17	ENSG00000131018	23345	SYNE1
ENSG00000128274	545.428228082368	-0.982239029123237	0.0975910909209035	1.15627592244345e-24	6.58266947653051e-23	ENSG00000128274	53947	A4GALT
ENSG00000135766	186.990157237859	-0.981450960983138	0.156017066668377	4.46648638497777e-11	8.97589523664278e-10	ENSG00000135766	54583	EGLN1
ENSG00000237505	74.0432295812059	-0.98056205723733	0.234767826468473	3.86796129176431e-06	3.97350245347053e-05	ENSG00000237505	101927891	PKN2-AS1
ENSG00000102935	130.194757341706	0.980334055120233	0.179370943517966	6.53519131110533e-09	1.02548124577902e-07	ENSG00000102935	23090	ZNF423
ENSG00000236283	70.3973453212298	0.980085355139636	0.246441490026694	9.25691358590309e-06	8.74268287345126e-05	ENSG00000236283
ENSG00000224189	60.1415062271441	-0.978783992348505	0.272507306170378	4.11126386046324e-05	0.000338534128642667	ENSG00000224189	401022	HAGLR
ENSG00000186684	123.386410971139	0.978119233770459	0.188208600726995	2.82016969340541e-08	4.07698864438164e-07	ENSG00000186684	339761	CYP27C1
ENSG00000076641	15.1545417462202	-0.975643347398267	0.580606291715732	0.00741457977204949	0.0324230516284591	ENSG00000076641	55824	PAG1
ENSG00000183853	2311.06075743398	-0.975229571759032	0.0650319435933221	1.16735447925351e-51	2.18191981914277e-49	ENSG00000183853	55243	KIRREL1
ENSG00000162344	126.903730970995	-0.975172841499412	0.178525122947858	6.55497211503335e-09	1.02782157417683e-07	ENSG00000162344	9965	FGF19
ENSG00000137331	100.118760294819	-0.974943709257786	0.201249804329759	1.7331644231391e-07	2.21990089636877e-06	ENSG00000137331	8870	IER3
ENSG00000076662	8.77806022359607	0.972920066393462	0.878264406869579	0.0145499364789454	0.0570614576516514	ENSG00000076662	3385	ICAM3
ENSG00000100906	521.154812339253	-0.971731749085611	0.103594356613184	9.74863229891236e-22	4.63740681948937e-20	ENSG00000100906	4792	NFKBIA
ENSG00000243978	22.0229848498677	0.970567701601901	0.452426592235328	0.00318498409949898	0.0157494193368674	ENSG00000243978	57529	RTL9
ENSG00000052802	4919.54176173988	-0.970419454191226	0.0558234007768681	1.63058504380424e-68	4.91994095859847e-66	ENSG00000052802	6307	MSMO1
ENSG00000187140	76.3638163855378	0.969768794537473	0.237784882978627	6.13390406079858e-06	6.03138676294818e-05	ENSG00000187140	27022	FOXD3
ENSG00000186480	3079.46235697785	-0.969383369144184	0.072422828987439	1.09021465703129e-41	1.43915148569737e-39	ENSG00000186480	3638	INSIG1
ENSG00000231752	50.0055848026473	-0.969054861102054	0.308599390636889	0.000204159182971133	0.00144119187952316	ENSG00000231752	647121	EMBP1
ENSG00000065320	38.1249444192586	-0.968416800616432	0.360080304689218	0.000802431372528911	0.00478761384722687	ENSG00000065320	9423	NTN1
ENSG00000272168	45.0511118674597	-0.967588925682753	0.31294231910026	0.000240118918215783	0.00166062595665866	ENSG00000272168
ENSG00000205363	119.268374112141	0.967237526609987	0.188306971539561	4.01862382654104e-08	5.6850203509962e-07	ENSG00000205363	388135	INSYN1
ENSG00000125966	266.790287044969	0.966461606103534	0.132488630316781	4.5115254780041e-14	1.22320833916463e-12	ENSG00000125966	10893	MMP24
ENSG00000146233	91.9053489907098	0.964717570238699	0.219815043246854	1.58023090516932e-06	1.72664547067155e-05	ENSG00000146233	51302	CYP39A1
ENSG00000166033	765.54178365901	0.964707601597732	0.0857528080495946	3.56721067320665e-30	2.73974751377446e-28	ENSG00000166033	5654	HTRA1
ENSG00000122025	17.8222813686025	0.96408869392471	0.519490836867831	0.00577664268852419	0.0261820751554333	ENSG00000122025	2322	FLT3
ENSG00000107518	27.4393079376042	-0.963698420944478	0.398203623368672	0.00165783215035993	0.00899899070875147	ENSG00000107518	26033	ATRNL1
ENSG00000256463	961.235571122592	0.963621647744524	0.0789738528667057	4.72935875457866e-35	4.47931776930296e-33	ENSG00000256463	27164	SALL3
ENSG00000165312	263.461251084256	-0.963551508903113	0.133169065853079	6.7674940669014e-14	1.79794015329591e-12	ENSG00000165312	220213	OTUD1
ENSG00000120334	775.344469185812	-0.963255102958387	0.0888676468050942	3.32658281371224e-28	2.28119336390961e-26	ENSG00000120334	91687	CENPL
ENSG00000158716	224.612697535994	-0.962709313402094	0.140435994340872	1.05458907589753e-12	2.51399276208033e-11	ENSG00000158716	54935	DUSP23
ENSG00000099365	127.190256765034	0.960169830159673	0.184944991879107	3.00806975404711e-08	4.33084125938848e-07	ENSG00000099365	112755	STX1B
ENSG00000224081	23.2204713537265	-0.958492780875417	0.446625098139122	0.00316972491395098	0.0156823049678048	ENSG00000224081	101928079	SLC44A3-AS1
ENSG00000101695	381.203885776503	-0.958301714908378	0.110307719599916	5.54585042883373e-19	2.16914642421106e-17	ENSG00000101695	54941	RNF125
ENSG00000115461	3869.18677261405	0.956919773751698	0.0560480157890843	3.72711026591362e-66	1.02234150553716e-63	ENSG00000115461	3488	IGFBP5
ENSG00000198860	2621.00645321033	-0.956294474676658	0.0653606368757439	2.67729943600957e-49	4.45253869196521e-47	ENSG00000198860	116461	TSEN15
ENSG00000137571	750.652010308558	0.955299895593043	0.085482943222922	8.40257895832921e-30	6.27105548335234e-28	ENSG00000137571	81796	SLCO5A1
ENSG00000140519	9.40624660871889	-0.955183918379797	0.833545074924633	0.0141476805829366	0.0557903587737499	ENSG00000140519	51458	RHCG
ENSG00000100302	47.3758739853421	0.954171495191597	0.322940301738153	0.000383364713267947	0.00250372483269397	ENSG00000100302	23551	RASD2
ENSG00000111432	151.25210907913	0.953910058605386	0.16589858113592	1.33367997236875e-09	2.26618300051492e-08	ENSG00000111432	11211	FZD10
ENSG00000185345	75.7440845922976	0.951810344211715	0.239043035495282	9.40109983058699e-06	8.86431381793874e-05	ENSG00000185345	5071	PRKN
ENSG00000163827	282.396526253455	0.951384541717909	0.132683389131768	1.13136596385362e-13	2.94280548307294e-12	ENSG00000163827	79442	LRRC2
ENSG00000100234	199.863566945186	0.950173612891524	0.146545735242407	1.36469643290565e-11	2.87375407371887e-10	ENSG00000100234	7078	TIMP3
ENSG00000111846	495.120605736584	0.94982363713341	0.100461708830037	5.0420580584293e-22	2.47084241884188e-20	ENSG00000111846	2651	GCNT2
ENSG00000203814	73.552219186268	-0.949482964772686	0.695975159189552	0.0106635264388395	0.0438862708329556	ENSG00000203814	440689	H2BC18
ENSG00000121858	15.0720265797162	-0.948672659117152	0.591740247683089	0.00874347838115059	0.0372553386634456	ENSG00000121858	8743	TNFSF10
ENSG00000095637	191.69246248229	0.947507540963331	0.152149083339869	7.16071548554191e-11	1.4121519306268e-09	ENSG00000095637	10580	SORBS1
ENSG00000182952	5149.60641989134	-0.946337040568798	0.0629349323863059	6.44238646927938e-52	1.22585265421306e-49	ENSG00000182952	10473	HMGN4
ENSG00000285184	148.41819753836	-0.946104359625939	0.173432772415718	7.06815984104185e-09	1.10500817174423e-07	ENSG00000285184
ENSG00000162040	6.15671384036259	0.943481224648917	1.24100262429589	0.017005464058943	0.064727411495573	ENSG00000162040	64711	HS3ST6
ENSG00000186648	83.9611252564616	0.943305289104017	0.218716804619355	2.30192844966032e-06	2.45798942291586e-05	ENSG00000186648	90668	CARMIL3
ENSG00000077264	1564.1509012522	0.940133678000022	0.067525060717432	7.42642898220169e-45	1.08174901057298e-42	ENSG00000077264	5063	PAK3
ENSG00000166510	119.329669303512	0.938892556525305	0.187890391142557	8.67144424901679e-08	1.16359322734106e-06	ENSG00000166510	80323	CCDC68
ENSG00000185942	825.061273913404	0.935983730183834	0.08550783917123	1.11589118303642e-28	7.80421777381202e-27	ENSG00000185942	286183	NKAIN3
ENSG00000124216	47.82910565162	-0.935072481930061	0.299150784032926	0.000226505735102561	0.00157888700696409	ENSG00000124216	6615	SNAI1
ENSG00000144824	97.2309274958613	-0.934961756754325	0.202142147131178	5.42698916342155e-07	6.44313873640397e-06	ENSG00000144824	90102	PHLDB2
ENSG00000183856	2308.83206093294	-0.933910660806157	0.0650444671357351	1.51929646619769e-47	2.34226720164683e-45	ENSG00000183856	128239	IQGAP3
ENSG00000115339	38.7957551528456	0.933497620384791	0.332042808704172	0.000611235739233018	0.00375173683824716	ENSG00000115339	2591	GALNT3
ENSG00000198331	294.704398431533	-0.932558713654524	0.121672435819674	2.76073473502447e-15	8.27084799126977e-14	ENSG00000198331	219844	HYLS1
ENSG00000075388	30.4343477271839	-0.930638779376835	0.377645695456534	0.00157018795891052	0.00860060681539134	ENSG00000075388	2249	FGF4
ENSG00000206530	129.593277351304	0.930242351135071	0.183954082693562	6.41597546063613e-08	8.79946868208413e-07	ENSG00000206530	55779	CFAP44
ENSG00000173207	3765.18488082571	-0.930196514764266	0.0565149595086579	1.23514587709864e-61	2.99856506554027e-59	ENSG00000173207	1163	CKS1B
ENSG00000136574	5.88438640146884	-0.929834248227996	1.29189336197352	0.0168104659673404	0.0641470373434861	ENSG00000136574	2626	GATA4
ENSG00000253731	13.4160021662304	-0.929341382829162	0.61546743801004	0.0103927527250632	0.0428972699445105	ENSG00000253731	56109	PCDHGA6
ENSG00000181291	16.1665691127654	-0.929175627410589	0.532863224962479	0.0073435911334104	0.0321701914736031	ENSG00000181291	124842	TMEM132E
ENSG00000250722	31.6875140222094	0.928855259978732	0.384035979378593	0.00180968837222411	0.00970112388572221	ENSG00000250722	6414	SELENOP
ENSG00000116711	1681.38038606163	-0.927973952803459	0.0672267719128988	3.8347063418778e-44	5.43576058032221e-42	ENSG00000116711	5321	PLA2G4A
ENSG00000182256	12.5691603693301	0.926768084125578	0.637391154735832	0.0115010684691886	0.0468584234447786	ENSG00000182256	2567	GABRG3
ENSG00000133121	185.404845895743	0.925979962394656	0.157692627343291	6.71913679673312e-10	1.19557614392418e-08	ENSG00000133121	90627	STARD13
ENSG00000100360	391.697853796773	0.925049025777215	0.113136983024393	4.68786979052268e-17	1.61521203663343e-15	ENSG00000100360	11020	IFT27
ENSG00000005471	6.39711367504401	-0.923249283386077	1.18193574094727	0.01695353109913	0.0645874642992707	ENSG00000005471	5244	ABCB4
ENSG00000073150	299.5043477403	0.923112161823787	0.134330380861407	1.00938150470809e-12	2.40894313682932e-11	ENSG00000073150	56666	PANX2
ENSG00000133083	2837.36876236897	0.922498929913754	0.0647453448006383	7.54924714291743e-47	1.13083438940113e-44	ENSG00000133083	9201	DCLK1
ENSG00000079335	505.485601345559	-0.921960602138971	0.1029953514254	5.57802840345158e-20	2.31460781747153e-18	ENSG00000079335	8556	CDC14A
ENSG00000147606	66.8735203534489	0.921807526083793	0.253023519693316	3.80405486137124e-05	0.000315575187458845	ENSG00000147606	115111	SLC26A7
ENSG00000125122	7.64803550795203	0.920426332536735	0.984192202947636	0.0172357137639811	0.0654504693292062	ENSG00000125122	26231	FBXL9P
ENSG00000273706	342.856548239372	0.91998215425422	0.122510995848694	9.48101926192742e-15	2.70606226798877e-13	ENSG00000273706	3975	LHX1
ENSG00000178038	83.1484576856473	0.919370713692544	0.223555069357083	5.74675667739294e-06	5.68245542056256e-05	ENSG00000178038	259173	ALS2CL
ENSG00000288999	16.1680358840684	-0.917795431958689	0.545240900694579	0.0082595061528092	0.0354715391324691	ENSG00000288999
ENSG00000168785	396.129823705114	-0.917105619014261	0.112378660310519	5.29000124891046e-17	1.81970873580192e-15	ENSG00000168785	10098	TSPAN5
ENSG00000167508	869.310932273933	-0.916387977560536	0.0933340034773574	1.50514098738619e-23	7.83006965383838e-22	ENSG00000167508	4597	MVD
ENSG00000140416	3869.08250682496	0.916355699831394	0.0672308099004279	4.41257711596679e-43	6.13145008331148e-41	ENSG00000140416	7168	TPM1
ENSG00000163344	955.217241976749	-0.915174258958062	0.107188396127089	2.17605283041203e-18	8.17800922262145e-17	ENSG00000163344	10654	PMVK
ENSG00000162643	15.1440449983971	0.915150599918667	0.589503470234375	0.01027386910402	0.0425145747151265	ENSG00000162643	126820	DNAI3
ENSG00000105419	423.693048786179	0.915078890809812	0.112800656552203	8.12610605609028e-17	2.74610377617093e-15	ENSG00000105419	56917	MEIS3
ENSG00000260565	114.449974144605	0.913875449297887	0.195780770490121	4.62150479262178e-07	5.57776015571226e-06	ENSG00000260565
ENSG00000260805	28.223636024469	-0.91266191781718	0.389162153333722	0.00219532823737158	0.011406525879834	ENSG00000260805
ENSG00000185133	41.6345686802625	0.912474405928888	0.311292174807711	0.000448700586090734	0.00287374169601701	ENSG00000185133	27124	INPP5J
ENSG00000140044	239.777628585119	0.91247379916571	0.141279285987304	1.70745879276758e-11	3.56004315518699e-10	ENSG00000140044	122953	JDP2
ENSG00000136628	13714.1450258978	-0.912367096262443	0.0503877733818009	4.45405394006438e-74	1.54219792242787e-71	ENSG00000136628	2058	EPRS1
ENSG00000235257	61.5348817933109	0.912156338313736	0.255130647824052	5.00695318756264e-05	0.000403017752570543	ENSG00000235257	101928153	ITGA9-AS1
ENSG00000183570	66.5447016270831	0.911783707860433	0.254507337284061	4.87120056547891e-05	0.000393892140671822	ENSG00000183570	54039	PCBP3
ENSG00000223749	80.4832090563229	0.910866144994757	0.230044646380658	1.10677532264034e-05	0.000102707388354511	ENSG00000223749
ENSG00000152382	1037.80103354667	-0.910830888780348	0.0795163230087368	3.64447570562523e-31	2.97200661693091e-29	ENSG00000152382	117143	TADA1
ENSG00000114200	425.155983304544	0.910419301612703	0.105746538596716	1.22060894743157e-18	4.66193156938557e-17	ENSG00000114200	590	BCHE
ENSG00000135074	222.192296537446	-0.910170181548363	0.143927623639435	3.99537086071122e-11	8.09072175925998e-10	ENSG00000135074	8728	ADAM19
ENSG00000272031	84.9308693757243	-0.909929296464825	0.22758349728911	9.25968542583707e-06	8.74268287345126e-05	ENSG00000272031	284615	ANKRD34A
ENSG00000205129	57.1374720958267	-0.909851175984539	0.296343639740877	0.000281107685621642	0.00190419353047296	ENSG00000205129	441054	C4orf47
ENSG00000267213	29.1714142113431	-0.909829769403895	0.390527490476515	0.00229049403368449	0.0118746991864139	ENSG00000267213	400684	DPY19L3-DT
ENSG00000087076	46.3625853729222	0.908914209291001	0.306300802348811	0.000399853566467877	0.00259935585637674	ENSG00000087076	51171	HSD17B14
ENSG00000120262	80.5826050894397	-0.908561073314305	0.226620448473818	8.88576270931648e-06	8.4348851318415e-05	ENSG00000120262	80129	CCDC170
ENSG00000141314	40.0951244919634	-0.907953677655952	0.318680707143104	0.000568429280553322	0.00352076094855329	ENSG00000141314	162494	RHBDL3
ENSG00000150540	533.847905132904	0.907243914935832	0.0973354245755007	1.91930406333524e-21	8.85100897853791e-20	ENSG00000150540	3176	HNMT
ENSG00000197461	50.0956887553505	-0.906262529200557	0.292289300380298	0.000259063465526096	0.00177191692207794	ENSG00000197461	5154	PDGFA
ENSG00000152672	63.3719737068171	0.905801470073673	0.257007002604154	6.10696053118599e-05	0.000482090779949449	ENSG00000152672	165530	CLEC4F
ENSG00000164211	2220.67643525224	-0.905610421146425	0.0664409560231202	4.31175768188591e-43	6.03103536417962e-41	ENSG00000164211	134429	STARD4
ENSG00000168916	326.035264126017	-0.90530778152854	0.132587531973763	1.37655502134056e-12	3.23046873397045e-11	ENSG00000168916	57507	ZNF608
ENSG00000004139	347.728589538903	0.905200344154279	0.119834917500378	7.02673296250521e-15	2.03025481396816e-13	ENSG00000004139	23098	SARM1
ENSG00000198513	335.035192599691	0.90423256719773	0.118532738273488	3.93526924496208e-15	1.15923042849155e-13	ENSG00000198513	51062	ATL1
ENSG00000196437	702.308637881398	-0.904071799477153	0.0941410863090989	1.26480909023693e-22	6.39091693657755e-21	ENSG00000196437	148266	ZNF569
ENSG00000184221	121.221607042633	0.903271034230261	0.186278647173276	1.93429024781403e-07	2.45370236180662e-06	ENSG00000184221	116448	OLIG1
ENSG00000288884	59.0075620275245	0.90308476405737	0.268164226653448	0.000107634328019152	0.000811039829501432	ENSG00000288884
ENSG00000237883	50.7794780228462	-0.902195890738476	0.285680140696742	0.000216906717445054	0.00152101154686487	ENSG00000237883
ENSG00000117335	4086.20627687868	-0.902116141637428	0.0703076200316886	1.81497179718406e-38	2.04994755766442e-36	ENSG00000117335	4179	CD46
ENSG00000129244	425.586732532996	0.901013652175645	0.141307101512571	2.95795527103077e-11	6.06553138635349e-10	ENSG00000129244	482	ATP1B2
ENSG00000196890	35.1572101066231	-0.900325709373002	0.352473630066208	0.00131494142949561	0.00738247685602783	ENSG00000196890	128312	H2BC26
ENSG00000269186	10.4838792194647	0.899656174674822	0.724610755932911	0.0151632262814489	0.0590128067607303	ENSG00000269186	100506542	LINC01082
ENSG00000183248	537.486195054677	0.89936989239375	0.149867976269986	3.1478317313003e-10	5.81165681790155e-09	ENSG00000183248	80164	PRR36
ENSG00000113140	2691.87780451265	0.899359229404008	0.06125900143449	1.45974976596987e-49	2.446934508496e-47	ENSG00000113140	6678	SPARC
ENSG00000167705	98.4738008543053	-0.898052699986371	0.210191974340852	2.90827066349011e-06	3.04841611332877e-05	ENSG00000167705	83547	RILP
ENSG00000134070	71.8514327015506	-0.897422293732711	0.251415434320646	5.10559087255787e-05	0.000409708149009479	ENSG00000134070	3656	IRAK2
ENSG00000187135	9.45937147663977	0.896999251036164	0.777410038430226	0.0163597308415514	0.0627968012017031	ENSG00000187135	342865	VSTM2B
ENSG00000073861	6.48753292008237	0.895776108701946	1.09540177669625	0.018522331355387	0.0694743669964712	ENSG00000073861	30009	TBX21
ENSG00000118997	6.52465917821577	0.894706388233729	1.08814783248386	0.0184408829331711	0.0692180359750324	ENSG00000118997	56171	DNAH7
ENSG00000136404	162.268739585821	0.893715686056136	0.173970772934465	4.45470707460526e-08	6.2433887274544e-07	ENSG00000136404	53346	TM6SF1
ENSG00000186283	1417.78044045448	-0.893664135212059	0.0781452361271315	4.63168595804658e-31	3.70552420908719e-29	ENSG00000186283	64222	TOR3A
ENSG00000159307	66.1641265704099	0.892036076503411	0.254605448559537	6.71796950099696e-05	0.000525714093481129	ENSG00000159307	80274	SCUBE1
ENSG00000108924	90.6140680302421	0.891934675830914	0.212566927580848	4.19834544887358e-06	4.26929485920361e-05	ENSG00000108924	3131	HLF
ENSG00000255020	13.9776936678417	0.890969875457271	0.599705115217107	0.01180487617002	0.0478561976174651	ENSG00000255020	100129129	TDH-AS1
ENSG00000155629	731.555884494018	-0.889621381621127	0.0881164590895201	9.70567794186865e-25	5.55538275908422e-23	ENSG00000155629	118788	PIK3AP1
ENSG00000289102	67.1736594544735	-0.888458802733141	0.249948284466291	5.5111648585321e-05	0.000439914259172549	ENSG00000289102
ENSG00000116604	623.310786451775	-0.888305006542964	0.0893730832489845	4.78042003251255e-24	2.60224875017262e-22	ENSG00000116604	4209	MEF2D
ENSG00000152818	7548.09455066884	0.888188749549889	0.0677980513844627	5.64624452906917e-40	7.05646927209881e-38	ENSG00000152818	7402	UTRN
ENSG00000117143	2626.57062823475	-0.888171553132184	0.0602442838235245	6.26291823925485e-50	1.06609243433104e-47	ENSG00000117143	6675	UAP1
ENSG00000053918	79.5859580681361	0.88672147778303	0.233187090108383	2.18439530032815e-05	0.000191279490622848	ENSG00000053918	3784	KCNQ1
ENSG00000144331	984.621417963169	0.886414031628816	0.0853638076499624	5.07279343162047e-26	3.08767925271631e-24	ENSG00000144331	151126	ZNF385B
ENSG00000227128	145.905135269412	0.886307998447882	0.1769749616413	8.88631619179167e-08	1.18940357596218e-06	ENSG00000227128
ENSG00000162813	921.443217556723	-0.886098316845147	0.0812090495954669	1.72543672890681e-28	1.20273759575052e-26	ENSG00000162813	10380	BPNT1
ENSG00000255992	16.4861786989874	-0.885408641994515	0.534090223321379	0.0091708307776657	0.0388170574859874	ENSG00000255992
ENSG00000013619	294.303147963986	0.885194831449757	0.126017203988231	3.67887925740911e-13	9.16292556553511e-12	ENSG00000013619	10046	MAMLD1
ENSG00000118733	115.493959769752	0.881167909384936	0.188252337219455	4.62487201181659e-07	5.57863630848533e-06	ENSG00000118733	118427	OLFM3
ENSG00000108387	124.856175369428	0.880964110469867	0.191714409549015	6.99123657502989e-07	8.12221714528088e-06	ENSG00000108387	5414	SEPTIN4
ENSG00000150630	124.008291925191	-0.88070533273643	0.185870402622274	3.44275768647663e-07	4.22022548439193e-06	ENSG00000150630	7424	VEGFC
ENSG00000163431	69.4805212873635	0.879814355674428	0.264698465044829	0.000130320241341741	0.000964433713167101	ENSG00000163431	25802	LMOD1
ENSG00000111335	35.7702937715131	0.879483841484124	0.340299119146414	0.00129272485090879	0.00727903001227526	ENSG00000111335	4939	OAS2
ENSG00000170624	263.607462754549	0.87946981960859	0.127702730872583	9.80325393581088e-13	2.34755698841566e-11	ENSG00000170624	6444	SGCD
ENSG00000184613	657.448266335443	-0.879307596864155	0.0932799474922602	7.26301458314296e-22	3.48641206842188e-20	ENSG00000184613	4753	NELL2
ENSG00000165730	351.054608550467	0.879178259806665	0.125454019732807	4.10734336000023e-13	1.01940304473049e-11	ENSG00000165730	219736	STOX1
ENSG00000188677	2718.15849361741	-0.878787311731102	0.0603005046146817	7.44944778579283e-49	1.21968826886613e-46	ENSG00000188677	29780	PARVB
ENSG00000204920	78.5466429156254	-0.878290987136159	0.22504040606129	1.46048738977035e-05	0.000132618031639465	ENSG00000204920	7711	ZNF155
ENSG00000143252	3288.83411864701	-0.87698616322056	0.0904615416090338	5.59888031390469e-23	2.87024153179565e-21	ENSG00000143252	6391	SDHC
ENSG00000187240	1824.93806889459	0.876860338849173	0.0666873402460949	3.05553918366358e-40	3.8877134396481e-38	ENSG00000187240	79659	DYNC2H1
ENSG00000138134	143.330476283787	0.876246997198046	0.188695301050672	5.56659841653019e-07	6.59406198292396e-06	ENSG00000138134	57559	STAMBPL1
ENSG00000143537	2806.19811826929	-0.8733254370494	0.178958285713969	1.67887443798841e-07	2.15690431902392e-06	ENSG00000143537	8751	ADAM15
ENSG00000175048	151.657997428097	0.872622456391798	0.170572813056291	5.22514085327697e-08	7.26053947118835e-07	ENSG00000175048	79683	ZDHHC14
ENSG00000204065	5.20148709067992	0.872471678541214	1.70800180885602	0.0169941237551415	0.0646959062423113	ENSG00000204065	340543	TCEAL5
ENSG00000248514	8.08630280156272	-0.872271539475342	0.880270239938614	0.0181822039208338	0.0683625833565088	ENSG00000248514
ENSG00000185668	75.5740702809863	0.87203931034981	0.229920239714788	2.33535023735141e-05	0.000202899762908676	ENSG00000185668	5453	POU3F1
ENSG00000269001	266.719529751856	-0.871875841545129	0.129894309057499	3.2699188623147e-12	7.37075307267329e-11	ENSG00000269001
ENSG00000188816	157.154331272777	-0.871269519279111	0.161535809171802	1.14891367916125e-08	1.74954620169897e-07	ENSG00000188816	3167	HMX2
ENSG00000088882	827.115033542776	0.870605613393687	0.0821208128593149	5.23222825474579e-27	3.34878463540866e-25	ENSG00000088882	56265	CPXM1
ENSG00000006071	86.1531832390957	0.87057148384266	0.219474023057614	1.1629144195584e-05	0.000107680471089404	ENSG00000006071	6833	ABCC8
ENSG00000162415	92.8268686834081	0.869039263865503	0.21266341732544	7.07520028509347e-06	6.89277238106362e-05	ENSG00000162415	57643	ZSWIM5
ENSG00000284648	14.4547720849115	-0.868816410401568	0.570204479469656	0.0115933476182139	0.0471534627702248	ENSG00000284648
ENSG00000197587	263.232875556943	0.867481189542703	0.131383094567533	7.13022343926731e-12	1.54935647387618e-10	ENSG00000197587	127343	DMBX1
ENSG00000128714	617.174152943974	-0.867399157248262	0.0905962108977013	1.85037771327562e-22	9.26109660713138e-21	ENSG00000128714	3239	HOXD13
ENSG00000119943	66.6656796209469	0.867212434097813	0.250815148562195	8.4007474526571e-05	0.00064614780388773	ENSG00000119943	84795	PYROXD2
ENSG00000197013	454.144856660237	-0.866791759521611	0.112996310684295	2.94285544832145e-15	8.80397307705343e-14	ENSG00000197013	353088	ZNF429
ENSG00000112182	71.0701430510587	-0.866777008447011	0.24097814499014	4.90633039214316e-05	0.00039612616289165	ENSG00000112182	60468	BACH2
ENSG00000234741	6264.86107574523	-0.866577537467332	0.0549231549869496	8.36583385022102e-57	1.82159563660328e-54	ENSG00000234741	60674	GAS5
ENSG00000054793	1913.70895540383	0.866384878664972	0.0665673043068012	1.8112008923118e-39	2.21123549401835e-37	ENSG00000054793	10079	ATP9A
ENSG00000164398	80.3214059152983	0.866024684962785	0.226292522659278	2.0554914428255e-05	0.000180741193854776	ENSG00000164398	23305	ACSL6
ENSG00000286586	7.52018708627506	0.865430393229519	0.965915124759393	0.0192217014982604	0.0717155197570673	ENSG00000286586
ENSG00000158864	3834.3548897838	-0.864710915950267	0.0577239807336605	1.45315823195538e-51	2.69229429974822e-49	ENSG00000158864	4720	NDUFS2
ENSG00000178075	215.246980877316	-0.864694666567862	0.147472566874667	7.71092881630064e-10	1.36515111088924e-08	ENSG00000178075	54762	GRAMD1C
ENSG00000018869	33.5911358037394	-0.864023087600404	0.353372023778266	0.00188856601509828	0.0100550549041822	ENSG00000018869	147948	ZNF582
ENSG00000143847	689.165525000644	-0.863697888143614	0.0919559668846817	1.02796779722339e-21	4.84636335829359e-20	ENSG00000143847	8497	PPFIA4
ENSG00000163508	36.647687623147	-0.863345032093161	0.335023281917011	0.00134490293846566	0.00753466709902739	ENSG00000163508	8320	EOMES
ENSG00000109832	58.3036327736568	0.863179500559967	0.274469688490372	0.000249282643070668	0.00171557468370661	ENSG00000109832	29118	DDX25
ENSG00000177692	18.4264694982476	0.863163608818086	0.522525575417791	0.00982648217011456	0.0409451908352145	ENSG00000177692	54943	DNAJC28
ENSG00000118432	192.463123459893	-0.862176864964794	0.14896494040703	1.21845329698553e-09	2.08549044454063e-08	ENSG00000118432	1268	CNR1
ENSG00000240401	29.5336213383308	-0.86209932750394	0.379943294894135	0.00291358657711019	0.0145817286353248	ENSG00000240401
ENSG00000135899	255.274519395579	0.860396898717173	0.149827920947716	1.60691176792819e-09	2.70434927891724e-08	ENSG00000135899	3431	SP110
ENSG00000228775	100.803437828792	0.86015800572748	0.202107216377006	3.44624170195994e-06	3.57505260250962e-05	ENSG00000228775	285962	WEE2-AS1
ENSG00000176463	185.774430986303	0.860012251404299	0.151539003102896	2.40762010470734e-09	3.99460677388246e-08	ENSG00000176463	28232	SLCO3A1
ENSG00000185187	263.942049603103	-0.859297081000637	0.133779904531829	2.31468634117024e-11	4.78360960977072e-10	ENSG00000185187	59307	SIGIRR
ENSG00000090339	51.1823132053398	-0.858588668050827	0.288138766527357	0.000419833337497722	0.00270816651071298	ENSG00000090339	3383	ICAM1
ENSG00000008516	118.508904550848	0.858073428751654	0.204651566455665	4.54119616333918e-06	4.58921551032951e-05	ENSG00000008516	64386	MMP25
ENSG00000081189	584.442834089149	0.857562705892869	0.100955277330981	3.59396088582887e-18	1.33172013806301e-16	ENSG00000081189	4208	MEF2C
ENSG00000133216	633.429244601062	0.856823052955319	0.0955268123906549	5.3925754423574e-20	2.24205877791399e-18	ENSG00000133216	2048	EPHB2
ENSG00000160789	4019.89426563996	-0.856662480018043	0.0589796919675053	1.53674537033173e-48	2.47767931044095e-46	ENSG00000160789	4000	LMNA
ENSG00000269720	7.66773986771314	0.856456684932342	1.02503444444461	0.0193553321490179	0.0720740427220394	ENSG00000269720	110806280	CCDC194
ENSG00000182004	2960.98334960877	-0.856024139838168	0.0725417513434447	6.93379875579573e-33	6.15330939164544e-31	ENSG00000182004	6635	SNRPE
ENSG00000172548	48.8868628927573	0.855532683189953	0.285762089682941	0.000411863181907074	0.00266349120179403	ENSG00000172548	348938	NIPAL4
ENSG00000186470	753.793883359393	-0.855316171556619	0.0849737638949135	1.41930050223881e-24	8.03674153023752e-23	ENSG00000186470	11118	BTN3A2
ENSG00000137198	229.79526122718	0.85476024400842	0.152874356601751	3.9312198671257e-09	6.35767954162036e-08	ENSG00000137198	2766	GMPR
ENSG00000159708	9.92533873551845	0.854753569155617	0.882816334807475	0.0187902717715925	0.0703170322621909	ENSG00000159708	55282	LRRC36
ENSG00000114480	900.07800406806	-0.853625755765829	0.0809289702584262	9.3890143050659e-27	5.91956331753125e-25	ENSG00000114480	2632	GBE1
ENSG00000116199	3896.358980931	-0.853470793921673	0.0549456871121284	3.76313552783966e-55	7.86942430529718e-53	ENSG00000116199	9917	FAM20B
ENSG00000077152	2929.5571293206	-0.852926795481234	0.059700221223967	5.28227950417821e-47	7.96907324341057e-45	ENSG00000077152	29089	UBE2T
ENSG00000206503	7132.74592129437	-0.850318903396677	0.0667615549632467	6.90509416729851e-38	7.67592073197431e-36	ENSG00000206503	3105	HLA-A
ENSG00000133639	1866.63345184471	-0.849544892411325	0.0647659879667064	4.81355735917627e-40	6.05161577280726e-38	ENSG00000133639	694	BTG1
ENSG00000238243	54.1464189757568	-0.848194228917039	0.294701914808634	0.000580664886016891	0.00358603013379028	ENSG00000238243	343171	OR2W3
ENSG00000160685	576.399798633092	-0.846875739225673	0.119514642989988	2.44555367064816e-13	6.17853338250716e-12	ENSG00000160685	51043	ZBTB7B
ENSG00000143333	350.858510231694	-0.846843798718223	0.134480954859552	5.35833772493269e-11	1.07171828682105e-09	ENSG00000143333	6004	RGS16
ENSG00000173726	17007.7803567671	-0.846116838881784	0.0584025300397822	2.83572208092127e-48	4.5032545918149e-46	ENSG00000173726	9804	TOMM20
ENSG00000130940	209.833523943892	0.845317242240581	0.144170170627826	8.10728370997238e-10	1.43003162698168e-08	ENSG00000130940	54897	CASZ1
ENSG00000170049	72.2837372618117	0.845097680867671	0.252534589556857	0.000129256461776602	0.000957903764625831	ENSG00000170049	9196	KCNAB3
ENSG00000231064	39.3611233796271	0.844895253650716	0.334997789178375	0.00163161559622292	0.00888408172411041	ENSG00000231064	105371450	THBS3-AS1
ENSG00000165973	1075.99330669775	0.844882442713122	0.0765272950306456	4.57452163051729e-29	3.29755874942511e-27	ENSG00000165973	4745	NELL1
ENSG00000087245	10.7207090252618	-0.844760850357954	0.704898570678649	0.017296265633513	0.0656214166418946	ENSG00000087245	4313	MMP2
ENSG00000184185	10.5092349123027	0.844265878636442	0.749449023088681	0.0183221980896845	0.0688337150217408	ENSG00000184185	3768	KCNJ12
ENSG00000114812	9.31520998179277	0.843275589824961	0.905590960677719	0.0194812503141955	0.0724411487266741	ENSG00000114812	7433	VIPR1
ENSG00000151572	576.914342726127	0.843181018099339	0.094542636068344	8.83171615742452e-20	3.60802083096641e-18	ENSG00000151572	121601	ANO4
ENSG00000081665	306.422927880472	-0.842872831440562	0.142552071085753	5.94294587691336e-10	1.06283623934197e-08	ENSG00000081665	440515	ZNF506
ENSG00000055732	422.422155484282	0.842621157966326	0.109749491507561	3.00382290185493e-15	8.97365537624866e-14	ENSG00000055732	55283	MCOLN3
ENSG00000105270	24.8659956055002	0.841905564171353	0.435763260578963	0.00637951915425711	0.0285078317684578	ENSG00000105270	25999	CLIP3
ENSG00000143401	11523.9269384029	-0.841761634859566	0.0560605600972768	1.09281164801458e-51	2.06082810872463e-49	ENSG00000143401	81611	ANP32E
ENSG00000105877	23.76117891899	-0.84120917143686	0.447692479833161	0.00687184724282934	0.0303196752905366	ENSG00000105877	8701	DNAH11
ENSG00000132837	24.2652370810535	0.840098138946089	0.425689498086348	0.00591867068325506	0.0267340127247712	ENSG00000132837	29958	DMGDH
ENSG00000234380	5.25085172637029	-0.839773075911091	1.36394923624142	0.0185923115131363	0.0696873489740821	ENSG00000234380	100506385	LINC01426
ENSG00000105605	315.564987440684	0.838968399109155	0.138990954226404	2.86009208870858e-10	5.32698456839628e-09	ENSG00000105605	59284	CACNG7
ENSG00000243753	79.6607871483466	0.838944430778502	0.22594494024019	3.41381806788199e-05	0.000286578900682574	ENSG00000243753	3139	HLA-L
ENSG00000026950	273.605589939202	-0.838003683606181	0.125013410702786	3.71346049291823e-12	8.29968244136782e-11	ENSG00000026950	11119	BTN3A1
ENSG00000160688	1505.07201621748	-0.837990919756125	0.0727998161023278	2.09145260009211e-31	1.72553009244318e-29	ENSG00000160688	80308	FLAD1
ENSG00000128626	731.910246900603	-0.83761219564046	0.105173491658565	3.03092533856408e-16	9.77346169096364e-15	ENSG00000128626	6183	MRPS12
ENSG00000144339	68.5818787555545	0.836582750014312	0.24906786658882	0.00012575048274172	0.000934873617031984	ENSG00000144339	23671	TMEFF2
ENSG00000132386	682.636079538339	-0.834702352815851	0.0860829561363686	5.84973613997881e-23	2.99158055720321e-21	ENSG00000132386	5176	SERPINF1
ENSG00000006377	312.73479498925	-0.833693119494148	0.123865309317543	3.09646437149682e-12	6.99469775298229e-11	ENSG00000006377	1750	DLX6
ENSG00000272419	38.8645327294339	-0.833503508055064	0.32050894516437	0.00134424007211584	0.00753295159542546	ENSG00000272419
ENSG00000005187	17.0089990575716	0.833443447122521	0.524739532223406	0.0116989897198874	0.0474907480057161	ENSG00000005187	6296	ACSM3
ENSG00000280214	8.22367532936683	0.832993413434587	0.946664367276769	0.0200261157592373	0.0740755851052278	ENSG00000280214
ENSG00000129038	98.8776535353239	-0.831326768373597	0.207528879214753	1.0496981366776e-05	9.78848023396359e-05	ENSG00000129038	4016	LOXL1
ENSG00000181019	964.729705663548	0.830697043523962	0.0824017711929393	1.2822927785576e-24	7.28045854191264e-23	ENSG00000181019	1728	NQO1
ENSG00000169174	108.830026724384	0.830604972035818	0.205596861763109	9.22723625571512e-06	8.72765145351361e-05	ENSG00000169174	255738	PCSK9
ENSG00000214357	276.980319993994	0.830263783935296	0.131115290108885	4.48923732845483e-11	9.01304007740442e-10	ENSG00000214357	54492	NEURL1B
ENSG00000188176	158.380605102608	0.830041266011141	0.163619228424739	7.09292410062975e-08	9.63406108870745e-07	ENSG00000188176	342527	SMTNL2
ENSG00000128833	450.271211092636	0.829465798182646	0.107329347102211	2.06138172102403e-15	6.2645242201077e-14	ENSG00000128833	55930	MYO5C
ENSG00000249242	628.955658124877	-0.829389851707453	0.0894766761467221	3.54096112830177e-21	1.5980478630526e-19	ENSG00000249242	441027	TMEM150C
ENSG00000077063	636.449967595498	0.829219452211464	0.0954198666781512	6.93794401938797e-19	2.69368227267451e-17	ENSG00000077063	83992	CTTNBP2
ENSG00000143032	48.1688815890479	0.829107109355462	0.306152079743616	0.00101824620074554	0.00590834560602927	ENSG00000143032	343472	BARHL2
ENSG00000145198	73.0332948941421	0.828291759811495	0.245310008957764	0.000120679380497111	0.000900660493102293	ENSG00000145198	90113	VWA5B2
ENSG00000260947	270.781198492767	0.828041588479051	0.144292944295392	1.76163889927275e-09	2.94830231311726e-08	ENSG00000260947
ENSG00000176720	43.3869801753234	-0.827875523537365	0.310532042187058	0.00113290370537239	0.00648281201874024	ENSG00000176720	666	BOK
ENSG00000275832	27.4735176983459	0.827835175911214	0.397559229792258	0.00487214455110573	0.022726273203159	ENSG00000275832	57636	ARHGAP23
ENSG00000243232	35.7301437299328	-0.82659557751852	0.335442812969142	0.00195281143635782	0.0103423596658258	ENSG00000243232	56134	PCDHAC2
ENSG00000142611	184.569363207367	0.825197128512417	0.163142554658915	7.71337955029226e-08	1.04032113334433e-06	ENSG00000142611	63976	PRDM16
ENSG00000107796	103.481297180034	0.824773779564862	0.203005582556835	8.43432209977874e-06	8.0753090239994e-05	ENSG00000107796	59	ACTA2
ENSG00000167100	70.8743198039517	0.824771820928043	0.263488243982051	0.00028002670980304	0.0018980886193036	ENSG00000167100	201191	SAMD14
ENSG00000148848	5.69838715395356	-0.824735020887527	1.60417364453299	0.0166699464441991	0.0637377212877072	ENSG00000148848	8038	ADAM12
ENSG00000288953	52.3117112268072	-0.824526912202293	0.280484307875887	0.000509428775314827	0.00320037036389782	ENSG00000288953
ENSG00000106624	5.71263856147965	-0.824190090679441	1.23793460013035	0.0194774492272939	0.0724411487266741	ENSG00000106624	165	AEBP1
ENSG00000145819	204.825928534178	-0.82410443528023	0.150997694524189	8.82041894522604e-09	1.3608186160856e-07	ENSG00000145819	23092	ARHGAP26
ENSG00000122481	85.5020495521253	0.823951058909201	0.241838516733206	0.0001090451303994	0.000821084562982436	ENSG00000122481	25950	RWDD3
ENSG00000107643	915.888423868042	-0.823823785515289	0.0825525483412424	3.5688690956145e-24	1.97324827666162e-22	ENSG00000107643	5599	MAPK8
ENSG00000120690	186.338166313133	-0.82326050189063	0.149156840916233	6.24251926934637e-09	9.83208422728297e-08	ENSG00000120690	1997	ELF1
ENSG00000133019	160.469461766907	-0.823146217974745	0.16167074510232	6.39079228290168e-08	8.77062532860081e-07	ENSG00000133019	1131	CHRM3
ENSG00000189171	113.314993542981	-0.822328017653552	0.205147552879893	1.04970918658811e-05	9.78848023396359e-05	ENSG00000189171	6284	S100A13
ENSG00000143641	3771.50914030016	-0.822092569194019	0.0653963962433778	5.8142053139267e-37	6.20211264825484e-35	ENSG00000143641	2590	GALNT2
ENSG00000102362	1653.58393185928	0.821915038098767	0.0669044527427064	2.16076094232906e-35	2.10310745912129e-33	ENSG00000102362	94121	SYTL4
ENSG00000181873	245.826400873061	-0.820533311773732	0.146509303119642	3.90561503035285e-09	6.33567550353936e-08	ENSG00000181873	200205	IBA57
ENSG00000171368	747.28796841327	-0.819994091863685	0.0868672856969774	7.20586483119429e-22	3.46685811160945e-20	ENSG00000171368	11076	TPPP
ENSG00000171161	536.621891317421	-0.818629374523204	0.111382038966544	3.77370255104204e-14	1.03110441889468e-12	ENSG00000171161	79894	ZNF672
ENSG00000260329	28.3203598620967	-0.817609660862839	0.400544039180381	0.0053082211054983	0.0244350638615495	ENSG00000260329
ENSG00000197933	219.496604307226	-0.817597896152679	0.136980258043625	4.46213277059976e-10	8.10358609181749e-09	ENSG00000197933	55552	ZNF823
ENSG00000067840	678.769688233814	0.817327343385141	0.0953139309755836	1.92876558710919e-18	7.27454606523808e-17	ENSG00000067840	57595	PDZD4
ENSG00000138028	45.7745843468524	-0.817103922661217	0.296824821054628	0.000907472569751122	0.00534338671472357	ENSG00000138028	10669	CGREF1
ENSG00000076944	79.6143086000978	-0.8169958224365	0.220491048435367	3.60971619435661e-05	0.000301109066907606	ENSG00000076944	6813	STXBP2
ENSG00000140105	4767.62375281465	-0.81660082991659	0.0551987458770427	3.09868199250978e-50	5.36452970195075e-48	ENSG00000140105	7453	WARS1
ENSG00000146216	33.3870059469134	0.816020534696862	0.390450032130483	0.00488884243712381	0.0227790075258089	ENSG00000146216	84630	TTBK1
ENSG00000120251	135.499787089832	0.81537376295998	0.172930781653025	4.43561722676177e-07	5.37490943467787e-06	ENSG00000120251	2891	GRIA2
ENSG00000180881	45.9903474549993	-0.815162086281394	0.319431334690051	0.00158924139556355	0.00868491228333015	ENSG00000180881	84698	CAPS2
ENSG00000158560	109.309051615419	-0.814677434262619	0.19087171694656	3.51244459892709e-06	3.63480364399506e-05	ENSG00000158560	1780	DYNC1I1
ENSG00000103647	92.9753564264524	0.813868047025224	0.218477588124933	3.4087154879908e-05	0.000286264333287689	ENSG00000103647	10391	CORO2B
ENSG00000225614	20.4519697684509	-0.813829458292059	0.462429878318906	0.00917703598351804	0.0388355393724473	ENSG00000225614	84627	ZNF469
ENSG00000257176	30.2608105360235	-0.813474475354736	0.367195759122475	0.00367795234576354	0.0178456309429983	ENSG00000257176	100506606	LOC100506606
ENSG00000277778	29.0698326107962	0.813422362828538	0.397873191413585	0.00539245280279218	0.0247612131518574	ENSG00000277778	595135	PGM5P2
ENSG00000183196	139.382337813344	0.812692400515236	0.172659250538206	4.66617945837985e-07	5.62204086368744e-06	ENSG00000183196	4166	CHST6
ENSG00000289108	29.0100074995999	0.812604434018272	0.39644534075975	0.00535383324626469	0.0246143474084363	ENSG00000289108	124901661	LOC124901661
ENSG00000226049	20.2310875413642	0.812287312278085	0.526417793661153	0.0129348191179268	0.0517907705383378	ENSG00000226049	646202	TLK2P1
ENSG00000235831	26.7864723073949	-0.812009090822662	0.404340034204798	0.00576209116499141	0.0261273352288071	ENSG00000235831	100507582	BHLHE40-AS1
ENSG00000164687	2316.0468040682	-0.811746520374775	0.218082837908147	3.32247669975849e-05	0.000279466469038626	ENSG00000164687	2171	FABP5
ENSG00000005469	128.565429160001	0.810644865027563	0.177344099675617	8.93030715003323e-07	1.02065485560526e-05	ENSG00000005469	54677	CROT
ENSG00000158106	104.625011464718	0.810512578778163	0.227753441394817	6.4128561127827e-05	0.000503891123355965	ENSG00000158106	114822	RHPN1
ENSG00000106571	572.431753487612	-0.809401772131471	0.0992192224817698	6.65211893646582e-17	2.27345314008244e-15	ENSG00000106571	2737	GLI3
ENSG00000100228	40.7273747324934	0.808455444163655	0.3313306527261	0.00218733927678486	0.0113678132049639	ENSG00000100228	9609	RAB36
ENSG00000169239	606.924508875427	0.80839628289331	0.0989928560641693	6.40176526565799e-17	2.19143734482921e-15	ENSG00000169239	11238	CA5B
ENSG00000005513	250.033697139062	0.808294702672591	0.131064042484431	1.35806667281759e-10	2.61712830260769e-09	ENSG00000005513	30812	SOX8
ENSG00000117479	1221.257852391	-0.808062236662875	0.0807849335740804	2.90486788410271e-24	1.61883151926473e-22	ENSG00000117479	10560	SLC19A2
ENSG00000134954	495.846494965888	0.80725775313742	0.102281614969205	5.89603283205894e-16	1.8698214631519e-14	ENSG00000134954	2113	ETS1
ENSG00000138496	309.344527299403	0.80704178937687	0.124395017545866	1.69721705375952e-11	3.54218590834534e-10	ENSG00000138496	83666	PARP9
ENSG00000168994	155.656447510641	0.806805534676685	0.167161375927341	2.62734523203954e-07	3.25467206134353e-06	ENSG00000168994	221749	PXDC1
ENSG00000197329	920.559668094854	-0.80570067898482	0.0818395242907268	1.4217621594291e-23	7.414577424519e-22	ENSG00000197329	57162	PELI1
ENSG00000127561	155.715385315037	-0.804961459847939	0.170057762344862	4.07254289635762e-07	4.96342634241023e-06	ENSG00000127561	9143	SYNGR3
ENSG00000132669	79.5874140188681	-0.804855522705071	0.228331980316499	7.34865078671742e-05	0.00057083800392151	ENSG00000132669	54453	RIN2
ENSG00000111666	2297.56200077536	-0.80482593125084	0.0855212584271303	9.58903696348286e-22	4.57178441773638e-20	ENSG00000111666	56994	CHPT1
ENSG00000143543	176.943379443506	-0.804755862486698	0.154487875655301	3.59027655687297e-08	5.11674974073644e-07	ENSG00000143543	10899	JTB
ENSG00000140545	1102.88449880491	0.804237122412375	0.0764141165171737	1.35088494386634e-26	8.41653123876133e-25	ENSG00000140545	4240	MFGE8
ENSG00000184949	48.3752211187788	0.803620013989646	0.306817575972755	0.00137599114677658	0.00767828507557941	ENSG00000184949	646851	FAM227A
ENSG00000113657	1458.56383399063	-0.803091340950027	0.0692951863989869	9.31727983148035e-32	7.84024969405166e-30	ENSG00000113657	1809	DPYSL3
ENSG00000196754	13.993338741405	-0.802997168529715	0.61493205916599	0.0172030137147557	0.0653497936455673	ENSG00000196754	6273	S100A2
ENSG00000153904	2963.38497164843	0.80294596010473	0.0675204023097278	2.65352919347389e-33	2.40537296546618e-31	ENSG00000153904	23576	DDAH1
ENSG00000140465	80.805341467022	-0.802406257374632	0.222207389492454	5.35611351326319e-05	0.000428184986804057	ENSG00000140465	1543	CYP1A1
ENSG00000123892	172.883300717996	-0.801292982917949	0.177763477460658	1.20568013703569e-06	1.35093740977882e-05	ENSG00000123892	23682	RAB38
ENSG00000158850	1134.56523072655	-0.801056947404769	0.0798550014736609	2.22013378421827e-24	1.24051443535646e-22	ENSG00000158850	8703	B4GALT3
ENSG00000103024	86.5292288944687	-0.801012866667352	0.247040266816379	0.000199905888967928	0.00141352938764366	ENSG00000103024	4832	NME3
ENSG00000096717	2105.57178609765	-0.799896058152486	0.0637589930389196	8.2224860961047e-37	8.68335644179137e-35	ENSG00000096717	23411	SIRT1
ENSG00000181690	267.995792235038	-0.799776445390963	0.128668805353628	9.90608455241247e-11	1.93013295047513e-09	ENSG00000181690	5324	PLAG1
ENSG00000154319	24.9899100513183	0.799478043359523	0.424598818110262	0.0077186201090546	0.0335681345989497	ENSG00000154319	83648	FAM167A
ENSG00000196646	265.471340015951	-0.799205104178968	0.145567453717112	7.57118567183816e-09	1.18102668075992e-07	ENSG00000196646	7695	ZNF136
ENSG00000149548	206.011575601359	0.798645062267041	0.158323018123539	8.69971298082928e-08	1.16593107861938e-06	ENSG00000149548	80071	CCDC15
ENSG00000166206	1248.79206174549	0.798360174583902	0.0759259232877128	1.50497476545671e-26	9.34899177094443e-25	ENSG00000166206	2562	GABRB3
ENSG00000286522	15.53612468105	-0.798117366292889	0.61369167336561	0.0173911548199299	0.0659103859594005	ENSG00000286522	8358	H3C2
ENSG00000146166	18.7759184687483	0.797291462748543	0.509852751174391	0.0131914577531237	0.0525989766289834	ENSG00000146166	51557	LGSN
ENSG00000232160	133.000403361779	0.797093967547658	0.181256488634336	2.06607373821747e-06	2.22074012340413e-05	ENSG00000232160	101928578	RAP2C-AS1
ENSG00000144908	90.25372419438	0.796357900387383	0.22890528327407	8.90879502514994e-05	0.000682738242838142	ENSG00000144908	10840	ALDH1L1
ENSG00000148344	66.161134736149	-0.796010656689398	0.242650830283925	0.000178615101465773	0.00127709192892979	ENSG00000148344	9536	PTGES
ENSG00000236333	217.542979268615	0.795647436011121	0.138496158056182	1.81742345345126e-09	3.03445065299162e-08	ENSG00000236333
ENSG00000166575	1592.91961584829	-0.794406221657391	0.0672766637528278	7.19808393118886e-33	6.36111843977573e-31	ENSG00000166575	65084	TMEM135
ENSG00000135245	968.810870932733	-0.794258990651061	0.0858194655960792	4.2753270994944e-21	1.91718012034864e-19	ENSG00000135245	29923	HILPDA
ENSG00000168264	2004.00216197319	-0.794200210179387	0.0692063787577114	3.74780622702402e-31	3.04451597388363e-29	ENSG00000168264	359948	IRF2BP2
ENSG00000205978	506.725177387003	0.793541030860744	0.104781689753022	7.46705631218623e-15	2.15159203778561e-13	ENSG00000205978	57523	NYNRIN
ENSG00000181666	644.806681924774	-0.792931345689732	0.10696215084528	2.46720044169201e-14	6.86557846231581e-13	ENSG00000181666	284459	ZNF875
ENSG00000176244	741.008685683273	0.792187496294456	0.0961203288453179	3.47691851779595e-17	1.21381811593997e-15	ENSG00000176244	414149	ACBD7
ENSG00000217684	7.91515897856088	-0.791892611257567	0.876064410193032	0.0220033517556746	0.079905913416713	ENSG00000217684	100271253	RPS3AP24
ENSG00000157445	69.564855339804	-0.791141358233585	0.242873751036705	0.000195654879704733	0.0013862551876027	ENSG00000157445	55799	CACNA2D3
ENSG00000066468	1967.63536125269	0.791121605077486	0.0666393635607106	3.48485167775123e-33	3.1320660547142e-31	ENSG00000066468	2263	FGFR2
ENSG00000162496	557.545498992546	-0.790900298499215	0.0976839561134687	1.1524526892895e-16	3.85752032495777e-15	ENSG00000162496	9249	DHRS3
ENSG00000197380	182.003993764644	0.790735798591702	0.151839864269413	3.78032582033941e-08	5.37671795632247e-07	ENSG00000197380	147906	DACT3
ENSG00000259248	56.5794843874304	0.790254416145537	0.270658053924769	0.000595632651653933	0.00366774263428068	ENSG00000259248	100130855	USP3-AS1
ENSG00000261604	5.27363148724526	-0.789642755455395	1.35017527854841	0.0192916337514575	0.07188887164805	ENSG00000261604
ENSG00000161551	116.255975864955	-0.789524990557322	0.188204543376973	5.08469969957718e-06	5.09942746223977e-05	ENSG00000161551	84765	ZNF577
ENSG00000138798	22.6108107389292	-0.788766375800976	0.479167863801819	0.011569122439718	0.0470812013582435	ENSG00000138798	1950	EGF
ENSG00000050405	1512.51197271421	0.788608492370734	0.0764752353256146	1.30148871588233e-25	7.74330793469034e-24	ENSG00000050405	51474	LIMA1
ENSG00000146376	1581.51885655307	0.78859769246163	0.0839003287215045	1.1452407642599e-21	5.37525115154076e-20	ENSG00000146376	93663	ARHGAP18
ENSG00000143476	5942.42281256842	-0.787765346443956	0.0541005567594005	1.00251239771689e-48	1.62877418093681e-46	ENSG00000143476	51514	DTL
ENSG00000129353	1157.79630010669	-0.787359096858869	0.0795676244323416	8.92661221470394e-24	4.73716021574779e-22	ENSG00000129353	57153	SLC44A2
ENSG00000150347	1121.7439465399	0.786670280403033	0.0783512826396182	2.12948040816931e-24	1.19301739259798e-22	ENSG00000150347	84159	ARID5B
ENSG00000157782	30.7590113044425	0.785840479523343	0.365042423159053	0.00460597157121234	0.0216955230944638	ENSG00000157782	9478	CABP1
ENSG00000289511	27.4203867981585	0.785426166977434	0.390266345058654	0.00623765737863946	0.0279892843624907	ENSG00000289511
ENSG00000180537	883.384333913842	0.785411557997344	0.0855539471965277	8.9963836493195e-21	3.95859623035994e-19	ENSG00000180537	221687	RNF182
ENSG00000124788	220.316165401633	-0.785228511607976	0.140325881313754	4.32640906685796e-09	6.95419222991681e-08	ENSG00000124788	6310	ATXN1
ENSG00000157827	1328.4806416078	0.785138005258071	0.0714170454038975	8.69029660999572e-29	6.13872089296721e-27	ENSG00000157827	114793	FMNL2
ENSG00000278384	47.5828692069897	0.785092541963373	0.290523356038883	0.00114697873069593	0.00654738858676452	ENSG00000278384
ENSG00000107731	160.19612485435	-0.7848546439263	0.158761770259792	1.49594626862975e-07	1.92893047251093e-06	ENSG00000107731	219699	UNC5B
ENSG00000248429	105.237195714524	0.78414532473953	0.204666849829436	2.39111584163726e-05	0.000207233310181455	ENSG00000248429	285505	GASK1B-AS1
ENSG00000118308	9.50064576064773	-0.783285212846005	0.806638839106973	0.0219065940541529	0.0796366907087373	ENSG00000118308	4033	IRAG2
ENSG00000125447	1050.67422265873	-0.78284850807726	0.0761393389276111	1.77422742109593e-25	1.04967667677779e-23	ENSG00000125447	23163	GGA3
ENSG00000136630	37.885012028921	-0.782000311680688	0.330902918510121	0.00278726588488659	0.0140467293616535	ENSG00000136630	3142	HLX
ENSG00000261441	18.4717607485508	-0.781879318619174	0.49535733063443	0.0132305540132749	0.052726720312734	ENSG00000261441
ENSG00000225173	24.8378417230148	-0.778635273547579	0.425398290493754	0.00879799919253789	0.0374340332283628	ENSG00000225173	124901296	LOC124901296
ENSG00000111859	1100.04583349866	-0.778110882119662	0.0867683357408848	6.317353921995e-20	2.60095189447283e-18	ENSG00000111859	4739	NEDD9
ENSG00000116406	1795.51372049049	-0.776792655681033	0.0699435896379498	2.45754535753765e-29	1.78985570677768e-27	ENSG00000116406	80267	EDEM3
ENSG00000188295	230.398456720137	-0.776549102952656	0.134738860076429	1.67454619208454e-09	2.80922081993785e-08	ENSG00000188295	79862	ZNF669
ENSG00000122986	130.502389592453	0.776487764864244	0.176345149189364	2.09530813679862e-06	2.24987306341249e-05	ENSG00000122986	84329	HVCN1
ENSG00000267226	14.8041699398447	-0.775383677240674	0.605705545418694	0.0189349502754832	0.070795731061866	ENSG00000267226	101927322	MALT1-AS1
ENSG00000163638	211.759628152648	-0.775183955043839	0.141245460818724	8.23758178620583e-09	1.27836858858526e-07	ENSG00000163638	56999	ADAMTS9
ENSG00000171606	429.078224056355	-0.773974680584871	0.104525673018292	2.748980289554e-14	7.62959430954927e-13	ENSG00000171606	10782	ZNF274
ENSG00000106546	103.033005512588	-0.773973397871995	0.201321082271277	2.27741330914689e-05	0.000198437485571334	ENSG00000106546	196	AHR
ENSG00000160752	7175.84631817546	-0.773899880064296	0.0580547579882403	3.53406105505573e-41	4.57931923581791e-39	ENSG00000160752	2224	FDPS
ENSG00000181409	148.009716088997	0.772635340828666	0.205189669519622	3.15083569819677e-05	0.000266835608587065	ENSG00000181409	9625	AATK
ENSG00000101265	730.193579424412	0.772360021712129	0.086395244958118	8.32937102637867e-20	3.4093923536462e-18	ENSG00000101265	9770	RASSF2
ENSG00000135821	3612.10164034362	-0.772253712478911	0.0570346864041639	1.92685243531638e-42	2.57576267634919e-40	ENSG00000135821	2752	GLUL
ENSG00000203740	11.4264835322892	-0.77179222389878	0.664230979734988	0.0211559843140566	0.0775083338590093	ENSG00000203740	149281	NTMT2
ENSG00000184545	95.0380468985229	-0.771172461373703	0.201950357623714	2.56310400258999e-05	0.000220690255355496	ENSG00000184545	1850	DUSP8
ENSG00000119630	52.198560164269	0.770700840888136	0.300515653278158	0.0017137317248232	0.00926669937531765	ENSG00000119630	5228	PGF
ENSG00000104472	1581.18371720026	0.770372466706794	0.0850980417789785	3.02433940284554e-20	1.27245164397412e-18	ENSG00000104472	54108	CHRAC1
ENSG00000234745	5462.37880807879	-0.769507870503108	0.0667787503519681	2.1238270803406e-31	1.74542224762155e-29	ENSG00000234745	3106	HLA-B
ENSG00000151090	594.02579834693	0.769491575942464	0.0953931762925536	1.55383438224582e-16	5.14397115790187e-15	ENSG00000151090	7068	THRB
ENSG00000156140	417.304594371594	-0.76913440279423	0.110485643644908	7.04825585690015e-13	1.71504852481092e-11	ENSG00000156140	9508	ADAMTS3
ENSG00000153291	167.997711382878	0.76907486180948	0.171558622667414	1.48242558575905e-06	1.63159514313793e-05	ENSG00000153291	9481	SLC25A27
ENSG00000125746	653.35543682153	-0.768530632440865	0.0960883918535992	2.65830965184772e-16	8.59818654772982e-15	ENSG00000125746	24139	EML2
ENSG00000141753	480.983541893935	0.768274326950248	0.101684309879236	9.02145120586324e-15	2.58537409659481e-13	ENSG00000141753	3487	IGFBP4
ENSG00000124635	42.5067359814008	-0.767869628554633	0.309386613469673	0.0021316429964903	0.0111358266577487	ENSG00000124635	8970	H2BC11
ENSG00000154822	2827.77001660393	0.767761108681258	0.0609362629161358	4.71730182766671e-37	5.08337407664023e-35	ENSG00000154822	23228	PLCL2
ENSG00000188338	70.7019354987232	0.767234045423059	0.247152837951399	0.000348398821987836	0.00230313975561975	ENSG00000188338	10991	SLC38A3
ENSG00000103316	592.144905040028	0.767181901954628	0.0922301278042923	1.94743125003958e-17	6.90129117988021e-16	ENSG00000103316	1428	CRYM
ENSG00000188883	311.473717393424	-0.76637833516735	0.118434035706129	2.03814369665782e-11	4.23280560640214e-10	ENSG00000188883	346689	KLRG2
ENSG00000169764	3263.60975358425	-0.766258890956677	0.0593826077233236	9.37177685815969e-39	1.07576792946299e-36	ENSG00000169764	7360	UGP2
ENSG00000246695	121.184119479862	0.765379305956108	0.184050999396578	6.44259622258698e-06	6.32314474057898e-05	ENSG00000246695
ENSG00000103460	483.399534922262	0.765058055002637	0.125934282251401	2.61715029524905e-10	4.91786756102805e-09	ENSG00000103460	27324	TOX3
ENSG00000182621	242.59248415949	-0.76398070755477	0.134444915600053	2.76656154232315e-09	4.56147902696387e-08	ENSG00000182621	23236	PLCB1
ENSG00000180596	27.6359833263926	-0.763738555612277	0.397911915278021	0.00776992120353268	0.033753292007366	ENSG00000180596	8347	H2BC4
ENSG00000142798	1301.93710626191	0.763506949152833	0.0970860840515513	8.14398183267162e-16	2.55206291228275e-14	ENSG00000142798	3339	HSPG2
ENSG00000148600	879.673671181583	0.763278423907328	0.0813673613626839	1.44735839347179e-21	6.74826857141669e-20	ENSG00000148600	92211	CDHR1
ENSG00000067704	8008.5545462707	-0.762907686298254	0.0530513363392823	1.35834346097407e-47	2.10952737053187e-45	ENSG00000067704	55699	IARS2
ENSG00000215386	371.567710027746	0.762809775813443	0.115512282132765	8.58676889888919e-12	1.84310107635608e-10	ENSG00000215386	388815	MIR99AHG
ENSG00000159176	480.949001922763	0.762625685161641	0.103805004464822	4.41157700903724e-14	1.19918813394949e-12	ENSG00000159176	1465	CSRP1
ENSG00000179331	93.3801326516787	0.761707204655587	0.20467954719063	3.89796902492144e-05	0.000322353186277861	ENSG00000179331	54734	RAB39A
ENSG00000267750	26.2179159826911	0.761439101070634	0.395710165481756	0.00791665424886217	0.034277911929114	ENSG00000267750
ENSG00000289480	52.2381584325083	-0.761366153561725	0.300718009603685	0.00189739447649834	0.0100944253748417	ENSG00000289480
ENSG00000185697	211.09916998843	-0.760362931202773	0.153855346207165	1.58255280297781e-07	2.03811571656673e-06	ENSG00000185697	4603	MYBL1
ENSG00000084710	414.557730424427	-0.759631518202137	0.115297258183556	9.49173908124159e-12	2.02704773644999e-10	ENSG00000084710	22979	EFR3B
ENSG00000006740	309.232493179409	0.759467071264018	0.118554542705651	3.23256205015843e-11	6.59661285617354e-10	ENSG00000006740	9912	ARHGAP44
ENSG00000115129	174.376552834379	0.758492359189315	0.156898700918569	2.80921063437619e-07	3.46978583676372e-06	ENSG00000115129	9540	TP53I3
ENSG00000189184	2372.31553015349	0.758411686733657	0.0677092670240857	8.95556531200213e-30	6.63685947209814e-28	ENSG00000189184	54510	PCDH18
ENSG00000124126	423.282821783498	0.758278235709814	0.114830341354839	8.83584944021444e-12	1.89080016237861e-10	ENSG00000124126	57580	PREX1
ENSG00000151743	290.033537618702	-0.757815318357792	0.123803930359564	1.96648890317546e-10	3.74519496158421e-09	ENSG00000151743	196394	AMN1
ENSG00000152904	460.596622981394	-0.756805218136227	0.10682196162448	2.9898380383924e-13	7.51766300105784e-12	ENSG00000152904	9453	GGPS1
ENSG00000148180	454.507725790017	-0.756573822520704	0.114234722378569	7.53635824061927e-12	1.63256843487302e-10	ENSG00000148180	2934	GSN
ENSG00000259865	144.326067007905	-0.756101374181188	0.189141789949216	1.26155424541646e-05	0.000116202735357353	ENSG00000259865
ENSG00000116285	109.550056348472	-0.755764529042455	0.191474670428969	1.57845618962516e-05	0.000141625204677455	ENSG00000116285	54206	ERRFI1
ENSG00000277462	696.70111664796	-0.755373567910342	0.0895906437061058	7.42851531407867e-18	2.70980435144483e-16	ENSG00000277462	93474	ZNF670
ENSG00000184384	352.669931504778	0.754199804687127	0.130388858303797	1.57455140880307e-09	2.65200161924479e-08	ENSG00000184384	84441	MAML2
ENSG00000170919	192.968470284563	0.753512978268906	0.151606176215767	1.42769770539454e-07	1.84769627669351e-06	ENSG00000170919
ENSG00000162576	137.192357555783	-0.753142657042749	0.176831082117779	4.16191357450575e-06	4.23836917102873e-05	ENSG00000162576	54587	MXRA8
ENSG00000141179	242.37343232901	0.752917665901759	0.141029081225361	1.99841472823498e-08	2.94752217004546e-07	ENSG00000141179	58488	PCTP
ENSG00000131477	82.2373834826091	0.752439339921015	0.232634825549335	0.000234535167247012	0.00162680370030349	ENSG00000131477	10266	RAMP2
ENSG00000039068	8.29153094970508	-0.752042536747909	0.825584245640239	0.0241646253987227	0.0862421515793209	ENSG00000039068	999	CDH1
ENSG00000173546	25.1377561987926	-0.751573791265556	0.4282904005488	0.0107548200287574	0.0441845076497539	ENSG00000173546	1464	CSPG4
ENSG00000161921	627.526544064862	0.75153869542375	0.0935797465882011	2.15808444337816e-16	7.0668064385411e-15	ENSG00000161921	58191	CXCL16
ENSG00000163545	123.367779905434	0.751425480245289	0.193663110971099	2.1189778183082e-05	0.000185782193858395	ENSG00000163545	81788	NUAK2
ENSG00000085563	232.428629486394	0.751115908987489	0.137918989664756	1.11078527139107e-08	1.69760461049571e-07	ENSG00000085563	5243	ABCB1
ENSG00000137094	266.48193049698	0.751006573697342	0.125767447597413	5.16712180278545e-10	9.32775893988303e-09	ENSG00000137094	25822	DNAJB5
ENSG00000205559	128.074743016765	0.750887574474679	0.183178748110418	8.55115533963836e-06	8.16865454222079e-05	ENSG00000205559	100144603	CHKB-DT
ENSG00000067064	4017.27162923067	-0.750698937936886	0.0573583887108444	8.79749508669111e-40	1.09301113956472e-37	ENSG00000067064	3422	IDI1
ENSG00000204060	82.7304531651987	0.750441699836376	0.230966408572191	0.00022388127253145	0.00156296924805141	ENSG00000204060	100132074	FOXO6
ENSG00000134375	2763.85953802998	-0.750240710443564	0.0733534015272319	3.38473531090752e-25	1.96939378792501e-23	ENSG00000134375	10440	TIMM17A
ENSG00000174403	7.38929136640464	0.749909070858871	0.944376350153511	0.0240428876236155	0.0858947614171826	ENSG00000174403
ENSG00000105559	115.324685417553	0.749564929674961	0.192612554334008	2.02820108565486e-05	0.000178713538298357	ENSG00000105559	57664	PLEKHA4
ENSG00000160191	181.67421332523	0.749379994511755	0.167387208612047	1.59087160909865e-06	1.73661107910013e-05	ENSG00000160191	5152	PDE9A
ENSG00000289589	7.1625206214821	-0.7480247339791	0.980236751801923	0.0230619652833538	0.0829515954955239	ENSG00000289589
ENSG00000137872	144.728433072535	0.74785618774484	0.165624716107025	1.34214079941129e-06	1.48961407379747e-05	ENSG00000137872	80031	SEMA6D
ENSG00000082684	86.8749688217422	0.747272536835985	0.227467597581167	0.000200353006970658	0.00141621682069185	ENSG00000082684	54437	SEMA5B
ENSG00000157429	57.8628693031184	0.747144408216905	0.267576102996866	0.000968929137397783	0.00566106564619047	ENSG00000157429	7567	ZNF19
ENSG00000143575	3308.53041794542	-0.746518204462455	0.0574378902420336	2.95407885774003e-39	3.52503387312583e-37	ENSG00000143575	10456	HAX1
ENSG00000187994	244.92411466115	-0.746226378990203	0.133501575479975	4.93422895377463e-09	7.87128774415967e-08	ENSG00000187994	126432	RINL
ENSG00000087303	835.354486122372	0.745244164387224	0.0827265943060614	4.74885217040571e-20	1.97831374144259e-18	ENSG00000087303	22795	NID2
ENSG00000233639	141.090245323654	-0.744973266099363	0.177760511267238	5.72773411735072e-06	5.66895371567781e-05	ENSG00000233639	100506421	PANTR1
ENSG00000124615	296.556210220969	0.744794500666377	0.131597281307259	3.31005810353282e-09	5.4279299071985e-08	ENSG00000124615	4337	MOCS1
ENSG00000130813	152.114838655541	0.744781349241709	0.16720847534609	1.79228971590736e-06	1.94227558182039e-05	ENSG00000130813	55337	SHFL
ENSG00000169891	369.607849204571	0.744380817985014	0.11079786666351	4.11941980656325e-12	9.15855428783394e-11	ENSG00000169891	9185	REPS2
ENSG00000213064	3054.02251640354	-0.743782238591827	0.0662713066020728	7.06414944571e-30	5.32863930153003e-28	ENSG00000213064	375035	SFT2D2
ENSG00000075643	193.355672189284	0.743748849853886	0.158083281973012	5.44325833322887e-07	6.458823553715e-06	ENSG00000075643	55034	MOCOS
ENSG00000176124	191.201073143215	-0.74346845442643	0.148540625350558	1.19091461076321e-07	1.55941149993365e-06	ENSG00000176124	10301	DLEU1
ENSG00000259972	97.4116086773517	0.743230279462542	0.202777794706633	5.04236677471914e-05	0.000405250489531366	ENSG00000259972
ENSG00000285825	69.7189913137207	0.743199824626939	0.236530038540507	0.000327810913444213	0.00218206564855191	ENSG00000285825	105369547	CCDC15-DT
ENSG00000288856	36.5206827216233	-0.743170286692139	0.362661961210132	0.00624019250016565	0.0279947123610872	ENSG00000288856
ENSG00000124225	89.691467238537	0.74150196599183	0.230970961562128	0.000259588814855959	0.00177436095746689	ENSG00000124225	56937	PMEPA1
ENSG00000122694	479.704352692903	-0.740893837249715	0.0999963305946486	2.85465363394742e-14	7.90211525591133e-13	ENSG00000122694	152007	GLIPR2
ENSG00000249853	125.379924306941	-0.739889861823793	0.178310926990785	6.95341597224601e-06	6.7866496649634e-05	ENSG00000249853	222537	HS3ST5
ENSG00000152454	190.494752346129	-0.738702271738146	0.146960104040789	1.08283110161688e-07	1.42672961305365e-06	ENSG00000152454	10172	ZNF256
ENSG00000168243	1140.17921841505	0.738674241062451	0.074888450052059	1.39556473254101e-23	7.2959709693066e-22	ENSG00000168243	2786	GNG4
ENSG00000143363	1167.11884924209	-0.738573016433755	0.0727785250412026	7.71418349724775e-25	4.42748015340679e-23	ENSG00000143363	58497	PRUNE1
ENSG00000138944	354.004047986276	0.738392891371251	0.114930963265927	2.98051327034149e-11	6.09994387431032e-10	ENSG00000138944	85352	SHISAL1
ENSG00000259495	128.734807128595	0.738275656634672	0.176358944444544	6.02390138187366e-06	5.93150681056194e-05	ENSG00000259495
ENSG00000153208	543.697822666501	-0.737368456534189	0.0982283864794185	1.38256436107398e-14	3.90912207098306e-13	ENSG00000153208	10461	MERTK
ENSG00000163444	2872.32792438403	-0.736957268172959	0.061293895720468	6.2974494753736e-34	5.80822840040899e-32	ENSG00000163444	92703	TMEM183A
ENSG00000104381	542.993866548231	0.736651680527797	0.095993261899432	3.82901293563429e-15	1.13108506592352e-13	ENSG00000104381	54332	GDAP1
ENSG00000227081	222.79206044855	-0.736641236696209	0.139638898332755	2.90449038592295e-08	4.18742262396441e-07	ENSG00000227081
ENSG00000198947	950.415184903811	-0.736438778439157	0.0820041505329926	6.17235885825039e-20	2.54621858291223e-18	ENSG00000198947	1756	DMD
ENSG00000162373	107.115817381565	0.736234550146682	0.192836434695344	2.84260483068852e-05	0.000242776613946511	ENSG00000162373	79656	BEND5
ENSG00000143612	7835.01720738224	-0.735832896921532	0.064671610788402	1.23118031107314e-30	9.70289527991636e-29	ENSG00000143612	25912	C1orf43
ENSG00000169220	33.2816526857557	0.735686860634012	0.350890561915981	0.00593978617018176	0.0267950071978661	ENSG00000169220	10636	RGS14
ENSG00000196839	579.764710487296	-0.735554269291796	0.106478180817426	1.10596688564403e-12	2.62757329490299e-11	ENSG00000196839	100	ADA
ENSG00000066027	1045.1460212171	-0.735423316234944	0.0790006564548262	2.92817591460235e-21	1.33288800629992e-19	ENSG00000066027	5525	PPP2R5A
ENSG00000028137	68.1594844868582	0.735377239191706	0.246806451292034	0.000563914534161541	0.00349689925896239	ENSG00000028137	7133	TNFRSF1B
ENSG00000235823	2375.86647122589	-0.735354300156354	0.0999517153511338	4.21654162317797e-14	1.14913000804054e-12	ENSG00000235823	90271	OLMALINC
ENSG00000277075	41.2436439328111	-0.735163290962015	0.36036170207414	0.00651129897181288	0.0290015068712905	ENSG00000277075	3012	H2AC8
ENSG00000139410	157.290049856178	0.735020868702788	0.197968383987003	4.23852485592009e-05	0.000347522839603604	ENSG00000139410	113675	SDSL
ENSG00000175600	93.9672542373152	-0.734923079551899	0.214559856375716	0.000123588763119127	0.000920098084539681	ENSG00000175600	79783	SUGCT
ENSG00000165521	459.217028167155	0.734904181036937	0.112676628280588	1.58348030798717e-11	3.31463702527226e-10	ENSG00000165521	161436	EML5
ENSG00000083814	85.3353079387271	-0.734057257639192	0.227899116157118	0.000251186755024632	0.00172699070731616	ENSG00000083814	79891	ZNF671
ENSG00000185561	200.985807706221	0.7337500034832	0.149111492979312	1.90711095815995e-07	2.42651147875279e-06	ENSG00000185561	727910	TLCD2
ENSG00000006283	35.6124347227263	0.733724909029537	0.34339717082666	0.00545700191089502	0.0249799170697906	ENSG00000006283	8913	CACNA1G
ENSG00000086289	117.780766074998	-0.733590315072467	0.192080173661048	2.77122134370785e-05	0.000237159505674447	ENSG00000086289	54749	EPDR1
ENSG00000168779	505.481160848683	0.732865451510632	0.111842016932117	1.29231955307066e-11	2.73344877474192e-10	ENSG00000168779	6474	SHOX2
ENSG00000259138	10.0990777872507	0.73075681123552	0.742499106975759	0.0259321575226148	0.0913996716279274	ENSG00000259138
ENSG00000150893	1683.66236970298	0.730446198871353	0.0680433093849833	1.64091236040162e-27	1.09330315343983e-25	ENSG00000150893	341640	FREM2
ENSG00000176393	2570.59875481014	-0.730226926029863	0.0862187549328775	5.65828037329212e-18	2.0748010375747e-16	ENSG00000176393	6051	RNPEP
ENSG00000160345	77.265164119944	0.729749618294003	0.233273886034646	0.000353733200274347	0.00233183486984846	ENSG00000160345	138162	PIERCE1
ENSG00000247134	283.812100771529	0.729684176769826	0.128604443041062	3.16748326839333e-09	5.20625790752806e-08	ENSG00000247134	105379362	LOC105379362
ENSG00000140557	210.161450113524	0.729611552697512	0.145242161103664	1.1485826531998e-07	1.50678349181571e-06	ENSG00000140557	8128	ST8SIA2
ENSG00000166105	79.5453580428848	-0.729307110392396	0.226033485804978	0.000250312791687668	0.00172210308574438	ENSG00000166105	112937	GLB1L3
ENSG00000138771	1413.83649072101	-0.728518981135072	0.0682260299165661	2.9778660608921e-27	1.94121941580562e-25	ENSG00000138771	57619	SHROOM3
ENSG00000272654	91.1469325100897	-0.72831237374855	0.208440806227438	9.82244848552147e-05	0.000746527292057211	ENSG00000272654
ENSG00000289192	5.39266412921425	0.728055258899982	1.1986913947232	0.0220728664540511	0.0800757492916545	ENSG00000289192
ENSG00000186076	61.5637862266624	-0.727999221814711	0.271901324776472	0.00138154614887251	0.00770724675391873	ENSG00000186076
ENSG00000130270	252.546577136486	-0.727826182962751	0.141076416559786	5.5195632915706e-08	7.62450596999756e-07	ENSG00000130270	148229	ATP8B3
ENSG00000101098	1351.85172977621	0.727486412800749	0.100701560303205	1.17603775860839e-13	3.05149373445106e-12	ENSG00000101098	140730	RIMS4
ENSG00000163421	64.2497792046625	-0.726980902773703	0.251512447331729	0.000747893365593728	0.00449012387001283	ENSG00000163421	60675	PROK2
ENSG00000271270	254.060462619979	0.72677426555793	0.140694455803611	5.42741162464713e-08	7.51451794362599e-07	ENSG00000271270	100507032	TMCC1-DT
ENSG00000143179	3214.35198880783	-0.726350868189337	0.0729336141484296	5.3983848175771e-24	2.92357142902682e-22	ENSG00000143179	7371	UCK2
ENSG00000006468	157.87054793892	-0.72577333395254	0.163976555960803	2.10221776127186e-06	2.25614539308044e-05	ENSG00000006468	2115	ETV1
ENSG00000233922	477.415481911615	-0.725740222774124	0.102125327241227	2.75356284889804e-13	6.94009557656033e-12	ENSG00000233922	105372840	LINC01694
ENSG00000147010	1767.84731663596	0.725695846208109	0.0898598113053979	1.59621744461873e-16	5.27601074300347e-15	ENSG00000147010	30011	SH3KBP1
ENSG00000107249	149.360846157621	0.725656085117879	0.172497841349708	5.67408348401691e-06	5.62451049230644e-05	ENSG00000107249	169792	GLIS3
ENSG00000143224	433.948544541139	-0.725349650830767	0.116119497595377	9.60294313216191e-11	1.8762605170619e-09	ENSG00000143224	5498	PPOX
ENSG00000129159	108.94842871266	0.725334349407645	0.194738831347279	4.19373999196241e-05	0.000344653627899759	ENSG00000129159	3746	KCNC1
ENSG00000271971	29.984019311355	0.725317395700599	0.367219267244709	0.00788283596356754	0.0341875520300842	ENSG00000271971
ENSG00000106069	9.09591564177336	-0.725097183685644	0.753784009816838	0.0259386218331422	0.0913996716279274	ENSG00000106069	1124	CHN2
ENSG00000204519	449.951711147554	-0.724411337512154	0.103224152086973	5.25162156938256e-13	1.29276805555861e-11	ENSG00000204519	90233	ZNF551
ENSG00000109099	1197.24354262635	-0.723449575999244	0.0760385348486217	4.29242394205394e-22	2.1182309831804e-20	ENSG00000109099	5376	PMP22
ENSG00000079102	257.626096492967	0.722567591759596	0.136082451557878	2.51640709293058e-08	3.66292448034367e-07	ENSG00000079102	862	RUNX1T1
ENSG00000117592	9013.32186265044	-0.722436131905459	0.0674464754599573	2.1214248461602e-27	1.39584467837226e-25	ENSG00000117592	9588	PRDX6
ENSG00000276966	21.3394026042983	-0.722184461673031	0.475268886019661	0.0168471852088465	0.0642639333205791	ENSG00000276966	8367	H4C5
ENSG00000187091	773.145194694198	-0.721964293657456	0.0929827305514831	1.91374947849197e-15	5.83265551734904e-14	ENSG00000187091	5333	PLCD1
ENSG00000090539	224.89203258106	0.721566490045421	0.151775056505611	4.50236469549503e-07	5.44641722414379e-06	ENSG00000090539	8646	CHRD
ENSG00000196597	178.547342135667	0.720990764040935	0.165973509862978	3.13965778814943e-06	3.27470183424712e-05	ENSG00000196597	158431	ZNF782
ENSG00000278588	15.6257190391174	-0.720637572377458	0.554412827100656	0.0218706443716759	0.0795470776259975	ENSG00000278588	8346	H2BC10
ENSG00000106689	456.239323721605	-0.720415045737655	0.101388346507409	2.81480388001337e-13	7.08599198447705e-12	ENSG00000106689	9355	LHX2
ENSG00000254042	11.6123409212967	-0.719595172987963	0.632059096570158	0.0249046383864901	0.0884944258682802	ENSG00000254042
ENSG00000148541	98.5612433129013	0.719519976053212	0.199144829563274	6.53141316840405e-05	0.000512063762174692	ENSG00000148541	220965	FAM13C
ENSG00000235098	25.2560481293774	0.719470939714541	0.439979653526859	0.0146110064289661	0.0572278973623856	ENSG00000235098	441869	ANKRD65
ENSG00000231165	21.1831562106797	0.71912849073518	0.469660276684175	0.0169912795395852	0.0646959062423113	ENSG00000231165	246285	TRBV26OR9-2
ENSG00000121653	403.741946121634	0.718464749346446	0.110747042224193	2.06919955841026e-11	4.29308093056808e-10	ENSG00000121653	9479	MAPK8IP1
ENSG00000153898	369.858537779814	0.718342424233082	0.113862161621942	6.63824645592593e-11	1.31156598124987e-09	ENSG00000153898	255231	MCOLN2
ENSG00000143398	3658.63112563159	-0.718246493616623	0.0578132021982061	4.66854313794203e-36	4.74059132771508e-34	ENSG00000143398	8394	PIP5K1A
ENSG00000117643	187.642567437798	0.718017570737057	0.165669328046571	3.29109714092502e-06	3.42251416609933e-05	ENSG00000117643	57134	MAN1C1
ENSG00000288728	35.1861626435394	-0.717995524634037	0.339489023151898	0.00587677057116572	0.0265731687505012	ENSG00000288728
ENSG00000180287	242.421801944844	0.717757330626824	0.138120719481261	4.69538874110774e-08	6.56763613251236e-07	ENSG00000180287	200150	PLD5
ENSG00000183929	22.2442205720921	-0.717732410152188	0.430479559395711	0.0138424229467617	0.0548405090421715	ENSG00000183929
ENSG00000242732	238.881617030853	0.717693319390507	0.1370325309748	3.76755180294061e-08	5.3621604871906e-07	ENSG00000242732	340526	RTL5
ENSG00000179859	109.526700978091	-0.717391466332459	0.205594824017199	0.000101769894864085	0.000770699874300588	ENSG00000179859	284023	RNF227
ENSG00000236017	32.0486734408526	0.716812208055913	0.389617923366463	0.0103116546449671	0.0426542220439387	ENSG00000236017
ENSG00000232434	25.1863831185	-0.7164227007252	0.433688306169614	0.0141129330714735	0.0557053372084828	ENSG00000232434	389813	AJM1
ENSG00000150054	306.113579284713	0.715858353049116	0.125302536983561	2.61980406688978e-09	4.33643273485729e-08	ENSG00000150054	143098	MPP7
ENSG00000203875	269.311995677986	0.71553547550957	0.13903146970499	6.17363277791202e-08	8.48570595170852e-07	ENSG00000203875	387066	SNHG5
ENSG00000163689	383.380039806675	0.715219447721407	0.109086245553815	1.32127433975843e-11	2.78787565734643e-10	ENSG00000163689	200844	CFAP20DC
ENSG00000136367	63.4861885227257	0.715090695266927	0.248946428691711	0.000825803002159812	0.00491594848044458	ENSG00000136367	85446	ZFHX2
ENSG00000164100	9.95486333261667	-0.714542877257723	0.705920219180524	0.0264835148976266	0.0929012320466319	ENSG00000164100	9348	NDST3
ENSG00000132938	30.1551415551495	-0.714486225339018	0.37970018038569	0.00954812632865256	0.0401006116896939	ENSG00000132938	23281	MTUS2
ENSG00000173926	201.265281071859	-0.714374543127339	0.145530093103653	2.09153912488035e-07	2.63576359526241e-06	ENSG00000173926	115123	MARCHF3
ENSG00000142396	147.030714298197	0.71415838955069	0.16945164530504	5.65055717507247e-06	5.60833731648053e-05	ENSG00000142396	105372481	ERVK3-1
ENSG00000154429	2082.21224790171	-0.713888132915531	0.0671068461395992	4.78402363364668e-27	3.07122684395901e-25	ENSG00000154429	126731	CCSAP
ENSG00000163618	34.6042554895501	0.713866140647061	0.350789350163616	0.0071629668982161	0.0314661031317018	ENSG00000163618	8618	CADPS
ENSG00000142700	49.5755599760003	0.713083986970297	0.286866585657418	0.00246998151538282	0.0126591797103617	ENSG00000142700	63950	DMRTA2
ENSG00000011422	174.048630196294	0.712646837790996	0.162637409645576	2.69427207282037e-06	2.85814768709387e-05	ENSG00000011422	5329	PLAUR
ENSG00000116981	129.204692531579	0.71228920187692	0.205099867476703	0.000111128981487347	0.000835583915270297	ENSG00000116981	84618	NT5C1A
ENSG00000108786	15.9844464714454	0.711928208497681	0.547627407974043	0.0228554413400096	0.0823630398468424	ENSG00000108786	3292	HSD17B1
ENSG00000239521	138.379761249439	0.711034730298517	0.169509758828379	6.22609446287659e-06	6.11634144885658e-05	ENSG00000239521	352954	CASTOR3P
ENSG00000173805	189.080967412114	0.710673834558078	0.149597591908093	4.73617411710164e-07	5.6901441141811e-06	ENSG00000173805	9001	HAP1
ENSG00000269397	127.161069494005	-0.709973579608034	0.177584666853196	1.42253889534783e-05	0.000129617963799144	ENSG00000269397
ENSG00000187672	341.846575790958	0.709489695389362	0.11901435739066	6.04080266944944e-10	1.07851050871886e-08	ENSG00000187672	26059	ERC2
ENSG00000135747	20.4755051794186	-0.709397931158984	0.447363908808894	0.0160465193867304	0.0618351643800643	ENSG00000135747	100533111	ZNF670-ZNF695
ENSG00000070778	94.7478398212299	0.709312118510861	0.209490908017586	0.000153902073367905	0.0011212713665414	ENSG00000070778	11099	PTPN21
ENSG00000130958	71.5557818675256	0.708851886334639	0.23543524750856	0.000545967130221893	0.00339857699894389	ENSG00000130958	11046	SLC35D2
ENSG00000180263	362.991691446648	-0.708763059949981	0.11698028596724	3.24753478681457e-10	5.96445062889657e-09	ENSG00000180263	55785	FGD6
ENSG00000196208	223.969649796187	-0.708703406144717	0.139728659182281	9.15071716229165e-08	1.22015339131794e-06	ENSG00000196208	9687	GREB1
ENSG00000206341	206.811772507835	-0.708396609933947	0.161796018856482	2.70887252371571e-06	2.86787451495736e-05	ENSG00000206341
ENSG00000234965	47.1802023627401	0.7070844019324	0.326673399140826	0.00548436224090617	0.0250853061984275	ENSG00000234965	440829	SHISA8
ENSG00000188107	58.3824367736484	0.706574689863159	0.275273619187001	0.00201728738562849	0.0106358279760008	ENSG00000188107	346007	EYS
ENSG00000135324	83.154615381494	0.706431972484657	0.217587694711488	0.00025224735168098	0.00173259067149723	ENSG00000135324	112609	MRAP2
ENSG00000115902	404.192682329378	0.705766428747885	0.115371245314534	2.32453840583044e-10	4.3914647289396e-09	ENSG00000115902	6509	SLC1A4
ENSG00000132623	202.863369475868	0.705250388260279	0.148461527602116	4.79608961586839e-07	5.75885211920161e-06	ENSG00000132623	63926	ANKEF1
ENSG00000069493	83.6536001142675	0.705018096572624	0.226035996864622	0.000388597635848275	0.00253320082307142	ENSG00000069493	29121	CLEC2D
ENSG00000158292	99.6652555327927	0.7045150230403	0.201592791713237	0.000105501681587856	0.000796675372476618	ENSG00000158292	387509	GPR153
ENSG00000164440	7.64942775141499	0.704230781500353	0.853629581952973	0.0274632189607948	0.0955910505117517	ENSG00000164440	167838	TXLNB
ENSG00000115295	240.262155967404	0.703759146151835	0.138439815488939	8.91933088310933e-08	1.19306641913966e-06	ENSG00000115295	79745	CLIP4
ENSG00000181218	229.03041225628	-0.703750082211939	0.139306108105058	1.03103691520032e-07	1.36444427856805e-06	ENSG00000181218	92815	H2AC25
ENSG00000123384	1323.73749222517	0.702968537252469	0.0745901822553145	1.09282930310622e-21	5.14067877748472e-20	ENSG00000123384	4035	LRP1
ENSG00000113396	125.096166422816	-0.702930070702549	0.18456335283136	3.13921038627842e-05	0.000266064456535259	ENSG00000113396	28965	SLC27A6
ENSG00000132688	3786.16930253409	-0.702355928665451	0.0563627621270461	3.03645470623867e-36	3.0982106207955e-34	ENSG00000132688	10763	NES
ENSG00000203872	15.3622719912084	0.702354398418302	0.537504278760316	0.0234464105443338	0.0840766786259548	ENSG00000203872	206412	C6orf163
ENSG00000169668	23.9199392163191	-0.702255005667754	0.429002440225594	0.0151666555553599	0.0590152785528291	ENSG00000169668	400892	BCRP2
ENSG00000091073	164.094268070257	-0.702152136881844	0.159209654490078	2.3884389805303e-06	2.54521794691123e-05	ENSG00000091073	113878	DTX2
ENSG00000161249	718.45158931111	0.701952391045231	0.094945440393878	3.58128766016918e-14	9.83619982710446e-13	ENSG00000161249	93099	DMKN
ENSG00000114541	150.311656371895	-0.701136045722966	0.161943296597816	3.46156993230819e-06	3.58742976154471e-05	ENSG00000114541	23150	FRMD4B
ENSG00000006047	241.111575299861	-0.700956130692259	0.144953230464868	3.12895150713888e-07	3.85344517680935e-06	ENSG00000006047	51087	YBX2
ENSG00000135447	187.508640999963	0.700648681590447	0.148314459250668	5.51492835735233e-07	6.54019100705439e-06	ENSG00000135447	5502	PPP1R1A
ENSG00000250305	48.2371988633248	0.700097421787826	0.283648864782163	0.0026861010335302	0.013611597871687	ENSG00000250305	57604	TRMT9B
ENSG00000158711	1266.60876384458	-0.699450248781077	0.0714531012488153	3.13195019480732e-23	1.62530516129055e-21	ENSG00000158711	2005	ELK4
ENSG00000167566	338.946694871116	0.699159329704654	0.123600824040228	3.79213879966772e-09	6.16105873752168e-08	ENSG00000167566	57701	NCKAP5L
ENSG00000117650	2605.54063690825	-0.698946837565234	0.0702535458726833	6.44772845239597e-24	3.47404266946569e-22	ENSG00000117650	4751	NEK2
ENSG00000226200	93.1680335420445	0.698930664293062	0.203619532562171	0.000134031069644866	0.000989123068472822	ENSG00000226200
ENSG00000242861	17.1201085667925	-0.69890721371299	0.504491026730736	0.0214470609444156	0.0784386795163641	ENSG00000242861
ENSG00000170412	213.497225555622	0.698764921712807	0.179190878565556	2.20309134829072e-05	0.000192676987027943	ENSG00000170412	55890	GPRC5C
ENSG00000115267	59.9501136828676	0.698363302988179	0.253835377323412	0.00123533015404563	0.00699314076215431	ENSG00000115267	64135	IFIH1
ENSG00000143499	942.14987396817	-0.698342319022454	0.0789514121377789	2.28258425448992e-19	9.09631359227955e-18	ENSG00000143499	56950	SMYD2
ENSG00000151136	64.3679986726618	0.697863106296999	0.255361665629801	0.00130827977935858	0.00735485153575528	ENSG00000151136	121551	ABTB3
ENSG00000143337	1340.70811014973	-0.697763675131509	0.0698931038619357	4.48218182740319e-24	2.45254306675085e-22	ENSG00000143337	26092	TOR1AIP1
ENSG00000124249	6.33745694543304	0.697579979814521	1.00391749934661	0.0253240091449038	0.089712914651042	ENSG00000124249	60598	KCNK15
ENSG00000158793	440.47543447729	-0.696834355882535	0.113725176772259	2.18438179379878e-10	4.13778725262996e-09	ENSG00000158793	4817	NIT1
ENSG00000165949	32.0143772318301	-0.696607649498447	0.374690037476241	0.0105291093489558	0.0433837921496869	ENSG00000165949	3429	IFI27
ENSG00000120370	304.248995053094	-0.696214298295942	0.119494030963767	1.38916877472558e-09	2.35289764963746e-08	ENSG00000120370	92344	GORAB
ENSG00000117691	1063.68084023236	-0.695833438337927	0.0830293724722702	1.31848248271008e-17	4.73599804716319e-16	ENSG00000117691	29937	NENF
ENSG00000152332	3179.74268279841	-0.695264594457285	0.0715344910156171	6.2063303431366e-23	3.15864826933465e-21	ENSG00000152332	127933	UHMK1
ENSG00000198342	101.575146461664	-0.694921127089566	0.203015181624973	0.00013803894185774	0.00101515337429573	ENSG00000198342	79973	ZNF442
ENSG00000134955	27.0104773707122	0.694466022674513	0.398017641808987	0.0132293370601903	0.052726720312734	ENSG00000134955	219855	SLC37A2
ENSG00000110002	84.5339796405435	0.694325185306503	0.223382297311749	0.000411766903371835	0.00266349120179403	ENSG00000110002	4013	VWA5A
ENSG00000203772	32.3453282018572	0.694246493061874	0.353043466112002	0.00874365388734907	0.0372553386634456	ENSG00000203772	503542	SPRN
ENSG00000169604	2337.70194304262	0.694174582935993	0.0766879577645568	3.60223650995032e-20	1.51258125897934e-18	ENSG00000169604	84168	ANTXR1
ENSG00000214575	103.3911064221	0.693545519117141	0.201594146527062	0.000131990639155557	0.000975769789851074	ENSG00000214575	64506	CPEB1
ENSG00000143314	1814.1666805729	-0.692876760501647	0.0781057439953984	1.8193882800992e-19	7.27789770151047e-18	ENSG00000143314	79590	MRPL24
ENSG00000186862	38.1837524636463	0.692854921081799	0.323127950492858	0.00600088954563773	0.0270170787894401	ENSG00000186862	79955	PDZD7
ENSG00000134323	110.211390204942	-0.691883275301271	0.188997878751025	5.74511062050108e-05	0.000456346300923668	ENSG00000134323	4613	MYCN
ENSG00000203705	898.005254464758	-0.691853017914227	0.0833368875133947	2.58110436973521e-17	9.05573179288659e-16	ENSG00000203705	128387	TATDN3
ENSG00000164037	36.1458684129793	-0.691409659578514	0.339756965421338	0.00752553753262185	0.0328376274765432	ENSG00000164037	150159	SLC9B1
ENSG00000248329	749.440552998145	0.691330289815329	0.0895739680152891	3.01349792206649e-15	8.98984316553198e-14	ENSG00000248329	100506013	APELA
ENSG00000263146	140.465615889979	0.690854601743424	0.175056094811955	1.86400051428428e-05	0.000165279407481941	ENSG00000263146
ENSG00000272711	65.1783974387267	0.69082662695984	0.245161214143059	0.00103638397569292	0.00599875745426424	ENSG00000272711
ENSG00000171877	205.818390736144	0.690632056626719	0.147516946715774	6.95408881920375e-07	8.08350632638428e-06	ENSG00000171877	84978	FRMD5
ENSG00000143674	1324.46692917111	-0.690556687718021	0.0715726132155521	1.26848633734308e-22	6.39420046086475e-21	ENSG00000143674	84451	MAP3K21
ENSG00000100968	571.323890075604	0.690522871819283	0.100444984331016	1.58060356008694e-12	3.68476024200843e-11	ENSG00000100968	4776	NFATC4
ENSG00000261971	64.7620932950292	0.689845314267548	0.253099651454853	0.00136184947912	0.00760741149127041	ENSG00000261971
ENSG00000126561	89.2561063660968	0.689796832045285	0.210814094414893	0.000241532884308394	0.00166931153451492	ENSG00000126561	6776	STAT5A
ENSG00000125355	247.216276795006	0.689739877348223	0.142648231357285	3.28936798416669e-07	4.04157889433303e-06	ENSG00000125355	55026	TMEM255A
ENSG00000235961	74.9181587948656	0.689026393754963	0.249085956743991	0.00120826149785526	0.00685276345225587	ENSG00000235961	84968	PNMA6A
ENSG00000230510	16.5013880455402	0.688967142473008	0.600961348217036	0.027122679180021	0.0946801762694278	ENSG00000230510	100506012	PPP5D1P
ENSG00000133805	131.638285071396	-0.688908241769929	0.17668619549679	2.24935303184596e-05	0.000196478847748629	ENSG00000133805	272	AMPD3
ENSG00000242759	15.7532303930791	-0.688753095588807	0.527856631023377	0.0241113668001118	0.0860957190507457	ENSG00000242759
ENSG00000175274	804.067514127254	0.688726241705237	0.0829478390724445	2.62492186835009e-17	9.19419150604017e-16	ENSG00000175274	9537	TP53I11
ENSG00000168275	496.08577257428	-0.688670265761481	0.102008594519186	3.6851877314715e-12	8.24521716911117e-11	ENSG00000168275	388753	COA6
ENSG00000198840	3732.31111381676	0.688447824269706	0.299644035181385	0.00418207413680626	0.0199434607910329	ENSG00000198840	4537	ND3
ENSG00000151773	132.749275034348	0.688419738994602	0.192224231034616	7.94075567310364e-05	0.000612775668876953	ENSG00000151773	160857	CCDC122
ENSG00000109472	1072.65867288593	0.688411837722709	0.0808144532427117	4.19910242522339e-18	1.55051122942558e-16	ENSG00000109472	1363	CPE
ENSG00000223803	7.14173994883617	-0.688329222167985	0.947619919970883	0.0256015583162604	0.0904836869474121	ENSG00000223803
ENSG00000128683	42.8908303037387	-0.688244811418817	0.308630620916342	0.00491811745629074	0.0228901628017446	ENSG00000128683	2571	GAD1
ENSG00000229852	37.5697626281509	0.688133279169206	0.356806053112596	0.0094805038843585	0.0398879925381545	ENSG00000229852	122539212	LOC122539212
ENSG00000228624	93.9229252354459	-0.687987207980536	0.20985543052568	0.000233141432088978	0.00161926346173999	ENSG00000228624	101927768	HDAC2-AS2
ENSG00000280063	103.380230139563	0.687281703362025	0.196916649257783	0.000112398011564613	0.000843624165691612	ENSG00000280063
ENSG00000164898	32.2960333600176	0.687112267165573	0.359796562882838	0.00998340889489832	0.0414374069959063	ENSG00000164898	154791	FMC1
ENSG00000169715	1374.63217257089	0.687069873581313	0.116415954964885	9.07778536871297e-10	1.58981678915909e-08	ENSG00000169715	4493	MT1E
ENSG00000224687	40.2819339623694	-0.686815566716888	0.314547776472087	0.00549711132660633	0.0251308416297083	ENSG00000224687	100302401	RASAL2-AS1
ENSG00000143158	1148.36310168763	-0.685525158433428	0.0774858733508997	2.29080506230439e-19	9.11188205667251e-18	ENSG00000143158	25874	MPC2
ENSG00000160767	1757.90603529458	-0.685424241766102	0.0761975979605185	5.98133526762165e-20	2.47224622676002e-18	ENSG00000160767	10712	ENTREP3
ENSG00000163666	49.6784787734502	-0.685388261704534	0.277755885384151	0.00276708639983152	0.0139650255318618	ENSG00000163666	8820	HESX1
ENSG00000172782	45.1888515465615	0.685293949477368	0.29730386327487	0.00422714528728055	0.0201311241516691	ENSG00000172782	283985	FADS6
ENSG00000170703	31.3567683677298	0.685044769391308	0.360323572289212	0.0102051633489858	0.0422716719148712	ENSG00000170703	284076	TTLL6
ENSG00000114023	3092.32390229083	-0.68494843566519	0.06113947504206	1.00853149344861e-29	7.44796981577904e-28	ENSG00000114023	26355	FAM162A
ENSG00000172794	20.1947928508846	0.684791483853371	0.454355672179472	0.0196080627892815	0.0728615939430636	ENSG00000172794	326624	RAB37
ENSG00000135740	23.6079629882052	-0.684531304506084	0.411492182431144	0.0153871105707732	0.0597080952352197	ENSG00000135740	6553	SLC9A5
ENSG00000131094	198.321556539112	-0.684215131841507	0.166706613621374	9.69485534538171e-06	9.10066843332476e-05	ENSG00000131094	10882	C1QL1
ENSG00000116141	998.579965234975	-0.684208644046324	0.0786167536133664	8.30973780889696e-19	3.19690295558675e-17	ENSG00000116141	4139	MARK1
ENSG00000125257	1281.99967713966	-0.683822490267589	0.0720337577523927	5.77758779516781e-22	2.80525130624688e-20	ENSG00000125257	10257	ABCC4
ENSG00000058453	295.618776167065	0.683284545965472	0.12810283977012	2.43506389223462e-08	3.55431820787058e-07	ENSG00000058453	9696	CROCC
ENSG00000070182	277.302661463237	0.683215388211646	0.125561266560852	1.34636396241335e-08	2.02828482525909e-07	ENSG00000070182	6710	SPTB
ENSG00000143228	2906.45430607638	-0.683186201069549	0.0845274693984632	1.61365536927225e-16	5.32531485224986e-15	ENSG00000143228	83540	NUF2
ENSG00000168939	643.566144803873	-0.682719672934241	0.0895692137825485	6.42182628742705e-15	1.86312353044982e-13	ENSG00000168939	10251	SPRY3
ENSG00000079257	208.840835326177	0.682455807718364	0.15028195841637	1.38406287285941e-06	1.53292039526291e-05	ENSG00000079257	56925	LXN
ENSG00000114279	21.6164120933684	-0.682358341192112	0.437081183654928	0.0180472289338985	0.0679578395993707	ENSG00000114279	2257	FGF12
ENSG00000140968	32.0104767451312	-0.682091520276699	0.35026307601413	0.00927723503907073	0.0392045780832759	ENSG00000140968	3394	IRF8
ENSG00000258741	13.5455863719618	0.682070026657682	0.588578943241189	0.0280373420836688	0.0971737286099718	ENSG00000258741
ENSG00000174529	75.1636203085989	-0.681968657223533	0.232444137693159	0.000733510753254424	0.00441884786636814	ENSG00000174529	388730	TMEM81
ENSG00000120451	266.719858655717	0.681886090997183	0.125997603720694	1.58489080721146e-08	2.35901893862672e-07	ENSG00000120451	399979	SNX19
ENSG00000254389	86.0186504299042	0.68175354844545	0.213744847773745	0.000325867945150041	0.00217187026491449	ENSG00000254389	78998	RHPN1-AS1
ENSG00000132793	287.046455585066	0.681317712013844	0.127071282296225	2.09179456169537e-08	3.07880090157268e-07	ENSG00000132793	64900	LPIN3
ENSG00000083799	633.17636202047	0.681183177812008	0.0932382750939734	7.1722903849611e-14	1.90308976407994e-12	ENSG00000083799	1540	CYLD
ENSG00000163888	32.7807133761315	0.681043172619608	0.361609229845153	0.0106747944359421	0.043915530440501	ENSG00000163888	94032	CAMK2N2
ENSG00000182040	25.2523677689681	0.680812575715715	0.416442149194388	0.0164475442645935	0.0630469296574371	ENSG00000182040	124590	USH1G
ENSG00000162714	1606.32215970057	-0.680583955366424	0.076105720835553	9.84799633234756e-20	4.00769808353589e-18	ENSG00000162714	84838	ZNF496
ENSG00000147364	790.783085576499	0.680481344202233	0.0853563528690126	4.09225886352875e-16	1.31157207066147e-14	ENSG00000147364	26260	FBXO25
ENSG00000056487	176.096964484445	0.680382197354146	0.169787141412446	1.49462274699351e-05	0.000135136673969392	ENSG00000056487	112885	PHF21B
ENSG00000146205	91.9861214567363	-0.679840696311974	0.214698364936912	0.000349837003779008	0.00231047759750357	ENSG00000146205	50636	ANO7
ENSG00000198756	605.25843503177	-0.679661000739143	0.0896680608139788	8.9725891551895e-15	2.57486488514616e-13	ENSG00000198756	23127	COLGALT2
ENSG00000100626	148.147408629182	0.679603776371941	0.170787345575718	1.67823983653911e-05	0.000149877816437812	ENSG00000100626	57452	GALNT16
ENSG00000273382	34.9962044519313	0.678539812613541	0.346498574948936	0.00928804616662435	0.0392424130996745	ENSG00000273382
ENSG00000143498	365.425728611461	-0.678345760954017	0.112225335783877	3.82384478814052e-10	6.98041709337217e-09	ENSG00000143498	9015	TAF1A
ENSG00000099917	1495.27531694769	-0.678256362428313	0.0716628026349834	7.71574805017247e-22	3.68697544270798e-20	ENSG00000099917	51586	MED15
ENSG00000242193	261.030456037006	-0.677236942101956	0.136995095741137	1.91551577112561e-07	2.43573802540302e-06	ENSG00000242193	730102	CRYZL2P
ENSG00000143322	1978.2908534273	-0.677193620914775	0.0625937123792814	7.22744305428868e-28	4.86149123406469e-26	ENSG00000143322	27	ABL2
ENSG00000174371	2656.91468735245	-0.677153221758615	0.0680947646781291	7.19202759171507e-24	3.84564088011681e-22	ENSG00000174371	9156	EXO1
ENSG00000132716	879.358454732215	-0.676797339273659	0.0810457865927204	1.77349388786149e-17	6.31668876990263e-16	ENSG00000132716	50717	DCAF8
ENSG00000147465	11.448437170206	-0.676678919090664	0.628020437046355	0.0293065017160381	0.10072947481602	ENSG00000147465	6770	STAR
ENSG00000260793	29.6146729844163	0.674688412578761	0.378622686523391	0.0131075233307199	0.0523235683742459	ENSG00000260793	101926967	ATXN7L3-AS1
ENSG00000118898	205.336739779962	0.674600594682879	0.145938824195234	9.66094976356384e-07	1.09999417766163e-05	ENSG00000118898	5493	PPL
ENSG00000230590	545.608562168404	0.674045908888385	0.105303641545482	4.06698710278828e-11	8.21998417205659e-10	ENSG00000230590	100302692	FTX
ENSG00000244509	663.896391653536	0.67391703624365	0.100897310304596	6.35692808691656e-12	1.38703179879922e-10	ENSG00000244509	27350	APOBEC3C
ENSG00000120555	4.2150937206855	-0.673362322243524	1.80137577704853	0.0138636250891284	0.05489569282105	ENSG00000120555	285961	SEPTIN7P9
ENSG00000132535	214.153405712083	0.673055069914888	0.146077450635533	1.03859849749252e-06	1.17683684900963e-05	ENSG00000132535	1742	DLG4
ENSG00000260852	25.6633279627651	0.672408939508235	0.407460379064544	0.0164470312229245	0.0630469296574371	ENSG00000260852	283932	FBXL19-AS1
ENSG00000135749	336.07103650866	-0.67208997142477	0.124066413337607	1.55859260038081e-08	2.3215115876335e-07	ENSG00000135749	80003	PCNX2
ENSG00000213398	34.3149661640739	0.671727755430897	0.343172863084736	0.00951178369783865	0.039986465882565	ENSG00000213398	3931	LCAT
ENSG00000008277	824.915077314884	0.671359966154228	0.0994351733462612	3.88498229746863e-12	8.65556024312606e-11	ENSG00000008277	53616	ADAM22
ENSG00000165895	194.199415712192	-0.671008759356252	0.165660191985951	1.24764126567499e-05	0.000115071751844199	ENSG00000165895	143872	ARHGAP42
ENSG00000065717	294.469894346892	0.670723264545204	0.125270020617037	2.25678961595508e-08	3.30781772925657e-07	ENSG00000065717	7089	TLE2
ENSG00000138434	2123.06455655764	0.670700712829503	0.0629229038371567	4.37890602044135e-27	2.828344772408e-25	ENSG00000138434	6744	ITPRID2
ENSG00000052126	2127.530863305	0.670265920114588	0.0819210546254049	7.53705845219259e-17	2.55932816026945e-15	ENSG00000052126	54477	PLEKHA5
ENSG00000122574	1737.53695569095	-0.670106282575795	0.0798108561501792	1.22631678183932e-17	4.41997214150652e-16	ENSG00000122574	644150	WIPF3
ENSG00000007866	230.90440848267	0.669271979478842	0.140238788603477	4.71529890018046e-07	5.67151640493802e-06	ENSG00000007866	7005	TEAD3
ENSG00000185168	7.21467851046082	-0.668251264729043	0.84821480628108	0.0290547485437045	0.100026950935873	ENSG00000185168
ENSG00000159899	124.916123862946	0.667995288253143	0.182949160261891	6.44321705460323e-05	0.00050590032494526	ENSG00000159899	4882	NPR2
ENSG00000262089	21.8052820240296	0.667498495236213	0.435660801461942	0.0200448599533355	0.0741319361012779	ENSG00000262089
ENSG00000080709	28.4141145441694	-0.666838014623371	0.41257992130315	0.0172856215078289	0.0655928156426257	ENSG00000080709	3781	KCNN2
ENSG00000178878	374.311581501423	0.666313872366965	0.110114302297211	3.85287875901082e-10	7.02128147274094e-09	ENSG00000178878	81575	APOLD1
ENSG00000205041	36.4630995158591	0.665197690928835	0.336383859551944	0.00930765539485921	0.0392859691436493	ENSG00000205041
ENSG00000147488	144.919375186997	0.665126398118661	0.173210492287596	3.08436010627979e-05	0.000261730694273746	ENSG00000147488	9705	ST18
ENSG00000104889	14.2179071463452	0.664927466098585	0.597352544457688	0.0300633694431434	0.102697840048362	ENSG00000104889	10535	RNASEH2A
ENSG00000250616	25.5863514097416	-0.664520867490336	0.396478422921958	0.0160366329849981	0.0618174299758236	ENSG00000250616	101928595	YPEL3-DT
ENSG00000124224	88.855400782115	-0.664357781624484	0.222309208156269	0.00064892296469628	0.00395666915050524	ENSG00000124224
ENSG00000134202	140.973605810825	-0.664176629353659	0.171152250564592	2.59095821709072e-05	0.000222997671162074	ENSG00000134202	2947	GSTM3
ENSG00000134121	160.01442543136	0.663345391830216	0.160542400614059	9.19870056211438e-06	8.7045588966137e-05	ENSG00000134121	10752	CHL1
ENSG00000167037	63.191592175387	0.663188568039033	0.256703366888187	0.00218506936001122	0.0113622882651344	ENSG00000167037	129049	SGSM1
ENSG00000256060	69.7569426875361	-0.663085174723279	0.250282963674236	0.00180020120035749	0.0096551674841926	ENSG00000256060	10597	TRAPPC2B
ENSG00000285669	19.1690425911925	0.663022689640144	0.526319019573653	0.0275018426466522	0.0956788697973879	ENSG00000285669
ENSG00000162551	1310.098729847	-0.662644201605332	0.0775722561685292	3.59142677814671e-18	1.33172013806301e-16	ENSG00000162551	249	ALPL
ENSG00000164362	303.776658085824	-0.662414584542272	0.127246229561722	5.03268136845529e-08	7.00693890462388e-07	ENSG00000164362	7015	TERT
ENSG00000162367	947.232789612606	0.661593082952339	0.0833087643717818	5.47314479331432e-16	1.74356396952627e-14	ENSG00000162367	6886	TAL1
ENSG00000159377	4457.06962830205	-0.66158190587576	0.0697009478014191	6.18821756817751e-22	2.99087742007957e-20	ENSG00000159377	5692	PSMB4
ENSG00000143815	9121.29393834244	-0.661179558026521	0.056629878875702	4.54390368694579e-32	3.88549756161871e-30	ENSG00000143815	3930	LBR
ENSG00000179761	49.1134777096001	0.661001866930192	0.280167907733464	0.00397019828079878	0.0190491953404705	ENSG00000179761	51268	PIPOX
ENSG00000159352	3775.66739374122	-0.660871607650762	0.0605720387896268	2.81708996513241e-28	1.94443650828633e-26	ENSG00000159352	5710	PSMD4
ENSG00000132676	3568.20154406826	-0.660708045148742	0.0594879950756086	3.20419219441355e-29	2.32562691883878e-27	ENSG00000132676	7818	DAP3
ENSG00000182871	1240.28630873632	0.660486847139344	0.112665393194518	1.2461130104256e-09	2.12938130203876e-08	ENSG00000182871	80781	COL18A1
ENSG00000143842	791.430699638037	-0.66036755656672	0.0826231511076658	3.5975276840559e-16	1.15828326547172e-14	ENSG00000143842	9580	SOX13
ENSG00000146242	915.124943684888	-0.660227718278779	0.0929423101299087	3.29490545730738e-13	8.25524296130359e-12	ENSG00000146242	7162	TPBG
ENSG00000188153	1237.46545114301	0.660189315795494	0.0895031954291579	4.48513182474731e-14	1.21761528625306e-12	ENSG00000188153	1287	COL4A5
ENSG00000176998	16.9163182586679	0.660044602247946	0.497331359057788	0.0262680622007495	0.0923448305163165	ENSG00000176998
ENSG00000143494	1461.65469568913	-0.660000247023623	0.0702127651038014	1.48474182469542e-21	6.90731984127575e-20	ENSG00000143494	79805	VASH2
ENSG00000185477	270.092285076715	0.659740129192074	0.124095986983832	2.84766989636239e-08	4.11392858283653e-07	ENSG00000185477	285513	GPRIN3
ENSG00000123388	83.6715246513507	0.659735272137892	0.225756180811321	0.000820289048798106	0.0048858784545022	ENSG00000123388	3227	HOXC11
ENSG00000170921	2000.23889990937	0.659103062337449	0.072134609296683	1.78732228390179e-20	7.70408856291628e-19	ENSG00000170921	26115	TANC2
ENSG00000128254	6.18181776165571	0.658025718484662	0.949597327385114	0.0277758716152838	0.0964415887533142	ENSG00000128254	25775	YWHAH-AS1
ENSG00000234787	190.848008009813	0.65766264688522	0.150030830127964	3.06855136064384e-06	3.2052855236478e-05	ENSG00000234787	100507428	LINC00458
ENSG00000005884	198.831667736662	0.65737671853785	0.144785446947669	1.48695722559884e-06	1.63487889442338e-05	ENSG00000005884	3675	ITGA3
ENSG00000198053	398.410977869215	0.657307201464359	0.108016556136056	3.20126173948468e-10	5.89998684115671e-09	ENSG00000198053	140885	SIRPA
ENSG00000131370	157.753198496483	-0.657201033631014	0.167325444942482	2.16598527195897e-05	0.000189746059431959	ENSG00000131370	9467	SH3BP5
ENSG00000110025	5.34480730380612	0.657176837737603	1.08824106737296	0.024209154938006	0.0863572979979098	ENSG00000110025	29907	SNX15
ENSG00000204592	1180.02116631764	-0.656941033393699	0.0780247612413519	1.04063190001914e-17	3.75712587355628e-16	ENSG00000204592	3133	HLA-E
ENSG00000198625	1705.02755398754	-0.656554297423511	0.0690967402864628	5.678119414155e-22	2.76330783747391e-20	ENSG00000198625	4194	MDM4
ENSG00000203780	10.1144504653857	-0.656384206077838	0.664347707527837	0.0319847646241469	0.107812035369711	ENSG00000203780	92565	FANK1
ENSG00000118523	171.802563251523	0.656052695814323	0.156682300369648	7.37706290903998e-06	7.14376752904575e-05	ENSG00000118523	1490	CCN2
ENSG00000224842	11.9501049063124	0.656046233108714	0.599686452825319	0.0317176105901926	0.107219534775201	ENSG00000224842
ENSG00000163864	186.737531805792	-0.655630068552459	0.150172248148052	3.30468647681208e-06	3.43495487582421e-05	ENSG00000163864	349565	NMNAT3
ENSG00000162729	630.636382028198	-0.654583988739148	0.0980879188541541	6.86641045193728e-12	1.49356802425713e-10	ENSG00000162729	93185	IGSF8
ENSG00000136717	613.000010842816	0.654035465767552	0.0908284685823607	1.68444964802523e-13	4.30196626553094e-12	ENSG00000136717	274	BIN1
ENSG00000179314	436.916997768255	0.653914514214316	0.1022011461867	4.36854738413353e-11	8.80420699430194e-10	ENSG00000179314	23302	WSCD1
ENSG00000266094	287.052453907552	0.65294669265787	0.124519662030547	4.29550363073253e-08	6.02826127473102e-07	ENSG00000266094	83593	RASSF5
ENSG00000069248	4692.55980319693	-0.652156358319112	0.0570189625394825	7.71467136948257e-31	6.10268067396409e-29	ENSG00000069248	55746	NUP133
ENSG00000180801	75.1930041382637	0.651978059295438	0.227345831789187	0.00099145903412184	0.00577671896818962	ENSG00000180801	79642	ARSJ
ENSG00000112379	871.352720246933	0.651903025870482	0.0821981263048117	6.16076724491393e-16	1.95084805067207e-14	ENSG00000112379	57221	ARFGEF3
ENSG00000278570	19.9045523116859	0.651846871045955	0.44688845055308	0.0232491476527546	0.0834968963737172	ENSG00000278570	10002	NR2E3
ENSG00000185090	165.085018338073	0.651792460786201	0.162401431590237	1.5755054896684e-05	0.000141540839843837	ENSG00000185090	149175	MANEAL
ENSG00000244119	264.478039508272	-0.65172081922998	0.134689261798182	3.47055808501027e-07	4.2518362710848e-06	ENSG00000244119
ENSG00000172260	6.76917060948484	-0.651415273975511	0.868191611687716	0.0293716148337067	0.100871199496377	ENSG00000172260	257194	NEGR1
ENSG00000227486	8.07784772989346	-0.651397597151281	0.77502551015891	0.0313827290205397	0.10632573301938	ENSG00000227486
ENSG00000280734	93.5239317478931	-0.650945336632425	0.205021521702801	0.000367244887681876	0.00240840683764159	ENSG00000280734
ENSG00000035664	187.767669095786	0.650748094196094	0.156066666811761	8.0494916848771e-06	7.74548126999039e-05	ENSG00000035664	23604	DAPK2
ENSG00000182389	377.591744475304	0.650627564046195	0.112354366061657	1.93905767150455e-09	3.23497923221545e-08	ENSG00000182389	785	CACNB4
ENSG00000105464	49.321199593485	-0.650511533589741	0.299467523059807	0.0062894147068961	0.0281796198609148	ENSG00000105464	2906	GRIN2D
ENSG00000198155	69.8491650364572	-0.650406397121902	0.248669548757696	0.00203683406960653	0.0107201526000896	ENSG00000198155	642280	ZNF876P
ENSG00000149575	7.14972393937571	0.649869495669889	0.870448803605905	0.0299289637080177	0.102336027598679	ENSG00000149575	6327	SCN2B
ENSG00000006837	22.201527386696	0.649760997639884	0.428708396840218	0.0216635734125352	0.0789707169565337	ENSG00000006837	51265	CDKL3
ENSG00000286504	36.1814891126721	0.649501042040361	0.348096710866814	0.0121018055889351	0.0489097274863946	ENSG00000286504
ENSG00000286977	59.5116328845799	0.649343043341209	0.278963501693724	0.00441358204006155	0.0208684276400582	ENSG00000286977
ENSG00000151640	673.99574709115	0.64911057370052	0.0987918719122773	1.40797640085309e-11	2.95899199626051e-10	ENSG00000151640	10570	DPYSL4
ENSG00000285907	25.0271343206456	-0.648986134033475	0.394424131338502	0.0176783152249201	0.0668667077123099	ENSG00000285907
ENSG00000144792	82.6035378330125	0.648971762307136	0.23173965445757	0.00121979268104628	0.00691259490646058	ENSG00000144792	285349	ZNF660
ENSG00000154316	24.1143180448442	0.648898521949561	0.420430380095052	0.0208140041539719	0.0764942720960572	ENSG00000154316	157739	TDH
ENSG00000143149	2328.97743918564	-0.647973262594624	0.0680508682323182	4.80114956960485e-22	2.35825767580521e-20	ENSG00000143149	223	ALDH9A1
ENSG00000137507	21.357839475903	-0.647875476685898	0.434472880282852	0.0222032802573692	0.0804659372539285	ENSG00000137507	2615	LRRC32
ENSG00000130589	212.854738980581	0.647770346977816	0.167619454230594	2.91556179649176e-05	0.000248605493353664	ENSG00000130589	85441	HELZ2
ENSG00000010310	83.8496463334485	0.6476630387861	0.229234083658603	0.00114318076317985	0.00652923766877277	ENSG00000010310	2696	GIPR
ENSG00000197565	1123.77092496679	0.647219173076859	0.0842805768233334	4.5500382786142e-15	1.32920274526432e-13	ENSG00000197565	1288	COL4A6
ENSG00000267696	131.947456968783	-0.647043392933184	0.201836481338787	0.00033291776718994	0.00221228202334314	ENSG00000267696
ENSG00000143553	770.898573004451	-0.647022322131413	0.0873609892123576	3.66369044887091e-14	1.00364210078603e-12	ENSG00000143553	23557	SNAPIN
ENSG00000187608	62.0966388008304	0.646621597701275	0.262984101597739	0.00318552717234493	0.0157494193368674	ENSG00000187608	9636	ISG15
[truncated: 19,122 more rows]
