# Supplementary material for: The ubiquitin-specific protease 21 is critical for cancer cell mitochondrial function and regulates proliferation and migration
Source: J Biol Chem. 2024 Sep 19;300(10):107793. doi: 10.1016/j.jbc.2024.107793 (PMC11513602; doi:10.1016/j.jbc.2024.107793)
Supplement: Supplementary Table S2 [file mmc3.xlsx]

## Sheet: USP21KO UP&DOWN
Gene names	Log2 change USP21 KO vs WT	negLog10 p-value	q-value	T-test Significant	RegulateDown USP21 KO vs WT	3a (WT)	3b (WT)	3c (WT)	4a (USP21KO)	4b (USP21KO)	4c (USP21KO)	Razor + unique peptides	MS/MS count	iBAQ	Q-value	Score	Protein IDs	Majority protein IDs	Protein names
BCORL1	-2.28387	5.10979	0	+	Down	-2.9084	-2.79102	-2.77191	-4.98462	-5.20168	-5.13664	2	4	1252900	0.00020247	9.1109	Q5H9F3;A0A075B6Q3;H7C4B2	Q5H9F3;A0A075B6Q3;H7C4B2	BCL-6 corepressor-like protein 1
TKTL1	-2.11796	5.1325	0	+	Down	-1.96001	-2.01291	-1.80244	-4.10607	-4.00863	-4.01456	2	4	3955600	0	11.419	P51854;F8WF97	P51854;F8WF97	Transketolase-like protein 1
ACTL8	-2.08446	8.04509	0	+	Down	4.73747	4.70478	4.73205	2.64981	2.62412	2.64699	17	127	1197500000	0	323.31	Q9H568	Q9H568	Actin-like protein 8
SULT1A3;SULT1A4	-1.79068	6.25596	0	+	Down	0.0261831	-0.00681782	0.0552444	-1.72562	-1.81333	-1.75848	3	5	14107000	0	11.896	P0DMM9;P0DMN0;A0A0A6YYL2;H3BPL6;P50225;P50226;A0A7I2V2T5;E9PKW4;H3BRY5	P0DMM9;P0DMN0;A0A0A6YYL2;H3BPL6	Sulfotransferase 1A3;Sulfotransferase 1A4;Sulfotransferase
IFI16	-1.62348	6.27602	0	+	Down	2.00696	1.92887	2.0128	0.35686	0.372935	0.348388	13	32	31689000	0	83.69	Q16666;H3BM18;X6RHM1;A0A0A0MRB1;Q6K0P9;H3BVE6;X6RHR0;H3BR88	Q16666	Gamma-interferon-inducible protein 16
ALDH1A2	-1.61112	5.66276	0	+	Down	2.1072	1.97648	2.06942	0.435693	0.429437	0.454604	15	31	48877000	0	86.942	O94788;H0YMG7;Q9UED3;E9PF31;H0YKL3	O94788;H0YMG7	Retinal dehydrogenase 2
FASTKD2	-1.45409	4.72435	0	+	Down	-0.405059	-0.398593	-0.381411	-1.76822	-1.81046	-1.96866	4	9	3598500	0	18.237	Q9NYY8	Q9NYY8	FAST kinase domain-containing protein 2
GJA1	-1.37601	4.71895	0	+	Down	-1.63893	-1.76822	-1.58621	-2.99872	-3.05048	-3.07219	2	5	3624200	0.00019829	8.4735	P17302	P17302	Gap junction alpha-1 protein
KLF4	-1.16985	3.01486	0	+	Down	-0.038434	0.388814	0.121769	-0.926377	-1.10298	-1.00805	3	8	21683000	0	11.189	O43474;Q13887;Q99612;Q9Y5W3;O75840;Q13351	O43474	Krueppel-like factor 4
CD44	-1.12099	4.90848	0	+	Down	-0.0837889	-0.0954866	0.00998878	-1.22166	-1.18026	-1.13034	3	5	11304000	0.00020149	8.9181	P16070;H0YD13;H0YDW7;H0YCV9;H0Y2P0;H0Y5E4;E9PKC6;Q86UZ1;H0YE40;H0YDX6;H0YD17;J3KN83	P16070;H0YD13;H0YDW7;H0YCV9;H0Y2P0;H0Y5E4	CD44 antigen
ANXA1	-1.11191	4.97306	0	+	Down	4.39122	4.27279	4.37896	3.21017	3.2334	3.26368	24	96	670920000	0	280.49	P04083;Q5T3N1;Q5T3N0	P04083	Annexin A1
MALSU1	-1.08736	1.7215	0	+	Down	-7.27344	-7.19999	-7.09646	-7.79267	-8.27334	-8.76595	2	3	6527500	0.00017895	5.8359	Q96EH3	Q96EH3	Mitochondrial assembly of ribosomal large subunit protein 1
HS6ST2	-1.07674	4.61819	0	+	Down	-3.54647	-3.59043	-3.6733	-4.74079	-4.63937	-4.66025	1	1	520000	0.00064226	3.6658	Q96MM7;A0A1W2PQ14	Q96MM7;A0A1W2PQ14	Heparan-sulfate 6-O-sulfotransferase 2
KIAA1210	-1.01164	3.05987	0	+	Down	-1.84787	-1.57593	-1.64303	-2.55393	-2.72553	-2.82228	1	2	727870	0.00065147	3.8641	Q9ULL0	Q9ULL0	Uncharacterized protein KIAA1210
DLX5	-1.00755	3.56909	0	+	Down	-3.03116	-3.18169	-2.97264	-4.05785	-4.17082	-3.97947	1	1	3860900	0.001218	2.8165	P56178	P56178	Homeobox protein DLX-5
SPRTN	-0.975158	2.17443	0	+	Down	-5.46043	-4.90181	-5.02905	-6.24388	-5.95261	-6.12028	2	6	924090	0.00017873	5.8115	Q9H040	Q9H040	SprT-like domain-containing protein Spartan
ESX1	-0.954065	2.85162	0	+	Down	-2.20604	-1.82035	-2.15168	-3.03453	-3.01491	-2.99083	3	8	6664400	0	26.799	Q8N693	Q8N693	Homeobox protein ESX1;Homeobox protein ESX1-N;Homeobox protein ESX1-C
MRPS30	-0.939904	6.37497	0	+	Down	2.12421	2.07614	2.11686	1.16549	1.16028	1.17172	4	16	39224000	0	19.048	Q9NP92	Q9NP92	28S ribosomal protein S30, mitochondrial
KLRG2	-0.922676	4.09001	0	+	Down	-1.12365	-1.02326	-1.05542	-1.91017	-1.98433	-2.07587	5	11	22234000	0	18.961	A4D1S0	A4D1S0	Killer cell lectin-like receptor subfamily G member 2
PIK3AP1	-0.920983	5.32608	0	+	Down	0.491872	0.406198	0.483942	-0.461539	-0.464311	-0.455089	4	8	4227400	0	19.239	Q6ZUJ8	Q6ZUJ8	Phosphoinositide 3-kinase adapter protein 1
MT-ATP8	-0.916694	4.43189	0	+	Down	2.27571	2.20509	2.34086	1.34284	1.32505	1.4037	2	12	328930000	0.00019312	7.8124	P03928	P03928	ATP synthase protein 8
TAGLN2	-0.904366	5.28491	0	+	Down	5.65589	5.63231	5.70435	4.74716	4.73751	4.79478	17	270	4940600000	0	198.33	P37802;X6RJP6;Q9UI15;C9J5W6	P37802;X6RJP6	Transgelin-2
FABP5	-0.888381	4.61635	0	+	Down	5.23278	5.16497	5.29951	4.33988	4.33038	4.36187	14	96	3006400000	0	260.57	Q01469;I6L8B7;A8MUU1	Q01469;I6L8B7	Fatty acid-binding protein, epidermal
IAH1	-0.875876	4.05505	0	+	Down	-4.03944	-3.93514	-4.00962	-4.89994	-4.78245	-4.92944	2	2	3389200	0.00033659	4.4528	Q2TAA2;H7C5G1;C9JDY4;C9J5J2;C9JE02	Q2TAA2;H7C5G1;C9JDY4;C9J5J2;C9JE02	Isoamyl acetate-hydrolyzing esterase 1 homolog
ALPL	-0.872611	2.50598	0	+	Down	-2.17303	-2.06595	-1.89257	-2.79463	-2.8187	-3.13605	2	4	7302900	0.00018601	6.8798	P05186;B1ANL0	P05186;B1ANL0	Alkaline phosphatase, tissue-nonspecific isozyme
QPRT	-0.870775	5.75743	0	+	Down	-1.41359	-1.46757	-1.40977	-2.31408	-2.30226	-2.28692	4	4	19050000	0	12.975	Q15274	Q15274	Nicotinate-nucleotide pyrophosphorylase [carboxylating]
KIAA1551	-0.865283	3.52607	0	+	Down	0.300796	0.462937	0.281982	-0.426724	-0.576968	-0.546441	8	15	2928600	0	23.142	Q9HCM1;J3KPI3	Q9HCM1	Uncharacterized protein KIAA1551
AP4E1	-0.853392	4.3001	0	+	Down	1.76514	1.88118	1.91489	1.00836	1.00881	0.983859	5	8	13456000	0	14.88	Q9UPM8;H0YL95	Q9UPM8	AP-4 complex subunit epsilon-1
TUBB4A	-0.850434	5.22791	0	+	Down	3.27197	3.19328	3.22363	2.35449	2.38018	2.4029	6	67	488270000	0	147.74	P04350;M0R2D3;M0R278;M0QY85;M0R0X0;M0QY37;M0QX14;M0QZL7;M0QYM7;M0R042;M0R1I1;M0R2T4;A0A075B724	P04350	Tubulin beta-4A chain
WARS	-0.849544	3.88414	0	+	Down	5.07694	4.96554	5.119	4.15486	4.18274	4.27525	28	140	827410000	0	323.31	P23381;G3V3Y5;G3V3H8;G3V277;H0YJP3;G3V456;G3V5U1;G3V423;G3V227;G3V3P2;G3V3X0;G3V3S7;G3V2Y7;G3V5W1;G3V4N8;G3V4C7;G3V2C0;G3V339;G3V313;G3V4S4;G3V3R3;G3V2F2;P78534;G3V4N0;G3V4Q0;G3V4A3;G3V5H5	P23381	Tryptophan--tRNA ligase, cytoplasmic;T1-TrpRS;T2-TrpRS
TMSB4X	-0.84746	1.73442	0.000287703	+	Down	2.65051	3.17212	2.96767	2.23286	1.76262	2.25245	4	12	884850000	0	14.743	P62328	P62328	Thymosin beta-4;Hematopoietic system regulatory peptide
DESI2	-0.841047	3.32488	0	+	Down	-2.50425	-2.41207	-2.56603	-3.27001	-3.26657	-3.46891	2	4	15142000	0.00019912	8.6029	Q9BSY9	Q9BSY9	Desumoylating isopeptidase 2
HLA-C	-0.840509	0.959959	0.0126788			-4.24958	-3.05883	-3.4071	-4.06714	-4.78491	-4.38499	1	5	5168000	0.0003406	4.7052	A2AEA2;A0A140T9H5;P10321;O19617;A0A140T921;A0A140T9U8	A2AEA2;A0A140T9H5;P10321;O19617;A0A140T921;A0A140T9U8	HLA class I histocompatibility antigen, Cw-7 alpha chain
FAM101A	-0.838633	2.51507	0	+	Down	-4.38656	-4.14288	-3.98261	-4.8979	-5.09276	-5.03728	1	2	9465100	0.00063482	3.5059	Q6ZTI6	Q6ZTI6	Filamin-interacting protein FAM101A
TMSB10	-0.831	1.75273	0.000289044	+	Down	0.245925	0.532865	0.49287	-0.0988798	-0.76472	-0.357741	1	4	246890000	0.00064967	3.8216	P63313	P63313	Thymosin beta-10
AMBRA1	-0.827778	1.11766	0.00824324	+	Down	-6.33375	-6.91079	-6.26543	-7.40694	-6.80952	-7.77685	1	3	288640	0.0091691	1.7938	Q9C0C7;H0YE34;A0A075B6T1	Q9C0C7;H0YE34;A0A075B6T1	Activating molecule in BECN1-regulated autophagy protein 1
MRPL28	-0.82146	3.77226	0	+	Down	1.62684	1.46122	1.55242	0.666322	0.716939	0.792836	4	12	39497000	0	15.107	Q13084;A2IDC6;A2IDC7;Q4TT37	Q13084;A2IDC6;A2IDC7;Q4TT37	39S ribosomal protein L28, mitochondrial
FARP2	-0.813891	1.96902	0	+	Down	-3.60431	-3.568	-3.42551	-4.00904	-4.57319	-4.45725	1	2	3818700	0.00065168	3.8687	H7C3M7	H7C3M7
EDEM3	-0.807282	2.90917	0	+	Down	-5.21532	-5.00824	-5.1674	-5.78681	-5.98815	-6.03785	1	4	959320	0.0015103	2.687	Q9BZQ6;H0Y498	Q9BZQ6;H0Y498	ER degradation-enhancing alpha-mannosidase-like protein 3
VSNL1	-0.801134	4.99637	0	+	Down	0.914723	0.921828	1.00099	0.133574	0.161277	0.139287	6	11	34534000	0	18.555	P62760;E9PE24;E7ER47;Q9UM19	P62760;E9PE24;E7ER47	Visinin-like protein 1
MRPL57	-0.797105	4.05016	0	+	Down	0.0341177	-0.107688	-0.111649	-0.883473	-0.85603	-0.837029	1	1	46376000	0.00064673	3.7657	Q9BQC6	Q9BQC6	Ribosomal protein 63, mitochondrial
KCTD12	-0.791999	6.83991	0	+	Down	-0.267905	-0.272227	-0.251389	-1.04077	-1.06234	-1.06441	7	17	29854000	0	26.445	Q96CX2	Q96CX2	BTB/POZ domain-containing protein KCTD12
MRPL13	-0.791273	4.50773	0	+	Down	-1.02771	-1.11746	-0.994448	-1.81972	-1.8433	-1.85041	3	7	14777000	0	18.895	Q9BYD1;E5RJI7;H0YAX3	Q9BYD1;E5RJI7;H0YAX3	39S ribosomal protein L13, mitochondrial
THEM4	-0.789906	3.99766	0	+	Down	-2.28979	-2.20746	-2.30037	-3.11963	-3.06993	-2.97777	2	4	4198400	0.00032782	3.9556	Q5T1C6;F6XC58;E9PLJ7	Q5T1C6;F6XC58;E9PLJ7	Acyl-coenzyme A thioesterase THEM4
ZNF451	-0.784591	3.4531	0	+	Down	-1.96517	-1.8886	-2.04152	-2.64985	-2.76499	-2.83423	3	4	2262800	0.00017712	5.5854	Q9Y4E5;E9PH99	Q9Y4E5;E9PH99	Zinc finger protein 451
CYP2S1	-0.773313	4.35332	0	+	Down	-1.04115	-1.13497	-1.01724	-1.80431	-1.86896	-1.84003	4	8	11612000	0	33.747	Q96SQ9;M0R2G8;M0R152;M0R057	Q96SQ9	Cytochrome P450 2S1
MYOF	-0.765785	4.0408	0	+	Down	0.614511	0.636683	0.618534	-0.0638933	-0.135348	-0.228385	16	21	4904500	0	99.619	Q9NZM1;H0YD14;O75923	Q9NZM1;H0YD14	Myoferlin
LRIF1	-0.759254	6.16157	0	+	Down	-2.49891	-2.54465	-2.52308	-3.28508	-3.28697	-3.27234	3	4	1429200	0.00019135	7.5634	Q5T3J3	Q5T3J3	Ligand-dependent nuclear receptor-interacting factor 1
HMGN4	-0.757376	4.65097	0	+	Down	0.874106	0.912892	0.893393	0.164235	0.0733156	0.170712	2	9	891180000	0.00049132	3.9458	O00479	O00479	High mobility group nucleosome-binding domain-containing protein 4
RBP1	-0.750003	5.07329	0	+	Down	1.82261	1.75079	1.83299	1.05124	1.05015	1.05499	7	19	161710000	0	45.404	P09455;A0A0A0MTB9;H0YAK8;A0A0A0MQT0	P09455;A0A0A0MTB9;H0YAK8;A0A0A0MQT0	Retinol-binding protein 1
MRPL35	-0.737932	3.47948	0	+	Down	-2.39551	-2.55395	-2.35087	-3.19616	-3.18349	-3.13447	1	2	2182100	0.00077616	3.1859	Q9NZE8	Q9NZE8	39S ribosomal protein L35, mitochondrial
SMN1;SMN2	-0.737002	5.10874	0	+	Down	1.63946	1.65347	1.59127	0.921348	0.886466	0.865382	9	28	185400000	0	48.87	Q16637;A0A1W2PRV5;E7EQZ4;B4DP61;A0A0G2JRX5;A0A0G2JRY6;A0A0G2JQN8;H0YBZ9	Q16637;A0A1W2PRV5;E7EQZ4;B4DP61	Survival motor neuron protein
ANP32E	-0.73517	5.14741	0	+	Down	3.74476	3.71573	3.7719	3.00691	3.0413	2.97867	10	75	1353900000	0	204.29	Q9BTT0;Q5TB19;E9PLC4;E9PPH5;Q5TB25;E9PI45	Q9BTT0;Q5TB19;E9PLC4;E9PPH5	Acidic leucine-rich nuclear phosphoprotein 32 family member E
DUSP23	-0.722287	4.67479	0	+	Down	0.770593	0.723958	0.728907	0.0565729	0.0351419	-0.0351171	10	21	94612000	0	30.557	Q9BVJ7	Q9BVJ7	Dual specificity protein phosphatase 23
COA6	-0.713814	2.1702	0	+	Down	1.25781	1.34921	1.58804	0.725816	0.829267	0.498542	5	12	106220000	0	17.412	Q5JTJ3	Q5JTJ3	Cytochrome c oxidase assembly factor 6 homolog
HELLS	-0.712789	0.772575	0.0292883			-8.92247	-8.30993	-8.4261	-9.96795	-8.65738	-9.17152	2	2	6178300	0.0003363	4.4346	B1ALG6	B1ALG6
HLA-G;HLA-G2.2	-0.709055	3.98339	0	+	Down	-2.19958	-2.20937	-2.25122	-2.97202	-2.84261	-2.97271	2	3	31231000	0.00064809	3.7899	P17693;Q8MH48;Q5RJ85;A0A0G2JPQ3;Q31611;A0A0G2JNX1	P17693;Q8MH48;Q5RJ85;A0A0G2JPQ3;Q31611;A0A0G2JNX1	HLA class I histocompatibility antigen, alpha chain G
MRPL48	-0.703837	3.94864	0	+	Down	-0.0480337	-0.201352	-0.112051	-0.852174	-0.806024	-0.814752	2	4	20889000	0.00019712	8.3726	Q96GC5;F5H702;F5H8D0	Q96GC5;F5H702;F5H8D0	39S ribosomal protein L48, mitochondrial
GPATCH4	-0.696387	3.89429	0	+	Down	2.72531	2.84947	2.86999	2.12823	2.08892	2.13846	14	33	81461000	0	124.37	Q5T3I0;A0A0A0MRK1;E9PAV9;F8W895;E9PPY4;F2Z3C6	Q5T3I0;A0A0A0MRK1;E9PAV9;F8W895	G patch domain-containing protein 4
MRPL34	-0.692943	2.85443	0	+	Down	-2.06457	-1.76919	-1.92662	-2.63339	-2.63472	-2.57112	1	3	23608000	0.00062804	3.3608	Q9BQ48;M0R226	Q9BQ48;M0R226	39S ribosomal protein L34, mitochondrial;Ribosomal protein L34
UBE2T	-0.692766	4.81009	0	+	Down	2.37847	2.35795	2.4393	1.67865	1.69453	1.72424	10	36	383450000	0	72.776	Q9NPD8;A0A2R8Y812	Q9NPD8	Ubiquitin-conjugating enzyme E2 T
GADD45GIP1	-0.691913	4.8907	0	+	Down	1.36915	1.30388	1.37946	0.661103	0.637086	0.67855	7	17	78273000	0	21.599	Q8TAE8	Q8TAE8	Growth arrest and DNA damage-inducible proteins-interacting protein 1
TET2	-0.688118	2.2964	0	+	Down	-4.92752	-4.80959	-5.02858	-5.80234	-5.59034	-5.43737	1	4	341630	0.00065083	3.8578	Q6N021;E7EPB1;E7EQS8	Q6N021;E7EPB1;E7EQS8	Methylcytosine dioxygenase TET2
GNPNAT1	-0.687587	3.68347	0	+	Down	1.99982	1.83521	1.88036	1.18975	1.25768	1.2052	6	20	143150000	0	125.11	Q96EK6;G3V4W4;G3V5E4	Q96EK6;G3V4W4;G3V5E4	Glucosamine 6-phosphate N-acetyltransferase
MRPL39	-0.686603	3.70552	0	+	Down	0.689748	0.570273	0.576067	-0.144635	-0.0459909	-0.0330954	6	13	37257000	0	30.553	Q9NYK5;C9JG87	Q9NYK5;C9JG87	39S ribosomal protein L39, mitochondrial
F11R	-0.684621	5.55383	0	+	Down	0.978604	0.949515	0.9828	0.314706	0.269984	0.272367	9	24	55225000	0	40.778	Q9Y624;A0A087WY82	Q9Y624;A0A087WY82	Junctional adhesion molecule A
NES	-0.679378	4.90645	0	+	Down	5.01206	5.07295	5.08983	4.39643	4.37997	4.3603	62	194	248110000	0	323.31	P48681	P48681	Nestin
MT-CO1	-0.678884	3.56599	0	+	Down	-2.47066	-2.63681	-2.58035	-3.27455	-3.26444	-3.18547	1	3	13715000	0	19.378	P00395	P00395	Cytochrome c oxidase subunit 1
CKS1B	-0.676131	3.52556	0	+	Down	1.80594	1.66922	1.8123	1.0251	1.0935	1.14048	2	13	547970000	0	12.58	P61024;Q5T179;Q9BZU3	P61024;Q5T179;Q9BZU3	Cyclin-dependent kinases regulatory subunit 1;Cyclin-dependent kinases regulatory subunit
MRPL37	-0.672268	4.06989	0	+	Down	1.4596	1.35318	1.40051	0.68492	0.730182	0.781388	13	23	34389000	0	53.845	Q9BZE1;S4R369;A6NHR2;H0Y4J2	Q9BZE1;S4R369	39S ribosomal protein L37, mitochondrial
EPPK1	-0.668873	5.4263	0	+	Down	4.63773	4.63555	4.62916	3.95599	3.93862	4.0012	62	171	39438000	0	323.31	P58107;A0A075B730	P58107;A0A075B730	Epiplakin
LMNA	-0.668085	4.37129	0	+	Down	5.92625	5.93328	6.00555	5.27962	5.25023	5.33097	43	274	1528600000	0	323.31	P02545;A0A6Q8PFJ0;A0A6Q8PHQ9;A0A6Q8PF80;A0A6Q8PGH0;A0A0C4DGC5;A0A6Q8PFM1;A0A6Q8PF59;A0A6Q8PFF5	P02545;A0A6Q8PFJ0;A0A6Q8PHQ9;A0A6Q8PF80	Prelamin-A/C;Lamin-A/C
TUBB3	-0.666643	4.89272	0	+	Down	3.97342	3.89968	3.9136	3.25081	3.24999	3.28598	13	88	577380000	0	293.87	Q13509;A0A0B4J269;G3V2A3;G3V5W4;G3V2R8;G3V3R4;G3V2N6;G3V542;G3V3J6;G3V3W7	Q13509;A0A0B4J269	Tubulin beta-3 chain
MRPL16	-0.657841	4.63331	0	+	Down	0.695445	0.650874	0.689257	0.0700331	0.00880909	-0.0167894	5	9	56865000	0	11.719	Q9NX20;E9PI14	Q9NX20	39S ribosomal protein L16, mitochondrial
FAM20B	-0.657306	2.88671	0	+	Down	-4.65141	-4.83109	-4.72405	-5.30562	-5.51498	-5.35786	4	5	3971000	0	12.608	O75063;X6RH03	O75063	Glycosaminoglycan xylosylkinase
FLVCR1	-0.652472	3.40109	0	+	Down	-0.444127	-0.350135	-0.385624	-0.942109	-1.11677	-1.07842	4	8	35010000	0	15.633	Q9Y5Y0;H7C3Z2	Q9Y5Y0;H7C3Z2	Feline leukemia virus subgroup C receptor-related protein 1
EPRS	-0.650112	4.45564	0	+	Down	6.55608	6.51211	6.57635	5.86831	5.87627	5.94963	78	438	759990000	0	323.31	P07814;V9GYZ6;V9GZ76	P07814;V9GYZ6	Bifunctional glutamate/proline--tRNA ligase;Glutamate--tRNA ligase;Proline--tRNA ligase
MRPL49	-0.648304	5.62225	0	+	Down	0.310126	0.345174	0.332882	-0.297034	-0.340882	-0.318814	4	14	51238000	0	21.614	Q13405;H0YDP7;E9PNF1	Q13405;H0YDP7	39S ribosomal protein L49, mitochondrial
HLA-B	-0.647113	3.79602	0	+	Down	1.12928	1.03916	1.16847	0.41186	0.483447	0.500255	5	16	47889000	0	22.119	Q5SS57;A0A140TA21;A0A140T9D4	Q5SS57;A0A140TA21;A0A140T9D4
PRUNE	-0.645302	4.05079	0	+	Down	-2.23156	-2.17802	-2.22746	-2.89363	-2.78476	-2.89455	2	4	5533000	0	12.481	Q86TP1;A0A3B3ITN0;Q5SZG1	Q86TP1;A0A3B3ITN0;Q5SZG1	Protein prune homolog
CD46	-0.639087	2.76675	0	+	Down	-1.90619	-2.0418	-1.79697	-2.64879	-2.49456	-2.51886	2	2	44713000	0.00034831	5.1914	R4GN18	R4GN18
LAMC1	-0.637383	4.97569	0	+	Down	3.46139	3.52596	3.49925	2.88028	2.83276	2.86141	37	109	73581000	0	269.96	P11047	P11047	Laminin subunit gamma-1
HOOK1	-0.63451	3.92563	0	+	Down	-3.51168	-3.52239	-3.50009	-4.22708	-4.12492	-4.08569	1	2	350480	0.00033031	4.067	Q9UJC3	Q9UJC3	Protein Hook homolog 1
ODC1	-0.634259	0.74779	0.0339085			-0.886636	-1.23097	-2.18588	-2.06046	-2.02929	-2.11652	2	2	20109000	0.00063341	3.487	P11926;C9JG30	P11926;C9JG30	Ornithine decarboxylase
SEMA6A	-0.634196	3.35283	0	+	Down	-0.571362	-0.447743	-0.551764	-1.12475	-1.24817	-1.10054	10	17	10149000	0	36.588	Q9H2E6;A0A0A0MQU6;H0Y8V9;E9PDV9;B3KU01;Q9H3T3	Q9H2E6;A0A0A0MQU6;H0Y8V9	Semaphorin-6A
MRPL15	-0.621735	4.09932	0	+	Down	2.21256	2.13908	2.23788	1.55453	1.54837	1.62142	7	12	56368000	0	19.887	Q9P015;E5RIZ4;E5RHF4	Q9P015;E5RIZ4	39S ribosomal protein L15, mitochondrial
MRPS21	-0.618394	3.17686	0	+	Down	-0.770747	-0.96971	-0.825518	-1.52384	-1.45721	-1.4401	2	11	80384000	0	10.863	P82921	P82921	28S ribosomal protein S21, mitochondrial
GLIPR2	-0.618168	4.41614	0	+	Down	0.613523	0.541308	0.620173	-0.0384474	-0.0505781	0.00952435	5	12	79535000	0	17.954	Q9H4G4;Q5VZR0;A0A088AWP7;A0A087WUM5	Q9H4G4;Q5VZR0	Golgi-associated plant pathogenesis-related protein 1
H2AFY2	-0.61443	5.77055	0	+	Down	1.15727	1.18262	1.20564	0.565253	0.564685	0.572305	5	9	17803000	0	16.061	Q9P0M6;A0A7I2YQD6;A0A7I2V412;A0A7I2V423;A0A7I2YQR8;A0A7I2V6E9;A0A7I2V2N7;A0A7I2V3R0;A0A7I2V522;A0A7I2V3Z8;A0A7I2V3M7;Q5SQT3;A0A7I2V3B3;A0A7I2V5A9;A0A7I2V5G0;A0A7I2V583	Q9P0M6;A0A7I2YQD6;A0A7I2V412;A0A7I2V423;A0A7I2YQR8;A0A7I2V6E9;A0A7I2V2N7;A0A7I2V3R0	Core histone macro-H2A.2
MRPL30	-0.612015	3.68595	0	+	Down	-1.02211	-1.1665	-1.04955	-1.72438	-1.67026	-1.67956	2	2	15665000	0	15.573	Q8TCC3	Q8TCC3	39S ribosomal protein L30, mitochondrial
	-0.610347	2.36744	0	+	Down	-4.88341	-4.66388	-4.59682	-5.39402	-5.37273	-5.20841	1	3	7584200	0.00018086	6.0683	A0A3B3IRU2;A0A3B3ISH1	A0A3B3IRU2
PARP1	-0.605176	3.99709	0	+	Down	6.96353	6.89136	6.96269	6.29372	6.3138	6.39452	60	423	2179700000	0	323.31	P09874;A0A7I2V3E1;A0A7I2V625;A0A7I2V5E9;A0A7I2V384	P09874;A0A7I2V3E1	Poly [ADP-ribose] polymerase 1
HOMER2	-0.60517	4.55515	0	+	Down	0.160344	0.0733652	0.15052	-0.477498	-0.487617	-0.466166	6	10	25389000	0	18.436	Q9NSB8;H0YNR9;Q86YM7	Q9NSB8	Homer protein homolog 2
SIRT1	-0.604725	2.89236	0	+	Down	1.76855	2.0252	1.91989	1.28348	1.30557	1.3104	12	27	44324000	0	152.84	Q96EB6;B0QZ35;E9PC49	Q96EB6;B0QZ35;E9PC49	NAD-dependent protein deacetylase sirtuin-1;SirtT1 75 kDa fragment
GALNT2	-0.603194	4.92235	0	+	Down	2.84608	2.82652	2.87116	2.20924	2.25232	2.27262	19	44	80138000	0	79.272	Q10471;Q8N4A0;F8VUJ3	Q10471	Polypeptide N-acetylgalactosaminyltransferase 2;Polypeptide N-acetylgalactosaminyltransferase 2 soluble form
NDUFB8	-0.595087	3.15598	0	+	Down	-3.68131	-3.7631	-3.87059	-4.35482	-4.32011	-4.42533	1	2	1431500	0.0012203	2.8571	O95169;K9J7I2;E9PQ68	O95169;K9J7I2;E9PQ68	NADH dehydrogenase [ubiquinone] 1 beta subcomplex subunit 8, mitochondrial
B2M	-0.593719	4.03666	0	+	Down	2.27977	2.17947	2.20508	1.63955	1.65886	1.58476	3	20	1464000000	0	42.777	P61769;H0YLF3;F5H6I0	P61769;H0YLF3;F5H6I0	Beta-2-microglobulin;Beta-2-microglobulin form pI 5.3
ADA	-0.592696	2.2452	0	+	Down	-3.72935	-3.79086	-3.7436	-4.51492	-4.14513	-4.38185	3	8	2782800	0	9.5419	P00813;F5GWI4;F5GXW0	P00813;F5GWI4	Adenosine deaminase
KDM5B	-0.590055	5.72613	0	+	Down	-1.10193	-1.11965	-1.08453	-1.67348	-1.69722	-1.70558	5	6	1191100	0	11.246	Q9UGL1;B3KV94;A0A3B3ISE6;A0A3B3ITJ7;A0A3B3ITE7;A0A3B3IT25;A0A3B3IS40;A0A3B3ITA8;A0A3B3ITA9;A0A3B3IT51;A0A3B3IT85	Q9UGL1;B3KV94;A0A3B3ISE6;A0A3B3ITJ7;A0A3B3ITE7;A0A3B3IT25;A0A3B3IS40;A0A3B3ITA8	Lysine-specific demethylase 5B
COX7A2L	-0.589774	4.08127	0	+	Down	-1.46746	-1.5893	-1.50305	-2.11011	-2.10786	-2.11117	2	5	17765000	0	18.969	O14548;E5RJZ1;H0YBD2	O14548;E5RJZ1;H0YBD2	Cytochrome c oxidase subunit 7A-related protein, mitochondrial
PRPF40A	-0.584378	3.16445	0	+	Down	-3.99575	-4.19666	-4.10368	-4.71813	-4.64774	-4.68334	1	2	920220	0.0019365	2.438	H0YG38	H0YG38
NDUFA7	-0.583355	4.61036	0	+	Down	-0.252286	-0.275491	-0.276243	-0.836776	-0.817025	-0.900285	6	11	131350000	0	25.101	O95182;M0R0N0;M0R1K9	O95182;M0R0N0	NADH dehydrogenase [ubiquinone] 1 alpha subcomplex subunit 7
CLIP1	-0.57334	4.22875	0	+	Down	2.67063	2.76051	2.76773	2.1488	2.15445	2.17561	29	64	29603000	0	119.7	P30622;J3KP58;F5H0N7;F5H6A0;A0A3B3ITA2;F5H1T5;F5H367;F5H270;A0A3B3IS27	P30622;J3KP58;F5H0N7;F5H6A0	CAP-Gly domain-containing linker protein 1
BCL11B	-0.572439	3.05746	0	+	Down	-3.94156	-3.80063	-3.87386	-4.36178	-4.53356	-4.43801	1	1	410170	0.0013614	2.7144	Q9C0K0;D3YTK1	Q9C0K0;D3YTK1	B-cell lymphoma/leukemia 11B
BMP2K	-0.571136	1.50632	0.00427168	+	Down	-6.85871	-6.74245	-6.97214	-7.75254	-7.24476	-7.28941	6	8	2329000	0	31.177	Q9NSY1;H0Y9P1;Q5H9B9;K4DI97	Q9NSY1;H0Y9P1	BMP-2-inducible protein kinase
EGLN1	-0.570907	5.54872	0	+	Down	1.5555	1.55689	1.58528	1.0073	1.00545	0.972201	10	25	35510000	0	54.847	Q9GZT9;A0A590UJK7;A0A590UJT7;A0A590UJ78;A0A590UJD6;A0A590UJZ0	Q9GZT9	Egl nine homolog 1
LPGAT1	-0.568549	1.58774	0.00322222	+	Down	-2.88595	-3.30031	-2.96686	-3.82234	-3.56264	-3.47378	2	4	1396400	0.00019369	7.8707	Q92604	Q92604	Acyl-CoA:lysophosphatidylglycerol acyltransferase 1
ZNF200	-0.56535	2.9014	0	+	Down	-5.64147	-5.53443	-5.43438	-6.03922	-6.16314	-6.10396	1	1	217580	0.00063816	3.5657	P98182	P98182	Zinc finger protein 200
MRPL55	-0.560224	4.02347	0	+	Down	-1.47232	-1.39217	-1.42997	-1.99829	-2.03481	-1.94204	5	8	29207000	0	20.63	Q7Z7F7;X6R631;X6RIW1	Q7Z7F7;X6R631	39S ribosomal protein L55, mitochondrial
UQCRQ	-0.559606	3.70643	0	+	Down	0.84584	0.823976	0.928865	0.324903	0.250905	0.344056	4	10	208910000	0.00018182	6.2122	O14949	O14949	Cytochrome b-c1 complex subunit 8
DMD	-0.558584	3.21783	0	+	Down	-2.19599	-2.34366	-2.23942	-2.77431	-2.79007	-2.89045	3	8	1328200	0	10.029	A0A5H1ZRP9;A0A5H1ZRQ8;H0Y304;P11532;A0A5H1ZRP7;A0A5H1ZRR9;A0A5H1ZRQ1;A0A087WV90;A0A5H1ZRP8;A0A087WTU7;A0A075B6G3;H0Y3E8	A0A5H1ZRP9;A0A5H1ZRQ8;H0Y304;P11532;A0A5H1ZRP7;A0A5H1ZRR9;A0A5H1ZRQ1;A0A087WV90;A0A5H1ZRP8;A0A087WTU7;A0A075B6G3	Dystrophin
MORC2	-0.555814	2.85188	0	+	Down	-2.43677	-2.2107	-2.35566	-2.84173	-2.90596	-2.92287	8	10	3230200	0	15.24	Q9Y6X9;A0A6Q8PGC6	Q9Y6X9	MORC family CW-type zinc finger protein 2
MSTO1	-0.551927	3.77696	0	+	Down	1.49461	1.40263	1.49484	0.877248	0.895307	0.963744	11	26	57101000	0	50.998	Q9BUK6;A0A3B3IUD2	Q9BUK6;A0A3B3IUD2	Protein misato homolog 1
UCK2	-0.54971	4.22748	0	+	Down	1.9978	1.90619	1.94305	1.41137	1.41865	1.36788	8	24	131600000	0	55.456	Q9BZX2;A0A2R8Y653	Q9BZX2;A0A2R8Y653	Uridine-cytidine kinase 2
UQCRB	-0.549701	4.28615	0	+	Down	2.35163	2.33513	2.42734	1.82844	1.80291	1.83366	8	28	590270000	0	22.764	P14927;B7Z2R2;E5RHG9	P14927;B7Z2R2;E5RHG9	Cytochrome b-c1 complex subunit 7
NBPF10;NBPF9;NBPF14;NBPF19;NBPF8;NBPF15;NBPF12;NBPF11;NBPF3;NBPF26;NOTCH2NL;NBPF1	-0.548319	4.09841	0	+	Down	-2.93557	-2.95437	-2.99309	-3.46497	-3.50001	-3.56301	2	7	1103300	0.00034341	4.8454	Q6P3W6;A0A087WVG0;A0A087WVE3;P0DPF2;A0A087WUL8;A0A075B762;A0A087WVU4;A0A087WZJ2;A0A087WVC7;A0A075B7A3;P0DPF3;A0A087WZE1;A0A087WYQ9;A0A075B757;A0A075B6G5;A0A087WTW4;Q3BBV2;Q8N660;H7BY70;A0A087WYI5;A0A087WW93;A0A087WY24;Q86T75;Q5TI25;Q5TAG4;Q9H094;A0A087WY62;B4DH59;A0A087WVG8;A0A075B764;H7BZX4;A0A087WZB6;A0A087X002;A0A087WWQ1;A0A087WTH4;A0A075B7F9;A0A494C053;Q3BBV0;A0A087WU30;A0A087WZS8;A0A087X288	Q6P3W6;A0A087WVG0;A0A087WVE3;P0DPF2;A0A087WUL8;A0A075B762;A0A087WVU4;A0A087WZJ2;A0A087WVC7;A0A075B7A3;P0DPF3;A0A087WZE1;A0A087WYQ9;A0A075B757;A0A075B6G5;A0A087WTW4;Q3BBV2;Q8N660;H7BY70;A0A087WYI5;A0A087WW93;A0A087WY24;Q86T75;Q5TI25;Q5TAG4;Q9H094;A0A087WY62;B4DH59;A0A087WVG8;A0A075B764;H7BZX4;A0A087WZB6;A0A087X002;A0A087WWQ1;A0A087WTH4;A0A075B7F9;A0A494C053;Q3BBV0;A0A087WU30;A0A087WZS8;A0A087X288	Neuroblastoma breakpoint family member 10;Putative neuroblastoma breakpoint family member 8;Neuroblastoma breakpoint family member 15;Neuroblastoma breakpoint family member 11;Neuroblastoma breakpoint family member 14;Neuroblastoma breakpoint family member 12;Neuroblastoma breakpoint family member 3;Neuroblastoma breakpoint family member 26;Neuroblastoma breakpoint family member 1
RASAL2	-0.547324	3.91339	0	+	Down	-0.0422659	-0.0251665	-0.106714	-0.551129	-0.624795	-0.640195	9	13	3690100	0	25.617	Q9UJF2;H0Y638	Q9UJF2	Ras GTPase-activating protein nGAP
RHBDF2	-0.546838	2.96428	0	+	Down	-4.69041	-4.61179	-4.76303	-5.15003	-5.31612	-5.2396	1	5	1620900	0.00032971	4.0448	Q6PJF5	Q6PJF5	Inactive rhomboid protein 2
TPM3	-0.54644	2.22825	0	+	Down	5.00375	4.91936	5.14558	4.60456	4.48985	4.33496	26	169	3423200000	0	273.28	A0A087WWU8;D6R904;A0A494C0G0;Q5VU61	A0A087WWU8;D6R904
PROM1	-0.544901	3.43451	0	+	Down	-3.19534	-3.26654	-3.33885	-3.80244	-3.7724	-3.8606	2	3	1100400	0.00062962	3.4099	O43490	O43490	Prominin-1
ADSS	-0.542856	3.61222	0	+	Down	3.5458	3.47917	3.58895	2.93831	3.00668	3.04036	20	74	332710000	0	170.2	P30520;Q8N142;G3V5D8;G3V232	P30520	Adenylosuccinate synthetase isozyme 2
NDUFV3	-0.540504	3.61221	0	+	Down	-2.5126	-2.42526	-2.43143	-2.94446	-2.98752	-3.05883	1	2	12593000	0.00063462	3.5048	P56181	P56181	NADH dehydrogenase [ubiquinone] flavoprotein 3, mitochondrial
POU5F1	-0.538573	5.1113	0	+	Down	1.12297	1.1005	1.11072	0.582467	0.596206	0.53979	9	18	152050000	0	43.324	Q01860;M1S623;F2Z381;Q06416;P20265;A0A1W2PP83;A0A2R8Y739;Q03052	Q01860;M1S623;F2Z381	POU domain, class 5, transcription factor 1;POU domain protein
TFAP2C	-0.536931	5.51563	0	+	Down	-1.80497	-1.79942	-1.78332	-2.33091	-2.31168	-2.35591	3	4	7846300	0.00020251	9.1242	Q92754;A2A2R7	Q92754	Transcription factor AP-2 gamma
AGPAT9	-0.534349	3.4551	0	+	Down	-0.569278	-0.536986	-0.638617	-1.06712	-1.18766	-1.09315	4	10	8864900	0	19.474	Q53EU6	Q53EU6	Glycerol-3-phosphate acyltransferase 3
HLA-B	-0.533745	3.18826	0	+	Down	0.743333	0.702024	0.60401	0.18049	0.191741	0.0759001	1	7	27208000	0	16.493	P01889;A0A1W2PPR8;F6U0H7	P01889;A0A1W2PPR8	HLA class I histocompatibility antigen, B-7 alpha chain
PLEC	-0.531706	6.19322	0	+	Down	5.77286	5.77649	5.78248	5.24105	5.23239	5.26328	160	413	93298000	0	323.31	Q15149	Q15149	Plectin
LBR	-0.531664	3.95234	0	+	Down	3.28044	3.23096	3.23688	2.66552	2.77444	2.71333	8	34	187620000	0	58.947	Q14739;A0A494C1L1;C9JXK0;C9JES9	Q14739;A0A494C1L1;C9JXK0	Lamin-B receptor
VPS39	-0.531229	2.11978	0.000690265	+	Down	-2.87005	-2.81087	-3.08216	-3.58675	-3.37079	-3.39923	2	3	875730	0.00063939	3.5952	Q96JC1	Q96JC1	Vam6/Vps39-like protein
MRPL20	-0.530757	3.40663	0	+	Down	-0.405093	-0.504472	-0.520624	-1.03873	-0.943139	-1.04059	3	4	19477000	0	9.4649	Q9BYC9;I3L2X1	Q9BYC9	39S ribosomal protein L20, mitochondrial
ATE1	-0.525892	2.34613	0	+	Down	-7.37278	-7.16399	-7.4631	-7.86304	-7.89546	-7.81905	1	1	80547	0.00063131	3.4518	O95260;F8WAC9;H0Y5C2	O95260;F8WAC9	Arginyl-tRNA--protein transferase 1
MRPL51	-0.524612	2.40579	0	+	Down	-1.5266	-1.75844	-1.65874	-2.16168	-2.27528	-2.08066	3	4	23839000	0.00018907	7.3039	Q4U2R6;M0R176;A0A087WU28;A0A0B4J2C1	Q4U2R6	39S ribosomal protein L51, mitochondrial
ABL2	-0.524049	2.77602	0	+	Down	-1.01642	-0.910489	-0.95406	-1.36698	-1.50561	-1.58052	4	5	3100700	0.00020169	8.9377	P42684	P42684	Abelson tyrosine-protein kinase 2
ZNF274	-0.523002	2.33105	0	+	Down	-5.45556	-5.50407	-5.59026	-6.14083	-5.87557	-6.1025	2	4	269760	0.00034323	4.8387	Q96GC6;A0A0A0MR47	Q96GC6;A0A0A0MR47	Neurotrophin receptor-interacting factor homolog
MRPL47	-0.52049	5.17645	0	+	Down	0.801784	0.84232	0.817223	0.30893	0.314965	0.275962	7	16	71036000	0	33.545	Q9HD33	Q9HD33	39S ribosomal protein L47, mitochondrial
PYGB	-0.518967	5.28165	0	+	Down	4.62399	4.57127	4.60386	4.07313	4.08227	4.08682	45	134	292560000	0	313.84	P11216;P11217;H0Y4Z6	P11216	Glycogen phosphorylase, brain form
MRPL45	-0.517345	4.44866	0	+	Down	1.39135	1.33529	1.36997	0.880326	0.812205	0.852038	7	17	30330000	0	23.343	Q9BRJ2;A0A0G2JMS5;A0A087WU62;A0A087X2D5	Q9BRJ2;A0A0G2JMS5;A0A087WU62;A0A087X2D5	39S ribosomal protein L45, mitochondrial
PPIP5K2	-0.512578	3.70834	0	+	Down	-1.37652	-1.48243	-1.35777	-1.91741	-1.92691	-1.91013	7	16	5013800	0	21.015	O43314;A0A087WZV0;A0A087WWN8;H0Y9M0;D6RBU4	O43314;A0A087WZV0;A0A087WWN8	Inositol hexakisphosphate and diphosphoinositol-pentakisphosphate kinase 2
ISG20L2	-0.51211	4.1956	0	+	Down	0.781379	0.728869	0.789385	0.255507	0.215026	0.292769	5	12	38546000	0	12.303	Q9H9L3	Q9H9L3	Interferon-stimulated 20 kDa exonuclease-like 2
CACYBP	-0.511811	4.20451	0	+	Down	5.25635	5.16909	5.2145	4.67259	4.71042	4.72151	15	102	1928100000	0	155.26	Q9HB71;B2ZWH1	Q9HB71	Calcyclin-binding protein
APOA1BP	-0.511287	4.12699	0	+	Down	2.74795	2.65351	2.67912	2.16717	2.20537	2.17419	9	26	137410000	0	59.725	Q8NCW5;Q5T3I4;Q5T3I3	Q8NCW5;Q5T3I4	NAD(P)H-hydrate epimerase
PITX1	-0.510503	1.8727	0.00227949	+	Down	-2.85393	-3.02264	-2.99704	-3.26859	-3.64286	-3.49367	3	3	5653800	0.00017565	5.4147	P78337;Q99697;D6RFI4	P78337	Pituitary homeobox 1
MRPL50	-0.510482	4.90044	0	+	Down	0.460835	0.43897	0.453821	-0.0254011	-0.0638742	-0.0885458	5	14	51783000	0	36.77	Q8N5N7	Q8N5N7	39S ribosomal protein L50, mitochondrial
PGRMC1	-0.509028	2.67583	0	+	Down	4.11095	4.15352	4.27655	3.73708	3.70845	3.56841	13	98	2407800000	0	165.03	O00264	O00264	Membrane-associated progesterone receptor component 1
PPIP5K2	-0.508716	3.72635	0	+	Down	-2.37044	-2.46671	-2.35317	-2.93566	-2.89002	-2.89078	1	2	993410	0.00018943	7.3338	H0Y9S9;K7ENU7	H0Y9S9;K7ENU7
PIPSL	-0.506135	3.29018	0	+	Down	-3.43585	-3.4068	-3.53056	-3.93593	-3.9273	-4.02839	3	4	3517500	0.00018129	6.1255	A2A3N6	A2A3N6	Putative PIP5K1A and PSMD4-like protein
MRPL9	-0.505116	3.77424	0	+	Down	0.164012	0.249227	0.258247	-0.259637	-0.324819	-0.259408	7	10	29578000	0	21.761	Q9BYD2;Q5SZR1;A0A1W2PQB6;A0A1W2PS92;A0A1W2PPK1;A0A1W2PPE5;A0A1W2PRK9	Q9BYD2;Q5SZR1	39S ribosomal protein L9, mitochondrial
SLC38A5	-0.50472	3.81083	0	+	Down	1.45626	1.42871	1.53644	0.939509	0.996415	0.97132	5	21	72566000	0	19.667	Q8WUX1;C9JJU1;C9JMY2;C9JHH7;C9JWG4;C9JNK4;A0A087X1I6	Q8WUX1;C9JJU1;C9JMY2;C9JHH7;C9JWG4;C9JNK4	Sodium-coupled neutral amino acid transporter 5
PLA2G4A	-0.502615	5.23264	0	+	Down	2.70168	2.69535	2.6894	2.22298	2.18356	2.17205	17	39	66661000	0	106.16	P47712	P47712	Cytosolic phospholipase A2;Phospholipase A2;Lysophospholipase
HLA-A	-0.502481	4.7839	0	+	Down	4.12841	4.11649	4.14378	3.63	3.59295	3.6583	20	95	543330000	0	266.32	Q53Z42;A0A140T9I0;A0A140T9X5;A0A140T913;A0A140T955;A0A140T933;A0A1W2PPQ2;A0A1W2PRT9;A0A140T975;A0A140T941;A0A1W2PQS8;Q9GJ45;A0A1W2PS39;A0A140T9Z6;Q5RJ27;B0UXQ0	Q53Z42;A0A140T9I0;A0A140T9X5;A0A140T913;A0A140T955;A0A140T933;A0A1W2PPQ2;A0A1W2PRT9
TIMM17A	-0.501828	3.54212	0	+	Down	-0.148791	-0.27889	-0.242634	-0.747571	-0.692496	-0.735732	3	9	67343000	0	32.305	Q99595	Q99595	Mitochondrial import inner membrane translocase subunit Tim17-A
BPNT1	-0.501535	2.64441	0	+	Down	1.56101	1.39089	1.56097	0.98087	0.938342	1.08905	11	30	69119000	0	45.311	O95861;A6NF51;F8VVW8;F8VZG4;F8W1J0;F8VRY7	O95861;A6NF51	3(2),5-bisphosphate nucleotidase 1
PIF1	-0.499963	0.880356	0.0279946			-7.34175	-7.67777	-7.29575	-8.16219	-7.46757	-8.1854	1	1	68492	0.00063391	3.4879	Q9H611	Q9H611	ATP-dependent DNA helicase PIF1
ZNF496	-0.496051	2.58206	0	+	Down	-3.89671	-3.72955	-3.76969	-4.26285	-4.22011	-4.40113	1	2	1239000	0.0001904	7.4241	Q96IT1;A0A0C4DGR5	Q96IT1;A0A0C4DGR5	Zinc finger protein 496
SLIT3	-0.496045	1.27112	0.00976313	+	Down	-2.01822	-2.29878	-2.32724	-2.87663	-2.40258	-2.85316	1	5	3775300	0.0069234	1.8944	O75094;A0A0A0MSC8	O75094;A0A0A0MSC8	Slit homolog 3 protein
NVL	-0.494649	4.89685	0	+	Down	2.5093	2.54034	2.55003	2.01432	2.03734	2.06406	30	63	58109000	0	160.7	O15381;E9PH71;C9J6P7;C9JP83;E7EWK7;E9PGD8;F8WF01	O15381;E9PH71	Nuclear valosin-containing protein-like
ERVK-9;ERVK-6;ERVK-24;ERVK-7;ERVK-19;ERVK-8;HERVK_113;ERVK-10;ERVK-21	-0.494027	4.3111	0	+	Down	0.612374	0.59093	0.556934	0.133887	0.0646048	0.0796671	9	17	10910000	0	24.311	P63128;Q7LDI9;P63145;P63130;P63126;Q9YNA8;P62685;P62684;P87889;P62683;Q9HDB9	P63128;Q7LDI9;P63145;P63130;P63126;Q9YNA8;P62685;P62684;P87889;P62683	Endogenous retrovirus group K member 9 Pol protein;Protease;Reverse transcriptase/ribonuclease H;Endogenous retrovirus group K member 6 Gag polyprotein;Endogenous retrovirus group K member 24 Gag polyprotein;Endogenous retrovirus group K member 7 Gag polyprotein;Endogenous retrovirus group K member 9 Gag polyprotein;Endogenous retrovirus group K member 19 Gag polyprotein;Endogenous retrovirus gro…
ZBTB24	-0.493151	1.31071	0.00982322	+	Down	-3.72113	-4.03506	-3.65258	-4.55475	-4.20416	-4.12931	1	4	2039500	0.00017544	5.3866	O43167	O43167	Zinc finger and BTB domain-containing protein 24
NCEH1	-0.492475	4.37197	0	+	Down	-2.50091	-2.51431	-2.44783	-2.98104	-3.00648	-2.95295	3	5	3762300	0	21.614	Q6PIU2;H7C046;A0A0A0MTJ9	Q6PIU2;H7C046;A0A0A0MTJ9	Neutral cholesterol ester hydrolase 1
MRPL19	-0.49225	3.94587	0	+	Down	1.28566	1.28152	1.26157	0.72062	0.820828	0.810544	8	12	30780000	0	32.551	P49406;S4R3W9;H7C2J0;S4R455;A0A0A0MRF4	P49406;S4R3W9	39S ribosomal protein L19, mitochondrial
MRPL42	-0.491669	3.97219	0	+	Down	-0.242127	-0.147191	-0.200756	-0.696034	-0.656404	-0.712644	2	4	48815000	0.0002045	9.4074	Q9Y6G3;S4R360;J3KPP0;S4R2Z7	Q9Y6G3;S4R360;J3KPP0;S4R2Z7	39S ribosomal protein L42, mitochondrial
GTF2H2C;GTF2H2	-0.48949	3.94747	0	+	Down	-0.862967	-0.902072	-0.965181	-1.42217	-1.37731	-1.39921	4	8	8683600	0.00018954	7.3493	Q6P1K8;Q13888;D6RIT7;D6RGC9;R4GMS9;D6RJD3;D6RID8;D6RAW1	Q6P1K8;Q13888;D6RIT7;D6RGC9;R4GMS9;D6RJD3;D6RID8	General transcription factor IIH subunit 2-like protein;General transcription factor IIH subunit 2
MT1X	-0.484557	3.49579	0	+	Down	-1.98118	-2.08443	-2.09037	-2.50472	-2.52532	-2.57961	1	6	44021000	0.00062735	3.3499	P80297;U3KQD7	P80297	Metallothionein-1X
RCOR3	-0.483731	2.89096	0	+	Down	-3.82676	-3.89045	-3.96607	-4.33246	-4.46711	-4.3349	3	4	2050300	0.00076746	2.9772	Q9P2K3;E9PQE5;E9PR63;E9PPC5	Q9P2K3;E9PQE5	REST corepressor 3
POLR2I	-0.483723	2.19639	0.000659619	+	Down	-3.78901	-3.64954	-3.52124	-4.08339	-4.23811	-4.08946	3	6	8782700	0.00020268	9.1477	P36954;K7EKS1;K7EK49	P36954;K7EKS1	DNA-directed RNA polymerase II subunit RPB9
TRIM27	-0.483591	3.91234	0	+	Down	0.33393	0.22313	0.268658	-0.202075	-0.220738	-0.202241	6	10	12274000	0	31.33	P14373;A0A0G2JIZ4;A0A140T9B9;A0A140T9N6;A0A140T9V9;H0Y551	P14373;A0A0G2JIZ4	Zinc finger protein RFP
NDUFS4	-0.483321	2.88609	0	+	Down	-1.95487	-2.02174	-1.843	-2.42539	-2.47392	-2.37026	1	2	7830400	0.00034141	4.748	O43181	O43181	NADH dehydrogenase [ubiquinone] iron-sulfur protein 4, mitochondrial
SMG7	-0.478788	3.66505	0	+	Down	-1.25618	-1.3438	-1.28517	-1.81561	-1.78315	-1.72275	7	12	4559500	0	22.981	Q92540;B1ALB4;E9PD50;E9PEK3;D6RAD0;E9PBK2	Q92540;B1ALB4;E9PD50	Protein SMG7
CHD3	-0.478755	3.78167	0	+	Down	-4.69957	-4.60552	-4.59572	-5.13501	-5.10019	-5.10188	1	1	1820500	0.0060799	1.9665	H7C0J3;H7C3H7	H7C0J3;H7C3H7
PMVK	-0.475259	4.4047	0	+	Down	2.23482	2.17016	2.1762	1.70908	1.70292	1.7434	11	42	234680000	0	60.065	Q15126	Q15126	Phosphomevalonate kinase
UXT	-0.474634	3.18302	0	+	Down	-4.31247	-4.35233	-4.24622	-4.81002	-4.82323	-4.70167	2	3	2064100	0.00019693	8.3468	Q9UBK9;S4R2Z4	Q9UBK9;S4R2Z4	Protein UXT
UCHL5	-0.474436	5.33085	0	+	Down	-1.30372	-1.34967	-1.33206	-1.81019	-1.80379	-1.79478	1	7	14414000	0	17.197	Q5LJA5;Q5LJB0;H0Y636;H0Y4K0	Q5LJA5;Q5LJB0	Ubiquitin carboxyl-terminal hydrolase
DARS2	-0.474138	3.32973	0	+	Down	1.76704	1.61635	1.69267	1.19384	1.22484	1.23498	14	27	63876000	0	55.537	Q6PI48;A0A3B3ISK7;A0A3B3IT01;A0A3B3ITS3;A0A3B3IS01;A0A3B3IS54;A0A3B3ITK9;A0A3B3IT89	Q6PI48;A0A3B3ISK7;A0A3B3IT01;A0A3B3ITS3;A0A3B3IS01;A0A3B3IS54;A0A3B3ITK9	Aspartate--tRNA ligase, mitochondrial
TOR1AIP1	-0.473343	3.06118	0	+	Down	-1.42856	-1.55785	-1.40924	-1.98791	-1.90562	-1.92216	1	3	11969000	0	17.057	J3KN66	J3KN66
HDGF	-0.472406	3.73565	0	+	Down	4.43656	4.48172	4.52918	4.04683	4.01656	3.96686	15	85	958350000	0	279.7	P51858	P51858	Hepatoma-derived growth factor
CD70	-0.470297	3.10623	0	+	Down	0.650496	0.708568	0.613329	0.250413	0.104798	0.206292	3	11	84204000	0	12.217	P32970	P32970	CD70 antigen
C9orf40	-0.468942	2.14183	0.00111554	+	Down	-3.2048	-2.96335	-3.24332	-3.65675	-3.55106	-3.61048	3	11	10871000	0	12.787	Q8IXQ3	Q8IXQ3	Uncharacterized protein C9orf40
COLGALT2	-0.467498	1.6405	0.00538988	+	Down	-6.57179	-6.73965	-6.3197	-7.03699	-7.07304	-6.9236	1	2	287960	0.0003296	4.0411	Q8IYK4;A0A3B3IT37	Q8IYK4;A0A3B3IT37	Procollagen galactosyltransferase 2
ICT1	-0.466844	2.18409	0.000884381	+	Down	-0.529796	-0.286975	-0.552517	-0.893762	-0.894193	-0.981866	5	9	34980000	0	12.989	Q14197;J3KS15;J3QRF8	Q14197;J3KS15	Peptidyl-tRNA hydrolase ICT1, mitochondrial
MUS81	-0.465545	2.03146	0.00210841	+	Down	-6.70843	-6.63317	-6.48606	-7.07733	-7.20242	-6.94455	1	2	1054700	0.00077736	3.2068	Q96NY9;E9PL60;E9PII7;H0YDE3;H0YDU2;E9PRI1	Q96NY9;E9PL60;E9PII7;H0YDE3;H0YDU2;E9PRI1	Crossover junction endonuclease MUS81
CAGE1	-0.460678	2.1083	0.00167816	+	Down	1.86748	1.88694	1.67183	1.37692	1.43978	1.22752	2	6	17481000	0.0013628	2.7323	Q8TC20;E7EUJ7;D6RCC6	Q8TC20;E7EUJ7;D6RCC6	Cancer-associated gene 1 protein
MRPL24	-0.457661	2.53642	0.000298077	+	Down	-0.162538	-0.207786	-0.173735	-0.650041	-0.51402	-0.75298	4	5	26452000	0	9.4948	Q96A35;X6RIR5;X6RHI2;X6RJ73	Q96A35	39S ribosomal protein L24, mitochondrial
CSTF2T	-0.454416	3.57496	0	+	Down	-1.76716	-1.75756	-1.70843	-2.26427	-2.16261	-2.16952	6	11	13666000	0	22.382	Q9H0L4	Q9H0L4	Cleavage stimulation factor subunit 2 tau variant
S100A13	-0.451252	2.75674	0	+	Down	0.694493	0.794597	0.836725	0.404389	0.31351	0.254159	4	11	208360000	0	16.051	Q99584	Q99584	Protein S100-A13
SHC1	-0.451149	3.70359	0	+	Down	0.236514	0.311721	0.315134	-0.125762	-0.205396	-0.158919	7	11	10552000	0	19.352	P29353;H0Y539;X6R6D0;Q5T181;Q5T182;Q5T188	P29353;H0Y539;X6R6D0	SHC-transforming protein 1
ACSL4	-0.45064	4.51125	0	+	Down	2.88158	2.83852	2.85817	2.3785	2.40847	2.43937	23	51	69982000	0	115.9	O60488;D6RF95;D6RDA8;H0Y9A0	O60488	Long-chain-fatty-acid--CoA ligase 4
FLJ25801;TRIML2	-0.450064	1.97441	0.00217678	+	Down	-4.35256	-4.25812	-4.29332	-4.56194	-4.8246	-4.86765	1	1	4229500	0.00033944	4.6417	Q6T5J5;J3KNI5;Q8N7C3	Q6T5J5;J3KNI5;Q8N7C3	Probable E3 ubiquitin-protein ligase TRIML2
FLAD1	-0.449756	2.85399	0	+	Down	0.711909	0.884908	0.834032	0.332414	0.339009	0.410159	16	30	31062000	0	51.447	Q8NFF5;Q5T196;Q5T191;Q5T190	Q8NFF5;Q5T196	FAD synthase;Molybdenum cofactor biosynthesis protein-like region;FAD synthase region
USF1	-0.448979	4.10729	0	+	Down	-0.686069	-0.749724	-0.663898	-1.13165	-1.15647	-1.15851	5	9	26270000	0	18.549	P22415;B1AQP1;E9PME6;H0YD59;M0R1C6	P22415;B1AQP1;E9PME6	Upstream stimulatory factor 1
MRPL11	-0.448231	3.49099	0	+	Down	2.61877	2.51076	2.55694	2.07468	2.11258	2.15452	8	27	119990000	0	52.26	Q9Y3B7;E9PQB6;H0YCD5	Q9Y3B7	39S ribosomal protein L11, mitochondrial
UAP1	-0.447895	3.80197	0	+	Down	1.8148	1.87758	1.87577	1.36125	1.41703	1.44618	7	21	50449000	0	62.038	Q16222	Q16222	UDP-N-acetylhexosamine pyrophosphorylase;UDP-N-acetylgalactosamine pyrophosphorylase;UDP-N-acetylglucosamine pyrophosphorylase
RPL22L1	-0.445963	4.03644	0	+	Down	2.02027	1.94426	1.95342	1.52539	1.50197	1.55271	3	21	1563700000	0	37.135	Q6P5R6;C9JYQ9;H0Y8C2	Q6P5R6;C9JYQ9;H0Y8C2	60S ribosomal protein L22-like 1
DPYSL3	-0.444978	3.83596	0	+	Down	1.90177	1.79433	1.85766	1.41214	1.3974	1.40929	12	27	38255000	0	57.817	Q14195;H0YBT4;D6RF19	Q14195	Dihydropyrimidinase-related protein 3
MRPL44	-0.444389	4.14	0	+	Down	1.31699	1.23694	1.26811	0.805245	0.844789	0.838845	9	25	47825000	0	54.728	Q9H9J2	Q9H9J2	39S ribosomal protein L44, mitochondrial
AAMP	-0.441897	4.44401	0	+	Down	1.95721	1.8816	1.91383	1.47458	1.47863	1.47374	9	22	181370000	0	43.66	Q13685;C9JG97;C9JEH3;C9JTS3;H7C0R2	Q13685;C9JG97;C9JEH3;C9JTS3	Angio-associated migratory cell protein
PHKA1	-0.441566	3.4323	0	+	Down	0.801953	0.669192	0.751144	0.287955	0.316302	0.293334	14	23	11903000	0	57.217	P46020;A6NMN0;A6NIT2	P46020;A6NMN0;A6NIT2	Phosphorylase b kinase regulatory subunit alpha, skeletal muscle isoform
COX7C	-0.440017	2.10249	0.00230882	+	Down	-0.057332	-0.176583	-0.161276	-0.486697	-0.494664	-0.733882	1	5	44409000	0.00064236	3.6666	P15954;D6R9Z7	P15954;D6R9Z7	Cytochrome c oxidase subunit 7C, mitochondrial
DDX20	-0.438297	5.41527	0	+	Down	2.43439	2.45612	2.4741	2.02236	2.00719	2.02017	16	37	43595000	0	89.603	Q9UHI6;E9PJ60	Q9UHI6	Probable ATP-dependent RNA helicase DDX20
GTPBP10	-0.438032	3.68142	0	+	Down	-0.332232	-0.436563	-0.359234	-0.838799	-0.793475	-0.809852	9	13	11848000	0	14.695	A4D1E9;C9J8R7;C9JNI1;C9JEQ8;F8WBY0;F8WCN4;F8WBB5	A4D1E9;C9J8R7;C9JNI1	GTP-binding protein 10
MRPS33	-0.436887	3.74197	0	+	Down	-3.23341	-3.33748	-3.31877	-3.72587	-3.72805	-3.7464	2	4	12706000	0.00091589	2.8691	Q9Y291;C9JBY7	Q9Y291;C9JBY7	28S ribosomal protein S33, mitochondrial
STK25	-0.436547	1.97453	0.0023	+	Down	-6.04999	-6.04857	-6.28116	-6.59241	-6.45186	-6.64509	3	4	1418100	0.00020371	9.3178	O00506;C9J6L2;C9JCC0;C9J232;H7C279;C9JDH9	O00506;C9J6L2;C9JCC0;C9J232;H7C279;C9JDH9	Serine/threonine-protein kinase 25
MRPL43	-0.435882	3.03929	0	+	Down	0.896083	0.851054	0.873726	0.493461	0.476947	0.342811	4	8	70125000	0	12.512	Q8N983;H0Y6Y8;B1AL05;H0YBU8;M0R051	Q8N983;H0Y6Y8;B1AL05;H0YBU8	39S ribosomal protein L43, mitochondrial
NDUFA12	-0.434669	2.6875	0	+	Down	-1.67779	-1.74933	-1.78795	-2.22978	-2.06961	-2.2197	3	4	22716000	0.00033956	4.6446	Q9UI09;F8VXI1;F8VRD8	Q9UI09	NADH dehydrogenase [ubiquinone] 1 alpha subcomplex subunit 12
MRPL23	-0.434274	2.99937	0	+	Down	-0.670814	-0.793603	-0.676502	-1.19519	-1.1583	-1.09025	3	6	13085000	0.00018064	6.0182	Q16540;H7C2P7;A6NJD9;A8MVT4;A8MYK1	Q16540;H7C2P7;A6NJD9;A8MVT4;A8MYK1	39S ribosomal protein L23, mitochondrial
GLI3	-0.433558	1.49936	0.00805473	+	Down	-6.26459	-6.32279	-6.21461	-6.66066	-6.49836	-6.94364	1	2	265570	0.00064103	3.6294	P10071	P10071	Transcriptional activator GLI3;Transcriptional repressor GLI3R
MTO1	-0.433503	2.3954	0.000655462	+	Down	-4.38695	-4.4565	-4.60828	-4.95655	-4.85302	-4.94267	4	8	3728100	0	13.037	Q9Y2Z2;E7EWX0;E9PHR8;E7EWI1	Q9Y2Z2;E7EWX0;E9PHR8;E7EWI1	Protein MTO1 homolog, mitochondrial
PER1	-0.432984	0.790639	0.0395119			-6.4397	-6.5574	-6.86047	-7.11649	-6.64382	-7.39621	1	1	44801	0.0043745	2.0629	O15534;J3KRL7	O15534;J3KRL7	Period circadian protein homolog 1
NENF	-0.432801	1.94974	0.00299355	+	Down	2.78647	2.65392	2.78729	2.40147	2.39097	2.13683	7	27	216190000	0	40.05	Q9UMX5	Q9UMX5	Neudesin
TUBA4A	-0.432788	2.48502	0.000682713	+	Down	-2.65673	-2.86944	-2.69949	-3.17076	-3.13721	-3.21605	2	2	8354100	0.00062834	3.3707	C9JJQ8;C9JEV8;C9JQ00;C9JDL2;C9K0S6	C9JJQ8;C9JEV8;C9JQ00;C9JDL2
CALM2;CALM3;CALM1	-0.432043	1.03772	0.0229522			0.758592	1.11363	0.647663	0.647481	0.176696	0.399583	6	12	134840000	0	25.678	P0DP25;P0DP24;P0DP23;F8WBR5;M0QZ52;G3V479;E7EMB3;A0A590UJC0;G3V226;G3V361;A0A590UJI2;Q96HY3;P27482;P02585;C9J7T9	P0DP25;P0DP24;P0DP23;F8WBR5;M0QZ52;G3V479;E7EMB3
AGL	-0.431555	3.56953	0	+	Down	4.41331	4.3065	4.36279	3.90093	3.92424	3.96276	52	128	74340000	0	291.34	P35573;A0A1C7CYW1	P35573	Glycogen debranching enzyme;4-alpha-glucanotransferase;Amylo-alpha-1,6-glucosidase
GATAD2B	-0.431511	3.77095	0	+	Down	2.79583	2.72019	2.827	2.34951	2.3472	2.35177	20	47	91050000	0	179.04	Q8WXI9;A0A0U1RRM1;A0A0U1RR30;A0A0U1RR34;A0A0U1RRK3;A0A1B0GW07	Q8WXI9;A0A0U1RRM1	Transcriptional repressor p66-beta
MRPL3	-0.428411	2.89944	0	+	Down	0.692256	0.609	0.716328	0.17946	0.230868	0.322022	7	16	37951000	0	22.351	P09001;H0Y9G6;E7ETU7;E9PF06;D6RC14;D6RBQ5	P09001;H0Y9G6;E7ETU7;E9PF06	39S ribosomal protein L3, mitochondrial
FUCA2	-0.428335	1.25931	0.012635			-4.84379	-4.64421	-4.66933	-4.87829	-5.18054	-5.3835	1	2	946610	0.0023665	2.3175	Q9BTY2	Q9BTY2	Plasma alpha-L-fucosidase
MRPL41	-0.428237	4.25951	0	+	Down	1.23871	1.2948	1.24646	0.827529	0.806563	0.861175	4	17	89639000	0	24.984	Q8IXM3	Q8IXM3	39S ribosomal protein L41, mitochondrial
MTHFR	-0.427967	2.75769	0	+	Down	-5.07901	-5.02573	-5.03232	-5.5735	-5.46396	-5.3835	2	2	412560	0.0020812	2.3854	P42898;L7P8G6;A0A286YFD0;Q5SNW7;A0A286YF17	P42898;L7P8G6;A0A286YFD0;Q5SNW7;A0A286YF17	Methylenetetrahydrofolate reductase
HUWE1	-0.427381	1.82163	0.00394161	+	Down	-4.69887	-4.44367	-4.53818	-5.13428	-4.90365	-4.92493	1	1	2649200	0	11.63	A0A087X1S3	A0A087X1S3
C1orf131	-0.42592	1.54892	0.00790152	+	Down	-1.94174	-1.76469	-1.59016	-2.11973	-2.34302	-2.1116	4	7	23854000	0	13.053	Q8NDD1;Q5TBH9;Q5TBI2	Q8NDD1;Q5TBH9;Q5TBI2	Uncharacterized protein C1orf131
MB21D1	-0.423635	2.72779	0.000295943	+	Down	0.974212	0.90792	1.04017	0.620828	0.560178	0.470391	11	23	25644000	0	35.332	Q8N884	Q8N884	Cyclic GMP-AMP synthase
UGP2	-0.422634	3.65251	0	+	Down	3.67143	3.62172	3.67207	3.17938	3.23936	3.27859	22	69	205810000	0	185.43	Q16851;E7EUC7;C9J6Q0	Q16851;E7EUC7	UTP--glucose-1-phosphate uridylyltransferase
MCPH1	-0.421875	3.82604	0	+	Down	-4.37027	-4.30369	-4.31154	-4.77363	-4.77003	-4.70746	1	1	359240	0.0097212	1.7619	Q8NEM0	Q8NEM0	Microcephalin
UQCRC1	-0.421073	4.63804	0	+	Down	3.04469	3.04816	3.01078	2.6245	2.63099	2.58492	15	69	273190000	0	167.51	P31930	P31930	Cytochrome b-c1 complex subunit 1, mitochondrial
C15orf39	-0.420157	2.79836	0	+	Down	0.912143	0.962096	0.939907	0.621518	0.445195	0.48696	8	16	11855000	0	38.549	Q6ZRI6	Q6ZRI6	Uncharacterized protein C15orf39
FDPS	-0.419883	4.92623	0	+	Down	3.30813	3.27553	3.27105	2.86703	2.88229	2.84573	7	49	574350000	0	58.377	P14324;A0A087X1D8;A0A087WVN4;A0A087WTP2;A0A087X090	P14324;A0A087X1D8;A0A087WVN4	Farnesyl pyrophosphate synthase
MRPL17	-0.419801	3.49392	0	+	Down	0.245357	0.333682	0.267471	-0.0988436	-0.183873	-0.130177	4	14	47775000	0.00019654	8.3185	Q9NRX2;E9PKV2	Q9NRX2;E9PKV2	39S ribosomal protein L17, mitochondrial
CLUH	-0.4198	2.78829	0	+	Down	-1.52878	-1.64391	-1.51338	-1.97275	-2.05011	-1.92263	1	1	2078200	0.00064123	3.6388	O75153	O75153	Clustered mitochondria protein homolog
MRPL38	-0.41913	3.57846	0	+	Down	-0.953776	-1.00684	-0.890661	-1.36282	-1.36037	-1.38547	7	16	26900000	0	28.014	Q96DV4	Q96DV4	39S ribosomal protein L38, mitochondrial
SRGAP2;SRGAP2C;SRGAP2B	-0.418779	3.29811	0	+	Down	1.86763	1.77943	1.89704	1.39386	1.43006	1.46384	16	33	28681000	0	90.055	O75044;B7ZM87;A0A075B7B5;P0DJJ0;P0DMP2;A0A286YEY3;Q5VZB4;A0A075B7C8;A0A075B7E9;Q7Z6B7;A0A075B743;E9PDX4;A0A087X0L1;A0A087WW56;G5EA48;A0A075B7E6	O75044;B7ZM87;A0A075B7B5;P0DJJ0;P0DMP2;A0A286YEY3	SLIT-ROBO Rho GTPase-activating protein 2;SLIT-ROBO Rho GTPase-activating protein 2C;SLIT-ROBO Rho GTPase-activating protein 2B
ZC3H11A	-0.417871	5.58006	0	+	Down	3.05847	3.05048	3.0685	2.62817	2.63612	2.65955	21	53	85769000	0	130.66	O75152;E9PQ61;E9PBY7;A0A1W2PPR9;A0A1B0GTU1;A0A494C0C4	O75152;E9PQ61;E9PBY7	Zinc finger CCCH domain-containing protein 11A
IREB2	-0.417443	1.7013	0.00628719	+	Down	-3.03583	-3.34709	-3.15828	-3.72478	-3.55534	-3.51341	3	5	1532800	0	9.4184	P48200	P48200	Iron-responsive element-binding protein 2
TGS1	-0.416698	4.52931	0	+	Down	0.197413	0.264155	0.235987	-0.179912	-0.180974	-0.191653	8	18	11791000	0	80.837	Q96RS0	Q96RS0	Trimethylguanosine synthase
BCL11A	-0.416237	4.20175	0	+	Down	-3.8723	-3.86084	-3.93495	-4.31556	-4.29476	-4.30648	1	1	786880	0.00077244	3.101	Q9H165;A0A2U3TZJ5	Q9H165;A0A2U3TZJ5	B-cell lymphoma/leukemia 11A
IBA57	-0.416156	2.76341	0.00029108	+	Down	-0.637918	-0.778115	-0.75284	-1.19032	-1.15572	-1.07129	4	11	14288000	0	30.538	Q5T440	Q5T440	Putative transferase CAF17, mitochondrial
MCL1	-0.415625	2.94832	0	+	Down	-3.78928	-3.93983	-3.79467	-4.24557	-4.2556	-4.26948	2	6	4958000	0	10.927	Q07820;A0A7I2V2W2;A0A087WT64	Q07820;A0A7I2V2W2;A0A087WT64	Induced myeloid leukemia cell differentiation protein Mcl-1
HLA-C	-0.414444	1.90475	0.00367761	+	Down	1.83265	1.7872	1.86207	1.2271	1.48803	1.52346	12	33	151020000	0	59.188	A0A140T9M0;Q53YP1;A0A1W2PNZ7;A0A140T9W2;A0A140T9U0;A0A140T9T1	A0A140T9M0;Q53YP1;A0A1W2PNZ7;A0A140T9W2;A0A140T9U0;A0A140T9T1
FH	-0.414194	4.38785	0	+	Down	5.14972	5.11992	5.11703	4.68104	4.71813	4.74491	23	181	1163300000	0	241.61	P07954	P07954	Fumarate hydratase, mitochondrial
TADA1	-0.41305	3.90461	0	+	Down	-2.82856	-2.91499	-2.90026	-3.3115	-3.28279	-3.28866	2	3	3921700	0.00034206	4.7648	Q96BN2	Q96BN2	Transcriptional adapter 1
MRPL52	-0.411544	3.13997	0	+	Down	-1.93233	-1.9887	-1.92012	-2.3656	-2.42157	-2.28861	2	4	20797000	0	16.501	Q86TS9;G3V3U6;G5E9P5	Q86TS9;G3V3U6;G5E9P5	39S ribosomal protein L52, mitochondrial
RAD51	-0.411319	3.76099	0	+	Down	-1.13844	-1.17233	-1.07897	-1.56375	-1.54278	-1.51717	3	4	3567800	0	20.941	Q06609;Q9NZG9;E9PI54;E9PJ30;E9PNT5	Q06609	DNA repair protein RAD51 homolog 1
UBE2A	-0.411295	2.89458	0	+	Down	0.536958	0.377227	0.455053	0.00974369	0.084136	0.0414743	1	4	98217000	0.00020325	9.2266	P49459;A0A0D9SG71;A0A0D9SEZ6;A0A0R4J2E5	P49459;A0A0D9SG71;A0A0D9SEZ6;A0A0R4J2E5	Ubiquitin-conjugating enzyme E2 A
NDUFB1	-0.411275	3.56489	0	+	Down	-0.171056	-0.259927	-0.174057	-0.590152	-0.600684	-0.648028	1	3	89433000	0	14.831	O75438	O75438	NADH dehydrogenase [ubiquinone] 1 beta subcomplex subunit 1
LIN28B	-0.411223	3.532	0	+	Down	-0.55223	-0.556098	-0.471945	-0.977267	-0.933162	-0.903514	5	10	22038000	0	26.393	Q6ZN17;A0A1B0GVD3;A0A1B0GTK2	Q6ZN17;A0A1B0GVD3;A0A1B0GTK2	Protein lin-28 homolog B
HAX1	-0.410728	3.86906	0	+	Down	-2.17048	-2.18214	-2.15716	-2.53945	-2.63306	-2.56945	6	13	25010000	0	44.341	O00165;E9PIQ7;Q5VYD6	O00165;E9PIQ7	HCLS1-associated protein X-1
MRPS11	-0.40927	2.48694	0.000898969	+	Down	0.0805941	-0.0792131	0.0903149	-0.407989	-0.418704	-0.309421	4	6	58195000	0	53.263	P82912;H0YL99	P82912	28S ribosomal protein S11, mitochondrial
WDR41	-0.408202	1.70638	0.00632193	+	Down	-0.0257044	0.326724	0.177647	-0.312415	-0.186973	-0.246551	3	7	5282900	0.0001912	7.5343	Q9HAD4;H0Y9Z3;D6RE66;H0YAA3;D6RJA5;B4DHS8;D6RBY6	Q9HAD4;H0Y9Z3;D6RE66;H0YAA3	WD repeat-containing protein 41
ANK2	-0.408086	5.1272	0	+	Down	0.991157	0.965159	0.967806	0.584619	0.568185	0.547059	20	30	12111000	0	142.97	A0A5F9ZI18;A0A5F9ZGS5;A0A5F9ZHE4;A0A5F9ZHG3;A0A5F9ZHC9;A0A5F9ZH70;A0A5F9ZH30;A0A5F9ZH38;A0A5F9ZGZ5;A0A5F9ZH17;A0A5F9ZHL3;A0A5F9ZI36;A0A5F9ZGZ1;A0A5F9ZHQ3;D6RHE1;A0A5F9ZH19;A0A5F9ZH58;A0A5F9ZGX8;A0A5F9ZHL5;A0A5F9ZHA1;A0A5F9ZI69;A0A5F9ZHR8;A0A5F9ZI73;A0A5F9ZHJ4;A0A5F9ZHL9;A0A5F9ZHR2;I6L894;A0A5F9ZI30;A0A5F9ZGY3;A0A5F9ZGY4;A0A5F9ZI40;A0A5F9ZI65;A0A5F9ZHN5;A0A5F9ZH34;A0A5F9ZHY6;A0A5F9ZI53;A0A5F9ZHM6;…	A0A5F9ZI18;A0A5F9ZGS5;A0A5F9ZHE4;A0A5F9ZHG3;A0A5F9ZHC9;A0A5F9ZH70;A0A5F9ZH30;A0A5F9ZH38;A0A5F9ZGZ5;A0A5F9ZH17;A0A5F9ZHL3;A0A5F9ZI36;A0A5F9ZGZ1;A0A5F9ZHQ3;D6RHE1;A0A5F9ZH19;A0A5F9ZH58;A0A5F9ZGX8;A0A5F9ZHL5;A0A5F9ZHA1;A0A5F9ZI69;A0A5F9ZHR8;A0A5F9ZI73;A0A5F9ZHJ4;A0A5F9ZHL9;A0A5F9ZHR2;I6L894;A0A5F9ZI30;A0A5F9ZGY3;A0A5F9ZGY4;A0A5F9ZI40;A0A5F9ZI65;A0A5F9ZHN5;A0A5F9ZH34;A0A5F9ZHY6;A0A5F9ZI53;A0A5F9ZHM6;…	Ankyrin-2
MPC2	-0.407223	3.3992	0	+	Down	0.0719614	0.00608921	0.0408916	-0.426402	-0.36025	-0.316075	3	10	51313000	0	9.5907	O95563;Q5R3B4	O95563;Q5R3B4	Mitochondrial pyruvate carrier 2
TPBG	-0.407018	3.90496	0	+	Down	-0.679696	-0.72832	-0.695732	-1.07795	-1.15497	-1.09188	5	10	15893000	0	14.751	Q13641	Q13641	Trophoblast glycoprotein
RAD51C	-0.406357	3.52122	0	+	Down	-3.05736	-3.04007	-3.15087	-3.4888	-3.49568	-3.48289	3	5	5879700	0.00020387	9.3381	O43502;J3QKK3;H7C1R0;J3QLB5;E9PI66;J3QLQ2;Q7KZJ0	O43502;J3QKK3;H7C1R0	DNA repair protein RAD51 homolog 3
CCDC85B	-0.402634	2.76865	0.000501139	+	Down	-6.65752	-6.77245	-6.59883	-7.05189	-7.11066	-7.07414	3	3	7757700	0.00019681	8.3435	Q15834	Q15834	Coiled-coil domain-containing protein 85B
MLLT11	-0.401926	2.62095	0.000666667	+	Down	-0.211757	-0.396678	-0.271162	-0.662366	-0.686044	-0.736966	4	14	145020000	0	35.237	Q13015	Q13015	Protein AF1q
IDH1	-0.400578	3.77071	0	+	Down	4.56806	4.47963	4.49128	4.09275	4.11964	4.12485	19	127	618630000	0	256.82	O75874;C9J4N6;C9JJE5;C9JLU6	O75874	Isocitrate dehydrogenase [NADP] cytoplasmic
ADAR	-0.400036	4.29856	0	+	Down	4.22577	4.18887	4.18653	3.78306	3.78264	3.83535	39	158	198680000	0	273.28	P55265;A0A3B3ISX1	P55265;A0A3B3ISX1	Double-stranded RNA-specific adenosine deaminase
MRPL22	-0.39883	4.18621	0	+	Down	-0.651937	-0.712323	-0.653561	-1.09426	-1.05611	-1.06394	5	7	30564000	0	15.024	Q9NWU5;J3KQY1;E7ESL0	Q9NWU5;J3KQY1;E7ESL0	39S ribosomal protein L22, mitochondrial
TFB2M	-0.398554	2.5415	0.000895277	+	Down	0.521031	0.347175	0.447357	-0.00784206	0.0200987	0.107644	9	12	15334000	0	29.337	Q9H5Q4	Q9H5Q4	Dimethyladenosine transferase 2, mitochondrial
UQCRC2	-0.398507	5.9208	0	+	Down	2.91243	2.92474	2.90736	2.50481	2.51628	2.52792	17	61	670850000	0	215.55	P22695;H3BRG4;H3BSJ9;H3BP04;H3BUE4;H3BUI9;A0A087WVZ4	P22695;H3BRG4;H3BSJ9;H3BP04	Cytochrome b-c1 complex subunit 2, mitochondrial
SOX2	-0.398383	3.1343	0	+	Down	2.50878	2.6119	2.58681	2.15359	2.13086	2.22789	10	64	667490000	0	103.3	P48431;P41225;O00570;Q9Y651	P48431	Transcription factor SOX-2
CERS2	-0.398253	3.9373	0	+	Down	1.16945	1.10859	1.08884	0.702332	0.734637	0.735143	5	8	60163000	0	10.732	Q96G23;Q5SZE1;Q5SZE3;H0YKH6;Q5SZE4;H0YNU7;Q5SZE2;H0YLQ6	Q96G23;Q5SZE1;Q5SZE3;H0YKH6;Q5SZE4;H0YNU7	Ceramide synthase 2
COX10	-0.397718	1.4602	0.00971132	+	Down	-4.36286	-4.40246	-4.60828	-4.95804	-4.65362	-4.9551	2	5	2069800	0.00033206	4.1895	Q12887;J3KSJ3;H7C101;A0A590UJJ5	Q12887;J3KSJ3;H7C101;A0A590UJJ5	Protoheme IX farnesyltransferase, mitochondrial
FNBP1L	-0.397534	2.92933	0.000297362	+	Down	-0.241393	-0.365472	-0.234974	-0.719792	-0.673184	-0.641465	4	4	2810200	0	12.776	Q5T0N5;A0A075B6Q2	Q5T0N5	Formin-binding protein 1-like
RIOK1	-0.395291	5.22686	0	+	Down	1.13949	1.16339	1.1277	0.73656	0.748193	0.759953	12	40	51991000	0	59.873	Q9BRS2	Q9BRS2	Serine/threonine-protein kinase RIO1
PRDX6	-0.394834	4.68611	0	+	Down	5.05826	5.00577	5.02395	4.62055	4.64543	4.6375	21	182	3213900000	0	205.58	P30041	P30041	Peroxiredoxin-6
VBP1	-0.393895	3.2192	0	+	Down	3.7956	3.68526	3.76389	3.31098	3.36219	3.38989	14	76	645680000	0	96.993	P61758	P61758	Prefoldin subunit 3
STXBP2	-0.393605	2.14722	0.0027131	+	Down	-3.75949	-3.70605	-3.82207	-4.02347	-4.18373	-4.26122	1	2	740890	0.00064298	3.7003	Q15833;M0R376;M0R1A1	Q15833;M0R376;M0R1A1	Syntaxin-binding protein 2
ABCB8	-0.392642	2.13807	0.00267758	+	Down	-5.83076	-5.72025	-5.83603	-6.14315	-6.32224	-6.09957	3	7	911960	0	11.757	Q9NUT2;H7C5K9;C9JYI3;C9JTY4	Q9NUT2	ATP-binding cassette sub-family B member 8, mitochondrial
ZFY;ZFX	-0.392594	1.56292	0.00869813	+	Down	-6.16615	-5.9837	-5.90923	-6.26855	-6.56846	-6.39986	1	1	291110	0.00018847	7.1966	P08048;P17010	P08048;P17010	Zinc finger Y-chromosomal protein;Zinc finger X-chromosomal protein
UFC1	-0.391447	2.95117	0.000290398	+	Down	0.809293	0.680495	0.794157	0.335841	0.359468	0.414296	5	9	94229000	0	11.212	Q9Y3C8	Q9Y3C8	Ubiquitin-fold modifier-conjugating enzyme 1
METTL13	-0.391436	3.94554	0	+	Down	2.11943	2.06408	2.08122	1.67791	1.67533	1.73719	13	40	32646000	0	101.02	Q8N6R0	Q8N6R0	Methyltransferase-like protein 13
UCHL5	-0.389774	4.52129	0	+	Down	3.04574	3.03289	3.08463	2.64647	2.68117	2.6663	16	52	144700000	0	149.29	Q9Y5K5;Q5LJA9;H0Y6Y4;H0Y4E0	Q9Y5K5;Q5LJA9;H0Y6Y4;H0Y4E0	Ubiquitin carboxyl-terminal hydrolase isozyme L5;Ubiquitin carboxyl-terminal hydrolase
SMYD2	-0.389092	3.57429	0	+	Down	-0.085391	-0.188279	-0.110939	-0.531808	-0.501815	-0.518264	7	9	16363000	0	24.388	Q9NRG4;B0R0U3	Q9NRG4	N-lysine methyltransferase SMYD2
SRPR	-0.388916	4.81246	0	+	Down	2.7354	2.70147	2.71797	2.30883	2.32836	2.3509	21	57	85226000	0	147.7	P08240	P08240	Signal recognition particle receptor subunit alpha
CTSC	-0.38616	4.21353	0	+	Down	0.944493	0.948171	1.00341	0.60061	0.57171	0.56528	5	18	36879000	0	21.222	P53634;A0A7I2YQT5;A0A7I2V6E3;A0A7I2V466;A0A7I2V2Q8;A0A7I2V5C5;H0YCY8;A0A7I2V2V5	P53634;A0A7I2YQT5;A0A7I2V6E3;A0A7I2V466;A0A7I2V2Q8;A0A7I2V5C5;H0YCY8	Dipeptidyl peptidase 1;Dipeptidyl peptidase 1 exclusion domain chain;Dipeptidyl peptidase 1 heavy chain;Dipeptidyl peptidase 1 light chain
PDLIM1	-0.385268	5.99861	0	+	Down	3.89213	3.91217	3.88692	3.50939	3.51356	3.51247	16	87	507200000	0	164.57	O00151	O00151	PDZ and LIM domain protein 1
RBM34	-0.384151	4.01285	0	+	Down	1.71593	1.70637	1.78202	1.35455	1.33884	1.35848	14	41	70577000	0	84.382	P42696;A2A2V2;Q5TCT4;H7C5M1	P42696;A2A2V2	RNA-binding protein 34
CLUH	-0.382891	3.85164	0	+	Down	4.21212	4.16557	4.19774	3.77694	3.7961	3.85371	55	158	154420000	0	291.33	A0A494C0R8;I3L2B0;K7EIG1;I3L318;I3L4B5;I3L3A3;I3L350;Q9Y5I4	A0A494C0R8;I3L2B0;K7EIG1
PLEKHA1	-0.381504	2.5558	0.00134902	+	Down	-4.6559	-4.47202	-4.52733	-4.95134	-4.89294	-4.95548	2	3	636020	0.00017687	5.5656	Q9HB21;Q5RGS4	Q9HB21;Q5RGS4	Pleckstrin homology domain-containing family A member 1
C14orf142	-0.381413	3.32756	0	+	Down	-0.330194	-0.337123	-0.268852	-0.651172	-0.67958	-0.749656	4	5	20198000	0	11.009	Q9BXV9;H0YJA8	Q9BXV9	Uncharacterized protein C14orf142
C5orf45	-0.380825	1.93495	0.00509392	+	Down	-4.49533	-4.67485	-4.70386	-5.02292	-4.89983	-5.09376	1	1	266720	0.00017797	5.706	Q6NTE8;E5RI52;B7Z1T6	Q6NTE8;E5RI52;B7Z1T6	UPF0544 protein C5orf45
AURKB	-0.380233	3.28912	0	+	Down	2.22642	2.24584	2.13044	1.80791	1.81282	1.84126	8	17	44195000	0	30.707	Q96GD4;J3KTD6;J3QLN8;J3QR41;J3KT86;J3KRJ2;J3KRF8;Q9UQB9;M0QYK8;A0A0A0MSY3;Q5Y191	Q96GD4;J3KTD6;J3QLN8;J3QR41;J3KT86;J3KRJ2;J3KRF8	Aurora kinase B
UQCRFS1;UQCRFS1P1	-0.379034	2.70347	0.000906445	+	Down	2.21808	2.3436	2.35054	1.89155	1.89783	1.98573	12	40	211510000	0	74.244	P47985;P0C7P4	P47985;P0C7P4	Cytochrome b-c1 complex subunit Rieske, mitochondrial;Cytochrome b-c1 complex subunit 11;Putative cytochrome b-c1 complex subunit Rieske-like protein 1
DTL	-0.378652	3.9322	0	+	Down	1.30491	1.33405	1.29819	0.914268	0.907699	0.979232	10	23	18562000	0	74.955	Q9NZJ0;F5GZ90	Q9NZJ0;F5GZ90	Denticleless protein homolog
TRAF5	-0.378188	1.46231	0.0103258			-5.65542	-5.76035	-5.76807	-5.99662	-5.98692	-6.33487	2	3	777430	0.00032852	3.9807	O00463	O00463	TNF receptor-associated factor 5
HUWE1	-0.37699	1.87503	0.00599207	+	Down	-6.43084	-6.37868	-6.15789	-6.73128	-6.63843	-6.72868	1	1	162400	0.0006503	3.8389	H0Y659	H0Y659
MNX1	-0.376302	2.20177	0.00298392	+	Down	-3.75315	-3.73642	-3.58617	-4.00271	-4.03998	-4.16196	1	2	3813400	0.00034288	4.8164	P50219	P50219	Motor neuron and pancreas homeobox protein 1
PIP5K1A	-0.375596	2.14848	0.00323721	+	Down	-1.0214	-0.825774	-0.865906	-1.27986	-1.35586	-1.20414	2	8	8754000	0	42.198	Q99755;A6PW57	Q99755;A6PW57	Phosphatidylinositol 4-phosphate 5-kinase type-1 alpha
HSPH1	-0.374211	2.07554	0.00366122	+	Down	-3.80633	-3.79442	-3.79356	-4.31809	-4.05529	-4.14356	1	1	3562400	0.00064319	3.7012	Q5TBM3	Q5TBM3
CD46	-0.373855	2.01054	0.00441834	+	Down	0.423009	0.667951	0.530334	0.0907316	0.193723	0.215274	3	7	16936000	0.00018911	7.3067	P15529	P15529	Membrane cofactor protein
MPDZ	-0.373249	1.66556	0.00828054	+	Down	-3.68578	-3.3367	-3.4998	-3.85116	-3.888	-3.90286	4	5	1284900	0	20.434	O75970;F5H1U9;B7ZB24;A0A075B6R8;H0YGQ3	O75970;F5H1U9;B7ZB24;A0A075B6R8;H0YGQ3	Multiple PDZ domain protein
MORF4L2	-0.373194	3.30045	0	+	Down	1.9795	1.93974	1.9898	1.63028	1.53079	1.62838	10	34	91623000	0	57.301	Q15014;Q5JXX2;Q5JXX1;Q5JXX6	Q15014;Q5JXX2;Q5JXX1	Mortality factor 4-like protein 2
IARS2	-0.371235	4.5889	0	+	Down	3.92621	3.8724	3.89215	3.51372	3.52785	3.53548	33	93	162230000	0	159.6	Q9NSE4	Q9NSE4	Isoleucine--tRNA ligase, mitochondrial
TAF11	-0.370018	2.70659	0.000875502	+	Down	-5.73243	-5.67737	-5.67053	-6.10155	-5.96913	-6.11971	2	2	480320	0.00018854	7.21	Q15544;A0A3B3ITY8	Q15544;A0A3B3ITY8	Transcription initiation factor TFIID subunit 11
POLR3G	-0.367696	2.92883	0.000673866	+	Down	-0.731839	-0.736169	-0.721855	-1.06878	-1.03941	-1.18476	3	6	15831000	0	13.11	O15318;D6R9U7;D6RIT0;D6RJH6;A0A7I2R591	O15318;D6R9U7;D6RIT0;D6RJH6;A0A7I2R591	DNA-directed RNA polymerase III subunit RPC7
MRPS15	-0.366181	3.3365	0	+	Down	-0.419684	-0.519242	-0.419184	-0.839168	-0.807374	-0.810111	4	7	22378000	0	12.499	P82914	P82914	28S ribosomal protein S15, mitochondrial
NDUFB9	-0.365944	4.30869	0	+	Down	0.746861	0.737723	0.766775	0.366046	0.367583	0.4199	6	14	105260000	0	22.653	Q9Y6M9;A0A7I2V620;E9PH64;A0A3B3IT57;E7EWZ0;E9PF49;A0A7I2YQN0	Q9Y6M9;A0A7I2V620;E9PH64;A0A3B3IT57;E7EWZ0;E9PF49	NADH dehydrogenase [ubiquinone] 1 beta subcomplex subunit 9
SSU72	-0.364618	3.96332	0	+	Down	1.86488	1.82191	1.86686	1.45632	1.482	1.52148	6	20	135590000	0	19.04	Q9NP77	Q9NP77	RNA polymerase II subunit A C-terminal domain phosphatase SSU72
DAPK1	-0.364276	1.89752	0.00642784	+	Down	-4.88326	-4.69139	-4.6641	-5.02047	-5.12093	-5.19017	1	1	51255	0.00063191	3.4591	P53355;F8WCQ3	P53355;F8WCQ3	Death-associated protein kinase 1
TIPRL	-0.364186	4.08313	0	+	Down	2.31515	2.26945	2.3059	1.90526	1.92767	1.96501	10	44	318170000	0	60.892	O75663	O75663	TIP41-like protein
DEGS1	-0.36398	3.36612	0	+	Down	0.452828	0.368789	0.342882	0.0225306	0.0375872	0.0124407	3	11	37919000	0	13.147	O15121	O15121	Sphingolipid delta(4)-desaturase DES1
MP68;C14orf2	-0.363318	3.84593	0	+	Down	1.43644	1.35135	1.4127	1.03862	1.04162	1.0303	2	11	214850000	0.0007677	2.9792	P56378;G3V556;A0A0A0MTQ5	P56378;G3V556;A0A0A0MTQ5	6.8 kDa mitochondrial proteolipid
STMN1	-0.362795	1.80403	0.00681356	+	Down	3.95534	3.99742	4.02119	3.75053	3.67711	3.45794	6	63	2544100000	0	36.984	P16949;A2A2D0	P16949;A2A2D0	Stathmin
RAB29	-0.361747	2.29373	0.00298873	+	Down	-1.96496	-1.83992	-1.83268	-2.32473	-2.24205	-2.15603	3	3	3992700	0	10.91	O14966;E9PL56	O14966;E9PL56	Ras-related protein Rab-7L1
U2AF1L4	-0.36153	1.99168	0.005346	+	Down	-3.35229	-3.56492	-3.51773	-3.91969	-3.7618	-3.83804	1	2	3138000	0.0015002	2.561	Q8WU68	Q8WU68	Splicing factor U2AF 26 kDa subunit
CHP1	-0.361403	1.82214	0.00653528	+	Down	1.75461	1.84413	1.9549	1.58617	1.52209	1.36117	6	14	77377000	0	30.784	Q99653;H0YKE7;F5GX29;H0YNG9;H0YLY7;H0YLX1	Q99653;H0YKE7;F5GX29;H0YNG9	Calcineurin B homologous protein 1
CHD3	-0.360652	4.27135	0	+	Down	1.29889	1.30933	1.33481	0.928971	0.946622	0.985482	18	38	16499000	0	98.506	Q12873;A0A5F9ZHX5;I3L229	Q12873;A0A5F9ZHX5	Chromodomain-helicase-DNA-binding protein 3
SLC38A2	-0.359645	2.72081	0.00134113	+	Down	-1.21768	-1.28043	-1.14288	-1.56669	-1.52595	-1.62728	1	3	6793000	0	16.003	Q96QD8;F8VUY8	Q96QD8;F8VUY8	Sodium-coupled neutral amino acid transporter 2
CARHSP1	-0.357732	3.47181	0	+	Down	1.90884	1.97192	1.91883	1.61994	1.57111	1.53535	5	30	491710000	0	73.077	Q9Y2V2;H3BUY4;H3BPY5;H3BNU9;H3BSW7;H3BTK3;I3L3X8	Q9Y2V2;H3BUY4;H3BPY5;H3BNU9	Calcium-regulated heat stable protein 1
E2F6	-0.357256	1.12558	0.0245341			-6.28881	-6.34636	-6.4747	-6.61308	-6.56517	-7.0034	2	3	1443100	0.00032862	3.9856	O75461	O75461	Transcription factor E2F6
GNPAT	-0.356289	4.08453	0	+	Down	0.635938	0.668033	0.616112	0.314982	0.271205	0.265029	8	16	12205000	0	26.52	O15228;Q5TBH8;Q5TBH6;A0A2R8YH69	O15228;Q5TBH8	Dihydroxyacetone phosphate acyltransferase
MARCKS	-0.354524	1.48261	0.0112386			2.66408	2.68227	2.72404	2.46709	2.42127	2.11847	9	65	1158700000	0	123.4	P29966	P29966	Myristoylated alanine-rich C-kinase substrate
OCLN	-0.354312	4.21224	0	+	Down	-0.82923	-0.847425	-0.85113	-1.21958	-1.21192	-1.15922	6	9	35988000	0	17.216	A0A0G2JMZ8;Q16625	A0A0G2JMZ8;Q16625	Occludin
USP3	-0.351664	3.87422	0	+	Down	1.06607	1.01405	1.08183	0.677711	0.706471	0.722777	8	20	27045000	0	38.571	Q9Y6I4;Q6JHV3;H0YMI4;H0YLB7;H0YKU8;H0YL81;H0YNX9;H0YLJ0;H0YMP6;H0YLG0	Q9Y6I4;Q6JHV3;H0YMI4;H0YLB7;H0YKU8	Ubiquitin carboxyl-terminal hydrolase 3;Ubiquitin carboxyl-terminal hydrolase
BCOR	-0.351577	4.22147	0	+	Down	0.552379	0.61464	0.598677	0.234027	0.250012	0.226926	14	23	8670400	0	42.655	Q6W2J9;H7C231;H7BYY2;H7C2V9;H7BZ37;A1A564;A0A5F9ZGX7	Q6W2J9;H7C231;H7BYY2	BCL-6 corepressor
EFCAB13	-0.350724	0.814052	0.0453845			-3.61202	-3.51222	-3.99296	-3.91208	-3.93038	-4.3269	1	2	859680	0.0029464	2.2471	Q8IY85	Q8IY85	EF-hand calcium-binding domain-containing protein 13
TUBA1C	-0.350352	3.76578	0	+	Down	3.46965	3.44422	3.401	3.07321	3.07006	3.12054	4	86	347870000	0	67.899	Q9BQE3;F5H5D3;A0A1W2PQM2;F8VVB9;F8VRZ4;F8VS66;F8VWV9;A6NHL2;F8VX09;Q9H853;F8VRK0;F8VXZ7;F8W0F6	Q9BQE3;F5H5D3;A0A1W2PQM2	Tubulin alpha-1C chain
PRCC	-0.350282	3.46922	0.000295238	+	Down	2.0424	1.98589	1.9714	1.69273	1.63422	1.6219	7	41	61824000	0	47.175	Q92733;H0YE12;H0Y679	Q92733	Proline-rich protein PRCC
TUBA1A;TUBA3E	-0.349389	2.59911	0.00226306	+	Down	2.52425	2.37452	2.3928	2.03848	2.09925	2.10567	3	21	404010000	0	52.096	Q71U36;P0DPH8;P0DPH7;Q6PEY2;F8VQQ4;V9GZ17	Q71U36;P0DPH8;P0DPH7;Q6PEY2;F8VQQ4	Tubulin alpha-1A chain;Tubulin alpha-3E chain
TBCE	-0.349254	4.04431	0	+	Down	2.31591	2.28243	2.29008	1.90965	1.95597	1.97503	22	59	70824000	0	162.75	Q15813;A0A2R8Y5Q8;A0A2R8YHI9;A0A2R8Y7E7;A0A2U3TZJ6;A0A2R8Y6Q1;A0A2R8YFL4;A0A2R8Y4V6;A0A2R8YER9;A0A2R8Y809;A0A2R8Y784;A0A2R8YFM3;A0A2R8Y787;A0A2R8Y4P2;A0A2R8Y5H6;A0A2R8YF12;A0A2R8Y6L2;A0A2R8Y6G3;A0A2R8Y897;A0A2R8Y4E7;A0A2R8Y597;A0A2R8YH53;A0A2R8Y7H8;A0A2R8Y3S1;A0A2R8YFG9	Q15813;A0A2R8Y5Q8;A0A2R8YHI9;A0A2R8Y7E7;A0A2U3TZJ6;A0A2R8Y6Q1;A0A2R8YFL4	Tubulin-specific chaperone E
GOLPH3	-0.348582	2.8515	0.00135433	+	Down	1.4223	1.30954	1.38275	0.97486	1.01741	1.07658	6	22	76556000	0	39.376	Q9H4A6;D6REM1	Q9H4A6	Golgi phosphoprotein 3
TRIM58	-0.348395	1.96516	0.00637037	+	Down	-1.83471	-1.76337	-1.6848	-2.04169	-2.23772	-2.04864	4	11	11977000	0	11.019	Q8NG06	Q8NG06	E3 ubiquitin-protein ligase TRIM58
HSP90AB4P	-0.348293	1.56907	0.0102438			-0.712905	-0.516156	-0.642628	-0.807364	-1.08528	-1.02393	1	3	8403500	0.00019179	7.6272	Q58FF6	Q58FF6	Putative heat shock protein HSP 90-beta 4
PLCD1	-0.347802	5.32547	0	+	Down	0.324471	0.344171	0.33798	-0.0293856	-0.00242519	-0.0049715	10	17	14735000	0	44.958	P51178	P51178	1-phosphatidylinositol 4,5-bisphosphate phosphodiesterase delta-1
JTB	-0.347674	3.49268	0.000292453	+	Down	-1.78557	-1.80195	-1.75303	-2.17956	-2.11181	-2.0922	1	2	4377600	0	10.853	O76095	O76095	Protein JTB
ABCB10	-0.346275	3.19062	0.000675325	+	Down	-1.62395	-1.71458	-1.66798	-2.05588	-1.97104	-2.01841	9	12	10866000	0	29.586	Q9NRK6	Q9NRK6	ATP-binding cassette sub-family B member 10, mitochondrial
C17orf104	-0.345844	1.43643	0.0134229			-2.90518	-3.11657	-3.07674	-3.21904	-3.53513	-3.38185	4	6	1892500	0	9.9261	A2RUB1;K7EPA7;C9JYK8	A2RUB1;K7EPA7	Uncharacterized protein C17orf104
IRF2BP2	-0.34574	3.35501	0.0005	+	Down	0.804229	0.857804	0.891314	0.479627	0.491048	0.545453	14	29	48234000	0	98.721	Q7Z5L9	Q7Z5L9	Interferon regulatory factor 2-binding protein 2
COX6C	-0.345653	4.26002	0	+	Down	0.941403	0.91496	0.921291	0.609	0.548984	0.582713	4	9	678620000	0.00020117	8.8633	P09669	P09669	Cytochrome c oxidase subunit 6C
SMG5	-0.344961	2.44815	0.00268637	+	Down	-3.66765	-3.79626	-3.64494	-3.9911	-4.05673	-4.09591	2	2	573020	0.0001899	7.3793	Q9UPR3	Q9UPR3	Protein SMG5
CDCA2	-0.343459	4.03184	0	+	Down	2.97929	2.95602	3.014	2.61943	2.63383	2.66567	26	63	57912000	0	323.31	Q69YH5;E9PEI0	Q69YH5;E9PEI0	Cell division cycle-associated protein 2
GLUL	-0.342549	3.28417	0.000685714	+	Down	-0.340108	-0.353847	-0.252954	-0.679734	-0.641171	-0.653651	3	10	13150000	0	13.635	P15104;A0A2R8YDT1	P15104;A0A2R8YDT1	Glutamine synthetase
MPP5	-0.34236	2.58823	0.00219197	+	Down	-2.79964	-2.84876	-2.91992	-3.23594	-3.12387	-3.23559	5	6	10318000	0	13.262	Q8N3R9;G3V2H1	Q8N3R9	MAGUK p55 subfamily member 5
THAP4	-0.342112	1.75779	0.00857646	+	Down	-2.47262	-2.27496	-2.25859	-2.60064	-2.78228	-2.64958	3	8	12599000	0	25.596	Q8WY91	Q8WY91	THAP domain-containing protein 4
DIEXF	-0.34153	5.37952	0	+	Down	1.7432	1.73286	1.75914	1.40102	1.39419	1.41541	12	21	27310000	0	62.198	Q68CQ4;H7C2R4	Q68CQ4	Digestive organ expansion factor homolog
ZNF143	-0.340568	2.18071	0.00501408	+	Down	-3.75628	-3.82151	-3.62153	-4.03912	-4.0502	-4.13169	3	6	4795100	0	11.363	P52747;E7EN86;P36508;E7EX64	P52747;E7EN86	Zinc finger protein 143
TRMT10C	-0.339836	3.80298	0	+	Down	4.20665	4.13533	4.1799	3.81841	3.82403	3.85993	20	90	254300000	0	179.71	Q7L0Y3;C9JVB6	Q7L0Y3;C9JVB6	Mitochondrial ribonuclease P protein 1
EIF2D	-0.339481	3.67307	0.000298795	+	Down	2.02067	1.94797	1.94891	1.6503	1.61278	1.63603	15	40	80797000	0	90.666	P41214;Q5SY38;A0A087X1L6	P41214	Eukaryotic translation initiation factor 2D
SDC1	-0.339343	2.46652	0.00299838	+	Down	-1.5362	-1.55808	-1.51632	-1.79475	-1.85747	-1.97641	3	7	41002000	0	26.862	P18827;E9PHH3;H7C1K4	P18827	Syndecan-1
FAM111B	-0.338513	2.54126	0.00231156	+	Down	1.22918	1.23903	1.14577	0.951655	0.82587	0.820926	9	15	20865000	0	33.373	Q6SJ93;E9PS27	Q6SJ93	Protein FAM111B
ABHD17B	-0.338136	2.4675	0.0029696	+	Down	-3.57229	-3.51403	-3.63393	-3.98946	-3.89958	-3.84561	4	4	2470800	0	10.887	Q5VST6	Q5VST6	Alpha/beta hydrolase domain-containing protein 17B
MRPS18A	-0.337678	1.57345	0.0109186			-2.32996	-2.01123	-2.24402	-2.5139	-2.50055	-2.58379	2	5	9925200	0.00019406	7.9054	Q5QPA5;Q9NVS2	Q5QPA5;Q9NVS2	28S ribosomal protein S18a, mitochondrial
TMEM258	-0.337113	2.37103	0.00318293	+	Down	-3.7974	-3.66487	-3.82316	-4.06226	-4.07559	-4.15891	1	9	180350000	0.00017715	5.5856	P61165;F5GWH5	P61165;F5GWH5	Transmembrane protein 258
INTS3	-0.335991	3.00613	0.00135968	+	Down	1.56064	1.45858	1.50182	1.12434	1.17776	1.21097	14	39	29988000	0	83.925	Q68E01;A0A096LNW8	Q68E01	Integrator complex subunit 3
MIER3	-0.335851	2.40985	0.0032272	+	Down	-3.52418	-3.68954	-3.58401	-3.99159	-3.90965	-3.90404	3	5	11732000	0.00017989	5.9314	Q7Z3K6	Q7Z3K6	Mesoderm induction early response protein 3
TANC1	-0.335802	2.07105	0.00632813	+	Down	-3.55412	-3.36103	-3.42238	-3.72447	-3.85864	-3.76183	6	10	1314500	0	13.665	Q9C0D5	Q9C0D5	Protein TANC1
CECR2	-0.335578	2.66398	0.00220738	+	Down	-2.67245	-2.66457	-2.67271	-3.09985	-2.94589	-2.97073	2	8	814330	0.00033916	4.6281	Q9BXF3;A0A087WT21;B7WPH3;A0A0R4J2E1	Q9BXF3;A0A087WT21;B7WPH3;A0A0R4J2E1	Cat eye syndrome critical region protein 2
RMND1	-0.335277	4.08428	0	+	Down	-1.21862	-1.24758	-1.22351	-1.59989	-1.53682	-1.55883	3	6	6725200	0.00019948	8.6413	Q9NWS8;A0A087WXU0;A0A2R8Y4J4;A0A2R8Y4P5;A0A2R8YFC3	Q9NWS8;A0A087WXU0;A0A2R8Y4J4;A0A2R8Y4P5	Required for meiotic nuclear division protein 1 homolog
IFRD2	-0.334812	2.38051	0.00336778	+	Down	-1.41849	-1.49284	-1.45899	-1.88893	-1.77776	-1.70808	4	5	4550300	0	18.025	Q12894;A0A0R4J2F6;H7C2Z4;H7C444	Q12894;A0A0R4J2F6	Interferon-related developmental regulator 2
IGFBPL1	-0.333721	1.20641	0.0233775			-3.7932	-3.45741	-3.371	-3.9022	-3.8795	-3.84108	1	2	1378100	0.0007804	3.27	Q8WX77	Q8WX77	Insulin-like growth factor-binding protein-like 1
PWP1	-0.333282	4.02617	0	+	Down	0.906102	0.919223	0.873024	0.534228	0.584548	0.579726	8	14	36588000	0	42.483	Q13610;B4DJV5;F8VZ56	Q13610;B4DJV5	Periodic tryptophan protein 1 homolog
ALCAM	-0.332954	1.16223	0.0252432			0.719062	1.14109	0.919569	0.678569	0.484309	0.617976	5	7	6376600	0.00020044	8.7482	Q13740;F5GXJ9;H7C543	Q13740;F5GXJ9	CD166 antigen
FAM208B	-0.332715	2.85154	0.00210056	+	Down	-0.670211	-0.541287	-0.611189	-0.977401	-0.909057	-0.934375	11	17	2433600	0	45.963	Q5VWN6;A0A2R8YH03	Q5VWN6;A0A2R8YH03	Protein FAM208B
SPTBN1	-0.332672	4.42919	0	+	Down	6.26235	6.23158	6.24849	5.89005	5.91546	5.93888	121	480	356800000	0	323.31	Q01082;A0A087WUZ3;F8W6C1	Q01082;A0A087WUZ3	Spectrin beta chain, non-erythrocytic 1
PRR14	-0.332468	0.249907	0.298624			-8.96623	-9.18703	-8.21579	-8.84564	-8.54137	-9.97945	2	2	235970	0.0015006	2.5655	Q9BWN1;H3BND2	Q9BWN1;H3BND2	Proline-rich protein 14
TSEN15	-0.330756	3.33765	0.000661017	+	Down	-1.1487	-1.1693	-1.09525	-1.45555	-1.43794	-1.51202	1	2	13807000	0.00018751	7.0573	Q8WW01;A0A2R8YEM0;A0A2R8Y5L0;A0A2R8Y5Q6;F2Z3M0;A0A2R8Y6M5;E9PPN1;H0YCV5;A0A2R8Y7T8;A0A2R8YG40;A0A2R8YDU8;A0A2U3TZM3;A0A2R8Y6A4;A0A2R8Y6B3	Q8WW01;A0A2R8YEM0;A0A2R8Y5L0;A0A2R8Y5Q6;F2Z3M0;A0A2R8Y6M5;E9PPN1;H0YCV5;A0A2R8Y7T8;A0A2R8YG40;A0A2R8YDU8;A0A2U3TZM3;A0A2R8Y6A4;A0A2R8Y6B3	tRNA-splicing endonuclease subunit Sen15
RPRD2	-0.330658	4.49104	0	+	Down	2.51913	2.48358	2.49753	2.14849	2.16905	2.19072	24	59	32714000	0	128.7	Q5VT52	Q5VT52	Regulation of nuclear pre-mRNA domain-containing protein 2
GORAB	-0.330439	3.19535	0.000889796	+	Down	-2.73477	-2.66712	-2.68708	-2.97539	-3.03485	-3.07005	7	6	8467100	0	11.747	Q5T7V8;R4GMT2	Q5T7V8	RAB6-interacting golgin
C1orf112	-0.329798	2.0846	0.00640308	+	Down	-2.70929	-2.66419	-2.61769	-2.97642	-3.10909	-2.89507	3	4	6247000	0	12.039	Q9NSG2;A0A1B0GUP7	Q9NSG2	Uncharacterized protein C1orf112
POP7	-0.329733	3.22252	0.000893443	+	Down	-1.17024	-1.23652	-1.18134	-1.5773	-1.51089	-1.4891	1	4	57573000	0	17.108	O75817;C9JYM0	O75817;C9JYM0	Ribonuclease P protein subunit p20
POGZ	-0.329638	5.30228	0	+	Down	1.56348	1.54546	1.55631	1.21035	1.22628	1.2397	18	49	36313000	0	82.876	Q7Z3K3;H0YCT3;A6PW30;M0R2X2;E9PJY9;E9PIR8;H7C238	Q7Z3K3	Pogo transposable element with ZNF domain
SLC1A3	-0.32937	1.08825	0.0292643			-6.73778	-6.68259	-6.84873	-7.35116	-6.98035	-6.9257	2	3	1876000	0.00034229	4.7757	P43003;A0A087X0U3;A0A087WT87	P43003;A0A087X0U3;A0A087WT87	Excitatory amino acid transporter 1;Amino acid transporter
ENAH	-0.329149	2.2231	0.00522908	+	Down	3.28413	3.13214	3.3081	2.87958	2.8893	2.96804	19	91	246790000	0	221.44	Q8N8S7;A0A0U1RQP7	Q8N8S7	Protein enabled homolog
RBFA	-0.328489	0.893945	0.0414165			-6.05189	-5.61586	-5.7926	-6.15552	-5.94534	-6.34495	1	4	719680	0.00018748	7.0385	Q8N0V3	Q8N0V3	Putative ribosome-binding factor A, mitochondrial
GK;GK3P	-0.328354	3.50409	0.000681223	+	Down	0.122819	0.0617704	0.153967	-0.227313	-0.21911	-0.200082	7	12	16769000	0	29.578	P32189;Q14409;A6NP46;F8WC39;H7C2A0;F8WDA9;F8WBI8	P32189;Q14409	Glycerol kinase;Putative glycerol kinase 3
PFDN2	-0.328166	3.1461	0.00111776	+	Down	1.56931	1.55671	1.64629	1.28686	1.27989	1.22107	5	16	250300000	0	25.475	Q9UHV9	Q9UHV9	Prefoldin subunit 2
RBMXL1	-0.328008	1.57081	0.0119473			-1.59585	-1.27502	-1.44499	-1.7288	-1.8141	-1.75698	3	6	9771500	0.00017572	5.4217	Q96E39;A0A1B0GUK8	Q96E39	RNA binding motif protein, X-linked-like-1
ADAM15	-0.327627	2.31346	0.00425324	+	Down	-0.610902	-0.455056	-0.621578	-0.870246	-0.866456	-0.933715	7	14	6963600	0	21.587	Q13444	Q13444	Disintegrin and metalloproteinase domain-containing protein 15
MVD	-0.326926	3.37809	0.000658228	+	Down	0.388913	0.303456	0.380686	0.0166769	0.0573931	0.0182066	10	14	25695000	0	31.809	P53602;H3BP35;H3BQ47	P53602;H3BP35	Diphosphomevalonate decarboxylase
FAM107B	-0.326755	2.37714	0.00397644	+	Down	0.699409	0.834554	0.835138	0.483485	0.506083	0.399266	4	8	47154000	0	14.547	Q9H098;C9J6N5;C9JQ40;C9JW51;A0A1C7CYX8;C9J3Q3;C9JYP1;C9J6Y8;X6RET8;C9JP05;F8WCJ2	Q9H098;C9J6N5;C9JQ40;C9JW51;A0A1C7CYX8;C9J3Q3;C9JYP1;C9J6Y8;X6RET8;C9JP05	Protein FAM107B
MRPS14	-0.326666	1.22494	0.0234524			-1.98395	-1.93878	-1.64339	-2.25574	-2.23897	-2.0514	3	7	69804000	0	11.527	O60783	O60783	28S ribosomal protein S14, mitochondrial
NEU1	-0.326301	2.12419	0.00644444	+	Down	-4.32795	-4.14692	-4.20867	-4.53498	-4.50006	-4.62741	1	2	711960	0.00063291	3.4784	Q99519	Q99519	Sialidase-1
CCDC58	-0.325751	2.6631	0.00230384	+	Down	1.98912	1.92709	1.98504	1.71474	1.63957	1.5697	6	19	353570000	0	39.463	Q4VC31;C9JQ41;H7C525;C9JBU9	Q4VC31;C9JQ41;H7C525	Coiled-coil domain-containing protein 58
HLA-B	-0.325559	1.73519	0.00960833	+	Down	-1.90356	-1.79284	-2.06514	-2.30584	-2.22561	-2.20676	1	5	2719700	0.00032922	4.0233	Q2L6G2;D5H3J5;A0A140TA14;A0A140TA11;A0A140T9Y5;A0A140T997	Q2L6G2;D5H3J5
RAB4A	-0.325181	2.71006	0.00235897	+	Down	-0.336284	-0.480367	-0.398834	-0.760354	-0.728995	-0.701678	3	11	19727000	0	29.37	P20338;A0A087WYT5	P20338;A0A087WYT5	Ras-related protein Rab-4A
MRPL4	-0.325154	2.70384	0.00234295	+	Down	-0.607194	-0.584897	-0.47508	-0.886767	-0.911096	-0.844771	2	7	29915000	0	17.37	Q9BYD3;K7ES61;K7EKI4;K7ELF1;K7ELQ0;X6RAY8	Q9BYD3;K7ES61;K7EKI4;K7ELF1;K7ELQ0;X6RAY8	39S ribosomal protein L4, mitochondrial
RAB13	-0.324452	4.02441	0	+	Down	1.55569	1.52296	1.58185	1.24517	1.20667	1.2353	7	18	106370000	0	23.681	P51153;A0A087WWB9	P51153;A0A087WWB9	Ras-related protein Rab-13
ARMT1	-0.324232	3.71389	0.000497738	+	Down	3.20379	3.1529	3.1508	2.81933	2.87852	2.83695	14	63	273540000	0	92.637	Q9H993;F5GZY1	Q9H993;F5GZY1	Protein-glutamate O-methyltransferase
SPTAN1	-0.323554	2.2918	0.00495822	+	Down	-4.23527	-4.35786	-4.30944	-4.53696	-4.64376	-4.69251	1	1	90396	0.00077507	3.1525	A0A0D9SGF6	A0A0D9SGF6
NDUFV1	-0.321916	2.66014	0.00266884	+	Down	1.70114	1.62614	1.7588	1.33986	1.35759	1.42289	14	29	62954000	0	65.978	P49821;G3V0I5;B4DE93;E9PMX3;E9PLC6;E9PQP1;E9PPR0;E9PJL9;H0YE81;E9PPD6;E9PPS5;H0YD04	P49821;G3V0I5;B4DE93;E9PMX3	NADH dehydrogenase [ubiquinone] flavoprotein 1, mitochondrial
SAMHD1	-0.320124	2.9475	0.0022878	+	Down	2.5365	2.48623	2.50086	2.15867	2.14646	2.25809	19	48	61780000	0	108.8	Q9Y3Z3;A0A2R8YCS7;A0A2R8YD90;A0A2R8YF51;A0A2R8Y5D2;A0A2R8Y586;A0A2R8YG48;A0A2R8Y7R5;A0A2R8Y755;A0A2R8YFV6;A0A2R8Y6J9;A0A2R8YDI8;A0A2R8YF18	Q9Y3Z3;A0A2R8YCS7;A0A2R8YD90	Deoxynucleoside triphosphate triphosphohydrolase SAMHD1
FAM162A	-0.318818	3.70866	0.000684211	+	Down	0.409329	0.331498	0.375031	0.0469751	0.0412226	0.0712061	6	17	168370000	0	24.531	Q96A26;F8W7Q4;E9PH05	Q96A26;F8W7Q4;E9PH05	Protein FAM162A
H3F3A;H3F3B;HIST3H3;H3F3C	-0.318499	1.9198	0.0082953	+	Down	1.93082	1.71707	1.80487	1.44477	1.47906	1.57343	1	56	2821700000	0	35.939	P84243;K7EK07;Q16695;K7EMV3;A0A590UJJ6;B4DEB1;K7ES00;Q6NXT2;K7EP01	P84243;K7EK07;Q16695;K7EMV3;A0A590UJJ6;B4DEB1;K7ES00;Q6NXT2	Histone H3.3;Histone H3;Histone H3.1t;Histone H3.3C
RBM8A	-0.318136	3.04044	0.00209665	+	Down	3.36139	3.36386	3.30413	3.0399	3.06846	2.96662	8	79	1025700000	0	163.81	Q9Y5S9;A0A0J9YW13	Q9Y5S9;A0A0J9YW13	RNA-binding protein 8A
NEURL4	-0.317808	0.511427	0.100274			-5.01414	-4.13032	-4.77488	-4.85985	-5.08603	-4.92688	2	3	723700	0.00017784	5.6958	Q96JN8;I3L100;I3L2W2;K7ESJ6;K7ESM1	Q96JN8;I3L100;I3L2W2;K7ESJ6;K7ESM1	Neuralized-like protein 4
MPZL1	-0.316676	2.39066	0.00438691	+	Down	-3.33616	-3.34514	-3.3432	-3.75369	-3.56909	-3.65175	1	5	13534000	0.00064903	3.8105	Q9UEL6	Q9UEL6
ZNF460	-0.316415	2.22113	0.0062199	+	Down	-0.185784	-0.0590334	-0.0683441	-0.491126	-0.341859	-0.429423	2	5	6242300	0.00033568	4.3909	Q14592	Q14592	Zinc finger protein 460
BIRC5	-0.315817	2.11739	0.00644226	+	Down	0.979836	0.972983	1.15889	0.742723	0.736142	0.685399	6	17	138890000	0	26.464	O15392;A0A0B4J1S3;H3BLT4;K7EMW2;K7EP76;K7ELG2	O15392;A0A0B4J1S3;H3BLT4	Baculoviral IAP repeat-containing protein 5
OTUD7B	-0.315285	2.85429	0.00216926	+	Down	-1.69868	-1.6859	-1.65838	-2.02778	-2.04075	-1.92029	7	13	5498400	0	29.533	Q6GQQ9;Q5SZ59	Q6GQQ9	OTU domain-containing protein 7B
EFHD1;PP1187	-0.315251	1.47369	0.0159111			0.0617781	-0.151914	0.0767136	-0.435187	-0.318221	-0.205768	3	5	449740000	0.00034223	4.7756	Q9BUP0;A0A087X1Z2;C9JTV4;Q8WYH2	Q9BUP0;A0A087X1Z2;C9JTV4;Q8WYH2	EF-hand domain-containing protein D1
TARS2	-0.314795	5.40112	0	+	Down	1.15655	1.12974	1.14926	0.822515	0.836305	0.832341	12	22	22687000	0	52.924	Q9BW92;U3KQG0;F6S7Q7;U3KQ50;Q5T5E9	Q9BW92;U3KQG0;F6S7Q7	Threonine--tRNA ligase, mitochondrial
MRPL27	-0.313584	4.43309	0	+	Down	-0.943612	-0.953784	-0.977234	-1.28169	-1.286	-1.24769	6	9	88598000	0	16.332	Q9P0M9;D6RAN8;H7C5U8;D6RE11;B3KN43	Q9P0M9;D6RAN8;H7C5U8	39S ribosomal protein L27, mitochondrial
ACBD6	-0.31335	1.10709	0.0299079			-2.65862	-2.26694	-2.25845	-2.67905	-2.7069	-2.73811	4	6	19335000	0	12.156	Q9BR61;A0A2R8Y544	Q9BR61;A0A2R8Y544	Acyl-CoA-binding domain-containing protein 6
NDUFB7	-0.312273	3.09845	0.00231308	+	Down	-0.944028	-1.0021	-1.02223	-1.2762	-1.35149	-1.27749	4	12	54404000	0	11.853	P17568	P17568	NADH dehydrogenase [ubiquinone] 1 beta subcomplex subunit 7
EXO1	-0.312206	2.1307	0.00656724	+	Down	-2.56351	-2.54139	-2.65229	-2.79368	-2.94552	-2.95462	5	7	2232300	0	14.195	Q9UQ84;Q5T398;Q5T397;E5RGY3;Q5T399;E5RHK1	Q9UQ84;Q5T398;Q5T397	Exonuclease 1
AKAP1	-0.312094	4.53554	0	+	Down	1.31537	1.28205	1.29213	1.00479	0.967486	0.980985	15	22	18006000	0	84.687	Q92667;I3L0W0;I3NI36;I3L2A2;I3L2N7;I3L3K1;I3L364;I3L0K6	Q92667	A-kinase anchor protein 1, mitochondrial
OTUD5	-0.31195	4.75321	0	+	Down	0.28184	0.322661	0.286514	-0.0125055	-0.0160379	-0.0162897	11	31	47028000	0	46.77	Q96G74;A0A087WXV6;H7BZQ3	Q96G74;A0A087WXV6;H7BZQ3	OTU domain-containing protein 5
GOLM1	-0.311055	2.58431	0.0036997	+	Down	0.972699	1.05973	1.06635	0.791221	0.699748	0.674642	11	18	38460000	0	38.883	Q8NBJ4;F8WAT9;C9JYM4;C9J941	Q8NBJ4	Golgi membrane protein 1
POLR3C	-0.309225	2.9682	0.00218435	+	Down	0.988709	0.881812	0.948971	0.616225	0.607041	0.66855	8	16	15294000	0	32.194	Q9BUI4;E9PHH9	Q9BUI4;E9PHH9	DNA-directed RNA polymerase III subunit RPC3
MRPL54	-0.309204	1.86964	0.00981277	+	Down	-1.70818	-1.93103	-1.7539	-2.12934	-2.13917	-2.05222	1	4	12880000	0	10.663	Q6P161	Q6P161	39S ribosomal protein L54, mitochondrial
MMTAG2	-0.30914	3.05113	0.00225494	+	Down	0.844893	0.753533	0.846855	0.499103	0.481841	0.536918	5	14	30992000	0	17.754	Q9BU76	Q9BU76	Multiple myeloma tumor-associated protein 2
SLC35A2	-0.308478	0.808164	0.0511829			-4.26466	-4.10067	-3.92941	-4.35974	-4.68273	-4.17769	2	2	5425400	0.00019109	7.5232	P78381;A0A0U1RR61;A6NGW4;A0A0U1RRG4;A6NFI1;B4DE15	P78381;A0A0U1RR61;A6NGW4;A0A0U1RRG4;A6NFI1;B4DE15	UDP-galactose translocator
IFT57	-0.308302	2.41781	0.00525793	+	Down	-6.37453	-6.39666	-6.3583	-6.59462	-6.76707	-6.6927	1	1	329120	0.00018175	6.2047	Q9NWB7;F8WBM2;C9JB84	Q9NWB7;F8WBM2;C9JB84	Intraflagellar transport protein 57 homolog
MT1E	-0.307727	0.709603	0.0623769			1.48075	1.57303	1.65258	1.11869	1.02395	1.64055	3	38	1784000000	0	19.875	P04732	P04732	Metallothionein-1E
COL4A5;COL4A1	-0.307715	2.64038	0.00334238	+	Down	-1.60576	-1.72013	-1.63733	-2.00639	-1.90878	-1.97118	2	4	2247700	0.00033795	4.55	P29400;P02462;A0A3B3ISV3;Q49AM6	P29400;P02462;A0A3B3ISV3;Q49AM6	Collagen alpha-5(IV) chain;Collagen alpha-1(IV) chain;Arresten
SUPT20H	-0.307425	1.82048	0.00978328	+	Down	-5.11169	-5.14393	-5.23718	-5.59854	-5.43531	-5.38123	3	3	1064000	0.00019732	8.3915	Q8NEM7;F6S7C4;B4E2D5;R4GND2;C9JQS2	Q8NEM7;F6S7C4;B4E2D5;R4GND2	Transcription factor SPT20 homolog
PBK	-0.305856	3.63396	0.000886179	+	Down	3.22843	3.17609	3.16183	2.86896	2.86974	2.91009	17	70	498030000	0	85.299	Q96KB5;E5RFX4;E5RIE1	Q96KB5;E5RFX4	Lymphokine-activated killer T-cell-originated protein kinase
NR2C1	-0.305202	1.51736	0.015884			-5.23045	-5.37091	-5.43055	-5.76728	-5.66006	-5.52017	3	3	1855000	0	10.772	P13056;A0A087WUK4	P13056;A0A087WUK4	Nuclear receptor subfamily 2 group C member 1
SEC14L1	-0.303315	0.292812	0.240779			-0.570882	-1.49124	-1.65424	-1.96122	-1.09874	-1.56634	3	3	4745400	0.00063918	3.5902	Q92503;K7EJ08;K7ESI4;K7ELM0	Q92503;K7EJ08	SEC14-like protein 1
EPT1	-0.303267	1.61107	0.0139266			-3.05541	-3.04005	-3.18157	-3.53188	-3.27918	-3.37576	1	2	3269600	0.00063452	3.5021	Q9C0D9;C9JAG1;A0A087WW58	Q9C0D9;C9JAG1;A0A087WW58	Ethanolaminephosphotransferase 1
ADCK3	-0.30251	2.25528	0.00619627	+	Down	-3.67577	-3.67296	-3.69821	-3.88928	-3.98515	-4.08004	4	6	3682800	0	13.836	Q8NI60	Q8NI60	Atypical kinase ADCK3, mitochondrial
ENSA	-0.302112	1.59581	0.0140932			2.98684	3.02146	3.13331	2.85034	2.78437	2.60056	8	32	344320000	0	31.086	O43768;A6NMQ3;Q5T5H1;A0A1W2PRU0	O43768;A6NMQ3;Q5T5H1;A0A1W2PRU0	Alpha-endosulfine
ZNF114	-0.302086	1.0494	0.0347715			-4.98982	-4.55863	-4.82888	-4.99914	-5.11833	-5.16612	1	6	2932600	0.00076994	3.0374	Q8NC26	Q8NC26	Zinc finger protein 114
NUCKS1	-0.301438	1.21968	0.0267158			1.53887	1.77489	1.60938	1.38823	1.47021	1.16039	5	24	258830000	0	56.515	Q9H1E3	Q9H1E3	Nuclear ubiquitous casein and cyclin-dependent kinase substrate 1
POU2F1;POU2F3	-0.301166	3.16539	0.00223886	+	Down	0.779744	0.720685	0.744591	0.407237	0.436616	0.497668	8	18	61638000	0	55.632	P14859;A0A0C4DG88;A0A0A0MT46;Q9UKI9;H0YLC5;H0YNW1;H0YLL6;B5ME60;H0YKT2	P14859;A0A0C4DG88;A0A0A0MT46;Q9UKI9	POU domain, class 2, transcription factor 1;POU domain protein;POU domain, class 2, transcription factor 3
TRAPPC2;TRAPPC2B	-0.30098	1.73024	0.0111145			-1.695	-1.6989	-1.86658	-2.06619	-1.95468	-2.14255	1	3	5130800	0.00033272	4.2146	P0DI81;P0DI82;F5H785	P0DI81;P0DI82;F5H785	Trafficking protein particle complex subunit 2;Trafficking protein particle complex subunit 2B
UQCC2	-0.300094	2.54198	0.005	+	Down	-1.16853	-1.20847	-1.09061	-1.51647	-1.43149	-1.41994	3	7	29016000	0	27.837	Q9BRT2;V5IRT4;Q5TAQ0	Q9BRT2;V5IRT4;Q5TAQ0	Ubiquinol-cytochrome-c reductase complex assembly factor 2
VMP1	-0.299754	2.59401	0.00425937	+	Down	-1.50368	-1.40504	-1.49763	-1.72801	-1.8297	-1.74791	2	18	55496000	0	9.5442	Q96GC9;K7EL93;K7EL74;K7ENU2;K7EK01;K7EMI0;K7ELS2;K7EPE7	Q96GC9;K7EL93;K7EL74;K7ENU2;K7EK01;K7EMI0;K7ELS2;K7EPE7	Vacuole membrane protein 1
POGK	-0.299303	4.07695	0.000665245	+	Down	-0.351638	-0.309224	-0.357878	-0.622371	-0.657697	-0.636582	4	5	5714100	0	14.712	Q9P215	Q9P215	Pogo transposable element with KRAB domain
UBE2Q1	-0.299045	2.59262	0.00441202	+	Down	1.27465	1.4261	1.33038	1.05291	1.03564	1.04545	10	21	63859000	0	37.407	Q7Z7E8;H3BN94;E9PHD0	Q7Z7E8	Ubiquitin-conjugating enzyme E2 Q1
PPID	-0.298798	3.66916	0.00136508	+	Down	4.38787	4.36046	4.32191	4.03124	4.07184	4.07076	24	95	409320000	0	175.47	Q08752;H0Y8J0	Q08752	Peptidyl-prolyl cis-trans isomerase D
TTC27	-0.298718	3.29138	0.00228364	+	Down	1.59242	1.51499	1.55281	1.21766	1.26853	1.27788	11	23	18065000	0	52.05	Q6P3X3;A0A3B3IS02;H7C3A3	Q6P3X3	Tetratricopeptide repeat protein 27
POLR3H	-0.298556	2.78615	0.00318779	+	Down	-2.49042	-2.4657	-2.53178	-2.84898	-2.73079	-2.8038	2	2	4638100	0	33.753	Q9Y535	Q9Y535	DNA-directed RNA polymerase III subunit RPC8
DDX31	-0.29796	3.42707	0.00188679	+	Down	0.837764	0.747422	0.780489	0.480931	0.496015	0.494849	10	16	13285000	0	48.993	F8WAJ0;Q9H8H2	F8WAJ0;Q9H8H2	Probable ATP-dependent RNA helicase DDX31
CDH10	-0.297939	2.23883	0.00654324	+	Down	-5.30215	-5.25375	-5.43438	-5.63311	-5.64647	-5.60452	1	2	303910	0.001363	2.7352	Q9Y6N8;D6RJG0	Q9Y6N8;D6RJG0	Cadherin-10
KIRREL	-0.297414	5.03633	0	+	Down	-2.20704	-2.20758	-2.17861	-2.49268	-2.48927	-2.50352	3	6	2761400	0.00020206	9.0318	Q96J84;B4DN67;Q5W0G0;Q5W0F9	Q96J84;B4DN67;Q5W0G0;Q5W0F9	Kin of IRRE-like protein 1
TRIM11	-0.297062	2.70551	0.00398818	+	Down	-3.60681	-3.48171	-3.57063	-3.81692	-3.87826	-3.85516	5	8	4107200	0	19.029	Q96F44;R4GMV1;R4GNB9;Q6AZZ1;O00478;O00481;Q13410;C9JZT5;Q4VAN1	Q96F44;R4GMV1;R4GNB9	E3 ubiquitin-protein ligase TRIM11
TRIM25	-0.295772	4.2926	0.00067679	+	Down	3.91514	3.89306	3.86619	3.58128	3.5989	3.60689	27	95	267570000	0	208.13	Q14258;A0A3B3IUA7	Q14258;A0A3B3IUA7	E3 ubiquitin/ISG15 ligase TRIM25
RBBP5	-0.295732	5.6587	0	+	Down	2.79014	2.78294	2.79172	2.48943	2.48269	2.50548	12	36	84151000	0	100.29	Q15291	Q15291	Retinoblastoma-binding protein 5
HIST1H1T	-0.295715	2.84684	0.00320245	+	Down	-2.98195	-3.07749	-2.96853	-3.27631	-3.30898	-3.32983	2	3	18075000	0.00017581	5.4333	P22492	P22492	Histone H1t
ATAD3B	-0.295174	4.35346	0.000678261	+	Down	3.66415	3.65082	3.64732	3.37	3.33002	3.37675	25	90	391030000	0	165.8	Q5T9A4;A0A5K1VW56	Q5T9A4;A0A5K1VW56	ATPase family AAA domain-containing protein 3B
NKIRAS1	-0.295162	1.34483	0.0231289			-3.88541	-4.16707	-3.98497	-4.37013	-4.18544	-4.36736	2	4	5208600	0.00032803	3.9614	Q9NYS0;G5E9P3	Q9NYS0;G5E9P3	NF-kappa-B inhibitor-interacting Ras-like protein 1
ATF1;CREM	-0.29505	2.54582	0.00539726	+	Down	-3.7482	-3.87265	-3.79447	-4.15338	-4.06659	-4.0805	1	2	7047400	0	17.558	P18846;E9PAR2;G5E998	P18846;E9PAR2;G5E998	Cyclic AMP-dependent transcription factor ATF-1
MAP3K1	-0.29501	1.92724	0.00963845	+	Down	-5.76881	-5.6316	-5.56608	-5.96372	-5.99627	-5.89153	2	3	634560	0.00020165	8.9337	Q13233	Q13233	Mitogen-activated protein kinase kinase kinase 1
PYROXD1	-0.294433	2.64371	0.00440571	+	Down	-1.86203	-1.94266	-1.98666	-2.26826	-2.20145	-2.20494	2	3	4660500	0	10.285	Q8WU10;B5MDP1;B4DEW4	Q8WU10;B5MDP1;B4DEW4	Pyridine nucleotide-disulfide oxidoreductase domain-containing protein 1
FXYD5	-0.293161	0.667809	0.0702547			-5.10694	-4.55704	-4.7642	-4.90909	-5.31641	-5.08217	1	2	3887100	0.0020809	2.3848	Q96DB9;F5H4X8	Q96DB9;F5H4X8	FXYD domain-containing ion transport regulator 5
	-0.292957	1.82986	0.0109041			-1.07364	-1.16271	-1.17183	-1.34076	-1.39255	-1.55374	3	6	9715300	0	12.771	A0A6Q8PFP0;A0A3B3IT44	A0A6Q8PFP0
NDUFS3	-0.291303	2.99281	0.00293207	+	Down	2.03873	1.96616	1.93432	1.67081	1.71641	1.67807	11	38	138830000	0	42.286	O75489;E9PS48;G3V194;E9PKL8	O75489	NADH dehydrogenase [ubiquinone] iron-sulfur protein 3, mitochondrial
MRPS18B	-0.291083	3.19521	0.00233898	+	Down	1.3935	1.31425	1.41076	1.07873	1.0909	1.07564	5	20	60695000	0	51.905	Q9Y676;A0A0G2JIC6	Q9Y676;A0A0G2JIC6	28S ribosomal protein S18b, mitochondrial
UQCRH	-0.290829	2.38914	0.006235	+	Down	-3.81072	-3.79518	-3.65853	-4.03771	-4.06316	-4.03603	1	2	12495000	0	12.779	P07919	P07919	Cytochrome b-c1 complex subunit 6, mitochondrial
MRPL2	-0.290683	1.67197	0.0139626			-2.76305	-2.75117	-2.82587	-3.10129	-2.92717	-3.18367	3	5	12862000	0.00018871	7.2431	Q5T653;A0A669KAX9;C9IY40;C9JZW2;C9JZG7	Q5T653;A0A669KAX9;C9IY40	39S ribosomal protein L2, mitochondrial
C11orf98	-0.290638	2.49115	0.00596058	+	Down	0.0446272	0.127721	0.0460243	-0.152926	-0.219615	-0.280999	2	6	159570000	0.00019643	8.2978	E9PRG8;E9PLD3;A0A494BXY3	E9PRG8;E9PLD3;A0A494BXY3	Uncharacterized protein C11orf98
CDC73	-0.290626	3.11708	0.00269522	+	Down	2.85987	2.91334	2.96804	2.62205	2.61703	2.6303	23	74	77036000	0	73.275	Q6P1J9;A0A3B3IRP5;A0A1B0GUB2;A0A2R8YHB3;A0A2R8Y640;A0A3B3ISN2	Q6P1J9;A0A3B3IRP5;A0A1B0GUB2;A0A2R8YHB3	Parafibromin
TBC1D23	-0.290584	2.4056	0.00629798	+	Down	0.395312	0.267653	0.319082	-0.0247374	0.0565119	0.0785208	10	15	16729000	0	34.674	Q9NUY8;C9IZ32;C9JAM5;E9PGE5	Q9NUY8;C9IZ32;C9JAM5	TBC1 domain family member 23
CD55	-0.289952	4.036	0.000880808	+	Down	0.686128	0.714892	0.705688	0.398625	0.393712	0.444514	5	9	23670000	0	13.373	P08174;H3BLV0;B1AP13;H7BY55;B1AP15;A0A2R8YDY3;A0A2R8YEC5	P08174;H3BLV0;B1AP13;H7BY55;B1AP15	Complement decay-accelerating factor
ZNF706	-0.289659	3.11009	0.00280519	+	Down	0.31619	0.225465	0.246365	-0.0510435	0.00189114	-0.031806	2	12	253270000	0	22.744	Q9Y5V0;H0YC70;E5RHV4;H0YAP1;E5RHR6	Q9Y5V0;H0YC70;E5RHV4;H0YAP1;E5RHR6	Zinc finger protein 706
IPO9	-0.289198	3.8217	0.00132308	+	Down	2.72056	2.76686	2.75635	2.42912	2.46782	2.47924	23	56	79401000	0	120.14	Q96P70	Q96P70	Importin-9
MAPK8	-0.289162	1.17154	0.0302934			-3.60589	-3.70663	-3.59976	-4.11948	-3.92448	-3.73581	3	3	3731900	0.00018349	6.4727	P45983;C9J762;A0A3B3IRW7	P45983	Mitogen-activated protein kinase 8
FIGNL1	-0.289142	4.38741	0.00066242	+	Down	-1.9377	-1.94306	-1.95428	-2.2367	-2.25707	-2.2087	5	8	3774100	0	21.128	Q6PIW4	Q6PIW4	Fidgetin-like protein 1
MT-CO2	-0.288765	2.66139	0.00493759	+	Down	0.995633	0.933564	0.882669	0.675328	0.671885	0.598357	3	15	105080000	0	12.907	P00403	P00403	Cytochrome c oxidase subunit 2
MAD2L1BP	-0.28847	0.84327	0.0512774			-6.41647	-6.45366	-6.68726	-7.06166	-6.60507	-6.75607	3	4	1964700	0	10.411	Q15013	Q15013	MAD2L1-binding protein
NDUFB3	-0.288079	3.52648	0.00229616	+	Down	-0.225266	-0.262509	-0.253126	-0.502793	-0.525878	-0.576468	4	9	59250000	0	10.679	O43676;C9JKQ2	O43676;C9JKQ2	NADH dehydrogenase [ubiquinone] 1 beta subcomplex subunit 3
IVNS1ABP	-0.288006	4.24411	0.000904564	+	Down	-0.0843611	-0.0601969	-0.0880547	-0.340068	-0.38598	-0.370582	7	12	11220000	0	40.81	Q9Y6Y0;H0Y5Y2;X6R674	Q9Y6Y0	Influenza virus NS1A-binding protein
NCSTN	-0.287838	2.17393	0.00827119	+	Down	-1.24468	-1.27898	-1.38723	-1.53693	-1.57913	-1.65836	2	3	8223400	0.00019775	8.4277	Q92542;Q5T205;H0Y3Z4;Q5T209;H0Y6T7	Q92542;Q5T205;H0Y3Z4;Q5T209;H0Y6T7	Nicastrin
PUS1	-0.287644	3.88609	0.00133075	+	Down	1.6236	1.55892	1.59175	1.29177	1.30538	1.31418	13	31	77970000	0	51.834	G8JLB3;Q9Y606;F5H1S9;F5GY32;F5GXL3;F5H168;F8W9U5;F5H1B2	G8JLB3;Q9Y606;F5H1S9	tRNA pseudouridine synthase;tRNA pseudouridine synthase A, mitochondrial
MRPL14	-0.286099	3.34877	0.00217301	+	Down	0.146726	0.192449	0.208536	-0.125051	-0.0643282	-0.121207	4	10	65995000	0	43.017	Q6P1L8	Q6P1L8	39S ribosomal protein L14, mitochondrial
MVK	-0.285986	4.24616	0.000891616	+	Down	0.149674	0.182324	0.157818	-0.119189	-0.102931	-0.14602	8	12	18761000	0	52.403	Q03426;F5H8H2;F5GXC0;F5H092;F5H163;F5H368;A0A1W2PS16;A0A1B0GWC2;A0A0B4J236;A0A1B0GWF3	Q03426;F5H8H2;F5GXC0;F5H092	Mevalonate kinase
MRPL40	-0.285949	4.60568	0.000668094	+	Down	0.189242	0.184955	0.183626	-0.115989	-0.109393	-0.0746431	5	14	65761000	0	20.625	Q9NQ50	Q9NQ50	39S ribosomal protein L40, mitochondrial
MRPL1	-0.285642	3.26621	0.00230769	+	Down	2.48592	2.40174	2.43624	2.12714	2.16889	2.17095	10	30	84186000	0	75.203	Q9BYD6;H0Y8N7	Q9BYD6;H0Y8N7	39S ribosomal protein L1, mitochondrial
RGS10	-0.284783	2.57774	0.006	+	Down	0.610518	0.472587	0.50819	0.225955	0.24705	0.26394	6	10	71801000	0	17.692	O43665	O43665	Regulator of G-protein signaling 10
CHCHD1	-0.283779	2.68203	0.00536785	+	Down	-1.93812	-1.87321	-1.9985	-2.19059	-2.24948	-2.22108	2	3	20790000	0.00018232	6.3078	Q96BP2;A6NJX6	Q96BP2;A6NJX6	Coiled-coil-helix-coiled-coil-helix domain-containing protein 1
LMTK2	-0.28371	1.72606	0.0139141			-5.21442	-5.25415	-5.24736	-5.4542	-5.4441	-5.66876	1	2	100760	0.00032846	3.9803	Q8IWU2	Q8IWU2	Serine/threonine-protein kinase LMTK2
FBXO5	-0.283382	1.85708	0.0109053			-4.38255	-4.44141	-4.32334	-4.69041	-4.7527	-4.55434	2	2	5357300	0	17.749	Q9UKT4	Q9UKT4	F-box only protein 5
SH3PXD2B	-0.283285	3.13152	0.00308805	+	Down	2.34819	2.35232	2.4364	2.08337	2.08835	2.11533	20	47	40610000	0	123.87	A1X283;G3V144;A0A1B0GUF2;Q5TCZ1;H0Y507	A1X283	SH3 and PX domain-containing protein 2B
ITGAV	-0.282783	1.52647	0.0183813			0.264209	0.505712	0.397497	0.194736	0.0240641	0.100268	9	12	5596200	0	22.482	P06756	P06756	Integrin alpha-V;Integrin alpha-V heavy chain;Integrin alpha-V light chain
PNPT1	-0.282259	3.13818	0.00307355	+	Down	3.84064	3.752	3.80456	3.49382	3.50963	3.54698	27	82	107680000	0	140.36	Q8TCS8;H7C3C5;H7BXF6;F8WBI3	Q8TCS8	Polyribonucleotide nucleotidyltransferase 1, mitochondrial
MTF2	-0.281681	3.83725	0.00188324	+	Down	-2.16926	-2.13828	-2.10259	-2.41593	-2.41102	-2.42823	1	5	2532600	0	12.965	Q9Y483	Q9Y483	Metal-response element-binding transcription factor 2
SOX13	-0.281106	0.944085	0.0449685			-5.64646	-5.50395	-5.55435	-5.58554	-6.00922	-5.95332	2	3	1137300	0.00019073	7.4592	Q9UN79;E9PKD6;E9PPW0	Q9UN79;E9PKD6;E9PPW0	Transcription factor SOX-13
XIAP	-0.281086	4.10171	0.00133333	+	Down	1.79276	1.80915	1.76226	1.52193	1.48777	1.51121	10	23	25928000	0	40.567	P98170;B1AKU2	P98170	E3 ubiquitin-protein ligase XIAP
PDCD2L	-0.280697	2.28589	0.00814764	+	Down	1.09745	1.24211	1.20861	0.947375	0.899707	0.858998	8	17	33610000	0	40.664	Q9BRP1	Q9BRP1	Programmed cell death protein 2-like
UBA5	-0.280012	2.66911	0.00559146	+	Down	0.927131	0.890801	0.915846	0.555507	0.659438	0.678798	6	19	49631000	0	57.188	Q9GZZ9;E7EQ61;E7EWE1;C9JRV9;C9J5W5	Q9GZZ9;E7EQ61;E7EWE1	Ubiquitin-like modifier-activating enzyme 5
COA7	-0.278309	1.89395	0.0111358			1.89038	1.93465	2.05923	1.73343	1.7134	1.60251	9	23	78869000	0	50.063	Q96BR5	Q96BR5	Cytochrome c oxidase assembly factor 7
TPM3	-0.278234	0.712886	0.0666214			1.35644	1.5705	1.75364	1.52061	1.2773	1.04796	1	4	47283000	0.00062598	3.3228	J3KN67	J3KN67
KIDINS220	-0.278174	3.80542	0.00230037	+	Down	0.825185	0.852494	0.887934	0.59308	0.573817	0.564195	11	19	6344800	0	34.469	Q9ULH0;E9PH70;H0Y8E4;A0A1W2PPB7;H7C584;A0A1W2PPY4	Q9ULH0;E9PH70;H0Y8E4;A0A1W2PPB7	Kinase D-interacting substrate of 220 kDa
VPS37C	-0.277724	0.64237	0.0770968			-6.87805	-6.26871	-6.79582	-6.9311	-6.99261	-6.85205	1	2	745770	0.00033167	4.1591	A5D8V6;F5H4Q5	A5D8V6;F5H4Q5	Vacuolar protein sorting-associated protein 37C
JMJD6	-0.277556	2.84729	0.00499299	+	Down	1.96276	1.87291	1.88679	1.60072	1.61679	1.67227	8	13	49020000	0	31.106	Q6NYC1;B2WTI3;B2WTI4;K7EJU9	Q6NYC1;B2WTI3;B2WTI4;K7EJU9	Bifunctional arginine demethylase and lysyl-hydroxylase JMJD6
GEMIN7	-0.276819	2.52432	0.00648208	+	Down	-3.50314	-3.42903	-3.51508	-3.69396	-3.77874	-3.80501	1	2	6016900	0	11.593	Q9H840	Q9H840	Gem-associated protein 7
CDC123	-0.276536	4.75685	0.000900826	+	Down	1.87964	1.85422	1.84307	1.58457	1.58765	1.57509	10	29	117790000	0	41.836	O75794;X6RA30;X6RKY7;X6RF82;H7BZW7	O75794;X6RA30;X6RKY7;X6RF82	Cell division cycle protein 123 homolog
EEF2KMT	-0.275845	1.28039	0.0280325			-6.60237	-6.49812	-6.27355	-6.75918	-6.76487	-6.67753	1	2	633430	0.00032787	3.9568	Q96G04;K7EIJ3;K7EQE4;K7ES84	Q96G04;K7EIJ3;K7EQE4;K7ES84	Protein-lysine N-methyltransferase EEF2KMT
CDCA8	-0.275709	2.99567	0.00393586	+	Down	2.01106	1.95976	2.00291	1.6872	1.68811	1.7713	10	27	88299000	0	41.94	Q53HL2	Q53HL2	Borealin
PYCR2	-0.275083	2.53934	0.00645018	+	Down	0.480807	0.421224	0.365585	0.110152	0.197848	0.134368	8	15	50523000	0	30.429	Q96C36;A0A087WTV6;A0A087WZR9;J3KR12;A0A087WX69;A0A087WZF0	Q96C36;A0A087WTV6;A0A087WZR9;J3KR12	Pyrroline-5-carboxylate reductase 2;Pyrroline-5-carboxylate reductase
DEPTOR	-0.274998	2.17229	0.00978778	+	Down	-3.27059	-3.30264	-3.39117	-3.66927	-3.53429	-3.58584	1	2	2371700	0.0023644	2.3053	Q8TB45	Q8TB45	DEP domain-containing mTOR-interacting protein
GEMIN4	-0.274969	3.55433	0.00233503	+	Down	1.22572	1.25566	1.27911	0.969913	0.954356	1.01132	18	41	27249000	0	70.946	P57678;I3L2C7;I3L4A4;I3L399;E7EN12;I3L4M4;I3L1J7	P57678;I3L2C7	Gem-associated protein 4
COTL1	-0.274577	2.15291	0.00980234	+	Down	2.62797	2.70745	2.78081	2.41742	2.38508	2.49001	10	35	309480000	0	51.555	Q14019;H3BT58	Q14019;H3BT58	Coactosin-like protein
TMEM242	-0.274186	0.583532	0.0906637			-2.14613	-1.55114	-2.18927	-2.27162	-2.27925	-2.15823	1	2	9073100	0.000777	3.2009	Q9NWH2	Q9NWH2	Transmembrane protein 242
UBAP2L	-0.273732	3.14739	0.00369415	+	Down	4.56669	4.64295	4.57632	4.35074	4.3204	4.29363	23	190	847330000	0	285.81	Q14157;H0Y5H6	Q14157	Ubiquitin-associated protein 2-like
TRMT13	-0.273487	2.01611	0.0102337			-5.66224	-5.50642	-5.5871	-5.7972	-5.92758	-5.85145	5	6	9857700	0	12.162	Q9NUP7;Q5VVK9	Q9NUP7	tRNA:m(4)X modification enzyme TRM13 homolog
CDK6	-0.273381	2.68084	0.00643613	+	Down	0.451823	0.378367	0.422377	0.0931768	0.13585	0.203399	7	14	70966000	0	56.038	Q00534	Q00534	Cyclin-dependent kinase 6
ZCCHC11	-0.273205	2.74454	0.00598417	+	Down	-2.37058	-2.34445	-2.26696	-2.63938	-2.57216	-2.59007	5	9	1052000	0	19.448	Q5TAX3;A0A0C4DFM7;E9PKY2;E9PKX1;H0YDJ1;H0YEE8;A0A0C4DFW3	Q5TAX3;A0A0C4DFM7;E9PKY2;E9PKX1	Terminal uridylyltransferase 4
ITGB5	-0.27319	0.98246	0.0435536			-2.15392	-1.75554	-1.93907	-2.17126	-2.1524	-2.34445	1	2	2355100	0.0001773	5.6097	P18084;V9GZ57;H7C5U2	P18084;V9GZ57;H7C5U2	Integrin beta-5;Integrin beta
SLMO2	-0.273008	1.428	0.0239021			-5.25963	-5.13096	-5.10486	-5.53786	-5.29126	-5.48535	2	2	5777600	0.00033445	4.2939	Q9Y3B1	Q9Y3B1	Protein slowmo homolog 2
FN3K	-0.272202	2.47573	0.00757619	+	Down	1.8184	1.70263	1.77594	1.44502	1.49523	1.54011	9	20	95697000	0	40.992	Q9H479	Q9H479	Fructosamine-3-kinase
CHPF2	-0.271399	1.4148	0.0245521			-4.60513	-4.37915	-4.55872	-4.89933	-4.73327	-4.7246	1	2	200050	0.00063442	3.4993	Q9P2E5;G5E9W2	Q9P2E5;G5E9W2	Chondroitin sulfate glucuronyltransferase
UBQLN4	-0.271176	1.74051	0.0151835			-1.35336	-1.23548	-1.40461	-1.5673	-1.53997	-1.69971	5	8	23264000	0	15.461	Q9NRR5	Q9NRR5	Ubiquilin-4
USMG5	-0.271077	3.46151	0.00295541	+	Down	2.16005	2.11219	2.16777	1.84725	1.90416	1.87538	3	11	553020000	0	64.813	Q96IX5	Q96IX5	Up-regulated during skeletal muscle growth protein 5
DUSP12	-0.270563	2.95702	0.00495132	+	Down	-0.217177	-0.244775	-0.271715	-0.510591	-0.565969	-0.468797	5	11	18032000	0	19.586	Q9UNI6;V9GY92;V9GYV5	Q9UNI6	Dual specificity protein phosphatase 12
PCGF6	-0.270327	2.35625	0.00832323	+	Down	-3.59929	-3.58018	-3.65463	-3.95703	-3.87182	-3.81624	1	1	1320800	0.00033294	4.2224	Q9BYE7	Q9BYE7	Polycomb group RING finger protein 6
BAP18;C17orf49;RNASEK-C17orf49	-0.269624	2.50405	0.00754923	+	Down	-1.71747	-1.81633	-1.8191	-2.00392	-2.06607	-2.09178	2	6	13403000	0	10.134	Q8IXM2;F8W038;F8W1H0;H0YIS7	Q8IXM2;F8W038;F8W1H0;H0YIS7	Chromatin complexes subunit BAP18
MTDH	-0.269253	1.34733	0.0268429			-5.2963	-5.5794	-5.45932	-5.76159	-5.75635	-5.62484	1	3	979540	0.00018936	7.3287	E5RJU9;H0YB56;H0YBE0	E5RJU9
FAM110B	-0.268715	0.918569	0.0496708			-4.06774	-3.90197	-3.65007	-4.16165	-4.23929	-4.02497	2	4	1245500	0	13.408	Q8TC76	Q8TC76	Protein FAM110B
SSR3	-0.267734	3.15064	0.00392442	+	Down	-1.0691	-1.05787	-1.00193	-1.29476	-1.34927	-1.28807	1	6	406530000	0	24.694	Q9UNL2;C9JA28	Q9UNL2;C9JA28	Translocon-associated protein subunit gamma
SIX2;SIX1	-0.267445	1.36967	0.0264375			-1.68672	-1.89419	-1.80634	-2.10218	-2.15755	-1.92985	1	2	4783200	0.00033047	4.0759	Q9NPC8;Q15475	Q9NPC8;Q15475	Homeobox protein SIX2;Homeobox protein SIX1
PEA15	-0.267429	1.57906	0.0198324			-2.72144	-2.65743	-2.70215	-2.92565	-2.85179	-3.10587	2	3	9765900	0.00018021	5.9697	Q15121;B1AKZ5	Q15121;B1AKZ5	Astrocytic phosphoprotein PEA-15
NIN	-0.267405	1.91944	0.0124379			-1.88609	-1.9144	-1.86752	-2.10425	-2.27598	-2.08999	4	6	1171900	0	11.353	Q8N4C6;E9PN67;C9J066;H7C162;A0A669KBI5;A0A669KBE5;H9KV85;A0A669KBK6;E9PJH9;A0A669KBB6;R4GN85	Q8N4C6;E9PN67;C9J066;H7C162;A0A669KBI5	Ninein
FKBP9	-0.267394	2.43314	0.00811022	+	Down	0.00723171	0.069932	0.148302	-0.215993	-0.199735	-0.160989	4	8	15739000	0	22.909	O95302;C9J4P8;Q75LS8	O95302	Peptidyl-prolyl cis-trans isomerase FKBP9
MRPL53	-0.266565	2.65838	0.00642647	+	Down	0.286099	0.206128	0.246197	-0.0778379	-0.00854778	0.025115	4	10	58950000	0	23.745	Q96EL3;B9A051	Q96EL3	39S ribosomal protein L53, mitochondrial
TPR	-0.266548	4.92652	0.00136779	+	Down	5.75046	5.77274	5.76786	5.48604	5.49424	5.51114	93	311	265830000	0	323.31	P12270;Q5SWX9	P12270	Nucleoprotein TPR
GPR89B;GPR89A	-0.266292	2.78772	0.00641956	+	Down	-1.55005	-1.51382	-1.52576	-1.75461	-1.77141	-1.86248	2	11	9361800	0	39.691	P0CG08;B7ZAQ6;A0A087WW78;A0A087WW82;U3KPV2;E9PKY3	P0CG08;B7ZAQ6;A0A087WW78;A0A087WW82;U3KPV2;E9PKY3	Golgi pH regulator B;Golgi pH regulator A
FAM129B	-0.266178	1.82089	0.0141014			1.00198	0.830369	0.953304	0.613156	0.631013	0.742953	10	17	19083000	0	52.865	Q96TA1	Q96TA1	Niban-like protein 1
APRT	-0.266159	3.53151	0.0030832	+	Down	2.79696	2.74445	2.73495	2.47136	2.51156	2.49496	11	44	434350000	0	107.85	P07741;H3BQF1;H3BQZ9;H3BQB1;H3BSW3	P07741;H3BQF1;H3BQZ9;H3BQB1	Adenine phosphoribosyltransferase
NDUFA10	-0.26611	3.09664	0.00451705	+	Down	0.703261	0.62799	0.643204	0.374352	0.373811	0.427962	9	15	41777000	0	59.688	O95299;E7ESZ7;A0A7I2V594;A0A087WXC5;A0A7I2YQU0;A0A7I2V2X3;A0A7I2V4N8;A0A7I2V2N6;H7C2X4;H7C1Y7;A0A7I2V5B2;A0A7I2V5U7;A0A7I2V419;A0A7I2V458;A0A7I2V2W9;A0A7I2V438;A0A7I2V5L0;A0A7I2V327;A0A7I2V3H5;C9J6X0;A0A7I2V2F6;A0A7I2V3D4;A0A7I2V2I6;Q8N1B9;H7C2W5;A0A7I2V2J5	O95299;E7ESZ7;A0A7I2V594;A0A087WXC5;A0A7I2YQU0;A0A7I2V2X3;A0A7I2V4N8;A0A7I2V2N6;H7C2X4;H7C1Y7;A0A7I2V5B2;A0A7I2V5U7;A0A7I2V419;A0A7I2V458;A0A7I2V2W9;A0A7I2V438;A0A7I2V5L0;A0A7I2V327;A0A7I2V3H5	NADH dehydrogenase [ubiquinone] 1 alpha subcomplex subunit 10, mitochondrial
KIAA0391	-0.26576	1.98173	0.0114151			0.145505	-0.0220251	0.0392494	-0.273293	-0.166696	-0.194562	4	8	12856000	0	26.046	O15091;A0A0A0MTQ0	O15091	Mitochondrial ribonuclease P protein 3
SQLE	-0.265538	2.74979	0.00626633	+	Down	-0.802564	-0.89573	-0.882679	-1.15682	-1.13487	-1.08589	3	4	5511100	0.00020425	9.3888	Q14534;E7EVQ6;H0YBN7	Q14534;E7EVQ6;H0YBN7	Squalene monooxygenase
ATP2B4	-0.265355	3.43378	0.00319755	+	Down	1.72322	1.68933	1.75855	1.43427	1.47854	1.46222	18	28	21034000	0	107.29	P23634;A0A2U3U055;A0A2U3TZI3;A0A2R8Y535;H7BZS8;H7BY13	P23634	Plasma membrane calcium-transporting ATPase 4
NUDT1	-0.264807	2.85117	0.00634465	+	Down	0.633416	0.59678	0.577467	0.313741	0.396188	0.303313	6	14	382810000	0	25.258	P36639;C9J361	P36639	7,8-dihydro-8-oxoguanine triphosphatase
MID1	-0.263704	3.55827	0.00324224	+	Down	-2.61378	-2.58377	-2.6498	-2.86972	-2.90124	-2.86751	4	5	4480300	0	13.139	O15344;A0A6Q8PF94;C9J453;A0A087X255;A0A6Q8PGA5	O15344;A0A6Q8PF94;C9J453;A0A087X255	E3 ubiquitin-protein ligase Midline-1
RCOR1	-0.263504	3.48291	0.00319266	+	Down	1.67398	1.62134	1.62095	1.34702	1.39666	1.38207	9	26	43051000	0	37.204	Q9UKL0	Q9UKL0	REST corepressor 1
CA2	-0.263484	4.15555	0.00222695	+	Down	1.91859	1.87128	1.87553	1.61938	1.63103	1.62454	10	30	206610000	0	64.221	P00918;E5RID5;E5RK37	P00918	Carbonic anhydrase 2
HMG20B	-0.26306	2.11466	0.010336			-2.12042	-1.97058	-2.06418	-2.36593	-2.31624	-2.26219	4	10	9701000	0	16.846	Q9P0W2;C9J8X5;B5MDG7;C9K049;F8WES5;C9JQA7;K7EJR8	Q9P0W2;C9J8X5;B5MDG7;C9K049	SWI/SNF-related matrix-associated actin-dependent regulator of chromatin subfamily E member 1-related
IMPACT	-0.262544	2.77614	0.00621945	+	Down	-5.06665	-5.05563	-4.9581	-5.27928	-5.29098	-5.29776	1	1	403630	0.00063472	3.5049	Q9P2X3;J3KT25;A0A3B3ITH3	Q9P2X3;J3KT25;A0A3B3ITH3	Protein IMPACT
SENP6	-0.262052	1.08797	0.0393223			-0.37926	-0.0759535	-0.0370274	-0.39111	-0.394193	-0.493093	3	4	5727600	0.00020194	8.9894	Q9GZR1;H0Y8Y8;H0Y4F4;F8W6D9	Q9GZR1;H0Y8Y8;H0Y4F4;F8W6D9	Sentrin-specific protease 6
TSR3	-0.261755	2.56187	0.00808858	+	Down	-3.26798	-3.2784	-3.19916	-3.57219	-3.47929	-3.47933	2	3	2799900	0.00019246	7.7189	Q9UJK0	Q9UJK0	Ribosome biogenesis protein TSR3 homolog
PRICKLE3	-0.260968	1.74671	0.017074			-4.24031	-4.21298	-4.38515	-4.48197	-4.51989	-4.61949	2	2	1719600	0.00034716	5.0963	O43900;A0A0A0MRT7;H0Y413	O43900;A0A0A0MRT7;H0Y413	Prickle-like protein 3
HEATR1	-0.260128	3.76255	0.00293671	+	Down	3.49147	3.45577	3.46698	3.18821	3.24222	3.2034	44	103	45723000	0	176.87	Q9H583;Q5T3Q7;Q6P664	Q9H583;Q5T3Q7	HEAT repeat-containing protein 1;HEAT repeat-containing protein 1, N-terminally processed
VPS25	-0.260091	2.46253	0.00849612	+	Down	1.27342	1.21195	1.23278	0.919137	0.969457	1.04928	8	16	43918000	0	50.026	Q9BRG1;K7EKV4;K7ENE3;K7EP45	Q9BRG1;K7EKV4;K7ENE3	Vacuolar protein-sorting-associated protein 25
PRR11	-0.259765	0.804175	0.0605128			-3.43927	-3.69915	-3.31114	-3.8786	-3.79361	-3.55666	2	3	2659500	0.00018423	6.6153	Q96HE9;J3QR53	Q96HE9;J3QR53	Proline-rich protein 11
ALDOC	-0.259472	3.15019	0.00523626	+	Down	1.99719	1.96795	2.0339	1.71233	1.72963	1.77866	12	39	231710000	0	121.07	P09972;A8MVZ9;J3KSV6;J3QKP5;K7EKH5;C9J8F3;J3QKK1;P05062;A0A087WXX2;A0A3B3IS80	P09972;A8MVZ9;J3KSV6;J3QKP5	Fructose-bisphosphate aldolase C;Fructose-bisphosphate aldolase
NAT1	-0.259091	0.439956	0.139511			-7.96158	-8.53881	-8.24049	-8.1282	-8.66177	-8.72818	1	2	215550	0.0012171	2.8078	P18440	P18440	Arylamine N-acetyltransferase 1
STK32C	-0.258686	1.69439	0.0179384			-2.11972	-2.26432	-2.25435	-2.46619	-2.56272	-2.38554	3	5	4606100	0	13.015	Q86UX6	Q86UX6	Serine/threonine-protein kinase 32C
DBI	-0.258488	0.981826	0.0476484			3.46472	3.58729	3.68376	3.3573	3.48204	3.12097	7	30	622940000	0	20.028	P07108;A0A0A0MTI5;B8ZWD1	P07108;A0A0A0MTI5;B8ZWD1	Acyl-CoA-binding protein
FASTKD3	-0.258055	2.10873	0.0108764			-3.60641	-3.70162	-3.77641	-3.97509	-3.96494	-3.91857	1	2	745560	0.00018839	7.1813	Q14CZ7;D6RAR6	Q14CZ7;D6RAR6	FAST kinase domain-containing protein 3
ANGEL2	-0.257684	1.37489	0.0278967			-2.44439	-2.66653	-2.62577	-2.937	-2.82407	-2.74868	2	4	1212700	0.00017854	5.774	Q5VTE6	Q5VTE6	Protein angel homolog 2
TOR1AIP2	-0.257649	2.70155	0.00758522	+	Down	0.740846	0.763537	0.771254	0.526723	0.543733	0.432233	9	11	31460000	0	85.826	Q8NFQ8	Q8NFQ8	Torsin-1A-interacting protein 2
FOXRED2	-0.257629	3.06874	0.00587733	+	Down	-4.16093	-4.18925	-4.16601	-4.47692	-4.38215	-4.43001	2	5	1003800	0.00033807	4.5543	Q8IWF2	Q8IWF2	FAD-dependent oxidoreductase domain-containing protein 2
GAR1	-0.257122	1.87737	0.0150442			2.90242	2.72973	2.8056	2.48693	2.58564	2.59383	5	27	217620000	0	23.251	Q9NY12	Q9NY12	H/ACA ribonucleoprotein complex subunit 1
RNF138	-0.256683	2.291	0.00970124	+	Down	-1.20275	-1.21925	-1.11896	-1.40444	-1.50527	-1.4013	6	20	46952000	0	44.794	Q8WVD3;J3KSI2;J3QKM8;J3QLQ3;J3KRU4	Q8WVD3;J3KSI2;J3QKM8	E3 ubiquitin-protein ligase RNF138
GNL3L	-0.256537	3.2818	0.00497207	+	Down	0.910563	0.936688	0.912508	0.628924	0.652339	0.708884	17	37	28666000	0	58.504	Q9NVN8;A0A6I8PL80;A0A6I8PS19;A0A6I8PL58;A0A6I8PL53	Q9NVN8;A0A6I8PL80;A0A6I8PS19	Guanine nucleotide-binding protein-like 3-like protein
FAM186A	-0.256464	2.69388	0.0079669	+	Down	-2.45266	-2.48499	-2.42253	-2.66471	-2.69562	-2.76923	1	1	554740	0.0022255	2.3642	A6NE01;F5GYN0	A6NE01;F5GYN0	Protein FAM186A
KIF14	-0.256267	3.93721	0.00296013	+	Down	0.576354	0.554238	0.530651	0.318341	0.281693	0.292407	15	25	6550600	0	44.663	Q15058	Q15058	Kinesin-like protein KIF14
MRPS31	-0.255893	3.32162	0.00500703	+	Down	2.94091	2.86456	2.91694	2.63277	2.65714	2.66482	12	33	104910000	0	121.96	Q92665	Q92665	28S ribosomal protein S31, mitochondrial
C2orf69	-0.255578	0.609077	0.0904501			-1.32982	-0.887975	-1.51649	-1.51274	-1.53829	-1.44999	2	3	2745100	0.00017957	5.9026	Q8N8R5	Q8N8R5	UPF0565 protein C2orf69
ASF1A	-0.255439	1.55979	0.0231114			-3.3058	-3.39275	-3.29745	-3.72383	-3.53672	-3.50176	2	4	3975500	0	12.024	Q9Y294	Q9Y294	Histone chaperone ASF1A
TOR1AIP1	-0.25524	2.86527	0.00643436	+	Down	1.47629	1.47015	1.44928	1.17146	1.187	1.27155	13	26	39816000	0	62.448	Q5JTV8;A0A0A0MSK5;H0Y4R4;H0YD16;H0YDU3	Q5JTV8;A0A0A0MSK5;H0Y4R4	Torsin-1A-interacting protein 1
ASPM	-0.255186	2.39903	0.00983369	+	Down	-0.503757	-0.382834	-0.491629	-0.733586	-0.733438	-0.676753	9	16	2772300	0	29.643	Q8IZT6;Q5VYL4	Q8IZT6	Abnormal spindle-like microcephaly-associated protein
MRPS7	-0.254728	2.48568	0.00889663	+	Down	2.85477	2.7591	2.82454	2.52235	2.53625	2.61562	8	22	130740000	0	65.557	Q9Y2R9;J3QLS3;J3QQS1;J3QKW2;J3KSI8	Q9Y2R9;J3QLS3;J3QQS1;J3QKW2;J3KSI8	28S ribosomal protein S7, mitochondrial
NDUFA2	-0.254715	2.67541	0.00806977	+	Down	-0.601447	-0.550307	-0.644682	-0.900598	-0.830125	-0.829858	4	8	72092000	0	14.643	O43678	O43678	NADH dehydrogenase [ubiquinone] 1 alpha subcomplex subunit 2
S100A11	-0.254586	1.20936	0.035045			1.58353	1.47203	1.53229	1.39581	1.3376	1.09068	3	16	235090000	0	19.685	P31949	P31949	Protein S100-A11;Protein S100-A11, N-terminally processed
RRP15	-0.254531	2.24838	0.0102387			1.80826	1.87532	1.918	1.58217	1.57427	1.68154	7	18	131140000	0	27.688	Q9Y3B9	Q9Y3B9	RRP15-like protein
C1orf174	-0.254459	2.99967	0.00637852	+	Down	-4.83699	-4.8535	-4.80366	-5.11751	-5.10499	-5.03502	2	3	5614400	0	36.872	Q8IYL3	Q8IYL3	UPF0688 protein C1orf174
AHCTF1	-0.254438	5.01261	0.00208503	+	Down	2.72853	2.69964	2.71671	2.46056	2.4666	2.45441	34	61	16250000	0	193.26	Q8WYP5;H7C4S1	Q8WYP5	Protein ELYS
SPTLC2	-0.254173	3.01075	0.00639487	+	Down	1.19586	1.17298	1.17101	0.88012	0.919856	0.977353	11	33	22196000	0	104.85	O15270;H0YJV2	O15270	Serine palmitoyltransferase 2
NME2P1	-0.254104	1.65706	0.0205106			0.539374	0.492984	0.357819	0.233064	0.270366	0.124436	1	1	37954000	0.00062657	3.334	O60361	O60361	Putative nucleoside diphosphate kinase
HERPUD1	-0.253662	1.7368	0.017953			-4.84426	-4.72505	-4.78242	-5.02537	-4.94687	-5.14046	1	2	777200	0.00077821	3.2269	Q15011;H3BRS4	Q15011;H3BRS4	Homocysteine-responsive endoplasmic reticulum-resident ubiquitin-like domain member 1 protein
IDI1	-0.253648	2.10107	0.0119585			2.30332	2.32362	2.31472	1.96254	2.1357	2.08248	11	46	269810000	0	89.278	Q13907;C9JD53	Q13907	Isopentenyl-diphosphate Delta-isomerase 1
IMPDH2	-0.253629	2.84606	0.00652734	+	Down	5.03851	5.00601	5.0043	4.72139	4.74473	4.82183	24	156	1747500000	0	250.89	P12268;A0A7I2V2T3;E7ETK5;H0Y4R1;A0A7I2YQK5	P12268;A0A7I2V2T3;E7ETK5;H0Y4R1;A0A7I2YQK5	Inosine-5-monophosphate dehydrogenase 2
ETNK1	-0.253579	2.03866	0.0126466			-1.04823	-1.11234	-1.07559	-1.39323	-1.37131	-1.23235	3	5	25584000	0	13.342	Q9HBU6;H0YH69;A0A5K1VW28;H0YFP7;A0A5F9ZI33;Q86U68	Q9HBU6;H0YH69;A0A5K1VW28	Ethanolamine kinase 1
MGA	-0.253317	3.21864	0.00548448	+	Down	0.281573	0.324922	0.352589	0.0709143	0.0376101	0.0906076	17	32	3944800	0	51.579	Q8IWI9;H3BP52;H3BTF4;H3BU53;H3BTN2	Q8IWI9;H3BP52;H3BTF4	MAX gene-associated protein
BRMS1L	-0.253277	2.26988	0.01028			-2.41822	-2.46441	-2.5734	-2.74607	-2.73495	-2.73484	2	4	4023100	0.00018716	6.9813	Q5PSV4;H0YHD0	Q5PSV4;H0YHD0	Breast cancer metastasis-suppressor 1-like protein
PRPF3	-0.253252	2.71146	0.007972	+	Down	3.98682	3.91546	3.98612	3.6797	3.68796	3.76099	27	107	233920000	0	170.14	O43395	O43395	U4/U6 small nuclear ribonucleoprotein Prp3
EEF1A1;EEF1A1P5	-0.253201	1.69611	0.019541			7.26203	7.12723	7.09774	6.83619	6.89986	6.99135	34	1044	24576000000	0	323.31	P68104;Q5VTE0;A0A7I2V659;A0A087WVQ9;A0A7I2V5N4;A0A7I2V3H3;A0A087WV01;Q5JR01;A6PW80	P68104;Q5VTE0;A0A7I2V659;A0A087WVQ9;A0A7I2V5N4;A0A7I2V3H3;A0A087WV01	Elongation factor 1-alpha 1;Putative elongation factor 1-alpha-like 3;Elongation factor 1-alpha
TSNAX;DISC1	-0.252641	2.28569	0.0102903			2.5805	2.47688	2.52451	2.21228	2.28088	2.33082	14	33	121600000	0	100.4	Q99598;C4P0D6;C4P0D8;C4P0D4;Q5VVQ1;Q9NRI2	Q99598;C4P0D6;C4P0D8	Translin-associated protein X
ZNF48	-0.252546	1.45169	0.0266146			-3.79182	-3.59792	-3.61692	-4.02431	-3.88505	-3.85494	1	2	1576300	0.0006462	3.7558	Q96MX3;A0A087WVT1	Q96MX3;A0A087WVT1	Zinc finger protein 48
MRPL21	-0.252486	1.40314	0.027905			-2.20356	-2.03636	-2.30432	-2.4836	-2.43951	-2.37858	5	9	21989000	0	21.428	Q7Z2W9;F5H7V8;H3BUY0	Q7Z2W9;F5H7V8;H3BUY0	39S ribosomal protein L21, mitochondrial
STX10	-0.252165	2.56694	0.00844934	+	Down	-0.373792	-0.251775	-0.27524	-0.562381	-0.557252	-0.537669	6	12	26606000	0	49.073	O60499;Q5U8S2;X6R2W0;K7EIY4;K7ELY2;F6RTM7;K7EK75;K7EQ84;K7EPP9	O60499;Q5U8S2;X6R2W0;K7EIY4;K7ELY2;F6RTM7;K7EK75	Syntaxin-10
ATL3	-0.252057	2.45668	0.0098547	+	Down	2.40324	2.31012	2.36698	2.05145	2.11653	2.15618	14	39	86950000	0	94.392	Q6DD88;F5H6I7;F5GWF8	Q6DD88;F5H6I7	Atlastin-3
NDUFS1	-0.251614	3.03299	0.00630594	+	Down	3.15733	3.10599	3.10923	2.84553	2.85312	2.91906	25	78	104910000	0	215.2	P28331;B4DJ81;F8WDL5;C9JPQ5	P28331;B4DJ81	NADH-ubiquinone oxidoreductase 75 kDa subunit, mitochondrial
GOLPH3L	-0.251493	2.62062	0.00841964	+	Down	-0.691335	-0.786017	-0.689955	-1.00426	-0.977145	-0.940381	3	8	31415000	0	12.131	Q9H4A5;Q5T5I6	Q9H4A5;Q5T5I6	Golgi phosphoprotein 3-like
RFX5	-0.251413	2.40032	0.00968908	+	Down	-3.68909	-3.60025	-3.6649	-3.83835	-3.94557	-3.92455	3	6	740470	0.00018744	7.0219	P48382;F8W689;A0A0A0MSQ2;H0Y4B4	P48382;F8W689;A0A0A0MSQ2;H0Y4B4	DNA-binding protein RFX5
GNL3	-0.251302	2.906	0.00655122	+	Down	3.72945	3.63434	3.69632	3.41385	3.43263	3.45971	23	93	251100000	0	124.32	Q9BVP2;C9JZT7;B4DMU5;C9JYH9	Q9BVP2	Guanine nucleotide-binding protein-like 3
LMNA	-0.251143	0.635531	0.0867691			-5.67515	-5.1586	-5.13157	-5.53053	-5.58767	-5.60056	1	1	457590	0.00019294	7.7994	Q5TCI8	Q5TCI8
PNP	-0.250762	3.20106	0.00597628	+	Down	3.41207	3.36041	3.32848	3.09911	3.12363	3.12592	17	82	400680000	0	165.87	P00491;G3V5M2;G3V2H3;G3V393	P00491;G3V5M2	Purine nucleoside phosphorylase
ZNF281	-0.250716	3.68347	0.0039823	+	Down	1.73771	1.72235	1.78509	1.49468	1.4918	1.50653	10	18	21962000	0	55.978	Q9Y2X9	Q9Y2X9	Zinc finger protein 281
SLC4A2	-0.250688	2.4758	0.00984418	+	Down	-3.46558	-3.38007	-3.48705	-3.65123	-3.73067	-3.70286	4	4	880890	0	28.44	P04920;A0A7I2V5T6	P04920;A0A7I2V5T6	Anion exchange protein 2
SUPT4H1	-0.250262	1.85005	0.0169316			0.800296	0.669013	0.808678	0.432849	0.528319	0.566031	5	8	113330000	0	25.682	P63272;D3DTZ5;J3QSB9;J3KSQ6	P63272;D3DTZ5;J3QSB9	Transcription elongation factor SPT4
HSPA5	-0.249806	3.07015	0.00627421	+	Down	6.51566	6.48442	6.50205	6.22141	6.22792	6.30338	38	363	3746300000	0	323.31	P11021	P11021	78 kDa glucose-regulated protein
PRNP	-0.249792	0.863354	0.0575167			-1.01767	-0.609403	-0.988253	-1.0807	-1.17693	-1.10707	3	5	13957000	0.00018123	6.1113	P04156;A2A2V1;X6RKS3	P04156;A2A2V1;X6RKS3	Major prion protein
DDX51	-0.248956	3.78972	0.00400593	+	Down	1.11788	1.08197	1.10342	0.84205	0.83306	0.881289	14	35	32840000	0	75.587	Q8N8A6	Q8N8A6	ATP-dependent RNA helicase DDX51
C21orf140	-0.248598	2.02354	0.0139502			-0.264108	-0.374061	-0.243242	-0.609439	-0.521823	-0.495944	1	1	9968900	0.0069045	1.8538	P0DPQ4;B9A014	P0DPQ4;B9A014	Uncharacterized protein C21orf140
USP42	-0.248534	2.10167	0.0126697			-5.59114	-5.57197	-5.66479	-5.82928	-5.94018	-5.80404	1	1	486730	0.0022262	2.3681	Q9H9J4	Q9H9J4	Ubiquitin carboxyl-terminal hydrolase 42
TRPS1	-0.248468	2.10977	0.0126318			0.404685	0.433309	0.449409	0.220872	0.236959	0.0841684	10	17	7488900	0	33.234	Q9UHF7;E5RJ97;H0YC29;E5RFF3;C9J6L7;E7EVN4;F8W8T0	Q9UHF7;E5RJ97;H0YC29;E5RFF3	Zinc finger transcription factor Trps1
EFR3B	-0.248457	1.26748	0.0338876			-4.43848	-4.45439	-4.50722	-4.89106	-4.65678	-4.59763	1	1	206510	0.001509	2.6658	Q9Y2G0	Q9Y2G0	Protein EFR3 homolog B
UBE2B	-0.24843	1.63433	0.0226382			-2.7886	-2.9805	-2.835	-3.11615	-3.05	-3.18325	2	2	25378000	0.00018741	7.019	P63146;H0Y9V2;H0YA80	P63146;H0Y9V2;H0YA80	Ubiquitin-conjugating enzyme E2 B
RAD1	-0.248263	2.3185	0.0102948			-2.40092	-2.281	-2.33822	-2.60635	-2.53535	-2.62322	2	4	4469600	0	22.635	O60671;D6R9A1	O60671;D6R9A1	Cell cycle checkpoint protein RAD1
LEF1	-0.247811	1.70872	0.0204945			-3.57808	-3.68814	-3.76012	-3.9622	-3.84548	-3.96208	1	1	1236100	0.00064914	3.8127	Q9UJU2	Q9UJU2	Lymphoid enhancer-binding factor 1
INTS7	-0.246806	3.60341	0.00502116	+	Down	0.530391	0.568751	0.503336	0.290229	0.296729	0.275104	8	25	17879000	0	68.967	Q9NVH2;A0A087WYC2;A0A087WXK3;A0A087X1Q0	Q9NVH2	Integrator complex subunit 7
COX7A2	-0.246791	1.69962	0.0209891			0.693175	0.672063	0.56004	0.452836	0.439321	0.292748	1	9	108470000	0.00065094	3.8596	P14406;D6RIE3;D6RGV5;H0UI06	P14406;D6RIE3;D6RGV5;H0UI06	Cytochrome c oxidase subunit 7A2, mitochondrial
ASH2L	-0.246242	3.67521	0.00439943	+	Down	1.59081	1.55918	1.61135	1.32268	1.33722	1.36271	12	26	39751000	0	61.169	Q9UBL3;F5H8F7;H0YBF6;H0YAQ0	Q9UBL3;F5H8F7	Set1/Ash2 histone methyltransferase complex subunit ASH2
SDHC	-0.246238	2.08912	0.0131449			-1.16163	-1.24943	-1.19443	-1.44309	-1.37543	-1.52567	1	2	17624000	0.0097254	1.7647	Q99643	Q99643	Succinate dehydrogenase cytochrome b560 subunit, mitochondrial
TMEM259	-0.245534	2.48276	0.00964854	+	Down	-4.13389	-4.03506	-4.06234	-4.27117	-4.34871	-4.34802	2	8	8619400	0	17.222	Q4ZIN3;A0A0A0MTU3;U3KPU1;U3KPY4	Q4ZIN3;A0A0A0MTU3;U3KPU1;U3KPY4	Membralin
GK2	-0.24536	1.9364	0.0160372			-2.53184	-2.67758	-2.64946	-2.92549	-2.81123	-2.85824	1	2	822490	0.00063806	3.565	Q14410	Q14410	Glycerol kinase 2
GGA3	-0.24532	2.33301	0.010731			-3.00715	-3.0504	-2.98975	-3.1886	-3.27248	-3.32218	4	9	5079200	0	33.615	Q9NZ52;J3QRS8;B7Z1E9;J3KSS7;J3QRP3;J3KTR5;J3QS87	Q9NZ52;J3QRS8;B7Z1E9;J3KSS7	ADP-ribosylation factor-binding protein GGA3
MT-ND1	-0.245226	1.8329	0.0176476			-2.59884	-2.68016	-2.57493	-2.90857	-2.91847	-2.76257	2	4	11081000	0.0001972	8.3738	P03886	P03886	NADH-ubiquinone oxidoreductase chain 1
PACS2	-0.245116	1.57176	0.0248584			-3.77018	-3.62157	-3.6985	-3.8411	-3.94449	-4.04	1	2	1722200	0.00034614	5.0282	Q86VP3;F8VW41	Q86VP3;F8VW41	Phosphofurin acidic cluster sorting protein 2
SOAT1	-0.245079	2.5894	0.0096928	+	Down	1.63103	1.52233	1.56339	1.29135	1.33941	1.35075	3	16	55823000	0	25.036	P35610;B1APM4	P35610;B1APM4	Sterol O-acyltransferase 1
SDHAF1	-0.2447	0.586868	0.0999291			-6.21775	-5.76035	-5.92428	-6.37314	-5.95623	-6.30711	1	2	5602800	0.0015065	2.6443	A6NFY7	A6NFY7	Succinate dehydrogenase assembly factor 1, mitochondrial
LIN9	-0.244606	1.87339	0.0169934			-4.64809	-4.56969	-4.72254	-4.83957	-4.87055	-4.96401	2	2	1972700	0.00019701	8.3601	Q5TKA1;C9J5J4;H7C4T7;H0Y322	Q5TKA1;C9J5J4;H7C4T7;H0Y322	Protein lin-9 homolog
MRPS35	-0.244355	3.32493	0.00633638	+	Down	1.30426	1.25772	1.23885	0.998042	1.0275	1.04222	8	30	61907000	0	31.77	P82673;H0YG82	P82673;H0YG82	28S ribosomal protein S35, mitochondrial
TES	-0.244084	0.741116	0.071659			-1.35109	-0.894958	-1.23504	-1.27695	-1.47788	-1.45851	5	13	12113000	0	14.594	Q9UGI8;F8W7T0;H7BYK1	Q9UGI8	Testin
CENPL	-0.243911	2.77268	0.00828603	+	Down	-2.28873	-2.36584	-2.38163	-2.61564	-2.58954	-2.56276	1	2	1231700	0.00076911	3.0074	Q8N0S6	Q8N0S6	Centromere protein L
ARL8A	-0.243718	2.04675	0.0140891			2.28277	2.17252	2.23824	1.92111	1.9816	2.05968	6	13	153240000	0	44.977	Q96BM9;A0A087X2J2	Q96BM9	ADP-ribosylation factor-like protein 8A
ANO10	-0.243666	2.21862	0.0123149			-3.22948	-3.23574	-3.16799	-3.49335	-3.49704	-3.37382	1	2	1781800	0.00019608	8.2402	Q9NW15;C9JA49;C9IYD3;C9JQC9;C9JPY2;C9J670	Q9NW15;C9JA49;C9IYD3;C9JQC9;C9JPY2;C9J670	Anoctamin-10
UTP14A	-0.243168	3.24828	0.00629004	+	Down	3.72645	3.6709	3.72298	3.4418	3.45323	3.4958	30	86	133480000	0	189.81	Q9BVJ6;X6RJY0;Q5TAP6	Q9BVJ6	U3 small nucleolar RNA-associated protein 14 homolog A
CCNH	-0.242929	2.92741	0.00798131	+	Down	-2.52033	-2.54715	-2.61613	-2.79456	-2.81867	-2.79917	4	4	5698900	0.00017886	5.8321	P51946;A0A2R8YEM2;D6RHI7;D6RG18	P51946;A0A2R8YEM2;D6RHI7;D6RG18	Cyclin-H
NFYA	-0.242406	1.70509	0.0222287			-2.17523	-2.33906	-2.30235	-2.44616	-2.50959	-2.58811	3	4	176440000	0	13.591	P23511	P23511	Nuclear transcription factor Y subunit alpha
FAM53C	-0.242388	1.17015	0.0394318			-5.88415	-5.74774	-5.87828	-5.92136	-6.22003	-6.09594	1	2	443320	0.0013607	2.7003	Q9NYF3	Q9NYF3	Protein FAM53C
SNX6	-0.24221	1.07377	0.0448223			-5.56751	-5.45154	-5.55072	-5.9517	-5.61081	-5.7339	1	2	383880	0.00049068	3.9318	A0A0A0MRI2;Q86XE0;G3V5U2	A0A0A0MRI2
ZNF593	-0.241706	1.80029	0.0195566			-1.12371	-1.05771	-0.932507	-1.28261	-1.24085	-1.31558	5	14	130240000	0	18.338	O00488;A9J4F5	O00488;A9J4F5	Zinc finger protein 593
PET100	-0.241634	1.34514	0.0328276			-3.20946	-2.9529	-3.09022	-3.25324	-3.33504	-3.38921	2	4	14886000	0.00033058	4.0807	P0DJ07;A0A0A0MSK2	P0DJ07;A0A0A0MSK2	Protein PET100 homolog, mitochondrial
COX6A1	-0.241605	3.29007	0.00628212	+	Down	-0.815335	-0.852855	-0.871649	-1.09206	-1.05736	-1.11523	1	2	35834000	0	12.393	P12074	P12074	Cytochrome c oxidase subunit 6A1, mitochondrial
CAPN2	-0.241128	3.57052	0.00546237	+	Down	3.49433	3.5051	3.48254	3.22305	3.24776	3.28777	24	97	131950000	0	207.45	P17655;C9JWY7	P17655	Calpain-2 catalytic subunit
MKKS	-0.241024	2.50441	0.00994262	+	Down	-2.62061	-2.59096	-2.51071	-2.81648	-2.78169	-2.84718	1	3	8159000	0.00017683	5.5647	Q9HB66	Q9HB66
ERCC3	-0.24097	0.335859	0.219557			-5.03187	-4.46352	-4.73132	-5.41639	-4.97034	-4.56289	3	6	2441000	0	13.89	P19447;A0A2R8Y6W8;A0A2R8YES7;A0A2R8Y5L2	P19447;A0A2R8Y6W8	TFIIH basal transcription factor complex helicase XPB subunit
RNMTL1	-0.239742	4.4952	0.00321231	+	Down	0.397958	0.397019	0.420284	0.17582	0.172166	0.148049	6	16	33206000	0	24.585	Q9HC36;I3L443;I3L0T6	Q9HC36;I3L443	rRNA methyltransferase 3, mitochondrial
TPX2	-0.239397	3.61044	0.00559893	+	Down	4.09336	4.04078	4.06831	3.82532	3.80884	3.8501	34	98	128510000	0	155.62	Q9ULW0	Q9ULW0	Targeting protein for Xklp2
CDC42SE1	-0.238083	2.81658	0.00893552	+	Down	-0.522485	-0.500794	-0.475557	-0.75282	-0.683873	-0.776391	1	2	26665000	0.0048042	2.0492	Q9NRR8	Q9NRR8	CDC42 small effector protein 1
DHX9	-0.237961	4.17629	0.00394737	+	Down	5.78118	5.78367	5.76591	5.52902	5.52379	5.56408	59	388	1277400000	0	323.31	Q08211	Q08211	ATP-dependent RNA helicase A
CCDC71L	-0.237466	1.09403	0.0448428			-5.19827	-5.36469	-5.49834	-5.69142	-5.50772	-5.57455	1	2	347980	0.00062933	3.4047	Q8N9Z2;A0A0C4DGU7	Q8N9Z2;A0A0C4DGU7	Coiled-coil domain-containing protein 71L
FEZ2	-0.237149	2.59478	0.00980352	+	Down	-2.19846	-2.15021	-2.19332	-2.43808	-2.35555	-2.4598	6	10	5463800	0	30.886	Q9UHY8;G3V0F5;Q7Z674;F8W6C0;H7C0L4;H7C434	Q9UHY8;G3V0F5	Fasciculation and elongation protein zeta-2
NDUFB4	-0.237128	2.80981	0.00887731	+	Down	1.16993	1.0898	1.17177	0.904807	0.881763	0.933551	2	11	122080000	0	16.109	O95168;F2Z3P9;C9JXQ9	O95168;F2Z3P9;C9JXQ9	NADH dehydrogenase [ubiquinone] 1 beta subcomplex subunit 4
MAP7D3	-0.23712	2.1663	0.0139254			0.243032	0.134406	0.173546	-0.0447664	-0.115388	-0.000222206	8	10	8671300	0	26.815	Q8IWC1;A0A0A0MRP0	Q8IWC1;A0A0A0MRP0	MAP7 domain-containing protein 3
SEPSECS	-0.237077	0.659712	0.0868871			-4.36175	-4.30965	-4.48228	-4.54808	-4.39848	-4.91834	3	6	2124100	0.00019172	7.6192	Q9HD40;H0Y9D2	Q9HD40	O-phosphoseryl-tRNA(Sec) selenium transferase
FAAP20	-0.236892	0.852222	0.0618656			-5.06358	-5.24802	-5.31883	-5.64564	-5.40332	-5.29214	1	2	1274200	0.00077785	3.222	Q6NZ36	Q6NZ36	Fanconi anemia-associated protein of 20 kDa
FBXO44	-0.2368	2.74927	0.00979828	+	Down	-2.365	-2.35199	-2.30729	-2.60686	-2.52463	-2.6032	4	7	23906000	0	13.213	A0A0A0MSI6;B7Z1P2;Q9H4M3;R4GNH4;R4GMZ8	A0A0A0MSI6;B7Z1P2;Q9H4M3	F-box only protein 44
SH3GL3	-0.236747	2.79691	0.00926544	+	Down	-0.921144	-1.01905	-1.0009	-1.20235	-1.21964	-1.22934	4	6	7366400	0	15.497	Q99963	Q99963	Endophilin-A3
SLC4A1AP	-0.235936	4.0622	0.00467893	+	Down	2.42949	2.41475	2.43169	2.1625	2.19876	2.20686	21	49	58464000	0	166.55	A0A087X0M4;Q9BWU0;A0A087WWF4;H7C256	A0A087X0M4;Q9BWU0	Kanadaptin
CHML	-0.235885	0.85836	0.0616025			-5.27649	-4.90003	-4.96282	-5.31761	-5.35043	-5.17895	3	4	782970	0	9.8122	P26374	P26374	Rab proteins geranylgeranyltransferase component A 2
NOL6	-0.23587	2.84592	0.00890632	+	Down	1.84908	1.9197	1.87195	1.63161	1.61483	1.68669	17	49	54359000	0	122.97	Q9H6R4;A0A0A0MRW6;A0A0C4DFX0	Q9H6R4;A0A0A0MRW6	Nucleolar protein 6
UBE3D	-0.235072	2.34891	0.0123265			-4.14699	-4.21139	-4.18429	-4.39749	-4.36456	-4.48585	1	1	629200	0.000344	4.8896	Q7Z6J8;D6RHY9;H0Y359;D6RD24	Q7Z6J8;D6RHY9;H0Y359;D6RD24	E3 ubiquitin-protein ligase E3D
MINA	-0.234333	2.4342	0.0108346			-0.155482	-0.222884	-0.165503	-0.457623	-0.437028	-0.352216	5	18	43058000	0	28.702	Q8IUF8;D6RCB6	Q8IUF8	Bifunctional lysine-specific demethylase and histidyl-hydroxylase MINA
AGTRAP	-0.233561	2.4178	0.0111635			-4.52654	-4.4561	-4.42754	-4.65515	-4.71568	-4.74002	1	2	1822400	0.00018591	6.8574	Q6RW13	Q6RW13	Type-1 angiotensin II receptor-associated protein
BRCA1	-0.233483	2.54141	0.0103156			-2.11831	-2.02374	-2.08745	-2.3552	-2.28782	-2.28692	7	9	868400	0	21.343	P38398;Q5YLB2;A0A0U1RRA9;E7EWN5;E7EUM2;E9PH68;B7ZA85;A0A2R8Y7V5;A0A494C182;Q3B891;K7EPC7;A0A0A0MSN1;H0Y8B8;E7EQW4;E7ENB7;E9PC22;H0Y8D8;C9IZW4;C6YB45;A0A2R8Y6Y9;A0A2R8Y587;G1UI37	P38398;Q5YLB2;A0A0U1RRA9;E7EWN5;E7EUM2;E9PH68	Breast cancer type 1 susceptibility protein
SF3B4	-0.233228	3.60194	0.00633799	+	Down	1.56357	1.60248	1.5567	1.31746	1.34569	1.35992	4	23	114530000	0	42.993	Q15427;Q5SZ64	Q15427;Q5SZ64	Splicing factor 3B subunit 4
NCLN	-0.232982	0.587651	0.103475			-4.97454	-4.56655	-5.00223	-5.28997	-4.93554	-5.01676	1	1	2136700	0.0001843	6.6318	K7ELZ9	K7ELZ9
TTI1	-0.232864	2.1957	0.0141137			-0.551873	-0.634774	-0.688387	-0.89708	-0.845899	-0.830647	5	10	6158400	0	24.126	O43156	O43156	TELO2-interacting protein 1 homolog
FBLL1	-0.232444	2.44322	0.0110933			0.357137	0.296645	0.230734	0.0753164	0.0701265	0.0417395	1	4	49850000	0.00063281	3.4768	A6NHQ2	A6NHQ2	rRNA/tRNA 2-O-methyltransferase fibrillarin-like protein 1
EWSR1	-0.232157	1.22288	0.0394895			-2.83292	-2.81244	-2.78232	-3.18979	-3.04901	-2.88535	2	3	8060000	0	10.324	H7BY36	H7BY36
CRABP2	-0.232079	3.15909	0.00816647	+	Down	-1.68533	-1.70778	-1.70554	-1.8874	-1.94027	-1.96721	4	8	44914000	0	13.528	P29373;Q5SYZ4	P29373;Q5SYZ4	Cellular retinoic acid-binding protein 2
ZNF131	-0.231774	2.4463	0.0111318			-3.04171	-3.13624	-3.0411	-3.32901	-3.26363	-3.32173	2	6	3185100	0.00019077	7.4673	P52739;D6RFI6;D6RAT8;D6RBK1;D6RJH2;D6R9I2	P52739;D6RFI6;D6RAT8;D6RBK1;D6RJH2;D6R9I2	Zinc finger protein 131
SUPT6H	-0.231639	3.02468	0.00848673	+	Down	3.24818	3.20428	3.22491	2.95866	2.9858	3.03799	44	137	60049000	0	225.58	Q7KZ85	Q7KZ85	Transcription elongation factor SPT6
SLC25A28	-0.231559	1.43168	0.0321362			-4.44935	-4.22628	-4.25095	-4.51374	-4.51514	-4.59237	1	2	1506900	0.00065349	3.9075	Q96A46	Q96A46	Mitoferrin-2
HYPK	-0.231162	1.15021	0.0431331			-0.405236	-0.300309	-0.342857	-0.517251	-0.467406	-0.757232	1	13	104140000	0	93.085	J3QT56	J3QT56
HMGCS1	-0.230999	2.69612	0.00991216	+	Down	4.70439	4.70059	4.66296	4.40324	4.4679	4.50381	27	154	554720000	0	323.31	Q01581;D6RIW1;P54868	Q01581	Hydroxymethylglutaryl-CoA synthase, cytoplasmic
PGM2	-0.230728	3.13792	0.00832765	+	Down	3.65401	3.63582	3.67734	3.3946	3.41373	3.46665	24	71	177680000	0	124.52	Q96G03;E7ENQ8;E9PD70;H0Y921	Q96G03	Phosphoglucomutase-2
GAB2	-0.230648	1.55219	0.0280943			-4.48314	-4.59569	-4.63461	-4.90302	-4.76458	-4.73778	1	1	309970	0.00062952	3.4073	Q9UQC2	Q9UQC2	GRB2-associated-binding protein 2
NDUFV2	-0.230512	2.48071	0.0111039			1.57431	1.50267	1.4993	1.33538	1.30684	1.24252	5	30	56082000	0	25.677	P19404;E7EPT4;J3QS34;J3KRB4	P19404;E7EPT4	NADH dehydrogenase [ubiquinone] flavoprotein 2, mitochondrial
ENOX1;CCDC7	-0.230199	0.966861	0.0545722			-0.981553	-0.612655	-0.851595	-1.03957	-1.09606	-1.00077	1	2	3143000	0.009307	1.7838	Q8TC92;Q96M83;REV__C9J600;A0A1W2PNE7;REV__Q5T670;REV__Q7L590	Q8TC92;Q96M83;REV__C9J600;A0A1W2PNE7;REV__Q5T670;REV__Q7L590	Ecto-NOX disulfide-thiol exchanger 1;Hydroquinone [NADH] oxidase;Protein disulfide-thiol oxidoreductase;Coiled-coil domain-containing protein 7
SLC16A3	-0.2296	1.2273	0.0399256			0.524508	0.741611	0.738964	0.4427	0.349418	0.524165	6	15	72145000	0	15.597	O15427;J3QQS9;J3QQV2;J3QSC3;J3QRP8;J3QLE3;J3KTM6;J3QRU2;J3KT83;J3QRA0;J3KTI8	O15427	Monocarboxylate transporter 4
SDF2L1	-0.229494	3.22066	0.00812888	+	Down	0.908982	0.92032	0.873554	0.671329	0.703795	0.639249	5	18	83015000	0	56.137	Q9HCN8	Q9HCN8	Stromal cell-derived factor 2-like protein 1
DCUN1D5	-0.229402	2.11225	0.0165			2.17329	2.10666	2.21952	1.87201	1.96415	1.97509	9	20	124120000	0	44.808	Q9BTE7;H0YCN4;E9PM04;E9PQV9;E9PLH8;E9PM78;H0YD80;E9PLS2;J3QQL8	Q9BTE7;H0YCN4;E9PM04	DCN1-like protein 5;DCN1-like protein
BCL9	-0.229381	3.78081	0.00638668	+	Down	-1.27116	-1.27968	-1.31254	-1.51411	-1.49973	-1.53767	8	14	3309200	0	26.868	O00512	O00512	B-cell CLL/lymphoma 9 protein
ATG2A	-0.228975	2.0947	0.0170242			-3.42215	-3.46846	-3.45095	-3.61804	-3.76412	-3.64633	2	3	430160	0.00018553	6.8009	Q2TAZ0;H7C3T2	Q2TAZ0;H7C3T2	Autophagy-related protein 2 homolog A
LGALS1	-0.228625	1.98995	0.0183961			2.42412	2.34037	2.34638	2.18448	2.18303	2.05749	6	23	337460000	0	58.095	P09382;F8WEI7	P09382	Galectin-1
MRFAP1	-0.22853	1.74892	0.0243803			1.43883	1.57067	1.5888	1.36525	1.30391	1.24356	5	25	479670000	0	55.301	Q9Y605;A0A087WTY9;Q96HT8	Q9Y605;A0A087WTY9	MORF4 family-associated protein 1
MARK1	-0.228279	1.64484	0.0265652			-1.36028	-1.26631	-1.28406	-1.42419	-1.55654	-1.61475	7	9	5958800	0	20.709	Q9P0L2;B4DIB3;A0A7I2V550;A0A087X0I6;A0A7I2YQC1;A0A7I2V4P8	Q9P0L2;B4DIB3;A0A7I2V550;A0A087X0I6;A0A7I2YQC1	Serine/threonine-protein kinase MARK1
RIF1	-0.227941	3.33372	0.00807916	+	Down	3.81959	3.76566	3.80153	3.53926	3.57451	3.58918	46	110	37770000	0	323.31	Q5UIP0;H7BZN3;H7C2B5	Q5UIP0	Telomere-associated protein RIF1
DAP3	-0.227852	3.13148	0.00847735	+	Down	1.91808	1.87701	1.83676	1.63658	1.65174	1.65998	12	33	58458000	0	55.282	P51398;V9GZ03;V9GYL9;V9GYJ9;V9GYA7;V9GZ61;V9GYW1;V9GYC9;V9GY11;V9GYJ3;V9GYF7	P51398;V9GZ03;V9GYL9;V9GYJ9	28S ribosomal protein S29, mitochondrial
TRAPPC5	-0.227067	1.53291	0.0293333			-3.5075	-3.71594	-3.67195	-3.90965	-3.83616	-3.83078	3	3	4785400	0	14.475	Q8IUR0;M0QZQ8	Q8IUR0;M0QZQ8	Trafficking protein particle complex subunit 5
TXNDC9	-0.22688	4.10604	0.00600795	+	Down	2.08554	2.10431	2.08991	1.85457	1.89135	1.8532	11	36	142480000	0	45.06	O14530;B8ZZX4;F8WCJ3;F8WBV5;G3XAJ4	O14530;B8ZZX4	Thioredoxin domain-containing protein 9
BSG	-0.226031	2.68578	0.0107205			3.91551	3.95039	3.92896	3.74371	3.72688	3.64618	8	63	910870000	0	104.13	P35613;A0A087WUV8;A0A087X2B5;I3L192;R4GMX5;R4GN83;A0A2R8YDZ0	P35613;A0A087WUV8;A0A087X2B5;I3L192	Basigin
ADAT3	-0.225614	1.09561	0.0484755			-4.7879	-4.63786	-4.70976	-4.76428	-5.0229	-5.02517	1	1	743710	0.0042323	2.0734	Q96EY9;C9JFC1;D6W601	Q96EY9;C9JFC1;D6W601	Probable inactive tRNA-specific adenosine deaminase-like protein 3
TXNL4B	-0.225403	2.14511	0.0170882			-2.04427	-2.11492	-2.14902	-2.35958	-2.36087	-2.26397	2	4	8971600	0.0006436	3.7075	Q9NX01;H3BUL8;H3BN11	Q9NX01;H3BUL8;H3BN11	Thioredoxin-like protein 4B
FBN2	-0.225325	1.37139	0.0352899			-1.75781	-1.57276	-1.57671	-1.84132	-1.94964	-1.7923	7	7	1239900	0	35.994	P35556;D6RJI3;E9PHW4	P35556	Fibrillin-2
SPCS3	-0.225248	2.03929	0.0182452			0.019805	-0.0963755	-0.0578594	-0.317922	-0.206174	-0.286078	3	9	57679000	0	55.09	P61009	P61009	Signal peptidase complex subunit 3
MECOM	-0.224868	1.76075	0.0248766			-3.39238	-3.50021	-3.44241	-3.70532	-3.72994	-3.57435	2	3	325790	0	12.299	Q03112;E7EUL6;A0A0C3SFZ7	Q03112;E7EUL6;A0A0C3SFZ7	MDS1 and EVI1 complex locus protein EVI1
UQCR11	-0.224824	1.57132	0.0292348			-4.65032	-4.72924	-4.59274	-4.9095	-4.78073	-4.95655	1	4	18849000	0.001506	2.6397	O14957	O14957	Cytochrome b-c1 complex subunit 10
GLTSCR2	-0.224559	1.51631	0.0308688			0.327403	0.199632	0.347473	0.00561428	0.0283499	0.166867	5	16	35283000	0	21.459	Q9NZM5;M0QX73	Q9NZM5	Glioma tumor suppressor candidate region gene 2 protein
CHAC2	-0.224154	3.31164	0.00830459	+	Down	-0.581914	-0.643224	-0.644459	-0.834573	-0.853372	-0.854114	3	6	42819000	0	10.621	Q8WUX2	Q8WUX2	Putative glutathione-specific gamma-glutamylcyclotransferase 2
KLF16	-0.224077	1.02513	0.0524157			-4.60539	-4.28621	-4.56378	-4.74125	-4.71993	-4.66644	2	14	21162000	0.0001844	6.646	Q9BXK1	Q9BXK1	Krueppel-like factor 16
MRC2	-0.223687	0.161233	0.526083			-4.47561	-2.96889	-4.56819	-4.23384	-4.31799	-4.13191	1	2	158930	0.0032382	2.2324	Q9UBG0	Q9UBG0	C-type mannose receptor 2
NFYC	-0.22329	1.68676	0.0267833			-1.52388	-1.60612	-1.7133	-1.87703	-1.79239	-1.84375	4	8	8842700	0	15.073	Q13952;Q5T6K7;E9PI99;Q5T6K5;A0A0A0MT00;E9PL11	Q13952;Q5T6K7;E9PI99;Q5T6K5;A0A0A0MT00	Nuclear transcription factor Y subunit gamma
GNA13	-0.222688	0.559485	0.113787			-1.68542	-1.18349	-1.64374	-1.83005	-1.76452	-1.58615	4	6	21865000	0	11.3	Q14344	Q14344	Guanine nucleotide-binding protein subunit alpha-13
IMPDH1	-0.22252	2.70111	0.010908			1.48046	1.37387	1.42957	1.20893	1.20897	1.19844	8	12	41568000	0	70.821	P20839;A0A3B3IRL5;C9J381;C9K0R9;C9J029;H7C5T1;H7C511	P20839;A0A3B3IRL5;C9J381;C9K0R9	Inosine-5-monophosphate dehydrogenase 1;Inosine-5-monophosphate dehydrogenase
SPDL1	-0.22236	4.08128	0.00631392	+	Down	-0.0595255	-0.0470476	-0.0302067	-0.285659	-0.248767	-0.269435	12	22	12953000	0	59.469	Q96EA4;H0YBG5;D6RC83;D6REZ1;D6R936;D6RIF7;D6RIB8;D6RDK5;D6RCL1	Q96EA4	Protein Spindly
MRGBP	-0.221931	2.58429	0.0123769			-2.17157	-2.25499	-2.1894	-2.43021	-2.38875	-2.46279	3	8	14685000	0	10.476	Q9NV56	Q9NV56	MRG/MORF4L-binding protein
GSTP1	-0.221718	2.4212	0.0139007			6.35083	6.26369	6.26791	6.0286	6.0806	6.10809	17	484	11315000000	0	323.31	P09211;A8MX94;A0A087X2E9;A0A2R8Y5E5;A0A087X243	P09211;A8MX94	Glutathione S-transferase P
CHPT1	-0.221379	1.81393	0.0245919			-1.58617	-1.44916	-1.42259	-1.70927	-1.74119	-1.67159	3	5	19623000	0.0002028	9.1794	Q8WUD6;F8W1B3	Q8WUD6;F8W1B3	Cholinephosphotransferase 1
SNW1	-0.221303	3.37878	0.00839155	+	Down	3.39612	3.39055	3.44396	3.19347	3.16704	3.20622	26	93	291230000	0	181.99	Q13573;G3V3A4;G3V4X8;G3V5R3	Q13573;G3V3A4;G3V4X8	SNW domain-containing protein 1
MT-ND4	-0.22095	0.599393	0.105404			-4.98212	-4.42671	-4.65542	-4.97542	-4.89674	-4.85494	2	4	7634700	0.00034638	5.0537	P03905	P03905	NADH-ubiquinone oxidoreductase chain 4
MRPS12	-0.220808	1.65603	0.027924			-1.0586	-1.11661	-1.00589	-1.24603	-1.3829	-1.21459	3	6	55496000	0	16.712	O15235	O15235	28S ribosomal protein S12, mitochondrial
hCG_1984214;MRPS17	-0.22055	2.26827	0.0161279			0.638925	0.549563	0.655998	0.361033	0.383344	0.438458	6	18	66133000	0	47.538	I3L0E3;Q9Y2R5;E9PE17;A0A0M3HEQ9;A8MTT8;F2Z2N8;K7EIG2;M0QXX9;E5RHT5;E5RH89;F8WEN0;E9PNM0;M0QXQ0;F8WDJ7;J3QKY7;K7EQQ2;Q0P6G1;A0A1W2PQL4;C9JG37;C9J487;E7EVQ0;J3KSW0;E9PMX5;A0A0A0MRV5;M0R297;K7ELI5;E9PSE6;A0A0G2JMG9;A0A087WTY0;M0R0C0;P0DPD5;F8WEZ9;A6NN14;A0A1W2PQE6;K7EM14;A0A087X0J9;M0QY27;D6RIY0;Q1T7F5;J3KSJ1;M0R367;M0R0R1;D6RGC2;K7ES26;Q1T7F6;D6RB60;B4E159;A0A1W2PRC0;C9K0H2;C9J5H1;E9PLW9;M0R1V2;K7E…	I3L0E3;Q9Y2R5;E9PE17	28S ribosomal protein S17, mitochondrial
GNL2	-0.22029	3.4906	0.00829932	+	Down	1.90358	1.89618	1.90003	1.66325	1.65817	1.7175	16	38	67141000	0	64.838	Q13823;H0YG10	Q13823	Nucleolar GTP-binding protein 2
SCML2	-0.220225	4.25162	0.00636224	+	Down	2.28986	2.26881	2.28317	2.06389	2.04063	2.07664	17	43	35228000	0	56.235	Q9UQR0;B4DRC2;H0Y6S1	Q9UQR0	Sex comb on midleg-like protein 2
GDPD1	-0.220155	2.30344	0.0159489			-2.70094	-2.81191	-2.69581	-2.95692	-2.93812	-2.97408	2	3	5913900	0.00017921	5.858	Q8N9F7;J3QQN7;J3KTA9	Q8N9F7;J3QQN7;J3KTA9	Glycerophosphodiester phosphodiesterase domain-containing protein 1
RNF113A	-0.219858	2.57516	0.0126929			0.767852	0.814528	0.87335	0.624213	0.585786	0.586156	7	20	51606000	0	33.428	O15541;Q8IZP6	O15541	RING finger protein 113A
ALDH9A1	-0.219803	3.51541	0.00831818	+	Down	3.83532	3.79666	3.80159	3.57098	3.58416	3.61903	19	73	354930000	0	150.47	P49189	P49189	4-trimethylaminobutyraldehyde dehydrogenase
TMOD3	-0.219371	4.85775	0.00535326	+	Down	3.38678	3.39739	3.38606	3.15586	3.18202	3.17424	19	68	260170000	0	114.27	Q9NYL9;H0YNJ8;H0YKU1;H0YNU8	Q9NYL9;H0YNJ8	Tropomodulin-3
COX5A	-0.219236	1.41076	0.0357791			2.92016	2.80674	3.02082	2.72401	2.74374	2.62226	7	43	436060000	0	40.61	P20674;H3BNX8;H3BRM5;H3BV69;H3BRI0	P20674;H3BNX8;H3BRM5;H3BV69	Cytochrome c oxidase subunit 5A, mitochondrial
MAP1B	-0.219022	2.40823	0.0147791			5.92439	6.02404	5.96868	5.72223	5.74076	5.79704	84	435	405420000	0	323.31	P46821;D6RA32;D6RA40;D6RGJ3;D6RCL2	P46821	Microtubule-associated protein 1B;MAP1B heavy chain;MAP1 light chain LC1
TRIP4	-0.21878	3.61789	0.00811954	+	Down	0.562926	0.547309	0.562094	0.314816	0.329946	0.371228	9	16	23425000	0	33.721	Q15650;H0YL91;H3BMU9	Q15650;H0YL91	Activating signal cointegrator 1
RUFY1	-0.218593	3.84086	0.00755819	+	Down	2.00797	2.02666	2.04766	1.8295	1.79806	1.79895	19	36	43126000	0	110.53	Q96T51;H0YA47;J3KPP6;H0YAC8;H0Y9Y8	Q96T51;H0YA47	RUN and FYVE domain-containing protein 1
STAU1	-0.218167	2.87818	0.0108319			4.18384	4.18045	4.17028	3.91898	3.95024	4.01084	29	77	195560000	0	217.45	O95793;Q5JW30;A0A087X1A5;Q5JW28;F6UDC6	O95793;Q5JW30;A0A087X1A5	Double-stranded RNA-binding protein Staufen homolog 1
WDR20	-0.218095	1.81739	0.0252448			-2.78398	-2.66798	-2.71619	-2.93716	-2.87046	-3.01482	2	3	2469900	0.00034305	4.8263	Q8TBZ3;A0A088AWN2	Q8TBZ3;A0A088AWN2	WD repeat-containing protein 20
TMEM237	-0.217888	1.77597	0.026253			-1.9862	-1.94386	-1.82091	-2.09148	-2.13863	-2.17453	3	5	9016600	0.00019257	7.7337	Q96Q45;A0A087WWU1;F2Z329	Q96Q45;A0A087WWU1	Transmembrane protein 237
ATP6V0A1	-0.217662	3.77514	0.00799064	+	Down	0.158338	0.116199	0.132401	-0.066083	-0.0788965	-0.101071	8	16	9794600	0	27.516	Q93050;B7Z641;B7Z2A9;K7EPG4;K7EM24;K7EN36;F5H1T6;K7ELZ6	Q93050;B7Z641;B7Z2A9;K7EPG4	V-type proton ATPase 116 kDa subunit a isoform 1;V-type proton ATPase subunit a
CBX4	-0.217388	0.670375	0.0929793			-5.59897	-5.14384	-5.4538	-5.69693	-5.6535	-5.49835	1	1	419420	0.0091651	1.7899	O00257	O00257	E3 SUMO-protein ligase CBX4
SMARCAD1	-0.217285	2.16699	0.0182154			-0.215043	-0.25295	-0.327564	-0.50221	-0.43019	-0.515014	13	29	14512000	0	90.731	Q9H4L7;D6RAY8;F8W9M2	Q9H4L7	SWI/SNF-related matrix-associated actin-dependent regulator of chromatin subfamily A containing DEAD/H box 1
COX6B1	-0.217176	1.21929	0.0438941			1.82862	1.83848	1.95696	1.68518	1.76751	1.51985	6	24	232660000	0	37.56	P14854;A0A494C160;K7EQD3	P14854	Cytochrome c oxidase subunit 6B1
SDHB	-0.217064	2.41527	0.0152228			2.37935	2.28887	2.25954	2.08991	2.09389	2.09276	7	28	119360000	0	32.053	P21912;A0A087WWT1;A0A087WXX8	P21912;A0A087WWT1;A0A087WXX8	Succinate dehydrogenase [ubiquinone] iron-sulfur subunit, mitochondrial
DDHD1	-0.217046	1.50978	0.0336716			-2.96014	-2.95107	-2.86637	-3.02481	-3.19104	-3.21286	2	2	331580	0.00033228	4.1935	Q8NEL9;A0A087X0H7;A0A669KAW5;A0A669KB51;A0A6E1W401	Q8NEL9;A0A087X0H7;A0A669KAW5;A0A669KB51;A0A6E1W401	Phospholipase DDHD1
CYB5B	-0.216825	1.90166	0.024302			0.489161	0.578414	0.576029	0.278399	0.411458	0.303273	5	11	134480000	0	50.405	O43169;H3BUX2;D6RFH4;J3QR91	O43169;H3BUX2;D6RFH4	Cytochrome b5 type B
CXorf56	-0.216425	2.83384	0.010845			0.8142	0.730842	0.794685	0.583703	0.542922	0.563828	4	18	56816000	0	60.536	Q9H5V9	Q9H5V9	UPF0428 protein CXorf56
CSTF3	-0.216056	4.02735	0.00718367	+	Down	2.7174	2.70518	2.70277	2.46783	2.49779	2.51156	20	55	69925000	0	92.133	Q12996;E9PLP8;E9PJ06;H0YE74	Q12996;E9PLP8	Cleavage stimulation factor subunit 3
RP9	-0.215902	1.31831	0.0399032			-2.81862	-2.60745	-2.69954	-2.83722	-2.94108	-2.99502	3	3	34194000	0.00018543	6.7782	C9J6V2	C9J6V2
TRMT5	-0.215799	3.72347	0.00807314	+	Down	-0.323016	-0.346169	-0.313068	-0.569287	-0.531131	-0.529233	7	12	7435900	0	20.699	Q32P41;G3V494;G3V5X1	Q32P41	tRNA (guanine(37)-N1)-methyltransferase
TERF2IP	-0.215781	3.59775	0.00838222	+	Down	0.519319	0.536664	0.500996	0.289697	0.331672	0.288266	8	15	31526000	0	76.682	Q9NYB0;A0A590UJT3	Q9NYB0;A0A590UJT3	Telomeric repeat-binding factor 2-interacting protein 1
MYO1B	-0.215683	2.73221	0.0123653			1.84074	1.91413	1.84131	1.6491	1.62134	1.67869	19	44	25530000	0	87.056	O43795;E9PDF6;H7C2Y7;E7EQD9;C9JYW1;C9JUP5;C9K0I9;A0A0U1RRI3	O43795;E9PDF6	Unconventional myosin-Ib
SCAMP3	-0.215629	3.93368	0.00792941	+	Down	1.92834	1.90321	1.91913	1.71171	1.67654	1.71555	8	32	270440000	0	122.29	O14828	O14828	Secretory carrier-associated membrane protein 3
PSAT1	-0.21558	2.919	0.0110147			4.52132	4.45463	4.44963	4.23567	4.27803	4.26514	18	111	1031800000	0	251.13	Q9Y617	Q9Y617	Phosphoserine aminotransferase
PRKCA	-0.215449	3.70372	0.00830874	+	Down	-1.02562	-1.03582	-1.03389	-1.27819	-1.22358	-1.23991	4	6	3250200	0	12.051	P17252;J3KRN5;P05129;M0R0I9	P17252;J3KRN5	Protein kinase C alpha type
TMUB1	-0.215367	1.19346	0.046532			-4.29742	-4.1587	-4.44911	-4.49792	-4.51217	-4.54123	2	2	3386000	0	11.875	Q9BVT8;C9JE12;C9JCW7;A0A590UJA9	Q9BVT8;C9JE12;C9JCW7;A0A590UJA9	Transmembrane and ubiquitin-like domain-containing protein 1
BAG3	-0.215173	1.73158	0.0276881			1.62797	1.79941	1.67988	1.53335	1.45297	1.47543	20	58	51059000	0	95.338	O95817;C9JFK9	O95817;C9JFK9	BAG family molecular chaperone regulator 3
MAGOHB	-0.215158	2.20264	0.0182006			2.94249	2.85041	2.90355	2.62434	2.69747	2.72917	9	38	691670000	0	57.07	Q96A72;F5H6N1;F5H124	Q96A72;F5H6N1	Protein mago nashi homolog 2
IGFBP2	-0.21466	1.55579	0.0329624			-0.916448	-0.843461	-0.783813	-0.999589	-1.02536	-1.16276	5	13	57398000	0	13.506	P18065;C9JMY1;C9JW52;H7C1H0	P18065;C9JMY1	Insulin-like growth factor-binding protein 2
ATXN3	-0.214637	2.55417	0.0141056			-4.58283	-4.50501	-4.5437	-4.72437	-4.80425	-4.74683	2	2	4380600	0	12.502	P54252;G3V2G1;G3V328;G3V4U9;C9JQV6;D3VVH9;A0A0A0MS38;A0A087X1A8;G3V3R7;A0A2R8Y3X7;F5H211;G3V3T6;G3V2G2;G3V526;E9PJN5;A0A087WXY4	P54252;G3V2G1;G3V328;G3V4U9;C9JQV6;D3VVH9;A0A0A0MS38;A0A087X1A8;G3V3R7;A0A2R8Y3X7;F5H211;G3V3T6;G3V2G2;G3V526;E9PJN5;A0A087WXY4	Ataxin-3
SKIV2L2	-0.214631	3.00742	0.0103462			3.7861	3.76222	3.76716	3.51783	3.55393	3.59983	32	95	130600000	0	252.85	P42285;D6REC7;H0YAC4;H0Y8U3	P42285	Superkiller viralicidic activity 2-like 2
ABCA3	-0.214608	1.3108	0.0410609			-2.30826	-2.39777	-2.33547	-2.60713	-2.6574	-2.4208	5	7	1599000	0	11.157	Q99758;H0Y3H2;Q8IZY2;A0A087WZX6;H0YCN5	Q99758;H0Y3H2	ATP-binding cassette sub-family A member 3
ZNFX1	-0.21442	2.54241	0.0141385			-2.43012	-2.4428	-2.37179	-2.61259	-2.67777	-2.5976	5	9	1075600	0	22.208	Q9P2E3;Q5JXR5;Q5JXR6;Q5JXR7	Q9P2E3	NFX1-type zinc finger-containing protein 1
COA3	-0.21415	3.14047	0.0102688			1.06232	1.11842	1.12363	0.910714	0.876914	0.874301	3	13	102940000	0	10.626	Q9Y2R0;K7EPV0	Q9Y2R0;K7EPV0	Cytochrome c oxidase assembly factor 3 homolog, mitochondrial
SRFBP1	-0.214073	2.20712	0.0186313			-0.775685	-0.781056	-0.658291	-0.945804	-0.965798	-0.945649	5	10	19424000	0	26.403	Q8NEF9	Q8NEF9	Serum response factor-binding protein 1
CHCHD7	-0.213897	0.816661	0.0728625			-4.01396	-3.79111	-3.67362	-3.94382	-4.00298	-4.17359	1	1	6733800	0.00063949	3.5958	Q9BUK0;E5RJ08;E5RHM5;E5RFN2;E5RII1;J3KPV1	Q9BUK0;E5RJ08;E5RHM5;E5RFN2;E5RII1;J3KPV1	Coiled-coil-helix-coiled-coil-helix domain-containing protein 7
C1QBP	-0.213582	2.37094	0.0167318			4.30805	4.32411	4.25958	4.0862	4.13592	4.02888	11	171	1911100000	0	323.31	Q07021;I3L3Q7;I3L3B0	Q07021;I3L3Q7;I3L3B0	Complement component 1 Q subcomponent-binding protein, mitochondrial
IFI30	-0.213444	1.04141	0.0546756			-3.75406	-3.5079	-3.63131	-3.72342	-3.86439	-3.94578	2	4	15762000	0	10.191	P13284	P13284	Gamma-interferon-inducible lysosomal thiol reductase
UBAP2	-0.213424	3.30796	0.0097197	+	Down	2.07635	2.0794	2.08102	1.87098	1.82743	1.89808	16	51	57159000	0	117.79	Q5T6F2;A2A305;Q5JV08;A0A0D9SFI5	Q5T6F2	Ubiquitin-associated protein 2
NDUFS8	-0.2134	2.62328	0.0138893			2.03438	1.978	2.06423	1.80477	1.84673	1.78491	5	15	75396000	0	28.298	O00217;E9PPW7;E9PKH6;E9PN51;F8W9K7;Q08E91	O00217;E9PPW7;E9PKH6	NADH dehydrogenase [ubiquinone] iron-sulfur protein 8, mitochondrial
CLP1	-0.212901	4.3057	0.00682182	+	Down	-2.30439	-2.33368	-2.31126	-2.53555	-2.51481	-2.53767	2	2	3150800	0.00018772	7.0855	Q92989;E9PL17;E9PKV5;E9PJM4	Q92989;E9PL17;E9PKV5;E9PJM4	Polyribonucleotide 5-hydroxyl-kinase Clp1
TAX1BP1	-0.212675	2.98979	0.0109398			-1.94736	-2.02765	-1.98236	-2.21593	-2.19162	-2.18785	5	6	3476400	0	9.517	Q86VP1;B8ZZD4;H7C3L5	Q86VP1;B8ZZD4	Tax1-binding protein 1
MSN	-0.21234	3.34427	0.00969926	+	Down	5.43382	5.41885	5.43052	5.19637	5.19529	5.25451	42	352	2487800000	0	323.31	P26038;V9GZ54	P26038	Moesin
HMOX2	-0.212211	3.11597	0.0102846			2.51861	2.45541	2.44876	2.27287	2.25323	2.26005	13	47	154200000	0	87.608	P30519;A0A087WT44;I3L159;I3L1F5;I3L1Y2;I3L4P8;A0A1B0GXH0;I3L463;I3L276	P30519;A0A087WT44;I3L159;I3L1F5	Heme oxygenase 2
PAK1IP1	-0.212113	1.86525	0.0259346			1.14475	0.990729	1.02029	0.805894	0.847337	0.866197	8	12	38461000	0	20.374	Q9NWT1	Q9NWT1	p21-activated protein kinase-interacting protein 1
CNOT4	-0.211893	1.90092	0.0252214			-3.43112	-3.36245	-3.33101	-3.52026	-3.65632	-3.58367	5	8	3500400	0	9.9357	O95628	O95628	CCR4-NOT transcription complex subunit 4
SMEK2	-0.211391	2.34396	0.0171269			-0.678269	-0.750249	-0.668936	-0.93193	-0.941426	-0.858272	5	10	4685000	0	43.021	Q5MIZ7	Q5MIZ7	Serine/threonine-protein phosphatase 4 regulatory subunit 3B
COX5B	-0.211346	2.39691	0.0170598			2.65592	2.55922	2.65286	2.43655	2.41572	2.38169	6	21	306940000	0	24.204	P10606	P10606	Cytochrome c oxidase subunit 5B, mitochondrial
NOP16	-0.211146	2.83366	0.0124			3.30434	3.30098	3.35496	3.08482	3.09177	3.15024	8	37	466180000	0	33.464	Q9Y3C1;D6RIC3;A0A0C4DGU5;A0A087X2G6;D6RC60	Q9Y3C1;D6RIC3;A0A0C4DGU5;A0A087X2G6	Nucleolar protein 16
SUGP1	-0.210993	3.18065	0.0102285			1.70105	1.66202	1.712	1.46068	1.46925	1.51216	12	21	21928000	0	47.301	Q8IWZ8;B4DVK3;V9GZ08;K7ESM0;K7EM86;K7ELR6	Q8IWZ8	SURP and G-patch domain-containing protein 1
NDUFS6	-0.210354	1.99482	0.024284			1.22607	1.34523	1.24622	1.11672	1.03281	1.03693	6	13	178280000	0	25.882	O75380;D6RBT3	O75380;D6RBT3	NADH dehydrogenase [ubiquinone] iron-sulfur protein 6, mitochondrial
METAP2	-0.210177	2.95663	0.011228			2.48775	2.46004	2.52237	2.2624	2.26256	2.31468	18	70	187280000	0	130.86	P50579;G3V1U3;F8VSC4	P50579;G3V1U3	Methionine aminopeptidase 2
NUMBL	-0.209812	2.50473	0.0160508			-4.60948	-4.68864	-4.57935	-4.8332	-4.84531	-4.82839	2	3	1741100	0.00064309	3.7009	Q9Y6R0;M0R0Q4;M0QZV7;M0QYC2;A0A0C4DGH3;M0QXQ4	Q9Y6R0;M0R0Q4;M0QZV7;M0QYC2;A0A0C4DGH3;M0QXQ4	Numb-like protein
NRD1	-0.209801	2.79918	0.0127602			3.03504	2.95274	2.98403	2.75478	2.7999	2.78773	27	91	91482000	0	186.37	O43847;G3V1R5;F5H7V1;H0Y5G9	O43847;G3V1R5;F5H7V1;H0Y5G9	Nardilysin
GLMN	-0.209699	1.82993	0.0268713			-0.305989	-0.454915	-0.439241	-0.644561	-0.577399	-0.607284	4	7	6002600	0	16.934	Q92990;M0QXG8;M0QX84	Q92990;M0QXG8	Glomulin
CCDC137	-0.20948	2.23175	0.0197781			-0.136302	-0.254033	-0.183054	-0.430188	-0.406316	-0.365325	4	8	21001000	0	12.19	Q6PK04;I3L0U5	Q6PK04;I3L0U5	Coiled-coil domain-containing protein 137
TRIM71	-0.209479	1.90717	0.0258133			-1.58949	-1.75143	-1.66889	-1.88398	-1.89859	-1.85568	2	2	680450	0.00017498	5.2996	Q2Q1W2	Q2Q1W2	E3 ubiquitin-protein ligase TRIM71
COX20	-0.209318	2.30693	0.0182305			0.0976267	0.0199556	0.0370789	-0.182635	-0.190434	-0.100224	2	6	37611000	0.00019489	8.0469	Q5RI15	Q5RI15	Cytochrome c oxidase protein 20 homolog
SFSWAP	-0.209236	3.06191	0.010866			-0.288404	-0.256759	-0.211079	-0.463193	-0.471814	-0.448941	6	7	9383100	0	12.108	Q12872;H0YFR9	Q12872	Splicing factor, suppressor of white-apricot homolog
COX17	-0.209099	0.916079	0.0648076			-0.892991	-0.561452	-0.594385	-0.863738	-0.895135	-0.917253	3	6	60586000	0	23.331	Q14061;C9J8T6;H7C4E5	Q14061;C9J8T6;H7C4E5	Cytochrome c oxidase copper chaperone
E2F4	-0.208859	2.2112	0.0204867			-3.1361	-3.16436	-3.18924	-3.41132	-3.40562	-3.29934	4	6	3629800	0	15.582	Q16254;H3BTM3;H3BVE4;H3BMP3	Q16254;H3BTM3;H3BVE4	Transcription factor E2F4
WDHD1	-0.208747	2.72192	0.013913			4.00656	3.95639	4.00372	3.73379	3.79529	3.81135	41	97	80672000	0	299.83	O75717;C9JYB3	O75717	WD repeat and HMG-box DNA-binding protein 1
SLC44A2	-0.208729	1.06529	0.0547933			-3.46055	-3.59626	-3.41388	-3.73229	-3.80731	-3.55727	1	1	222860	0.00064756	3.7801	Q8IWA5;K7EPV6;K7ESF5	Q8IWA5;K7EPV6;K7ESF5	Choline transporter-like protein 2
CDK7	-0.20857	2.64347	0.0148646			0.736444	0.670253	0.70253	0.448771	0.510236	0.524508	11	21	42928000	0	45.208	P50613;D6RAD4;D6R9G1;D6REC6;D6RFL0;D6RGG9;D6RI01;D6R9Z2;D6RF14;D6RIG9;Q9C098;A0A1B0GTZ4	P50613;D6RAD4;D6R9G1	Cyclin-dependent kinase 7
RREB1	-0.207739	1.78498	0.0287041			-2.27077	-2.2998	-2.32466	-2.5673	-2.40744	-2.5437	4	5	2598500	0	18.411	Q92766;A0A087X055;C9JU34	Q92766;A0A087X055	Ras-responsive element-binding protein 1
PTTG1;PTTG2	-0.207641	3.16308	0.0109718			-1.49125	-1.50968	-1.44297	-1.70691	-1.6775	-1.68241	2	4	16300000	0.00019627	8.2652	O95997;Q9NZH5	O95997;Q9NZH5	Securin;Securin-2
PRRC2C	-0.207554	2.47796	0.0170456			4.43157	4.5114	4.51536	4.28733	4.24242	4.30591	65	193	152580000	0	323.31	Q9Y520;E7EPN9;H7C5N8;A0A2R8YET2;A0A2R8Y7F4;A0A0A0MS30;A0A2R8Y424	Q9Y520;E7EPN9	Protein PRRC2C
CD81	-0.207335	1.9741	0.025029			0.955676	0.805926	0.900013	0.652509	0.696107	0.690993	3	11	91687000	0	58.791	P60033;E9PJK1;E9PRJ8;H0YDL9;H0YDJ9;E9PIF1;A6NMH8;E9PM31;H0YEE2	P60033;E9PJK1;E9PRJ8;H0YDL9;H0YDJ9;E9PIF1;A6NMH8	CD81 antigen;Tetraspanin
AIMP2	-0.207311	3.74765	0.00971367	+	Down	2.5926	2.5656	2.56663	2.37685	2.34255	2.38349	13	64	362460000	0	156.96	Q13155;A8MU58;F8WCL2	Q13155;A8MU58	Aminoacyl tRNA synthase complex-interacting multifunctional protein 2
RAB3D	-0.207215	1.53888	0.035233			-1.85919	-1.99572	-1.96697	-2.20659	-2.1801	-2.05684	2	5	11950000	0	20.474	O95716	O95716	Ras-related protein Rab-3D
GRAMD1C	-0.207206	1.68425	0.0310389			-1.88739	-1.97894	-1.94754	-2.23922	-2.12196	-2.07431	1	3	4663900	0.0022282	2.3758	Q8IYS0;C9J7B8;E9PHT3	Q8IYS0;C9J7B8;E9PHT3	GRAM domain-containing protein 1C
GPN2	-0.206988	0.21725	0.41267			0.0631742	-0.867036	-1.02386	-0.848155	-0.542813	-1.05771	3	6	8690700	0.00017734	5.6151	Q9H9Y4;Q5JYG4;Q5JYG3	Q9H9Y4	GPN-loop GTPase 2
ARNT	-0.20553	4.15068	0.00851498	+	Down	0.348638	0.358762	0.384064	0.161048	0.16698	0.146846	5	7	5116900	0	18.924	P27540	P27540	Aryl hydrocarbon receptor nuclear translocator
HIC2	-0.205527	0.474939	0.149185			-4.23288	-3.75554	-4.07178	-4.00067	-4.2444	-4.43171	3	3	9358000	0.0001807	6.0375	Q96JB3	Q96JB3	Hypermethylated in cancer 2 protein
CACTIN	-0.205487	1.26316	0.0464339			0.184094	-0.00689602	0.122715	-0.199946	-0.0941801	-0.0224218	7	9	10866000	0	23.964	Q8WUQ7;K7EMQ0;K7ENY9;K7EIU6	Q8WUQ7	Cactin
HIGD2A	-0.205476	1.54416	0.0354			-1.45504	-1.62914	-1.50103	-1.79857	-1.69878	-1.70429	1	9	125370000	0.00018512	6.7072	Q9BW72	Q9BW72	HIG1 domain family member 2A, mitochondrial
CECR5	-0.204951	3.4047	0.0103051			1.26816	1.29385	1.27534	1.05939	1.05491	1.10819	9	31	100100000	0	47.865	Q9BXW7;A8MYZ9	Q9BXW7	Cat eye syndrome critical region protein 5
PAXIP1	-0.20486	1.79733	0.0292734			-2.78036	-2.66434	-2.79316	-3.00885	-2.93768	-2.90591	3	3	1245800	0	12.8	Q6ZW49;F8WC23;H7BZI8	Q6ZW49;F8WC23;H7BZI8	PAX-interacting protein 1
FAR1	-0.20475	1.25828	0.0470777			-1.64027	-1.84085	-1.80784	-2.05617	-1.91541	-1.93164	8	11	9435300	0	21.331	Q8WVX9;E9PNW8	Q8WVX9;E9PNW8	Fatty acyl-CoA reductase 1
MIPEP	-0.204647	3.24921	0.010887			1.77559	1.7581	1.7093	1.53548	1.54085	1.55271	14	27	141210000	0	62.063	Q99797	Q99797	Mitochondrial intermediate peptidase
LASP1	-0.204494	0.943923	0.0646111			2.01694	2.31707	2.25391	1.98186	1.92075	2.07183	10	56	300880000	0	80.746	Q14847;C9J9W2;F6S2S5;K7ESD6	Q14847;C9J9W2	LIM and SH3 domain protein 1
ARF1;ARF3	-0.20383	2.70429	0.0156701			4.42768	4.38452	4.38513	4.17384	4.24407	4.16794	15	127	2177000000	0	210.2	P84077;P61204;F5H423;F5H0C7;H0YGG7;F5H1V1;F5H6T5;F8WDB3	P84077;P61204;F5H423	ADP-ribosylation factor 1;ADP-ribosylation factor 3
PI4KB	-0.203684	1.7662	0.0300155			-0.274032	-0.153153	-0.131308	-0.371364	-0.442685	-0.355496	7	13	13240000	0	33.884	Q9UBF8;A0A0B4J1S8;A0A0A0MSL0;F8W860;E9PL47	Q9UBF8;A0A0B4J1S8;A0A0A0MSL0	Phosphatidylinositol 4-kinase beta
PLS1	-0.203157	2.01148	0.0257269			-3.46269	-3.49376	-3.39078	-3.71398	-3.61122	-3.6315	4	6	3475000	0	23.241	Q14651;C9JAM8	Q14651;C9JAM8	Plastin-1
APLP2	-0.202957	1.87654	0.0280704			-2.15609	-2.00039	-2.04317	-2.2465	-2.27726	-2.28475	10	15	7853500	0	22.724	Q06481;E9PQS3;E9PSC7	Q06481	Amyloid-like protein 2
ARHGAP19	-0.202782	0.477344	0.15007			-5.46269	-5.0484	-5.37171	-5.38468	-5.76563	-5.34084	1	2	588220	0.00033852	4.591	Q14CB8	Q14CB8	Rho GTPase-activating protein 19
	-0.202704	1.82655	0.0292156			-1.76092	-1.77718	-1.88189	-1.95548	-2.06567	-2.00696	1	5	8791800	0.00019589	8.212	A0A5F9ZHJ0	A0A5F9ZHJ0
AHNAK	-0.202699	3.05011	0.0126581			7.62438	7.63615	7.61814	7.38983	7.41526	7.46548	273	941	297360000	0	323.31	Q09666;E9PKR9;E9PLK4;E9PJZ0;E9PJC6;E9PQE3;P48552	Q09666	Neuroblast differentiation-associated protein AHNAK
ARMC6	-0.202561	2.37311	0.0197468			1.99394	2.05149	1.94074	1.76919	1.8146	1.79469	10	31	98054000	0	85.67	Q6NXE6;B4E1N1;F5H2X2;F5H2K4;F5GWV0;F5H4P3;F5H052;F5H3X1;H0YH65;F5GZP0;H0YGL0;H0YGQ5;F5H7V0;F5H6J3	Q6NXE6;B4E1N1;F5H2X2;F5H2K4;F5GWV0;F5H4P3	Armadillo repeat-containing protein 6
PCF11	-0.202464	2.8789	0.0140685			0.195222	0.112746	0.17901	-0.0364408	-0.0423632	-0.0416098	11	14	4237500	0	29.53	O94913;E9PQ01;E9PKN0;E9PQF9;E9PNY7	O94913;E9PQ01;E9PKN0	Pre-mRNA cleavage complex 2 protein Pcf11
TAB3	-0.202454	0.96053	0.0642797			-5.45758	-5.36769	-5.68507	-5.69165	-5.76105	-5.665	2	3	2429500	0.00020296	9.1944	Q8N5C8;A0A0A0MQY2;F6SS63	Q8N5C8;A0A0A0MQY2;F6SS63	TGF-beta-activated kinase 1 and MAP3K7-binding protein 3
FASTKD1	-0.202331	1.24777	0.048143			-4.78745	-4.65987	-4.90607	-4.96317	-5.04113	-4.95609	3	4	814080	0.00018165	6.1788	Q53R41;E7EW60;C9JTP4;C9JMM4	Q53R41;E7EW60;C9JTP4	FAST kinase domain-containing protein 1
POLR3E	-0.202087	2.59818	0.0169892			0.59376	0.559127	0.566214	0.383084	0.317443	0.412313	15	32	17137000	0	50.936	Q9NVU0;A0A0C4DH01;H3BNJ0;H3BRY1;H3BSI5;H3BMR4;H3BSM3;H3BM46;H3BS41	Q9NVU0;A0A0C4DH01	DNA-directed RNA polymerase III subunit RPC5
NAMPT	-0.201915	2.37201	0.0199842			4.17013	4.06896	4.11247	3.88649	3.91039	3.94893	25	101	232950000	0	239.92	P43490;A0A0C4DFS8;C9JG65;C9JF35	P43490;A0A0C4DFS8	Nicotinamide phosphoribosyltransferase
GSTA4	-0.20185	1.70405	0.0327804			-0.462764	-0.587859	-0.484531	-0.785676	-0.694173	-0.660855	4	8	16638000	0.00020182	8.9688	O15217;Q5JW88	O15217	Glutathione S-transferase A4
CMC1	-0.201837	2.84601	0.0147062			-2.30572	-2.26046	-2.24483	-2.43625	-2.49429	-2.48599	6	7	169700000	0	16.662	Q7Z7K0;C9JES7	Q7Z7K0;C9JES7	COX assembly mitochondrial protein homolog
GSE1	-0.20178	0.944194	0.0651811			-2.32264	-2.01595	-2.29798	-2.41364	-2.38333	-2.44494	5	14	2137100	0	28.819	Q14687;H0Y613;H7C3B5;C9JLW9	Q14687;H0Y613	Genetic suppressor element 1
SHCBP1	-0.201507	3.06309	0.0128528			0.722749	0.726769	0.65975	0.494021	0.513583	0.497144	13	26	15679000	0	63.584	Q8NEM2	Q8NEM2	SHC SH2 domain-binding protein 1
PTGES3	-0.201364	2.14935	0.0242661			3.79464	3.7311	3.75735	3.51231	3.53845	3.62824	10	70	2236100000	0	97.221	Q15185;A0A087WYT3;B4DDC6	Q15185;A0A087WYT3;B4DDC6	Prostaglandin E synthase 3
POLR3D	-0.201253	2.19714	0.0231234			0.214387	0.094697	0.121191	-0.0328207	-0.0732298	-0.0674334	7	9	14765000	0	27.514	P05423;E5RHT4;E7EQ68	P05423	DNA-directed RNA polymerase III subunit RPC4
MIS12	-0.201022	1.72874	0.032566			-3.22645	-3.22172	-3.18684	-3.34667	-3.37831	-3.5131	1	2	5094700	0.00063684	3.545	Q9H081	Q9H081	Protein MIS12 homolog
TCERG1	-0.200969	3.10767	0.0126903			3.86327	3.85524	3.86972	3.63895	3.64167	3.7047	33	91	198800000	0	122.15	O14776;G3V220	O14776;G3V220	Transcription elongation regulator 1
PBX1	-0.200708	1.45786	0.039835			-3.13153	-3.04325	-3.0266	-3.21512	-3.21058	-3.37782	3	8	12044000	0	37.93	P40424;H0YKH1;F8WA05;H0YLF5;A0A087X0P4;A0A0A0MTI0;H0YLM3;H0YLD4;H0YLT4;H0YLB0	P40424;H0YKH1;F8WA05;H0YLF5;A0A087X0P4;A0A0A0MTI0	Pre-B-cell leukemia transcription factor 1
SDE2	-0.200236	2.78941	0.015952			1.63112	1.68077	1.6747	1.5045	1.44209	1.43928	9	23	52256000	0	52.764	Q6IQ49	Q6IQ49	Protein SDE2 homolog
FAM134B	-0.200227	0.809144	0.0791984			-5.36064	-5.25425	-5.01161	-5.42201	-5.48735	-5.31781	2	2	766380	0.0001759	5.4485	Q9H6L5;H0Y9U4	Q9H6L5;H0Y9U4	Protein FAM134B
ZCCHC9	-0.2001	2.28816	0.0224514			-1.72978	-1.80467	-1.81306	-1.98356	-2.02447	-1.93976	3	3	10106000	0	10.04	Q8N567	Q8N567	Zinc finger CCHC domain-containing protein 9
TOR3A	-0.200096	1.94067	0.0276503			-1.74147	-1.65663	-1.61526	-1.92091	-1.85826	-1.83447	3	5	9846700	0.00018322	6.433	Q9H497;Q5W0C9;Q5W0C6	Q9H497	Torsin-3A
ZNF622	-0.200009	3.95965	0.00967891	+	Down	2.97122	2.94861	2.94409	2.75488	2.73692	2.77209	13	46	75391000	0	69.849	Q969S3	Q969S3	Zinc finger protein 622
NEK7	-0.199936	1.92685	0.0278861			0.977508	0.880967	0.953896	0.684323	0.724328	0.803912	6	12	30243000	0	29.54	Q8TDX7;F8WAG2	Q8TDX7	Serine/threonine-protein kinase Nek7
CLPP	-0.199825	2.85369	0.0151966			1.65077	1.60402	1.61891	1.43529	1.45516	1.38377	10	29	132400000	0	59.952	Q16740;M0R208;A0A2R8YEF5;M0QYV5	Q16740;M0R208	ATP-dependent Clp protease proteolytic subunit, mitochondrial;ATP-dependent Clp protease proteolytic subunit
ELP5	-0.199741	2.00469	0.0267647			-2.11562	-2.16039	-2.14004	-2.36339	-2.39407	-2.25781	2	5	2514300	0.00033704	4.4809	Q8TE02;I3L1Q3	Q8TE02;I3L1Q3	Elongator complex protein 5
DDX47	-0.199706	2.68086	0.0170315			2.10532	2.02672	2.03954	1.85684	1.83333	1.88229	11	28	109760000	0	53.969	Q9H0S4;F5H1N9	Q9H0S4	Probable ATP-dependent RNA helicase DDX47
TMED5	-0.199362	2.92212	0.014792			0.339105	0.308288	0.275572	0.128909	0.118922	0.0770464	4	12	59598000	0	24.502	Q9Y3A6;B1AKT3;M0R072	Q9Y3A6;B1AKT3	Transmembrane emp24 domain-containing protein 5
SRM	-0.199347	2.51608	0.0189791			3.5824	3.55238	3.50533	3.33232	3.38987	3.31988	21	91	542330000	0	198.56	P19623;K7ESL0;K7EQ47;K7EL89;K7EKM4	P19623	Spermidine synthase
HDDC2	-0.199025	3.84646	0.0101488			0.831874	0.859378	0.868975	0.637815	0.666093	0.659245	10	24	94421000	0	72.112	Q7Z4H3;V9GYS5;V9GZ04	Q7Z4H3;V9GYS5;V9GZ04	HD domain-containing protein 2
VAT1	-0.198991	2.93131	0.0148775			3.33819	3.27346	3.2988	3.10466	3.13042	3.07839	14	42	182970000	0	105.97	Q99536;K7ERT7;K7ESA3;K7ENX2;K7EM19;K7EJM4;K7ER81	Q99536;K7ERT7	Synaptic vesicle membrane protein VAT-1 homolog
WDR75	-0.198972	3.02031	0.0141081			2.64715	2.58952	2.59856	2.39842	2.44112	2.39879	18	43	41215000	0	86.695	Q8IWA0;F8WE20;F8WC81	Q8IWA0	WD repeat-containing protein 75
HNRNPU	-0.198762	2.22792	0.0237682			6.69021	6.67879	6.67985	6.43323	6.46313	6.5562	50	495	4937000000	0	323.31	Q00839;A0A1W2PPS1;A0A1X7SBS1;A0A1W2PP35;Q5RI18;A0A1W2PPH7;A0A1W2PP34;A0A1W2PPL4;A0A1W2PQL0;A0A1W2PQ74;A0A1W2PRZ7;A0A1W2PQD4;A0A1W2PRI6;A0A1W2PPE9;A0A1W2PNG3;A0A1W2PP22;A0A087WZF3	Q00839;A0A1W2PPS1;A0A1X7SBS1;A0A1W2PP35;Q5RI18;A0A1W2PPH7;A0A1W2PP34;A0A1W2PPL4;A0A1W2PQL0;A0A1W2PQ74;A0A1W2PRZ7	Heterogeneous nuclear ribonucleoprotein U
CCDC134	-0.198614	2.48697	0.0195255			-3.31188	-3.40202	-3.33221	-3.51707	-3.55423	-3.57065	1	1	1971500	0.00033841	4.57	Q9H6E4	Q9H6E4	Coiled-coil domain-containing protein 134
HYPK	-0.198459	1.47173	0.0400607			0.116755	0.115241	0.147322	0.00677586	-0.0292635	-0.193572	6	21	197950000	0	40.297	Q9NX55	Q9NX55	Huntingtin-interacting protein K
BCL7B	-0.198328	2.20043	0.0243982			-2.17706	-2.06616	-2.12412	-2.32796	-2.283	-2.35136	3	7	16266000	0	14.451	Q9BQE9;F2Z3H6;F8WE18;F8WDZ4	Q9BQE9;F2Z3H6	B-cell CLL/lymphoma 7 protein family member B
WDR12	-0.198066	4.22812	0.00979193	+	Down	3.37257	3.34753	3.35306	3.15263	3.17595	3.15038	17	72	337300000	0	164.01	Q9GZL7	Q9GZL7	Ribosome biogenesis protein WDR12
SBNO1	-0.198024	2.487	0.0197238			2.93898	3.03169	2.96299	2.75402	2.78034	2.80522	26	67	41800000	0	136.24	A3KN83;Q9Y2G9;K7ES28	A3KN83	Protein strawberry notch homolog 1
CLPB	-0.197918	5.86214	0.0074463	+	Down	2.27716	2.27585	2.27226	2.0724	2.08528	2.07382	13	37	47690000	0	65.834	Q9H078;A0A2U3TZY2;H0YGM0;A0A2R8Y602;F5H7A5;A0A2R8YDH5;F5H392;A0A2R8Y6R5;A0A2R8Y7E8	Q9H078;A0A2U3TZY2;H0YGM0;A0A2R8Y602	Caseinolytic peptidase B protein homolog
NUDT9	-0.19777	4.22857	0.00977119	+	Down	0.638612	0.669765	0.650562	0.468043	0.447547	0.450038	6	16	34491000	0	22.703	Q9BW91;H7C386;D6RAW2	Q9BW91;H7C386	ADP-ribose pyrophosphatase, mitochondrial
STOM	-0.197752	2.12574	0.0252597			1.28853	1.24288	1.29539	1.0416	1.04221	1.14974	7	18	49919000	0	56.988	P27105;F8VSL7	P27105	Erythrocyte band 7 integral membrane protein
SLC3A2	-0.197572	3.7853	0.0101876			4.00621	3.96689	3.99025	3.77263	3.79934	3.79865	25	97	323570000	0	302.77	P08195;F5GZS6;J3KPF3;F5H0E2;H0YFS2;F5H867;F5GZI0;H0YFX4;F5GZR9	P08195;F5GZS6;J3KPF3	4F2 cell-surface antigen heavy chain
DHX33	-0.197401	2.85024	0.016078			-0.738538	-0.675576	-0.659149	-0.87634	-0.889808	-0.899318	4	6	4442800	0	9.9474	Q9H6R0;I3L1L6;I3L0M5;Q05BE5	Q9H6R0;I3L1L6	Putative ATP-dependent RNA helicase DHX33
NUP133	-0.197271	3.31795	0.0124494			3.57585	3.52061	3.53405	3.32836	3.35233	3.358	36	97	94069000	0	181.31	Q8WUM0	Q8WUM0	Nuclear pore complex protein Nup133
MRPL46	-0.196617	3.88544	0.0102593			2.0071	1.97358	1.97497	1.79275	1.79979	1.77325	9	24	117130000	0	87.658	Q9H2W6;A0A087WT90;A0A087WT51	Q9H2W6	39S ribosomal protein L46, mitochondrial
JMY	-0.196091	0.628162	0.110472			-6.94621	-6.97277	-6.88068	-7.39639	-7.05504	-6.93651	3	4	672400	0	15.682	Q8N9B5	Q8N9B5	Junction-mediating and -regulatory protein
CASP8	-0.196069	1.89955	0.0295016			-2.08082	-2.09949	-2.00296	-2.32646	-2.22358	-2.22143	4	9	10616000	0	13.778	Q14790;E7EQ01;E7EVN1;E7ETB7;H7C0E2;A0A0A0MS31	Q14790;E7EQ01;E7EVN1;E7ETB7;H7C0E2;A0A0A0MS31	Caspase-8;Caspase-8 subunit p18;Caspase-8 subunit p10
ECSIT	-0.19574	2.12789	0.0258427			-2.22372	-2.16143	-2.20487	-2.32643	-2.44265	-2.40816	5	9	14318000	0	29.101	Q9BQ95;J3KTF5;K7EN32;K7EJG5;K7EIK2;K7EJI1;K7EPL5	Q9BQ95;J3KTF5;K7EN32	Evolutionarily conserved signaling intermediate in Toll pathway, mitochondrial
RPRD1A	-0.19558	2.36218	0.0227011			1.36422	1.26616	1.30445	1.08801	1.11113	1.14896	8	19	46496000	0	37.831	Q96P16;A0A0C4DGQ6;K7EP82;K7ER50;K7EQR8	Q96P16;A0A0C4DGQ6	Regulation of nuclear pre-mRNA domain-containing protein 1A
GFM1	-0.195533	2.66777	0.0178669			4.31715	4.24895	4.29261	4.05635	4.09248	4.12329	25	91	152100000	0	100.8	Q96RP9;C9IZ01;F8WAU4;C9JA25	Q96RP9;C9IZ01	Elongation factor G, mitochondrial
POLDIP3	-0.195272	2.19798	0.0250653			-1.20256	-1.29903	-1.22098	-1.46168	-1.3909	-1.4558	1	5	19541000	0.00020214	9.0606	Q8WUT1;F8WEE2	Q8WUT1;F8WEE2
TOB2	-0.194896	1.73238	0.0340049			-4.31919	-4.356	-4.37574	-4.45764	-4.62317	-4.5548	2	5	1598500	0.00019736	8.3937	Q14106	Q14106	Protein Tob2
CYP51A1	-0.194869	3.79004	0.0110039			2.88641	2.8559	2.89623	2.67108	2.68669	2.69617	13	37	110670000	0	47.674	Q16850;A0A0C4DFL7;H7C0D0	Q16850;A0A0C4DFL7	Lanosterol 14-alpha demethylase
MRPS18C	-0.194751	1.64353	0.0361804			-1.94413	-2.05145	-2.09012	-2.25599	-2.25442	-2.15955	2	4	7789900	0.00018413	6.5944	Q9Y3D5;H0YAG5;D6RCM2	Q9Y3D5;H0YAG5;D6RCM2	28S ribosomal protein S18c, mitochondrial
FASTKD5	-0.194605	2.51563	0.0206828			-0.471236	-0.511819	-0.537292	-0.726359	-0.723413	-0.654389	6	13	8431200	0	16.932	Q7L8L6	Q7L8L6	FAST kinase domain-containing protein 5
PSMD4	-0.194523	2.09521	0.0267729			0.00478458	0.0902662	0.0206261	-0.11852	-0.134633	-0.214738	1	8	136570000	0	35.105	P55036;A6PVX3;H0Y3Y9;H0Y561	P55036;A6PVX3	26S proteasome non-ATPase regulatory subunit 4
URB2	-0.194364	2.80413	0.0170074			1.22653	1.15	1.19256	0.970473	1.00593	1.0096	13	22	7888200	0	38.18	Q14146;Q5VYD0	Q14146	Unhealthy ribosome biogenesis protein 2 homolog
MPHOSPH8	-0.194308	3.08866	0.0150311			-0.357751	-0.376721	-0.309946	-0.558333	-0.533956	-0.535054	13	31	25715000	0	80.534	Q99549;A0A0A0MT47	Q99549	M-phase phosphoprotein 8
TIMELESS	-0.194154	3.10848	0.0148517			0.712155	0.7184	0.68161	0.480979	0.506354	0.542371	18	36	20286000	0	94.157	Q9UNS1	Q9UNS1	Protein timeless homolog
WNK3	-0.19399	0.955613	0.0673595			-2.5352	-2.60253	-2.50854	-2.88282	-2.77286	-2.57257	3	3	1150300	0.00063969	3.603	Q9BYP7;A0A087WYK2;B1AQN8	Q9BYP7;A0A087WYK2	Serine/threonine-protein kinase WNK3
ATP5J	-0.193877	0.655743	0.106298			2.82226	2.80243	2.99745	2.76516	2.82944	2.44591	4	32	871850000	0	78.385	P18859;A8MUH2	P18859;A8MUH2	ATP synthase-coupling factor 6, mitochondrial
RAD54B	-0.193688	0.617869	0.114122			-1.95718	-1.52985	-1.71452	-2.03423	-1.94518	-1.8032	3	4	2821300	0	16.439	Q9Y620	Q9Y620	DNA repair and recombination protein RAD54B
CTU1	-0.193519	2.61876	0.0196118			-0.608758	-0.587937	-0.567568	-0.732673	-0.792306	-0.819842	5	14	18699000	0	30.761	Q7Z7A3	Q7Z7A3	Cytoplasmic tRNA 2-thiolation protein 1
PCDHGC3	-0.193355	1.47491	0.0420022			-3.48728	-3.60397	-3.50342	-3.77513	-3.62773	-3.77188	2	2	693840	0.0035201	2.1703	Q9UN70	Q9UN70	Protocadherin gamma-C3
ZNF616;ZNF761;ZNF813;ZNF468;ZNF525;ZNF320;ZNF528;ZNF83;ZNF28;ZNF701;ZNF766;ZNF845;ZNF888;ZNF765	-0.193026	1.18665	0.0541264			-1.33077	-1.16457	-1.41121	-1.49794	-1.53528	-1.45242	2	3	2226100	0	10.432	Q08AN1;Q86XN6;E7EU70;M0QYE7;M0QZA4;E7EUL5;M0R2L4;F8WAL3;M0R287;A0A0A0MS71;M0QXU3;M0R327;M0QX96;A0A087WXU7;M0R085;G3XAE0;A0A669KBJ2;M0R0P3;A0A0B4J2B2;M0QYU5;E7ENB8;A0A494C1D2;Q96IR2;M0R1T0;M0R3A5;M0R2R1;Q6ZN06;P17035;P0CJ79;Q7L2R6;A2RRD8;Q5VIY5;Q9NV72;Q5HY98;J3KR51;L0R8M2;M0R1K6;M0R099;Q6IQ01;M0R0C2;M0R183;M0R2P3;M0QZA2;M0R1N4;M0QXF0;M0QXU9;A0A0A0MR57;Q6ZNA1;Q9HCG1;M0R0Z8;M0QYS4	Q08AN1;Q86XN6;E7EU70;M0QYE7;M0QZA4;E7EUL5;M0R2L4;F8WAL3;M0R287;A0A0A0MS71;M0QXU3;M0R327;M0QX96;A0A087WXU7;M0R085;G3XAE0;A0A669KBJ2;M0R0P3;A0A0B4J2B2;M0QYU5;E7ENB8;A0A494C1D2;Q96IR2;M0R1T0;M0R3A5;M0R2R1;Q6ZN06;P17035;P0CJ79;Q7L2R6;A2RRD8;Q5VIY5;Q9NV72;Q5HY98;J3KR51;L0R8M2;M0R1K6;M0R099;Q6IQ01;M0R0C2;M0R183;M0R2P3;M0QZA2	Zinc finger protein 616;Zinc finger protein 761;Zinc finger protein 845;Zinc finger protein 813;Zinc finger protein 28;Zinc finger protein 888;Zinc finger protein 765;Zinc finger protein 320;Zinc finger protein 468;Zinc finger protein 701;Zinc finger protein 766
ZNF687	-0.193025	1.90946	0.0306187			-1.80063	-1.67798	-1.72403	-1.87552	-1.96349	-1.9427	8	13	2981800	0	19.096	Q8N1G0;F8WCX2;H0Y5I5;A2A3Q2	Q8N1G0;F8WCX2;H0Y5I5	Zinc finger protein 687
ELP4	-0.192556	1.25784	0.051007			-1.58195	-1.47657	-1.60592	-1.82932	-1.78199	-1.6308	2	5	4108300	0.00018146	6.1598	Q96EB1;E9PPJ9;A0A1W2PQA7;A0A1W2PNY5;A0A1W2PQZ6;A0A1W2PRF0;A0A1W2PRJ0;A0A1W2PPP6;A0A1X7SBS0;A0A1W2PS93;A0A1W2PR08;A0A1W2PRF5;G5E9D4;A0A1W2PPR3;A0A1W2PQ05	Q96EB1;E9PPJ9;A0A1W2PQA7;A0A1W2PNY5;A0A1W2PQZ6;A0A1W2PRF0;A0A1W2PRJ0;A0A1W2PPP6;A0A1X7SBS0;A0A1W2PS93;A0A1W2PR08;A0A1W2PRF5;G5E9D4;A0A1W2PPR3;A0A1W2PQ05	Elongator complex protein 4
POLR1A	-0.192273	3.38136	0.013435			3.01263	2.99939	3.01542	2.78625	2.81905	2.84532	37	95	40590000	0	213.01	O95602;B9ZVN9	O95602;B9ZVN9	DNA-directed RNA polymerase I subunit RPA1;DNA-directed RNA polymerase
CGN	-0.192238	1.69917	0.0356934			-2.15621	-2.06899	-2.12487	-2.22498	-2.32527	-2.37653	11	18	6202000	0	22.224	Q9P2M7;A2A3M4;A6PVU7;H0Y4A8	Q9P2M7	Cingulin
MTX1	-0.191854	3.52175	0.0127134			1.45645	1.44491	1.4433	1.22488	1.27452	1.26971	8	18	71220000	0	24.011	Q13505;H0Y6Y5	Q13505	Metaxin-1
WDR89	-0.191644	2.30005	0.0248403			-0.810355	-0.855529	-0.816021	-0.988112	-0.987433	-1.08129	5	8	23220000	0	19.929	Q96FK6;G3V4B8	Q96FK6;G3V4B8	WD repeat-containing protein 89
MTERF3	-0.191508	0.982189	0.0661486			-0.602061	-0.813905	-0.878046	-1.02757	-0.939853	-0.901114	2	3	6323100	0.00033289	4.2198	Q96E29;E5RIY4	Q96E29;E5RIY4	Transcription termination factor 3, mitochondrial
CSNK1D;CSNK1E	-0.191437	1.99763	0.0291447			-2.4861	-2.5473	-2.40476	-2.67226	-2.67952	-2.6607	2	4	1501300	0	10.581	P48730;H7BYT1;B0QY35;B0QY34;H0Y645;A0A669KBC0;B0QY36;J3QQI9;H0Y2N6;J3KRM8;B4DLF1	P48730;H7BYT1;B0QY35;B0QY34;H0Y645;A0A669KBC0;B0QY36	Casein kinase I isoform delta
FXR1	-0.191229	1.89216	0.0320782			-3.38356	-3.35075	-3.33726	-3.46778	-3.6119	-3.56558	1	4	2758500	0	17.45	E9PFF5;E7EU85;C9JZE0;C9JY20;C9IZ22;C9J5B4;C9JYQ6	E9PFF5;E7EU85
RNPEP	-0.190869	3.63211	0.0126434			3.57872	3.61381	3.59722	3.40927	3.42338	3.38448	25	73	163330000	0	202.92	Q9H4A4;A6NKB8;A0A087WU27;C9JMZ3;A0A087WUS4;H7C2T3	Q9H4A4;A6NKB8	Aminopeptidase B
DNAJA3	-0.190835	2.46691	0.0229818			0.939153	0.870355	0.849842	0.666495	0.707994	0.712356	10	20	52119000	0	40.132	Q96EY1;I3L1T6	Q96EY1	DnaJ homolog subfamily A member 3, mitochondrial
STX6	-0.190793	0.587866	0.121895			-8.57784	-8.3693	-8.15324	-8.42534	-8.69296	-8.55446	3	5	6677400	0.00018225	6.2825	O43752	O43752	Syntaxin-6
TRIM21	-0.190689	1.73452	0.0353337			-1.20312	-1.08785	-1.15365	-1.4089	-1.32316	-1.28463	4	5	3093400	0.00020375	9.329	P19474;H0YDP8	P19474	E3 ubiquitin-protein ligase TRIM21
LAMA5	-0.190466	1.27643	0.0509815			-2.00494	-1.83094	-1.83288	-2.0201	-2.15497	-2.06508	10	19	1335800	0	23.526	O15230;A0A087WYH7	O15230	Laminin subunit alpha-5
MORF4L1	-0.190014	1.70486	0.0361609			2.94077	2.82268	2.93668	2.65467	2.70839	2.76702	15	47	207490000	0	65.745	H0YLJ3;B3KTM8;Q9UBU8;H0YMJ0;H0YM21;H0YMT8;H0YLV1;H0YNE0;H0YNX3;H0YNI8	H0YLJ3;B3KTM8;Q9UBU8;H0YMJ0;H0YM21;H0YMT8;H0YLV1;H0YNE0	Mortality factor 4-like protein 1
UHRF1	-0.189921	2.87443	0.0175902			3.37121	3.34199	3.3604	3.14493	3.14655	3.21236	31	122	185510000	0	219.66	Q96T88;A0A087WVR3;A0A087WTW0;A0A087WWG9	Q96T88;A0A087WVR3;A0A087WTW0	E3 ubiquitin-protein ligase UHRF1
BAK1	-0.18967	0.949792	0.070239			-3.65821	-3.62938	-3.48589	-3.64555	-3.78561	-3.91134	2	4	28013000	0	20.638	Q16611;A0A0A0MRG8	Q16611;A0A0A0MRG8	Bcl-2 homologous antagonist/killer
HAUS1	-0.189529	1.79094	0.034639			0.345134	0.379683	0.397562	0.207179	0.248511	0.0981016	7	16	28482000	0	35.315	Q96CS2;K7ES67;K7EK72;K7EJA9;K7EM54;K7EKH4;K7EQT8	Q96CS2	HAUS augmin-like complex subunit 1
DCTPP1	-0.189222	0.94413	0.0708795			0.604262	0.85995	0.826733	0.606841	0.637303	0.479135	9	33	264940000	0	51.822	Q9H773;H3BSA6;H3BPN2	Q9H773	dCTP pyrophosphatase 1
ACBD3	-0.189174	2.48518	0.0231407			2.57947	2.66317	2.64186	2.46622	2.40897	2.44178	17	68	219470000	0	160.06	Q9H3P7	Q9H3P7	Golgi resident protein GCP60
NSL1	-0.189121	4.04103	0.0109367			-0.00645542	0.00593281	0.0222893	-0.198804	-0.173911	-0.172881	5	7	13165000	0	18.847	Q96IY1;Q5SY74;Q5SY76	Q96IY1	Kinetochore-associated protein NSL1 homolog
AK6;TAF9	-0.189091	1.46902	0.0437469			1.78204	1.75618	1.80838	1.63028	1.66928	1.47977	7	26	101120000	0	64.032	Q9Y3D8;A0A087WVD7;D6RDH4;A0A087WY94	Q9Y3D8;A0A087WVD7;D6RDH4	Adenylate kinase isoenzyme 6
PMF1;PMF1-BGLAP	-0.189071	1.872	0.0335776			-1.29773	-1.27546	-1.35967	-1.47268	-1.45417	-1.57323	2	7	13084000	0	11.767	Q6P1K2;A0A087WT04;U3KQ54;V9GYI0;V9GYH6	Q6P1K2;A0A087WT04;U3KQ54;V9GYI0;V9GYH6	Polyamine-modulated factor 1
SORD	-0.189022	3.68447	0.0127018			3.2202	3.20616	3.21512	3.00401	3.01887	3.05154	13	43	282210000	0	70.851	Q00796;A0A6I8PIS1;H0YKB3;A0A6I8PRA7	Q00796;A0A6I8PIS1	Sorbitol dehydrogenase
S100A10	-0.188973	1.27486	0.0513029			2.85782	2.65029	2.8482	2.62867	2.57847	2.58224	4	23	1614800000	0	18.672	P60903	P60903	Protein S100-A10
RADIL	-0.188962	1.64375	0.0381326			-2.63283	-2.54191	-2.60292	-2.7062	-2.86222	-2.77614	1	1	490060	0.00077882	3.2375	Q96JH8;F8WEM1	Q96JH8;F8WEM1	Ras-associating and dilute domain-containing protein
ASNS	-0.188592	2.29714	0.0259161			3.79497	3.7623	3.75849	3.53012	3.57999	3.63987	20	87	331270000	0	134.08	P08243;F8WEJ5;C9J057;C9JT45;C9JM09;C9JLN6;C9JLA3;C9J605	P08243;F8WEJ5	Asparagine synthetase [glutamine-hydrolyzing]
MRPS5	-0.188415	2.50025	0.0232448			1.29107	1.29966	1.36009	1.16185	1.09192	1.13182	14	27	143140000	0	45.171	P82675	P82675	28S ribosomal protein S5, mitochondrial
COX4I1	-0.188361	2.22327	0.0267873			3.74852	3.68715	3.79931	3.5681	3.52856	3.57325	11	68	1585400000	0	79.376	P13073;H3BN72;H3BNV9;H3BPG0;Q86WV2;H3BNI5	P13073;H3BN72;H3BNV9;H3BPG0;Q86WV2	Cytochrome c oxidase subunit 4 isoform 1, mitochondrial
CDR2L	-0.188335	0.673981	0.105937			-4.90146	-5.12035	-4.70909	-5.16928	-5.01641	-5.11021	2	4	613980	0.00018769	7.0811	Q86X02	Q86X02	Cerebellar degeneration-related protein 2-like
SLC5A6	-0.188006	1.29378	0.0510075			-3.2161	-3.16436	-3.26759	-3.47173	-3.28176	-3.45858	6	9	26431000	0	17.068	Q9Y289;E7EW41;E7ERE1;E7ENG0;E7EW78;E7ENN0;E7EMX0	Q9Y289	Sodium-dependent multivitamin transporter
TDRKH	-0.18782	1.70354	0.0365915			-1.85577	-1.95539	-2.01412	-2.10951	-2.11171	-2.16752	2	2	1813300	0.00034376	4.8732	Q9Y2W6;Q5SZR4;F6TB26	Q9Y2W6;Q5SZR4;F6TB26	Tudor and KH domain-containing protein
SCLT1	-0.187495	0.167042	0.528877			-10.3363	-9.34953	-9.89361	-10.6663	-9.66126	-9.81429	1	1	173610	0.0059403	1.9891	Q96NL6;D6RBA6;A0A494C0G8	Q96NL6;D6RBA6;A0A494C0G8	Sodium channel and clathrin linker 1
ADNP2	-0.18748	1.57314	0.0413794			0.389985	0.427299	0.307899	0.104581	0.218843	0.23932	7	13	6541300	0	18.838	Q6IQ32;H0YLN6;H0YM09	Q6IQ32	ADNP homeobox protein 2
IQGAP3	-0.187397	2.30485	0.0262994			-0.889483	-0.857598	-0.920063	-1.09309	-1.11463	-1.02162	10	14	2368800	0	35.043	Q86VI3;F2Z2E2	Q86VI3;F2Z2E2	Ras GTPase-activating-like protein IQGAP3
DNAJB6	-0.187326	2.24671	0.0267688			1.71379	1.71944	1.70149	1.57781	1.46052	1.53441	7	16	68608000	0	25.882	O75190;E9PH18;A0A0J9YX62;C9JDX6;F8WCZ4;C9J2P2;C9J2C4;C9JDR7;C9JB42;Q8WWF6;C9JN01;Q7Z6W7	O75190;E9PH18;A0A0J9YX62;C9JDX6;F8WCZ4;C9J2P2;C9J2C4;C9JDR7	DnaJ homolog subfamily B member 6
NKRF	-0.187302	3.23707	0.0160101			3.90684	3.89979	3.91936	3.70604	3.70083	3.75721	32	86	187010000	0	197.49	O15226	O15226	NF-kappa-B-repressing factor
HMGXB4	-0.187254	2.24059	0.0268201			-2.42083	-2.46886	-2.4551	-2.58796	-2.62298	-2.69561	2	2	2074000	0	10.73	Q9UGU5;B0QXZ8;B0QXZ9	Q9UGU5;B0QXZ8;B0QXZ9	HMG domain-containing protein 4
SLC7A5	-0.187136	1.11723	0.0595274			0.0242472	0.0640574	0.24692	-0.098218	-0.128188	0.000222206	4	14	102150000	0	27.014	Q01650;A0A0C4DGL4;Q92536;Q9UM01;H0YJ95;G3V4Z6	Q01650;A0A0C4DGL4	Large neutral amino acids transporter small subunit 1
CAPN7	-0.187101	2.21294	0.0274027			-3.48009	-3.48444	-3.45055	-3.72601	-3.62996	-3.6204	6	7	2425100	0	11.912	Q9Y6W3;F8WCZ1;F8WDQ3	Q9Y6W3	Calpain-7
MTA3	-0.187078	2.79089	0.0202994			0.911138	0.940209	0.893238	0.7653	0.694663	0.72339	9	33	27942000	0	32.378	Q9BTC8;E7EQY4;E7EV10;F6RRE2;E9PCS8;E9PF88;H0YIT0	Q9BTC8;E7EQY4;E7EV10;F6RRE2;E9PCS8	Metastasis-associated protein MTA3
PPP1R14B	-0.186801	2.40512	0.0250835			1.92294	1.87362	1.87593	1.7265	1.73493	1.65065	8	40	380590000	0	181.97	Q96C90;F5GXC4;F5H2U0;B5MC51	Q96C90	Protein phosphatase 1 regulatory subunit 14B
YBX2	-0.186751	0.99303	0.0676183			-4.74028	-4.57172	-4.49228	-4.69023	-4.82713	-4.84718	1	2	1313200	0.0019357	2.4304	Q9Y2T7;I3L2D6	Q9Y2T7	Y-box-binding protein 2
AP1S2	-0.186726	0.68665	0.105273			-4.06128	-4.14798	-4.34456	-4.29953	-4.55211	-4.26236	1	4	5580400	0.0007764	3.1878	A0A5F9ZI43;H7BZG6;H0Y673;A0A5F9ZHX2;A6NH01	A0A5F9ZI43;H7BZG6;H0Y673;A0A5F9ZHX2;A6NH01
TERF1	-0.186621	0.938593	0.0726398			-4.17389	-3.91428	-4.17507	-4.34057	-4.23216	-4.25037	1	1	456690	0.00034904	5.2363	P54274;E5RFJ5;A0A7I2V5E0;E7EWM7;A0A7I2V5I6;A0A7I2V5T5;A0A7I2YQE7	P54274;E5RFJ5;A0A7I2V5E0;E7EWM7;A0A7I2V5I6;A0A7I2V5T5;A0A7I2YQE7	Telomeric repeat-binding factor 1
INTS8	-0.186524	1.27282	0.052427			-2.45445	-2.39695	-2.56914	-2.68112	-2.57101	-2.72798	5	7	6940300	0	12.743	Q75QN2;J3KNV5;H0YBS1;E5RIN8;E5RG48;H0YC12	Q75QN2;J3KNV5;H0YBS1;E5RIN8;E5RG48	Integrator complex subunit 8
ZC3HAV1	-0.186399	2.88488	0.019296			2.98687	2.94099	2.98638	2.75147	2.79299	2.81058	23	60	101070000	0	188.43	Q7Z2W4;C9J6P4;H7C5K1	Q7Z2W4;C9J6P4	Zinc finger CCCH-type antiviral protein 1
MRPS24	-0.186248	1.09761	0.061504			-2.73335	-2.88464	-2.83938	-3.05278	-3.08835	-2.87498	3	5	50495000	0.00017504	5.3192	Q96EL2;F8VYR5	Q96EL2	28S ribosomal protein S24, mitochondrial
	-0.186243	2.08333	0.0295273			-2.76905	-2.70834	-2.82063	-2.92143	-2.9906	-2.94472	2	4	3567500	0.00063725	3.5511	P0DPD7;P0DPD8	P0DPD7;P0DPD8
USP39	-0.186109	2.23785	0.0274215			2.44455	2.34391	2.37444	2.16732	2.21121	2.22604	16	55	83642000	0	92.072	Q53GS9;A0A087X1B2;B9A018;C9JIU2;F8WC91;A0A087WW31;C9J0X5	Q53GS9;A0A087X1B2;B9A018	U4/U6.U5 tri-snRNP-associated protein 2
TTC5	-0.186073	2.06472	0.0300349			0.00122738	-0.0788298	0.0440292	-0.225627	-0.180646	-0.185519	8	18	87951000	0	35.414	Q8N0Z6;H9KV81	Q8N0Z6	Tetratricopeptide repeat protein 5
DST	-0.185439	2.05976	0.0304746			0.230311	0.346215	0.23419	0.0940142	0.0701723	0.0902128	26	40	1398100	0	74.52	Q03001;E9PHM6;F6QMI7;F8W9J4;A0A494C1D7;E7ETB9;A0A0U1RQJ2;Q6P0N6;A0A494C073;H0YC82;Q5T0V7;E7ERX3;H0Y7I1;H0YC65;A0A494C1U5	Q03001;E9PHM6;F6QMI7;F8W9J4	Dystonin
RFWD3	-0.185401	0.669002	0.108636			-2.80682	-2.44803	-2.80001	-2.79081	-2.8866	-2.93366	3	8	3898600	0	31.401	Q6PCD5	Q6PCD5	E3 ubiquitin-protein ligase RFWD3
CD9	-0.185248	1.06571	0.0643363			-0.141089	-0.40322	-0.213398	-0.482425	-0.40134	-0.429688	3	8	128760000	0	19.817	P21926;A6NNI4;A0A2R8Y478;A0A7I2V3T0;A0A7I2V3T7;G8JLH6;A0A087WU13;F5GXT1	P21926;A6NNI4;A0A2R8Y478;A0A7I2V3T0;A0A7I2V3T7;G8JLH6;A0A087WU13;F5GXT1	CD9 antigen;Tetraspanin
UBE2S	-0.184306	3.33298	0.0164862			2.94323	2.91764	2.94364	2.72126	2.75749	2.77285	11	45	434000000	0	99.295	Q16763;K7EPJ1;K7EM75	Q16763;K7EPJ1	Ubiquitin-conjugating enzyme E2 S
MUM1	-0.184256	1.17123	0.0581106			-4.96296	-4.91209	-5.11097	-5.10802	-5.17182	-5.25895	3	3	2124200	0.00019044	7.4271	Q2TAK8;A0A0D9SGJ8;J3KNX4	Q2TAK8;A0A0D9SGJ8;J3KNX4	PWWP domain-containing protein MUM1
RELA	-0.183953	3.74765	0.0141305			0.549151	0.576152	0.584539	0.371093	0.400924	0.385966	6	16	50977000	0	33.175	Q04206;Q2TAM5;E9PKH5;A0A087X0W8;E9PKV4;A0A087WVP0;E9PI38;E9PQS6;E9PMD5;E9PJR1;E9PRX2;E9PNV4	Q04206;Q2TAM5;E9PKH5;A0A087X0W8;E9PKV4;A0A087WVP0;E9PI38;E9PQS6	Transcription factor p65
PICALM	-0.183847	2.46108	0.0252778			-2.94247	-2.95268	-2.93655	-3.07097	-3.1688	-3.14347	1	2	10052000	0.00018454	6.6655	H0YE97;H0YEY8;H0YD48;H0YEF7;H0YEH1	H0YE97;H0YEY8;H0YD48;H0YEF7;H0YEH1
ABCC4	-0.183332	1.33481	0.0510353			-2.87026	-2.72025	-2.88497	-2.94153	-3.0152	-3.06874	5	10	1459500	0	16.622	O15439;A0A2R8Y6V8;A0A2R8YDC1	O15439;A0A2R8Y6V8;A0A2R8YDC1	Multidrug resistance-associated protein 4
EIF1	-0.183307	2.90147	0.0204625			3.62419	3.54764	3.58942	3.39483	3.40684	3.40966	13	55	1434500000	0	180.53	P41567;K7EM18;K7EQP2	P41567;K7EM18	Eukaryotic translation initiation factor 1
WDR76	-0.182916	1.85031	0.0357148			-0.682336	-0.558505	-0.589256	-0.767636	-0.771619	-0.839591	4	10	14299000	0	49.521	Q9H967;A0A0C4DFX7;C9JE56	Q9H967;A0A0C4DFX7	WD repeat-containing protein 76
ZBTB7B	-0.182621	1.20213	0.0573507			-7.29122	-7.18609	-7.12375	-7.47916	-7.30037	-7.36938	1	1	455040	0.00033367	4.2503	O15156	O15156	Zinc finger and BTB domain-containing protein 7B
SEPHS2	-0.182448	2.20913	0.0291963			-3.2528	-3.14851	-3.19549	-3.41315	-3.3555	-3.37548	6	7	7952500	0	30.687	Q99611	Q99611	Selenide, water dikinase 2
GCA	-0.182445	1.28338	0.0538735			-3.66464	-3.58612	-3.50797	-3.72197	-3.71748	-3.8666	2	3	8156800	0	12.806	P28676;C9JIZ3;H7C2Z6;H7BXD5	P28676;C9JIZ3;H7C2Z6;H7BXD5	Grancalcin
CEP164	-0.182439	1.1437	0.0604538			-5.75476	-5.5768	-5.75088	-5.79219	-5.95356	-5.88399	1	1	63548	0.0015074	2.6517	Q9UPV0	Q9UPV0	Centrosomal protein of 164 kDa
YY1AP1	-0.182407	1.88442	0.0352441			-5.35113	-5.33389	-5.39547	-5.59418	-5.46684	-5.56669	3	4	1230400	0.00019275	7.7596	Q9H869	Q9H869	YY1-associated protein 1
MAN1B1	-0.182185	1.36995	0.0508508			-4.95423	-5.05814	-5.09339	-5.18143	-5.1622	-5.30868	2	5	832340	0.00034382	4.8775	Q9UKM7;H0YGV7;H0YG20	Q9UKM7;H0YGV7;H0YG20	Endoplasmic reticulum mannosyl-oligosaccharide 1,2-alpha-mannosidase;alpha-1,2-Mannosidase
ELOF1	-0.182058	1.50083	0.0462842			-1.13838	-1.27471	-1.32387	-1.44188	-1.41256	-1.42869	1	3	189310000	0.00017876	5.8123	P60002;K7EN05;K7EPC8;A0A024R7E8;K7EQ44;K7EMV4	P60002;K7EN05;K7EPC8;A0A024R7E8;K7EQ44;K7EMV4	Transcription elongation factor 1 homolog
GRPEL2	-0.181676	1.81406	0.0363944			-2.09794	-2.23811	-2.2054	-2.38889	-2.35839	-2.33919	3	5	10096000	0.00019869	8.5447	Q8TAA5;D6RGI6	Q8TAA5	GrpE protein homolog 2, mitochondrial
DNAJC11	-0.1816	2.49475	0.0258832			1.33058	1.25479	1.28722	1.09049	1.09101	1.14629	11	35	48891000	0	95.995	Q9NVH1;B1AK20;Q5TH61	Q9NVH1;B1AK20;Q5TH61	DnaJ homolog subfamily C member 11
NOC4L	-0.181589	1.84662	0.0361492			1.835	1.70884	1.76571	1.54339	1.59533	1.62606	17	40	72623000	0	95.807	Q9BVI4;F5H303	Q9BVI4	Nucleolar complex protein 4 homolog
LMAN1	-0.181455	3.46625	0.0167458			3.00498	2.98287	2.95047	2.79418	2.79844	2.80133	15	58	297820000	0	185.8	P49257	P49257	Protein ERGIC-53
EIF1B	-0.181441	2.1223	0.0310785			-0.583856	-0.678149	-0.650011	-0.852794	-0.829268	-0.774278	4	17	59119000	0	47.281	O60739	O60739	Eukaryotic translation initiation factor 1b
FADS1	-0.181391	2.19484	0.0295465			-0.204799	-0.288053	-0.278393	-0.424697	-0.482688	-0.408032	5	8	9375200	0	28.419	A0A0A0MR51;H7C2V0;H0YB97;F5H8G5;F5H3P6;F5H852;F5GWE3;F5H3U5	A0A0A0MR51;H7C2V0
NDUFA6	-0.181282	1.83736	0.0363088			0.600045	0.507302	0.450541	0.326762	0.342759	0.344522	7	13	191610000	0	26.775	P56556;A0A2Y9D025;R4GN43	P56556;A0A2Y9D025;R4GN43	NADH dehydrogenase [ubiquinone] 1 alpha subcomplex subunit 6
NDUFS2	-0.181224	2.78627	0.0229696			2.34639	2.39361	2.33271	2.16319	2.15904	2.20681	10	39	119060000	0	48.296	O75306;A0A7I2V4X8;A0A7I2YQD8;A0A7I2V4G5;A0A7I2V596;A0A7I2YQG7;A0A7I2V630;A0A7I2V410;A0A7I2V4W5;A0A7I2V2B9;A0A7I2V3J6;A0A7I2V5E2;A0A7I2V5G4;A0A7I2V5D5;A0A7I2V517	O75306;A0A7I2V4X8;A0A7I2YQD8;A0A7I2V4G5;A0A7I2V596;A0A7I2YQG7;A0A7I2V630;A0A7I2V410;A0A7I2V4W5;A0A7I2V2B9;A0A7I2V3J6;A0A7I2V5E2;A0A7I2V5G4	NADH dehydrogenase [ubiquinone] iron-sulfur protein 2, mitochondrial
POLR1B	-0.181161	2.61821	0.0246676			2.23905	2.25391	2.26401	2.0286	2.06802	2.11687	24	45	26629000	0	72.129	Q9H9Y6;C9JS83;C9JJG2;F8WDS4;F8WAK7;F8WBB9;F8WCS3;H7C0D9	Q9H9Y6	DNA-directed RNA polymerase I subunit RPA2
SMYD3	-0.181096	1.37939	0.0508732			-2.39935	-2.54112	-2.47358	-2.70685	-2.56187	-2.68862	4	7	8134500	0	14.002	Q9H7B4;A8MXR1;B0QZA0;B0QZ88	Q9H7B4;A8MXR1	Histone-lysine N-methyltransferase SMYD3
LSS	-0.180989	1.84875	0.0363731			1.94421	1.83113	1.88911	1.65205	1.72029	1.74914	15	35	30810000	0	54.039	P48449;A0A0G2JQD0;C9J315;A0A0G2JS81	P48449;A0A0G2JQD0	Lanosterol synthase
DDX21	-0.180902	3.07223	0.0197938			5.66443	5.66869	5.67912	5.46134	5.4807	5.5275	42	259	1184600000	0	323.31	Q9NR30	Q9NR30	Nucleolar RNA helicase 2
HLTF	-0.180859	4.35101	0.0126813			1.64119	1.6274	1.64337	1.45369	1.4716	1.4441	13	24	28391000	0	45.061	Q14527;A0A0C4DGA6;H7C5K0	Q14527;A0A0C4DGA6;H7C5K0	Helicase-like transcription factor
PPOX	-0.18079	1.10307	0.0641071			-2.09979	-1.95137	-2.09708	-2.11574	-2.3154	-2.25947	4	8	6904800	0	14.094	P50336;A0A494C0D4;A0A494C146;A0A1W2PQM0;H0YFE1;F5GZT7;H0YFP3;F5H825;A0A1W2PPA5	P50336;A0A494C0D4;A0A494C146;A0A1W2PQM0;H0YFE1;F5GZT7;H0YFP3;F5H825;A0A1W2PPA5	Protoporphyrinogen oxidase
SH3BP1	-0.180711	2.27674	0.0292207			-3.99339	-3.96767	-3.95286	-4.09237	-4.17017	-4.19351	1	5	2531400	0.00032911	4.0192	Q9Y3L3	Q9Y3L3	SH3 domain-binding protein 1
CLDND1	-0.180643	1.03599	0.0675572			-5.91813	-5.85526	-5.7058	-6.04135	-5.90421	-6.07556	1	1	841900	0.00077149	3.0759	Q9NY35;D6RD48;D6RAZ7;D6RIU2;D6RDP6;H0Y8T9;D6RHU6;D6RDY1;D6RA76;D6RC11;D6R9S8;D6RCE6;D6RFX6;D6RDI6;D6RCR8;A0A0R4J2F2	Q9NY35;D6RD48;D6RAZ7;D6RIU2;D6RDP6;H0Y8T9;D6RHU6;D6RDY1;D6RA76;D6RC11;D6R9S8;D6RCE6;D6RFX6;D6RDI6;D6RCR8;A0A0R4J2F2	Claudin domain-containing protein 1
HSPA9	-0.180635	3.37039	0.0170393			6.44926	6.45294	6.40396	6.24345	6.25744	6.26338	39	403	2466000000	0	323.31	P38646;D6RCD7;A0A7I2V2G2;A0A7I2V2S7;A0A7I2V3F7;A0A7I2YQB2;H0Y8K0;A0A3B3ITI4;H0Y8S0	P38646;D6RCD7;A0A7I2V2G2;A0A7I2V2S7;A0A7I2V3F7;A0A7I2YQB2;H0Y8K0	Stress-70 protein, mitochondrial
ZCCHC8	-0.180601	4.34582	0.012725			1.81449	1.81676	1.84195	1.6411	1.63941	1.65089	20	46	56742000	0	161.11	Q6NZY4;F5H6J5;F5GX80;F5GYI9	Q6NZY4	Zinc finger CCHC domain-containing protein 8
ANKRD54	-0.180596	2.11501	0.0315595			-1.39728	-1.43148	-1.4891	-1.61043	-1.58281	-1.66641	2	6	7350900	0	10.244	Q6NXT1;C9JU48;C9JX82;F8WB76;H7BZV9;B5MCX7;H7C3L3;D3YTC9	Q6NXT1;C9JU48;C9JX82;F8WB76;H7BZV9;B5MCX7;H7C3L3;D3YTC9	Ankyrin repeat domain-containing protein 54
GARS	-0.180217	2.07906	0.0327433			4.60858	4.64658	4.61184	4.37819	4.44893	4.49923	31	169	533190000	0	284.42	P41250;A0A6Q8PGZ8;A0A6Q8PHH9;A0A6Q8PGA8;A0A6Q8PGI6;A0A6Q8PGW4;A0A6Q8PHI7;H7C443;A0A6Q8PFZ6;A0A6Q8PF45;A0A6Q8PH49;A0A6Q8PGN7;F8WCK4;A0A6Q8PGZ9;A0A6Q8PFV5;A0A6Q8PFU7;A0A6Q8PGT3;A0A6Q8PFN0	P41250;A0A6Q8PGZ8;A0A6Q8PHH9;A0A6Q8PGA8;A0A6Q8PGI6;A0A6Q8PGW4;A0A6Q8PHI7;H7C443;A0A6Q8PFZ6	Glycine--tRNA ligase
SLX4	-0.180133	0.604937	0.124824			-5.61463	-5.19143	-5.30102	-5.62555	-5.48282	-5.5391	3	3	1084900	0	13.474	Q8IY92	Q8IY92	Structure-specific endonuclease subunit SLX4
LIAS	-0.179852	1.40165	0.0507745			-3.44803	-3.29253	-3.29781	-3.54944	-3.56446	-3.46402	1	2	2715300	0.00018362	6.5	O43766;A0A1W2PR40;B4E0L7;A0A1W2PQ87;Q6P5Q6;A0A1W2PQS9;A0A1W2PQE9;D6RCP8;A0A1W2PNQ5;A0A1X7SBR7;A0A1W2PPM2	O43766;A0A1W2PR40;B4E0L7;A0A1W2PQ87;Q6P5Q6;A0A1W2PQS9;A0A1W2PQE9;D6RCP8;A0A1W2PNQ5;A0A1X7SBR7;A0A1W2PPM2	Lipoyl synthase, mitochondrial
SNRPE	-0.179803	2.45281	0.0268243			1.69823	1.70359	1.63326	1.5139	1.51999	1.46178	4	36	974790000	0	28.867	P62304;A6NHK2	P62304;A6NHK2	Small nuclear ribonucleoprotein E
SAAL1	-0.179725	1.43284	0.0497108			-0.0751143	-0.123891	0.0287781	-0.302016	-0.233834	-0.173551	6	22	30291000	0	51.779	Q96ER3;J3KND1;E9PRZ1;E9PMD2;H0YDM3;E9PL53;H0YCN7;H0YEK5	Q96ER3;J3KND1;E9PRZ1;E9PMD2;H0YDM3;E9PL53	Protein SAAL1
MATK	-0.179648	0.831162	0.0884035			-4.45787	-4.30862	-4.31586	-4.36687	-4.64859	-4.60584	2	6	2475800	0.00034704	5.0817	P42679;K7EQY5;K7ENL8	P42679;K7EQY5;K7ENL8	Megakaryocyte-associated tyrosine-protein kinase;Non-specific protein-tyrosine kinase
C4orf46	-0.179483	1.15598	0.0613035			-6.1029	-5.9957	-5.93724	-6.11333	-6.2965	-6.16446	1	2	1276600	0.00034358	4.8617	Q504U0	Q504U0	Renal cancer differentiation gene 1 protein
AGO1	-0.179266	1.79156	0.0383477			-1.29177	-1.36544	-1.24077	-1.50591	-1.50424	-1.42564	3	3	3860300	0.00017696	5.5741	Q9UL18;Q5TA58;A0A6I8PTZ8	Q9UL18;Q5TA58;A0A6I8PTZ8	Protein argonaute-1;Protein argonaute
POLR3B	-0.179236	4.97881	0.0111423			-0.169477	-0.162625	-0.15601	-0.346814	-0.331447	-0.347558	10	16	8388300	0	60.439	Q9NW08;F8VRU2	Q9NW08	DNA-directed RNA polymerase III subunit RPC2
NUPL1	-0.17918	2.17541	0.0310587			1.85395	1.77154	1.73701	1.60828	1.60962	1.60706	4	12	53409000	0	13.991	Q9BVL2;Q5JRG1;H7BYF2	Q9BVL2;Q5JRG1;H7BYF2	Nucleoporin p58/p45
GEMIN2	-0.179158	2.95317	0.0222629			-1.65049	-1.63019	-1.59888	-1.83372	-1.78124	-1.80208	3	9	20737000	0	10.753	A0A3B3IU42;O14893;G5EA29;H0YEL0;H0YDP6	A0A3B3IU42;O14893;G5EA29;H0YEL0	Gem-associated protein 2
VPS36	-0.178593	2.29598	0.0292405			-1.31174	-1.40037	-1.34036	-1.52592	-1.56308	-1.49926	4	5	5855300	0	11.284	Q86VN1;A0A3B3ISW7	Q86VN1;A0A3B3ISW7	Vacuolar protein-sorting-associated protein 36
KIAA0020	-0.178587	3.08202	0.0207341			2.88385	2.86783	2.85576	2.66504	2.68136	2.72529	21	65	141520000	0	82.962	Q15397;S4R3K8	Q15397	Pumilio domain-containing protein KIAA0020
CHTOP	-0.178566	2.50329	0.02681			2.14774	2.17684	2.21503	2.0394	1.97044	1.99406	7	55	608240000	0	53.977	Q9Y3Y2;X6R700;A0A087X1B7;Q5T7Y7	Q9Y3Y2;X6R700;A0A087X1B7	Chromatin target of PRMT1 protein
AARS	-0.178489	2.87903	0.022947			5.03481	5.05275	5.00386	4.83247	4.83737	4.88612	43	239	471300000	0	323.31	P49588;A0A6Q8PGN5;A0A6Q8PF33;A0A6Q8PFY2;A0A6Q8PGE8;H3BPK7;A0A6Q8PGR9;A0A6Q8PFK3;A0A6Q8PHJ2;A0A6Q8PH44;A0A6Q8PHP7;A0A6Q8PF77;A0A6Q8PHP3;A0A6Q8PG28;A0A6Q8PG62	P49588;A0A6Q8PGN5;A0A6Q8PF33;A0A6Q8PFY2;A0A6Q8PGE8;H3BPK7;A0A6Q8PGR9;A0A6Q8PFK3;A0A6Q8PHJ2;A0A6Q8PH44	Alanine--tRNA ligase, cytoplasmic
RSPRY1	-0.17828	1.35546	0.0524364			-4.70908	-4.72532	-4.74705	-4.90343	-4.80169	-5.01117	3	3	2154600	0.00018843	7.1856	Q96DX4;H3BQQ7;H3BSC7;H3BPL2	Q96DX4	RING finger and SPRY domain-containing protein 1
SKA3	-0.178104	2.75721	0.0245269			1.47133	1.55096	1.51279	1.32693	1.32678	1.34707	13	33	51320000	0	70.083	Q8IX90;F5GWG1;F5H8H7	Q8IX90	Spindle and kinetochore-associated protein 3
ORMDL1;ORMDL2	-0.17809	2.58351	0.0261345			-3.41531	-3.43029	-3.35523	-3.55258	-3.58385	-3.59867	1	8	43169000	0.00033506	4.3483	Q9P0S3;Q53FV1;F6WST4;A0A1B0GXE7	Q9P0S3;Q53FV1;F6WST4;A0A1B0GXE7	ORM1-like protein 1;ORM1-like protein 2
CCDC6	-0.178037	1.18053	0.0604856			1.3779	1.2125	1.40602	1.11326	1.1207	1.22836	11	41	88175000	0	128.77	Q16204	Q16204	Coiled-coil domain-containing protein 6
TNPO1	-0.177896	2.23321	0.0306384			3.87765	3.78887	3.82116	3.61563	3.65105	3.68732	28	108	196400000	0	323.31	Q92973;E7EW37;S4R398;K7ENW1;K7ESG1	Q92973	Transportin-1
RPUSD2	-0.177814	3.59328	0.0170777			1.53104	1.55547	1.54077	1.36924	1.34074	1.38387	10	32	58867000	0	42.826	Q8IZ73;A0A087WXE2	Q8IZ73	RNA pseudouridylate synthase domain-containing protein 2
ZC3H4	-0.177729	2.21732	0.0310192			0.945054	1.05486	0.974485	0.826737	0.810143	0.804336	11	29	36013000	0	50.697	Q9UPT8;M0QY97	Q9UPT8;M0QY97	Zinc finger CCCH domain-containing protein 4
PCNXL3	-0.177529	0.621336	0.122706			-5.10248	-5.15471	-4.91441	-5.42142	-5.22737	-5.0554	1	1	122640	0.0060817	1.9689	Q9H6A9	Q9H6A9	Pecanex-like protein 3
ADAM9	-0.177422	1.01887	0.0708395			-0.922782	-1.09848	-1.13714	-1.28587	-1.27073	-1.13407	5	12	4724300	0	16.602	Q13443;A0A7I2V4B3;A0A7I2YQ97;A0A7I2V3W3;A0AVL1;A0A7I2V5N8;A0A7I2V2Z6;A0A0J9YY58;F8WC54;A0A7I2V303;A0A7I2V3C1;A0A7I2V2E1;A0A7I2V3B5	Q13443;A0A7I2V4B3;A0A7I2YQ97;A0A7I2V3W3;A0AVL1;A0A7I2V5N8;A0A7I2V2Z6	Disintegrin and metalloproteinase domain-containing protein 9
UXS1	-0.177304	0.786747	0.0960264			-6.15055	-6.19971	-5.9872	-6.3449	-6.39561	-6.12886	2	4	1561000	0.00017547	5.3869	Q8NBZ7;C9JCB7;C9JE50	Q8NBZ7;C9JCB7;C9JE50	UDP-glucuronic acid decarboxylase 1
CIC	-0.177256	0.550222	0.141048			-4.92301	-4.58375	-5.04775	-4.96617	-5.07991	-5.04021	1	4	99155	0.00064725	3.7767	Q96RK0;A0A0A0MQR4;I3L2J0	Q96RK0;A0A0A0MQR4;I3L2J0	Protein capicua homolog
CAP1	-0.177242	1.02026	0.0708687			-3.96561	-4.06225	-4.03785	-4.35152	-4.11959	-4.12634	1	1	6893200	0.0003283	3.9755	Q5T0R9	Q5T0R9	Adenylyl cyclase-associated protein
MRPS16	-0.17714	1.40948	0.0511625			-1.16908	-1.34314	-1.25101	-1.4906	-1.41134	-1.39272	2	3	27707000	0.0001938	7.8796	Q9Y3D3;A6ND22	Q9Y3D3;A6ND22	28S ribosomal protein S16, mitochondrial
RPL38	-0.176912	1.542	0.0476733			4.6584	4.49422	4.5714	4.37371	4.37498	4.4446	7	80	7993700000	0	47.519	P63173;J3KT73;J3QL01;J3KSP2	P63173;J3KT73;J3QL01	60S ribosomal protein L38
RABL3	-0.176432	2.33364	0.0294785			-0.160304	-0.159867	-0.251219	-0.362252	-0.377873	-0.36056	5	11	28613000	0	37.452	Q5HYI8;C9JXM3;H7C533;F8WAX9;F8WF50;F8WDC7	Q5HYI8;C9JXM3	Rab-like protein 3
PUS7	-0.17632	2.69473	0.0255061			2.77491	2.75002	2.77322	2.54609	2.5974	2.6257	21	52	61343000	0	89.768	Q96PZ0;E7EUH7;H0Y863	Q96PZ0;E7EUH7	Pseudouridylate synthase 7 homolog
MKI67	-0.17629	2.88498	0.0239199			6.73356	6.76532	6.78014	6.56414	6.5685	6.61752	158	577	383970000	0	323.31	P46013	P46013	Antigen KI-67
OSTC	-0.176095	1.53015	0.047973			0.160296	0.0265722	0.118666	-0.122808	-0.0948229	-0.00512028	1	4	157000000	0	22.401	Q9NRP0;A0A087WUD3	Q9NRP0;A0A087WUD3	Oligosaccharyltransferase complex subunit OSTC
RRP36	-0.175923	3.75645	0.0170174			0.297568	0.331498	0.306675	0.139691	0.120275	0.148005	7	11	42305000	0	21.09	Q96EU6	Q96EU6	Ribosomal RNA processing protein 36 homolog
SNRPG;SNRPGP15	-0.175739	1.67862	0.0428905			0.810325	0.65198	0.733162	0.531903	0.558969	0.577378	4	16	497990000	0	13.203	P62308;Q49AN9;F5H013;A8MWD9;C9JVQ0	P62308;Q49AN9;F5H013;A8MWD9	Small nuclear ribonucleoprotein G;Putative small nuclear ribonucleoprotein G-like protein 15
DIDO1	-0.175725	2.31353	0.0303716			2.44197	2.53672	2.46615	2.30155	2.28633	2.32978	35	75	20338000	0	197.46	Q9BTC0	Q9BTC0	Death-inducer obliterator 1
UBAP1	-0.175521	2.18073	0.0332473			-2.57475	-2.55735	-2.47112	-2.72379	-2.71775	-2.68824	3	7	3439700	0	14.5	Q9NZ09;A0A0D9SG79	Q9NZ09;A0A0D9SG79	Ubiquitin-associated protein 1
AFF1	-0.175398	0.614696	0.125814			-2.16781	-1.76002	-1.98927	-2.13385	-2.24023	-2.06922	4	9	3800400	0	26.257	P51825;E7EMC5;A0A669KBI3;F5GXF9;E7ETI4;D6RIZ5;D6RAU0;H0Y9S4	P51825;E7EMC5;A0A669KBI3;F5GXF9;E7ETI4	AF4/FMR2 family member 1
PRMT6	-0.175331	1.69704	0.0427418			-2.57089	-2.61115	-2.59338	-2.71716	-2.85775	-2.72651	1	5	6166500	0.00063694	3.5459	Q96LA8;A0A3B3ITK4	Q96LA8;A0A3B3ITK4	Protein arginine N-methyltransferase 6
KEAP1	-0.175021	2.16423	0.0336154			-0.427653	-0.538419	-0.476551	-0.673921	-0.659944	-0.633821	8	12	18927000	0	32.374	Q14145;K7EJ49;K7EJD8;K7ESE0;K7EPZ3;K7EQX2	Q14145;K7EJ49;K7EJD8;K7ESE0	Kelch-like ECH-associated protein 1
GUK1	-0.174959	1.80165	0.04035			-2.69493	-2.78021	-2.77588	-2.93179	-2.86437	-2.97974	2	2	2067700	0	19.431	Q16774;B1ANH5;B1ANH0;B1ANH6;B1ANH2;B1ANG9;B1ANH3	Q16774;B1ANH5;B1ANH0;B1ANH6;B1ANH2;B1ANG9;B1ANH3	Guanylate kinase
AKAP17A	-0.174944	1.87663	0.0383623			-0.678918	-0.753396	-0.665894	-0.877978	-0.926135	-0.818927	5	9	6403800	0	10.932	Q02040;X6RAJ1	Q02040;X6RAJ1	A-kinase anchor protein 17A
MCRS1	-0.174869	0.417719	0.20309			-4.50658	-4.10553	-4.62858	-4.60462	-4.43797	-4.72271	4	5	3182300	0	12.111	Q96EZ8;F8W126;H0YIA0	Q96EZ8;F8W126;H0YIA0	Microspherule protein 1
POLR3K	-0.174809	1.73372	0.0421167			-1.80252	-1.76663	-1.78096	-1.86987	-1.99582	-2.00884	4	6	22079000	0	20.076	Q9Y2Y1	Q9Y2Y1	DNA-directed RNA polymerase III subunit RPC10
NDUFA5	-0.174787	2.87473	0.0245702			1.80424	1.8578	1.81539	1.66865	1.66237	1.62206	6	19	336030000	0	58.426	Q16718;A0A7I2V2W4;A0A087X1G1;H7BYD0;A0A7I2V3L8;A0A024R772;F8WAS3;A0A087WXR5;C9IZN5	Q16718;A0A7I2V2W4;A0A087X1G1;H7BYD0;A0A7I2V3L8;A0A024R772;F8WAS3;A0A087WXR5;C9IZN5	NADH dehydrogenase [ubiquinone] 1 alpha subcomplex subunit 5
MRPL10	-0.174737	2.14314	0.0337387			-0.167958	-0.246652	-0.243649	-0.439553	-0.364619	-0.378297	4	11	21701000	0	15.177	Q7Z7H8	Q7Z7H8	39S ribosomal protein L10, mitochondrial
DDX3Y	-0.17465	0.398354	0.216577			-5.84119	-5.50054	-5.86819	-6.19614	-5.78677	-5.75095	1	2	286400	0	10.47	A0A2R8YFR4;A0A2U3TZJ9;A0A2R8Y645;A0A2R8YCW1;A0A2R8Y5G6;A0A2R8YDT5;A0A2R8Y7T2;O15523;A0A0J9YVQ7;C9J081;A0A2R8YF89;C9J8G5;Q9NQI0;A0A2R8Y4D2;D6RCM4;H0Y960	A0A2R8YFR4;A0A2U3TZJ9;A0A2R8Y645;A0A2R8YCW1;A0A2R8Y5G6;A0A2R8YDT5;A0A2R8Y7T2;O15523	ATP-dependent RNA helicase DDX3Y
CHURC1-FNTB	-0.174351	1.52815	0.0491637			-2.39892	-2.53476	-2.49682	-2.71667	-2.60458	-2.63231	2	3	3901100	0	9.565	B4DL54;H0YHB4;H0YIM3;H0YHA3;H0YJ25;H0YID9	B4DL54
IBTK	-0.174294	1.4333	0.0514011			-4.39176	-4.43871	-4.52462	-4.65308	-4.67958	-4.54532	3	3	247270	0.00064735	3.778	Q9P2D0;E7EPI0;D6R9F4;E9PDR5	Q9P2D0;E7EPI0;D6R9F4;E9PDR5	Inhibitor of Bruton tyrosine kinase
ZWILCH	-0.174235	2.36794	0.0300543			1.65232	1.74212	1.70868	1.49869	1.5367	1.54503	10	19	20380000	0	56.071	Q9H900;H3BQ07;H3BPI7;H3BSG1	Q9H900	Protein zwilch homolog
CSNK1G2;CSNK1G3	-0.174212	2.16679	0.0337235			-4.15813	-4.17305	-4.1373	-4.39078	-4.28035	-4.31998	1	2	1389800	0.00018136	6.1357	P78368;A0A087WW97;A0A087WZK4;H0YBN6	P78368;A0A087WW97;A0A087WZK4;H0YBN6	Casein kinase I isoform gamma-2
CROCC	-0.17367	1.83723	0.0399481			0.192412	0.129359	0.0544472	-0.0643606	-0.0214605	-0.0589705	3	6	21317000	0.00020008	8.7116	Q5TZA2;B1AKD8;A0A087WW81	Q5TZA2;B1AKD8	Rootletin
SREK1	-0.173589	2.77806	0.0258648			1.00427	1.05174	0.983913	0.835895	0.86094	0.822322	7	20	81799000	0	52.921	Q8WXA9;H0YC47	Q8WXA9	Splicing regulatory glutamine/lysine-rich protein 1
UBTF	-0.173588	2.71385	0.0264247			3.79752	3.73467	3.76815	3.5816	3.57378	3.6242	27	71	246290000	0	113.99	E9PKP7;E9PLT2;E9PMM2;H0YDH7	E9PKP7
TBP	-0.173572	1.16469	0.0641052			-2.04873	-2.1845	-2.18315	-2.41728	-2.27972	-2.24009	1	8	12404000	0.00033664	4.4553	P20226;H0Y6D8;Q32MN6	P20226;H0Y6D8;Q32MN6	TATA-box-binding protein
PTCD3	-0.173453	2.15488	0.0338667			2.39062	2.3394	2.36754	2.14818	2.17776	2.25126	21	57	86260000	0	106.74	Q96EY7;B8ZZQ4;F8WE76	Q96EY7	Pentatricopeptide repeat domain-containing protein 3, mitochondrial
NDUFS5	-0.173413	3.07553	0.0231754			0.588885	0.591775	0.61993	0.417239	0.404189	0.458922	5	17	206990000	0	14.244	O43920	O43920	NADH dehydrogenase [ubiquinone] iron-sulfur protein 5
MTR	-0.173323	2.52037	0.0287234			1.67997	1.59236	1.65013	1.45544	1.48303	1.46402	18	29	13108000	0	89.391	Q99707;A0A6Q8PGK3;B1ANE3;A0A494C064;A0A494C1A2	Q99707;A0A6Q8PGK3;B1ANE3	Methionine synthase
FAM193A	-0.173039	1.9316	0.0375445			-5.01527	-5.061	-5.02952	-5.27688	-5.15017	-5.19785	3	3	522690	0	10.791	P78312;E7EUR8;A0A1B0GVL4;D6RFZ4	P78312;E7EUR8;A0A1B0GVL4;D6RFZ4	Protein FAM193A
RBM6	-0.173026	2.73591	0.0264062			0.915296	0.954749	0.899691	0.769692	0.716426	0.764539	18	29	15921000	0	42.349	P78332;E9PGM9;F8WCA5;F8WF63;C9JSL1;C9J250	P78332;E9PGM9;F8WCA5	RNA-binding protein 6
TIPIN	-0.172954	0.42932	0.197317			-2.77016	-2.56047	-2.4828	-2.61604	-2.64049	-3.07576	1	2	20865000	0	14.784	Q9BVW5	Q9BVW5	TIMELESS-interacting protein
RPAP1	-0.172918	2.7724	0.026181			0.195199	0.160634	0.145746	0.00568295	-0.0406256	0.0177679	14	39	16032000	0	114.29	Q9BWH6;H3BRE8;H3BPM3;H3BPY8;H3BTJ6	Q9BWH6;H3BRE8	RNA polymerase II-associated protein 1
DUT	-0.172902	2.37219	0.0306419			3.35108	3.33552	3.27737	3.16992	3.16524	3.11011	10	95	1122100000	0	107.1	P33316;H0YNW5;H0YKC5;H0YKI0;A0A0C4DGL3;H0YMP1	P33316;H0YNW5;H0YKC5;H0YKI0;A0A0C4DGL3	Deoxyuridine 5-triphosphate nucleotidohydrolase, mitochondrial
TAPT1	-0.172896	1.38501	0.0541205			-3.52247	-3.60729	-3.50333	-3.74939	-3.78083	-3.62156	1	3	2689600	0.00064475	3.7254	Q6NXT6	Q6NXT6	Transmembrane anterior posterior transformation protein 1 homolog
NUP88	-0.17289	3.07855	0.0233949			2.79692	2.75056	2.79378	2.58486	2.61222	2.6255	17	53	89279000	0	126.08	Q99567;J3KMX1;I3L245;I3L4K7;I3L2W3	Q99567;J3KMX1	Nuclear pore complex protein Nup88
NUFIP2	-0.172542	3.72493	0.0181859			3.02014	3.00555	2.9786	2.81952	2.83323	2.8339	17	57	93956000	0	198.07	Q7Z417	Q7Z417	Nuclear fragile X mental retardation-interacting protein 2
	-0.172378	2.90316	0.0250471			2.10016	2.1405	2.16216	1.97463	1.94004	1.97101	19	42	60666000	0	93.724	A8K968;A0A0J9YW31	A8K968
C15orf39	-0.172368	1.36857	0.0547473			-2.54713	-2.52533	-2.37857	-2.60673	-2.66839	-2.69301	1	3	1302400	0.0035206	2.1746	H3BMJ2	H3BMJ2
TOMM22	-0.172227	1.39132	0.0542081			2.3433	2.29232	2.22522	2.18885	2.12634	2.02897	7	50	982160000	0	73.375	Q9NS69	Q9NS69	Mitochondrial import receptor subunit TOM22 homolog
GTF2E1	-0.172107	2.63396	0.0276942			0.428115	0.42134	0.390993	0.207715	0.233108	0.283305	12	37	73279000	0	55.534	P29083;C9IYL4;E9PER7;C9J329	P29083;C9IYL4	General transcription factor IIE subunit 1
EIF2S3;EIF2S3L	-0.171946	2.56632	0.0287321			4.86164	4.81725	4.83421	4.62986	4.66	4.7074	27	118	1458500000	0	311.05	P41091;Q2VIR3;H7BZU1	P41091;Q2VIR3	Eukaryotic translation initiation factor 2 subunit 3;Putative eukaryotic translation initiation factor 2 subunit 3-like protein
LYRM7	-0.171854	2.40673	0.0306615			-1.08998	-1.02517	-1.04476	-1.24253	-1.18267	-1.25028	2	5	55119000	0.00019084	7.4778	Q5U5X0;D6R994	Q5U5X0;D6R994	Complex III assembly factor LYRM7
ADI1	-0.171654	2.19751	0.0340259			1.40955	1.4565	1.3672	1.27131	1.20196	1.24502	6	20	54774000	0	21.959	Q9BV57;A0A0G2JQN5	Q9BV57	1,2-dihydroxy-3-keto-5-methylthiopentene dioxygenase
UBE2E1	-0.171451	3.07037	0.0244343			-0.419684	-0.439025	-0.450726	-0.638406	-0.604968	-0.580413	1	6	40078000	0.00018308	6.4017	P51965;H7C061;C9J2P0;B7Z306	P51965;H7C061;C9J2P0;B7Z306	Ubiquitin-conjugating enzyme E2 E1
RCC2	-0.17112	2.98139	0.0249665			4.53746	4.49928	4.53387	4.3251	4.35167	4.38048	24	128	979970000	0	264.73	Q9P258	Q9P258	Protein RCC2
KIFAP3	-0.170617	1.30311	0.0584883			-2.80933	-2.6513	-2.79745	-2.99001	-2.87551	-2.90441	3	6	2107100	0	10.705	Q92845	Q92845	Kinesin-associated protein 3
VPS45	-0.169974	1.79441	0.042765			0.11094	0.0190859	0.0388336	-0.176457	-0.0927401	-0.0718641	12	22	28558000	0	55.13	Q9NRW7;A0A087WU65;A0A2R8YE10;A0A2R8YD95;A0A2R8YF01;A0A1B0GXI6;A0A2R8YEX8;B7Z7G7;A0A2R8YDP1;A0A2R8Y7W9	Q9NRW7;A0A087WU65;A0A2R8YE10;A0A2R8YD95;A0A2R8YF01;A0A1B0GXI6	Vacuolar protein sorting-associated protein 45
IWS1	-0.169754	1.29995	0.0585821			0.0810022	0.0280504	-0.0270271	-0.211696	-0.176444	-0.0390959	9	22	22568000	0	27.036	Q96ST2;A0A1B0GW95;H7C0U1	Q96ST2;A0A1B0GW95	Protein IWS1 homolog
ADSL	-0.169738	1.75097	0.0441533			3.34285	3.25097	3.28713	3.05896	3.136	3.17678	16	64	227150000	0	169.74	P30566;A0A1B0GTJ7;A0A1B0GWJ0;A0A0A6YY92;A0A1B0GWF8;A0A096LNY6;A0A1B0GTG9;A0A096LNY5;A0A096LNY4;A0A096LPA2;A0A096LP72;B4DEP1;A0A096LP76;A0A096LP92;A0A1W2PRX2;V9GY96;A0A096LNT0	P30566;A0A1B0GTJ7;A0A1B0GWJ0;A0A0A6YY92;A0A1B0GWF8;A0A096LNY6;A0A1B0GTG9;A0A096LNY5	Adenylosuccinate lyase
TUBGCP4	-0.169665	2.23443	0.0343941			-1.34072	-1.29788	-1.35579	-1.53484	-1.51957	-1.44898	5	12	10611000	0	17.786	Q9UGJ1;H3BPU4;H3BQY4;H3BQ12;H3BS59	Q9UGJ1;H3BPU4	Gamma-tubulin complex component 4
PIAS4	-0.169503	1.49136	0.0518498			-0.684028	-0.815732	-0.821367	-0.964625	-0.976386	-0.888625	6	8	5828900	0	23.326	Q8N2W9	Q8N2W9	E3 SUMO-protein ligase PIAS4
NPTX1	-0.169458	0.86672	0.0903397			-3.5827	-3.74778	-3.83409	-3.96804	-3.91608	-3.78881	3	4	1583100	0	16.222	Q15818	Q15818	Neuronal pentraxin-1
LDLR	-0.169372	0.876372	0.0893869			-4.20717	-4.09875	-3.96939	-4.1818	-4.37428	-4.22734	2	3	986750	0	11.992	P01130;J3KMZ9;H0YM92;H0YMD1	P01130;J3KMZ9;H0YM92;H0YMD1	Low-density lipoprotein receptor
ZNF277	-0.169318	1.65526	0.0478373			-3.41695	-3.53217	-3.46112	-3.69316	-3.6437	-3.58134	2	2	1104700	0	15.657	Q9NRM2;G5E9M4;C9JH62	Q9NRM2;G5E9M4;C9JH62	Zinc finger protein 277
ISOC1	-0.168703	1.82763	0.0426973			1.74803	1.67379	1.66047	1.52085	1.58097	1.47436	9	24	118860000	0	48.167	Q96CN7;D6RGE2	Q96CN7	Isochorismatase domain-containing protein 1
VAMP4	-0.168211	0.873655	0.0903866			-4.05799	-3.89052	-4.07926	-4.08083	-4.30583	-4.14574	1	2	3922400	0.0001768	5.5629	O75379	O75379	Vesicle-associated membrane protein 4
PABPC4	-0.168008	2.04608	0.0376032			4.13388	4.05149	4.08065	3.89504	3.89448	3.97247	21	89	385250000	0	173.12	Q13310;A0A7I2V5W9;H0YEU6;A0A7I2V4V6;A0A7I2V5F4	Q13310;A0A7I2V5W9;H0YEU6	Polyadenylate-binding protein 4
NUP50	-0.167951	2.47772	0.0315977			3.74747	3.70852	3.71414	3.51825	3.5479	3.60013	21	99	280880000	0	316.42	Q9UKX7;B0QY21;X6RKQ2;B1AHA5	Q9UKX7	Nuclear pore complex protein Nup50
PMM2	-0.167937	3.42235	0.0230876			2.84194	2.84105	2.85359	2.65292	2.70351	2.67634	12	31	152180000	0	42.077	O15305;H3BV55;H3BRM0;H3BPH4;H3BR08;H3BM92;H3BV34;H3BT06;H3BNY9	O15305;H3BV55;H3BRM0;H3BPH4	Phosphomannomutase 2;Phosphomannomutase
DPH2	-0.167833	1.21678	0.0641936			-2.23461	-2.3252	-2.34555	-2.57982	-2.41654	-2.4125	4	6	5347500	0	17.714	Q9BQC3;E9PLL2;E9PMH7;E9PJH6;H0YCR5	Q9BQC3;E9PLL2;E9PMH7	Diphthamide biosynthesis protein 2
CMIP	-0.167614	1.47901	0.0535616			-0.161057	-0.211387	-0.325054	-0.38326	-0.376809	-0.44027	2	4	21512000	0.00017743	5.6192	Q8IY22;A0A087WY48;A0A087WU05	Q8IY22;A0A087WY48;A0A087WU05	C-Maf-inducing protein
TMEM70	-0.16751	2.06114	0.0375012			-0.619672	-0.612535	-0.644369	-0.781838	-0.741277	-0.85599	3	6	31582000	0	10.856	Q9BUB7	Q9BUB7	Transmembrane protein 70, mitochondrial
MPLKIP	-0.167307	0.932381	0.0843284			-3.252	-3.02161	-3.1238	-3.20158	-3.37236	-3.32539	2	11	18087000	0	12.353	Q8TAP9	Q8TAP9	M-phase-specific PLK1-interacting protein
NCOA3	-0.167201	1.22721	0.06428			-3.33802	-3.42147	-3.48196	-3.54515	-3.67705	-3.52085	2	3	1993600	0.00018889	7.2717	Q9Y6Q9	Q9Y6Q9	Nuclear receptor coactivator 3
TFDP1	-0.167131	1.95615	0.0406174			-0.630122	-0.701898	-0.653111	-0.873761	-0.842912	-0.769851	2	4	17596000	0.00019467	8.0091	Q14186;Q5JSB5;F5H452;Q5JSB6	Q14186;Q5JSB5;F5H452;Q5JSB6	Transcription factor Dp-1
ASUN	-0.167106	1.88444	0.042164			-1.53479	-1.52745	-1.49626	-1.67403	-1.75675	-1.62904	7	13	5392000	0	26.256	Q9NVM9;F5H457;F8VRX9;H0YH12;F5H5W1	Q9NVM9;F5H457	Protein asunder homolog
TTI2	-0.167096	1.15839	0.0671963			-3.30503	-3.17525	-3.23527	-3.29852	-3.49052	-3.4278	7	8	8106100	0	19.694	Q6NXR4;E5RIH5;E5RHM7	Q6NXR4;E5RIH5	TELO2-interacting protein 2
HAUS4	-0.16681	2.99021	0.0265776			-0.387467	-0.424945	-0.438118	-0.579707	-0.564721	-0.606532	9	18	18415000	0	24.206	Q9H6D7;G3V541;G3V5A5;H0YIZ6;G3V4X7;H0YJ09;G3V5Z2;G3V2T6	Q9H6D7;G3V541;G3V5A5;H0YIZ6;G3V4X7	HAUS augmin-like complex subunit 4
RPN1	-0.166718	2.74858	0.0292013			4.41546	4.36172	4.3646	4.18842	4.21542	4.23779	27	132	508880000	0	229.76	P04843;B7Z4L4;F8WF32	P04843;B7Z4L4	Dolichyl-diphosphooligosaccharide--protein glycosyltransferase subunit 1
NMD3	-0.166631	3.02903	0.0263877			2.63425	2.64486	2.60365	2.45325	2.44067	2.48895	17	39	46781000	0	95.271	Q96D46;C9JA08;C9J0B9;C9IZW9;C9K0C2;C9IY70	Q96D46;C9JA08	60S ribosomal export protein NMD3
OGFOD2	-0.166606	1.71362	0.0476234			-3.2927	-3.20815	-3.31669	-3.38382	-3.45049	-3.48306	2	3	2250800	0.00017562	5.4112	Q6N063	Q6N063	2-oxoglutarate and iron-dependent oxygenase domain-containing protein 2
SLC25A5	-0.166409	1.71313	0.0476804			4.81443	4.68403	4.7687	4.55476	4.58363	4.62954	10	140	2159800000	0	131.83	P05141;Q9H0C2	P05141	ADP/ATP translocase 2;ADP/ATP translocase 2, N-terminally processed
SPTAN1	-0.166375	3.22576	0.0251017			6.62156	6.61342	6.59821	6.42223	6.43757	6.47426	147	648	466910000	0	323.31	Q13813	Q13813	Spectrin alpha chain, non-erythrocytic 1
GTF3C2	-0.166058	3.32365	0.02461			1.44727	1.40733	1.44813	1.26362	1.25636	1.28458	15	31	42833000	0	55.238	Q8WUA4;A0A087WZD8;H0Y4Q6;H7C1A9;C9JNH7;H7C318;H7C3X9;C9JQ12	Q8WUA4;A0A087WZD8	General transcription factor 3C polypeptide 2
USP15	-0.165788	1.35544	0.0586062			1.46235	1.41027	1.54156	1.23352	1.30245	1.38084	19	32	21319000	0	107.77	Q9Y4E8;H0YI31;F8VZG8;F8W0H4;F8VVY7;H0YHM4;H0YI26	Q9Y4E8	Ubiquitin carboxyl-terminal hydrolase 15
METTL21A	-0.165782	1.92336	0.0421632			-4.21833	-4.25479	-4.18971	-4.44593	-4.3323	-4.38195	1	2	2712000	0.00065295	3.8916	Q8WXB1;C9JSX1;C9JES0;H7BXH9	Q8WXB1;C9JSX1;C9JES0;H7BXH9	Protein N-lysine methyltransferase METTL21A
CDC25A	-0.165454	1.82707	0.0443113			-4.17975	-4.15712	-4.23476	-4.42198	-4.31727	-4.32873	2	2	897950	0	14.09	P30304;C9JH94;C9JFR5	P30304;C9JH94;C9JFR5	M-phase inducer phosphatase 1
CSDE1	-0.164928	2.61803	0.0311567			4.77088	4.77474	4.79818	4.57508	4.62095	4.65299	41	156	495910000	0	267.61	O75534;E9PLT0;E9PNG3;E9PLD4;E9PKN4;E9PJK7	O75534;E9PLT0	Cold shock domain-containing protein E1
KANSL3	-0.164903	2.13133	0.0374795			-1.64423	-1.55061	-1.60583	-1.72994	-1.77298	-1.79247	5	8	3299200	0	19.733	Q9P2N6;A0A590UJ53;C9JF16;A0A075B6P7;F8WD76;M0R3B6	Q9P2N6;A0A590UJ53	KAT8 regulatory NSL complex subunit 3
CAMKV	-0.164814	1.41156	0.0569953			-2.46111	-2.49185	-2.51263	-2.67075	-2.73394	-2.55534	1	2	1380500	0.00034734	5.1146	Q8NCB2;B4DM24;E7ETR1;C9J9E2	Q8NCB2;B4DM24;E7ETR1;C9J9E2	CaM kinase-like vesicle-associated protein
GEMIN8	-0.164777	0.628386	0.131013			-2.64425	-2.40559	-2.2405	-2.61692	-2.5996	-2.56816	3	5	22814000	0.0002	8.7087	Q9NWZ8;H7BYE2	Q9NWZ8	Gem-associated protein 8
LETM1	-0.164724	2.61572	0.0313774			3.5302	3.50848	3.47972	3.30311	3.35724	3.36388	22	73	128620000	0	203.12	O95202	O95202	LETM1 and EF-hand domain-containing protein 1, mitochondrial
KMT2B	-0.164475	0.950845	0.0847066			-1.59707	-1.36343	-1.54299	-1.58716	-1.71389	-1.69587	12	15	3995300	0	54.793	Q9UMN6;A0A669KBI7;A0A669KBD5	Q9UMN6;A0A669KBI7	Histone-lysine N-methyltransferase 2B
CWC27	-0.164365	3.37514	0.0248222			0.734336	0.687346	0.690744	0.538035	0.543799	0.537496	9	33	58537000	0	62.505	Q6UX04;D6REK3	Q6UX04;D6REK3	Peptidyl-prolyl cis-trans isomerase CWC27 homolog
NUP93	-0.164311	2.48182	0.0336884			4.71049	4.65186	4.68091	4.48055	4.52022	4.54955	35	145	315330000	0	323.31	Q8N1F7;H3BVG0;H3BM93;H3BRI8;H3BP95;H3BPA9;H3BMX0;H3BNN5;H3BV11;H3BV15;H3BVE2;H3BRD9;H3BNG7	Q8N1F7;H3BVG0	Nuclear pore complex protein Nup93
GPATCH1	-0.163946	2.32448	0.0356392			-3.24085	-3.24221	-3.29874	-3.43132	-3.4582	-3.38412	2	5	2054300	0.00019444	7.983	Q9BRR8	Q9BRR8	G patch domain-containing protein 1
TBC1D22A	-0.163884	1.85235	0.0446413			-4.27429	-4.25608	-4.23298	-4.3702	-4.3927	-4.49211	1	4	1984200	0	10.346	Q8WUA7;A0A0A0MRY0;F8WDP1;B0QYI1	Q8WUA7;A0A0A0MRY0;F8WDP1;B0QYI1	TBC1 domain family member 22A
CNOT2	-0.163819	1.15543	0.0696855			0.393422	0.366515	0.520681	0.21993	0.212779	0.356452	6	16	16524000	0	72.39	Q9NZN8;F8VUB4;F8VV52;F8VQD8;A0A087X050;F8VVY1;H0YH84;F8VX63;F8VRS8;F8W145;H0YI11	Q9NZN8;F8VUB4;F8VV52	CCR4-NOT transcription complex subunit 2
SF3B6	-0.163626	3.2996	0.0257632			3.11526	3.084	3.08001	2.9259	2.91187	2.95061	6	39	563760000	0	52.087	Q9Y3B4	Q9Y3B4	Splicing factor 3B subunit 6
TLN2	-0.163575	3.08875	0.0273453			1.18533	1.23087	1.18566	1.0533	1.03834	1.0195	29	60	8218700	0	104.4	Q9Y4G6;H0YMT1;A0A1B0GVU7;H0YN01	Q9Y4G6;H0YMT1;A0A1B0GVU7	Talin-2
URB1	-0.163473	3.27675	0.0258793			1.54924	1.52873	1.56291	1.36085	1.38499	1.40463	17	33	8929900	0	75.776	O60287	O60287	Nucleolar pre-ribosomal-associated protein 1
IFT172	-0.163186	1.40572	0.0581409			-3.90316	-3.82728	-3.97001	-4.04217	-4.0161	-4.13174	2	3	244280	0.00018734	7.0177	Q9UG01;A0A6Q8PGJ2;H7C252;H0YAI8;A0A6Q8PG03	Q9UG01;A0A6Q8PGJ2;H7C252;H0YAI8;A0A6Q8PG03	Intraflagellar transport protein 172 homolog
NAA35	-0.163177	2.16169	0.0383587			0.230519	0.152762	0.199873	-0.00967121	0.0678053	0.0354891	7	10	8219500	0	19.831	Q5VZE5	Q5VZE5	N-alpha-acetyltransferase 35, NatC auxiliary subunit
ATIC	-0.163114	2.33217	0.0358878			5.24707	5.18588	5.19847	5.00892	5.04937	5.08379	35	250	832920000	0	323.31	P31939;H7C1S2;C9JLK0;F8WEF0	P31939	Bifunctional purine biosynthesis protein PURH;Phosphoribosylaminoimidazolecarboxamide formyltransferase;IMP cyclohydrolase
PNO1	-0.162922	2.48189	0.0339679			1.54323	1.56507	1.49149	1.34216	1.38452	1.38434	10	25	140490000	0	35.748	Q9NRX1;F8WBJ6	Q9NRX1;F8WBJ6	RNA-binding protein PNO1
BRAT1	-0.162701	2.89462	0.0292184			1.65206	1.63118	1.59184	1.44477	1.47819	1.46402	22	46	33479000	0	96.631	Q6PJG6;F8WDN5	Q6PJG6	BRCA1-associated ATM activator 1
PQBP1	-0.162625	1.2964	0.0637129			2.06057	1.9966	2.18466	1.94483	1.87836	1.93077	10	45	429880000	0	89.769	O60828;H7C053;A0A5H1ZRR1	O60828;H7C053;A0A5H1ZRR1	Polyglutamine-binding protein 1
BRIX1	-0.162588	2.43783	0.0347503			3.03362	2.99021	3.02553	2.81344	2.85482	2.89334	15	49	303840000	0	64.66	Q8TDN6	Q8TDN6	Ribosome biogenesis protein BRX1 homolog
MAK16	-0.162483	1.84125	0.0462251			2.12681	2.01155	2.09715	1.88933	1.90673	1.95198	8	29	113540000	0	64.292	Q9BXY0;H0YBV6	Q9BXY0;H0YBV6	Protein MAK16 homolog
NEDD4L	-0.162385	0.641123	0.130055			-4.87967	-4.52699	-4.7992	-4.83536	-4.88266	-4.975	1	1	299330	0	10.431	Q96PU5;A0A6Q8PG51	Q96PU5;A0A6Q8PG51	E3 ubiquitin-protein ligase NEDD4-like
RRP8	-0.16237	1.89792	0.0443351			0.414908	0.30392	0.326649	0.218869	0.175799	0.163697	4	10	21446000	0	19.13	O43159;E9PPY3;E9PPP6;E9PS87	O43159;E9PPY3;E9PPP6	Ribosomal RNA-processing protein 8
MRPS22	-0.162165	2.99892	0.028713			2.53347	2.47716	2.49408	2.3287	2.33272	2.35679	15	39	91131000	0	76.56	P82650;G5E9W7;H7C5H3;H7C5F2;H7C5L9;C9J5D8	P82650;G5E9W7;H7C5H3;H7C5F2	28S ribosomal protein S22, mitochondrial
RPL10	-0.162136	1.08274	0.0751795			-0.743955	-0.658183	-0.869925	-0.912686	-0.86382	-0.981963	1	19	222770000	0	13.498	F8W7C6;H7C123;H7C2C5;Q96L21;H7C2U2	F8W7C6;H7C123;H7C2C5
PPP2R5A	-0.16211	1.73369	0.049269			-1.80063	-1.87282	-1.82709	-1.92351	-2.02104	-2.04232	1	3	4079800	0.00034417	4.8992	Q15172	Q15172	Serine/threonine-protein phosphatase 2A 56 kDa regulatory subunit alpha isoform
FARP2	-0.162059	0.76166	0.109339			-0.839776	-0.99298	-0.795776	-1.19314	-0.965941	-0.955625	4	6	5602800	0	15.94	O94887;C9JWM9;C9JVQ5	O94887;C9JWM9;C9JVQ5	FERM, RhoGEF and pleckstrin domain-containing protein 2
RPL10	-0.161977	2.90708	0.0291859			4.43044	4.40868	4.4292	4.23621	4.2489	4.29727	12	167	8413300000	0	199.42	P27635;X1WI28;B8A6G2;A6QRI9	P27635;X1WI28	60S ribosomal protein L10
GNAQ	-0.161936	0.70265	0.119047			-3.42862	-3.69471	-3.60345	-3.87095	-3.70983	-3.63181	2	3	3766000	0.00018202	6.2409	P50148;B1AM21	P50148	Guanine nucleotide-binding protein G(q) subunit alpha
C9orf78	-0.16177	1.59087	0.0525798			1.53151	1.48089	1.60337	1.34513	1.34805	1.43727	6	16	86813000	0	34.886	Q9NZ63	Q9NZ63	Uncharacterized protein C9orf78
SYF2	-0.161753	2.14364	0.0395769			-0.850837	-0.776958	-0.792702	-0.954352	-0.938281	-1.01312	5	6	37775000	0	10.725	O95926	O95926	Pre-mRNA-splicing factor SYF2
RBM19	-0.161717	2.63908	0.033265			1.10889	1.12522	1.14513	0.922887	0.98647	0.984733	15	30	15013000	0	71.315	Q9Y4C8;H0YIL2	Q9Y4C8	Probable RNA-binding protein 19
MED7	-0.161692	1.43761	0.0578473			-3.61973	-3.7637	-3.64781	-3.78782	-3.84344	-3.88505	3	8	10599000	0	10.035	O43513;E5RIE8	O43513	Mediator of RNA polymerase II transcription subunit 7
KPNA3	-0.161564	1.61767	0.0519073			1.52618	1.52702	1.46884	1.33334	1.42298	1.28103	10	37	128130000	0	107.54	O00505;H0Y4S9	O00505	Importin subunit alpha-4
KDM1A	-0.161298	2.26133	0.0372429			2.74542	2.64731	2.69965	2.51942	2.54454	2.54452	25	75	73964000	0	124.52	O60341;R4GMQ1;R4GMP9	O60341;R4GMQ1	Lysine-specific histone demethylase 1A
VARS	-0.161253	3.50464	0.0253878			4.91408	4.89662	4.87122	4.73588	4.72088	4.7414	55	218	402460000	0	323.31	P26640;A0A140T936;A0A140T954;H0Y426;A2ABF4;A0A0G2JJT9;A0A140T904	P26640;A0A140T936	Valine--tRNA ligase
INCENP	-0.16094	3.56868	0.0252813			2.10507	2.08412	2.11151	1.95371	1.91896	1.9452	16	34	31634000	0	114.14	Q9NQS7;E9PM67	Q9NQS7	Inner centromere protein
TROVE2	-0.160801	2.44453	0.0354213			3.01059	2.94676	2.94928	2.77737	2.81621	2.83064	19	72	168270000	0	116.1	P10155;G5E9R9;H0Y9N5;D6RDN1;D6RE09	P10155	60 kDa SS-A/Ro ribonucleoprotein
PDF	-0.160734	0.72176	0.116301			-2.70888	-3.00572	-2.84421	-2.94609	-3.12248	-2.97244	1	3	4481200	0.00034112	4.7287	Q9HBH1	Q9HBH1	Peptide deformylase, mitochondrial
MRPS27	-0.160726	2.4559	0.0353112			1.98483	2.00923	2.02268	1.79838	1.86127	1.87491	9	22	43398000	0	36.68	Q92552;G5EA06;D6RH20;D6RJC7;E5RJ73	Q92552;G5EA06;D6RH20	28S ribosomal protein S27, mitochondrial
SRSF5	-0.160703	1.80654	0.0479233			1.68376	1.67801	1.74786	1.51066	1.50859	1.60827	7	26	786600000	0	54.05	Q13243;B4DJK0;B4DUA4;G3V5K8	Q13243;B4DJK0;B4DUA4;G3V5K8	Serine/arginine-rich splicing factor 5
TOP1	-0.160641	2.18242	0.0394448			5.02174	4.95118	5.02965	4.82171	4.82202	4.87691	37	136	573780000	0	198.15	P11387;Q969P6;E5RIC7;E5RJ95;E5RFS0;E5RJ33;H0YBR3;H0YAR3;H0YC03;E5RGE7;E5RGR4;E5RFE3;E5RGR2	P11387	DNA topoisomerase 1
FBXO21	-0.160448	1.25437	0.0658103			-2.29933	-2.42053	-2.46832	-2.62067	-2.53619	-2.51265	4	6	15496000	0	19.635	O94952;H0YIE9;Q4G104	O94952;H0YIE9;Q4G104	F-box only protein 21
SNRPF	-0.160443	1.17834	0.0706749			2.71966	2.61517	2.65126	2.51534	2.59133	2.39809	6	30	1232200000	0	21.54	P62306;A0A0B4J254;F8W0W6	P62306;A0A0B4J254;F8W0W6	Small nuclear ribonucleoprotein F
DDX46	-0.160156	1.16803	0.0712463			-1.41929	-1.56145	-1.51118	-1.75577	-1.61331	-1.6033	1	2	1748700	0	14.768	Q7L014	Q7L014	Probable ATP-dependent RNA helicase DDX46
FNDC3A	-0.159993	3.56139	0.0258			0.767297	0.777675	0.762686	0.589141	0.606235	0.632304	11	20	8681100	0	58.16	Q9Y2H6;G5E9X3;A0A087X1M6;H7C507	Q9Y2H6;G5E9X3	Fibronectin type-III domain-containing protein 3A
GTF2H3	-0.159841	1.57713	0.0544299			-1.36333	-1.39436	-1.3671	-1.55435	-1.602	-1.44796	4	9	7954300	0	13.888	Q13889;F5GXG6;H0YFF7;F5GX35;F5H4K7;F5GWD3;F5H6X0;A0A087WYD5	Q13889;F5GXG6;H0YFF7;F5GX35;F5H4K7;F5GWD3;F5H6X0;A0A087WYD5	General transcription factor IIH subunit 3
PIAS1	-0.159817	1.88628	0.0469104			-0.252223	-0.317288	-0.311436	-0.512986	-0.439773	-0.40764	5	11	9319100	0	18.652	O75925;H3BSI8;B4DGW0	O75925	E3 SUMO-protein ligase PIAS1
SNX12	-0.159554	2.90891	0.0308297			1.55633	1.49928	1.50112	1.34837	1.362	1.36769	7	34	424100000	0	41.766	Q9UMY4;A0A087X0R6	Q9UMY4;A0A087X0R6	Sorting nexin-12
HTRA2	-0.15951	1.02245	0.0822413			-4.75311	-4.58774	-4.80302	-4.88842	-4.92393	-4.81006	2	4	5287400	0.0001992	8.612	O43464;A0A0C4DG44	O43464;A0A0C4DG44	Serine protease HTRA2, mitochondrial
POMP	-0.159445	2.20426	0.0398826			-2.47018	-2.51275	-2.53254	-2.64972	-2.63238	-2.71171	4	9	20512000	0	59.631	Q9Y244;A0A1W2PS02	Q9Y244;A0A1W2PS02	Proteasome maturation protein
TONSL	-0.159398	2.10455	0.0416177			0.142743	0.235929	0.155457	0.0459127	0.000300407	0.0097208	12	19	5500100	0	47.302	Q96HA7;A0A087X1F6	Q96HA7	Tonsoku-like protein
MAPK1IP1L	-0.159396	0.343759	0.280848			-0.0228224	-0.195662	-0.203684	-0.0551004	-0.187795	-0.657462	1	9	766170000	0	34.929	Q8NDC0	Q8NDC0	MAPK-interacting and spindle-stabilizing protein-like
RNF149	-0.159395	1.3243	0.0643081			-2.70068	-2.62299	-2.81002	-2.89649	-2.84382	-2.87156	1	2	2090300	0.00034165	4.7549	Q8NC42;F8WCD0	Q8NC42;F8WCD0	E3 ubiquitin-protein ligase RNF149
ANKRD28	-0.159334	1.67303	0.0517091			-0.750571	-0.736688	-0.84244	-0.991586	-0.907834	-0.90828	7	11	7135500	0	23.918	O15084;B4DIW9	O15084;B4DIW9	Serine/threonine-protein phosphatase 6 regulatory ankyrin repeat subunit A
SUPT5H	-0.159317	3.22984	0.0280135			3.27682	3.24874	3.2534	3.0866	3.0869	3.12751	37	108	101580000	0	196.64	O00267;M0QYL9;M0R2M5	O00267	Transcription elongation factor SPT5
KAZN	-0.159303	2.98848	0.0298691			-1.93884	-1.98736	-1.96507	-2.1026	-2.14502	-2.12156	5	6	3841000	0	12.979	Q674X7;A0A1B0GWK2;B0QYQ6	Q674X7;A0A1B0GWK2	Kazrin
CMSS1	-0.159095	2.25725	0.0391544			2.82249	2.78241	2.82829	2.60985	2.64836	2.69769	10	25	366320000	0	30.414	Q9BQ75;C9J384;H7C515	Q9BQ75;C9J384	Protein CMSS1
NF2	-0.158899	0.966989	0.0882389			-4.48743	-4.5476	-4.63795	-4.84213	-4.66813	-4.63942	5	6	1292900	0.00019429	7.959	P35240;A0A5K1VW66;A0A5F9ZHA0	P35240;A0A5K1VW66	Merlin
CEP192	-0.158878	3.20951	0.0284167			-0.931767	-0.894475	-0.916496	-1.08346	-1.08702	-1.0489	3	4	1347200	0	14.113	Q8TEP8;H0Y966;A0A0A0MR42;K7ENP4;H0Y9P3;C9JT09;K7EPA2;K7ELX0	Q8TEP8;H0Y966;A0A0A0MR42;K7ENP4	Centrosomal protein of 192 kDa
SLC29A1	-0.158762	1.83482	0.0485806			-0.124743	-0.0561686	-0.14962	-0.301848	-0.21639	-0.288579	5	14	45983000	0	39.423	Q99808;A0A2R8Y567;A0A2R8YEH8;A0A2R8Y801;A0A2R8Y854;A0A2R8YFI6;A0A2U3TZM5;A0A2U3TZM6;A0A2U3TZJ7;A0A2R8Y6D1	Q99808	Equilibrative nucleoside transporter 1
PAN3	-0.158719	1.48116	0.0579326			-2.97696	-2.88787	-2.83521	-3.09492	-3.00483	-3.07645	2	3	559280	0.00018692	6.9623	Q58A45;A0A0C4DFZ9	Q58A45;A0A0C4DFZ9	PAB-dependent poly(A)-specific ribonuclease subunit PAN3
SHROOM3	-0.158661	0.802807	0.106381			-1.7725	-1.55137	-1.59369	-1.67545	-1.85355	-1.86455	4	6	875000	0	10.681	Q8TF72;A0A2R8Y5P9	Q8TF72;A0A2R8Y5P9	Protein Shroom3
CCS	-0.158648	0.963832	0.0887067			-4.29397	-4.38597	-4.55542	-4.55499	-4.58576	-4.57056	3	4	5003700	0	15.06	O14618;J3KNF4;E9PP76;E9PK03	O14618;J3KNF4;E9PP76	Copper chaperone for superoxide dismutase;Superoxide dismutase [Cu-Zn]
FADS2	-0.158537	2.87669	0.0318205			1.42783	1.4288	1.42883	1.23551	1.27013	1.30421	10	24	178080000	0	68.057	O95864;E5RGZ5;E5RGD8	O95864	Fatty acid desaturase 2
CHORDC1	-0.158296	2.96133	0.0309802			4.06369	4.00059	4.02869	3.86482	3.87259	3.88067	16	71	611480000	0	248.85	Q9UHD1;E9PHZ2;E9PPQ5;E9PIZ4;E9PSD5;E9PL00;E9PIF7	Q9UHD1;E9PHZ2	Cysteine and histidine-rich domain-containing protein 1
SDCCAG3	-0.15782	1.42092	0.060805			-3.16538	-3.1519	-3.28786	-3.30376	-3.37876	-3.39608	2	3	2407200	0.00018255	6.3361	Q96C92;H7C331	Q96C92;H7C331	Serologically defined colon cancer antigen 3
NAA16	-0.157194	2.08356	0.043177			-2.30572	-2.28707	-2.34888	-2.43576	-2.45423	-2.52326	4	9	2096800	0	11.755	Q6N069	Q6N069	N-alpha-acetyltransferase 16, NatA auxiliary subunit
MTX2	-0.156993	2.72338	0.0342091			0.497544	0.439296	0.473869	0.320514	0.331901	0.287316	7	21	120570000	0	38.155	O75431;C9JNK6;C9JAZ1	O75431;C9JNK6;C9JAZ1	Metaxin-2
RSL24D1	-0.156885	2.47822	0.0363724			-0.953305	-0.938975	-0.991148	-1.07947	-1.1439	-1.13072	2	9	178470000	0.00019142	7.5797	Q9UHA3;H3BMQ2;A0A7I2V2C6;A0A7I2V359;A0A7I2V3F2	Q9UHA3;H3BMQ2;A0A7I2V2C6;A0A7I2V359;A0A7I2V3F2	Probable ribosome biogenesis protein RLP24
SUV39H1	-0.156718	1.57721	0.0560189			-0.179778	-0.0980406	-0.201414	-0.252957	-0.364217	-0.332211	4	8	14190000	0	22.132	O43463	O43463	Histone-lysine N-methyltransferase SUV39H1
ALKBH1	-0.156573	1.1128	0.0769952			-2.93578	-3.04975	-3.01653	-3.1216	-3.08158	-3.2686	3	3	5497700	0.00018119	6.111	Q13686	Q13686	Alkylated DNA repair protein alkB homolog 1
EBNA1BP2	-0.156561	3.02306	0.031198			3.4449	3.40037	3.45117	3.27921	3.26007	3.28747	15	37	344670000	0	97.714	Q99848;H7C2Q8	Q99848;H7C2Q8	Probable rRNA-processing protein EBP2
RAB2A	-0.156369	3.20128	0.0294824			2.41842	2.37961	2.38247	2.25092	2.24318	2.2173	13	41	256300000	0	220.2	P61019;Q8WUD1;A0A3B3ITL1;H7C125	P61019	Ras-related protein Rab-2A
ZNF787	-0.156306	1.98394	0.0469847			-2.74699	-2.66643	-2.76671	-2.85441	-2.88751	-2.90713	2	5	6212800	0	33.041	Q6DD87	Q6DD87	Zinc finger protein 787
BOLA2;BOLA2B	-0.156192	1.96517	0.0472541			1.28421	1.32672	1.32366	1.20697	1.16201	1.09704	6	23	1408200000	0	48.99	Q9H3K6;A0A087WZT3;H3BV85;H3BTW0;A0A0B4J295;H3BPT9	Q9H3K6;A0A087WZT3;H3BV85;H3BTW0;A0A0B4J295	BolA-like protein 2
ITGA6	-0.156184	2.20787	0.0415102			0.735698	0.671819	0.747488	0.547055	0.541366	0.598031	9	14	5256100	0	31.027	P23229;C9JXX7;H7BZ97	P23229	Integrin alpha-6;Integrin alpha-6 heavy chain;Integrin alpha-6 light chain;Processed integrin alpha-6
MRPS28	-0.156138	1.4472	0.0608692			-0.903459	-1.03918	-0.969038	-1.18884	-1.10164	-1.08962	3	5	26114000	0	34.795	Q9Y2Q9;H0YAT2;E5RGC7;H7C5V3;E5RFH3;E5RFT8;E5RK86	Q9Y2Q9;H0YAT2;E5RGC7;H7C5V3	28S ribosomal protein S28, mitochondrial
NUP188	-0.156062	3.39052	0.0287513			3.00208	2.99376	3.01251	2.82476	2.84472	2.87069	28	64	36343000	0	157.69	Q5SRE5;H7C4K7	Q5SRE5	Nucleoporin NUP188 homolog
NFYB	-0.156058	0.871347	0.101264			-2.88822	-2.92461	-2.87212	-3.00301	-2.93945	-3.21067	1	1	16807000	0.0039514	2.1435	P25208;F8VSL3	P25208;F8VSL3	Nuclear transcription factor Y subunit beta
GOT1	-0.155974	2.14985	0.0427417			4.22832	4.19314	4.16466	4.07273	3.99145	4.05401	23	89	472750000	0	241.96	P17174	P17174	Aspartate aminotransferase, cytoplasmic
DNAAF2	-0.155916	1.80638	0.0507232			-3.99623	-3.96609	-3.93758	-4.06237	-4.18255	-4.12272	2	3	1816000	0.00033478	4.3256	Q9NVR5	Q9NVR5	Protein kintoun
FAM208A	-0.155827	2.77943	0.0342643			-0.0456896	0.0198793	-0.0352383	-0.168841	-0.178515	-0.181172	17	27	9322200	0	130	Q9UK61;A0A087X0F1	Q9UK61;A0A087X0F1	Protein FAM208A
TIMM23	-0.155789	1.69072	0.053562			0.461974	0.456916	0.419107	0.227098	0.280404	0.36313	4	18	147280000	0	26.577	O14925;Q5SRD1	O14925	Mitochondrial import inner membrane translocase subunit Tim23
TXN	-0.155784	1.33549	0.0652624			3.58355	3.6037	3.50596	3.45093	3.45767	3.31725	9	95	2973800000	0	44.054	P10599	P10599	Thioredoxin
SAMD1	-0.155692	1.08217	0.0802701			-1.00624	-0.79626	-0.948198	-1.02456	-1.11197	-1.08124	8	18	25891000	0	25.855	Q6SPF0;E9PIW9	Q6SPF0;E9PIW9	Atherin
EBAG9	-0.155587	2.01391	0.0464174			-2.78389	-2.82612	-2.73987	-2.9087	-2.92534	-2.98261	2	3	13018000	0.00019956	8.6641	O00559;E9PND3;E9PN10;E9PJ38	O00559;E9PND3;E9PN10;E9PJ38	Receptor-binding cancer antigen expressed on SiSo cells
PLK1	-0.155554	1.88694	0.0493196			2.76665	2.67102	2.72261	2.51756	2.58174	2.59432	20	61	104150000	0	153.65	P53350;I3L2H5;I3L387;I3L309	P53350	Serine/threonine-protein kinase PLK1
CENPF	-0.155527	3.73755	0.0267914			3.44923	3.48523	3.46848	3.30175	3.31551	3.31909	64	123	28699000	0	291.79	P49454;A0A087WTY4	P49454	Centromere protein F
CDH2	-0.155524	2.33495	0.0398985			1.54749	1.60709	1.52426	1.42536	1.40078	1.38614	13	37	39919000	0	102.02	P19022;C9J126;C9JMH2;A0A6Q8PF58;A0A6Q8PHJ8;A0A6Q8PG20;C9J8J8;A0A0G2JRA4;A0A087WX99	P19022;C9J126;C9JMH2;A0A6Q8PF58;A0A6Q8PHJ8	Cadherin-2
SMTN	-0.155428	1.50068	0.0586667			-2.91411	-2.87323	-2.92897	-2.9982	-3.03641	-3.14797	5	7	2535000	0	18.605	P53814;A0A087WVP4;A0A087X1R1;H7C372;H7BZZ8;B5MCI0;C9JGQ0;C9JQZ8	P53814;A0A087WVP4;A0A087X1R1	Smoothelin
ARID4B	-0.155267	1.62489	0.0554797			-0.59059	-0.726472	-0.707403	-0.825061	-0.849805	-0.815402	8	8	2510900	0	21.511	Q4LE39;X6RCR8;H7C5R6;H0Y7Y8	Q4LE39;X6RCR8	AT-rich interactive domain-containing protein 4B
CCND2	-0.155246	1.09052	0.0801312			-1.71792	-1.69688	-1.66916	-1.76262	-1.8091	-1.97797	2	3	6597500	0.00019216	7.6862	P30279;A0A6Q8PGZ3	P30279;A0A6Q8PGZ3	G1/S-specific cyclin-D2
TRMT10A	-0.155165	3.46177	0.0287706			-1.77971	-1.81816	-1.81496	-1.9667	-1.9476	-1.96403	4	4	5975000	0	11.726	Q8TBZ6;D6R954;X6REK4	Q8TBZ6;D6R954;X6REK4	tRNA methyltransferase 10 homolog A
APOO	-0.154911	1.58036	0.0569439			0.732745	0.659627	0.7642	0.501309	0.57912	0.611411	7	15	105030000	0	30.159	Q9BUR5;H7C1U8;A0A0J9YWW6;G3V1B6;A0A0J9YXS4	Q9BUR5;H7C1U8	Apolipoprotein O
ERO1L	-0.154766	2.79075	0.0346178			2.82012	2.77002	2.82195	2.63111	2.64682	2.66987	16	51	105800000	0	151.88	Q96HE7;G3V3E6;G3V2H0;G3V5B3;G3V503;Q86YB8;Q5TAE8	Q96HE7	ERO1-like protein alpha
USP19	-0.154583	1.47104	0.060915			-1.20051	-1.11847	-1.04494	-1.25271	-1.3133	-1.26166	1	3	5068300	0.00018077	6.0468	A0A0A0MR08	A0A0A0MR08
NDC1	-0.154573	2.8376	0.0342157			0.934215	0.879556	0.906662	0.728364	0.765599	0.76275	9	21	19992000	0	48.316	Q9BTX1	Q9BTX1	Nucleoporin NDC1
TTC31	-0.154514	0.463289	0.199398			-6.91476	-6.97738	-6.87994	-7.11997	-6.81573	-7.29992	3	4	3462000	0.00033875	4.5959	Q49AM3;G5E9H3;F8VVP0;H7BZ54	Q49AM3;G5E9H3	Tetratricopeptide repeat protein 31
WDR26	-0.154373	2.6158	0.036351			0.0626326	0.0265722	0.0644073	-0.140698	-0.0895796	-0.0792284	6	11	10120000	0	25.755	A0A499FIZ0;Q9H7D7;H0Y9R3;A0A7I2YQL3;A0A7I2YQQ9;A0A7I2V3I7	A0A499FIZ0;Q9H7D7;H0Y9R3;A0A7I2YQL3;A0A7I2YQQ9	WD repeat-containing protein 26
NAB2	-0.15432	1.2628	0.0703265			-3.08824	-3.24908	-3.26103	-3.35352	-3.37743	-3.33035	1	4	1470300	0.00063704	3.5496	Q15742	Q15742	NGFI-A-binding protein 2
RASA1	-0.154313	1.97666	0.0479335			-0.829278	-0.790725	-0.889231	-1.00213	-0.954776	-1.01527	10	13	3569400	0	29.065	P20936;E9PGC0	P20936;E9PGC0	Ras GTPase-activating protein 1
PCID2	-0.154204	1.84427	0.0508764			1.73179	1.64685	1.74607	1.5133	1.57985	1.56895	10	17	29625000	0	62.854	Q5JVF3	Q5JVF3	PCI domain-containing protein 2
CRY1	-0.153633	0.9096	0.0986284			-4.24042	-4.12669	-4.34619	-4.30705	-4.39808	-4.46907	1	2	365310	0.0095892	1.7775	Q16526	Q16526	Cryptochrome-1
AIDA	-0.153612	2.62853	0.0364157			0.252242	0.180608	0.228539	0.0525103	0.0777769	0.0702658	5	12	26204000	0	32.762	Q96BJ3	Q96BJ3	Axin interactor, dorsalization-associated protein
TET1	-0.153586	2.37324	0.0406402			-3.24297	-3.20319	-3.28368	-3.38916	-3.3808	-3.42064	3	5	427600	0.0012165	2.8014	Q8NFU7	Q8NFU7	Methylcytosine dioxygenase TET1
TRIM24	-0.153527	2.00062	0.0479834			1.78604	1.85666	1.79896	1.68208	1.60993	1.68906	19	49	46052000	0	89.717	O15164	O15164	Transcription intermediary factor 1-alpha
XPO1	-0.153312	2.51532	0.0383858			5.29559	5.24382	5.24446	5.07605	5.13241	5.11548	43	221	573940000	0	323.31	O14980;A0A7I2V461;A0A7I2V2Y6;A0A7I2V2S3;A0A7I2V2H0;A0A7I2YQV4;A0A7I2V3W6;A0A7I2V3P3;A0A7I2V6B9;A0A7I2V3N0;A0A7I2V488;A0A7I2V4A3;A0A7I2YQX3;C9JKM9;C9J673;A0A7I2V2C5;A0A7I2V3J1;A0A7I2YQP1;F8WF71;C9IYM2;A0A7I2V396	O14980;A0A7I2V461;A0A7I2V2Y6;A0A7I2V2S3;A0A7I2V2H0;A0A7I2YQV4;A0A7I2V3W6;A0A7I2V3P3;A0A7I2V6B9;A0A7I2V3N0;A0A7I2V488;A0A7I2V4A3;A0A7I2YQX3	Exportin-1
GTF2E2	-0.153105	1.2551	0.0712991			1.38091	1.19673	1.23412	1.09586	1.13097	1.12561	10	19	59656000	0	29.933	P29084;E5RH41;E5RIW4;E5RK24	P29084;E5RH41	Transcription initiation factor IIE subunit beta
PAPD5	-0.153001	1.76675	0.0529265			-0.281823	-0.368117	-0.308174	-0.492234	-0.414519	-0.510364	5	6	7606500	0	16.679	Q8NDF8;A0A7N4YH79;E9PC61	Q8NDF8;A0A7N4YH79	Non-canonical poly(A) RNA polymerase PAPD5
MTCL1	-0.152941	2.31004	0.0420254			-1.59193	-1.51404	-1.54699	-1.67425	-1.71381	-1.72373	4	7	665960	0.0001858	6.8272	Q9Y4B5;J3QLE1	Q9Y4B5	Microtubule cross-linking factor 1
ZNF106	-0.152783	0.987418	0.0906781			-1.25663	-1.04191	-1.16541	-1.34799	-1.34137	-1.23293	5	6	776320	0	21.646	Q9H2Y7;H3BSS6;H3BNX5;H3BS99;A0A0C4DGM5;H3BNJ4	Q9H2Y7;H3BSS6	Zinc finger protein 106
CLSPN	-0.152662	1.52789	0.0599982			0.321774	0.466586	0.449181	0.259984	0.248349	0.271222	10	17	9408100	0	59.4	Q9HAW4;E7ESG2	Q9HAW4;E7ESG2	Claspin
INTS2	-0.152559	3.54036	0.029183			1.26737	1.25283	1.27829	1.09573	1.11291	1.13216	10	21	13909000	0	64.359	J3KMZ7;Q9H0H0;J3KRH0;A0A2R8Y7F8;A0A2R8Y4Z6	J3KMZ7;Q9H0H0	Integrator complex subunit 2
TYW1;TYW1B	-0.15252	2.30091	0.0423692			0.160924	0.18468	0.116795	-0.028512	-0.00230503	0.0356569	6	10	9954900	0	19.827	Q9NV66;A0A087WUV9;Q6NUM6;A0A087WWV6;A0A087X1V1	Q9NV66;A0A087WUV9;Q6NUM6	S-adenosyl-L-methionine-dependent tRNA 4-demethylwyosine synthase
POLR1C	-0.152408	2.36641	0.0415067			1.8118	1.82711	1.85252	1.64713	1.66343	1.72364	13	35	147660000	0	105.22	O15160;A0A2R8YEZ4;A0A2R8Y5D3;A0A2R8YEY5;E7EQB9;A0A2R8Y8D6;D6RDJ3;H0Y723	O15160;A0A2R8YEZ4;A0A2R8Y5D3;A0A2R8YEY5;E7EQB9	DNA-directed RNA polymerases I and III subunit RPAC1
MCM2	-0.152314	3.3623	0.0308491			5.04728	5.02735	5.02991	4.86649	4.87327	4.90784	41	281	641120000	0	323.31	P49736;H0Y8E6;F8WDM3;C9J013;C9JZ21;H7C4N9	P49736;H0Y8E6	DNA replication licensing factor MCM2
TJP2	-0.152263	4.02043	0.0268898			1.7206	1.74329	1.72556	1.57689	1.58965	1.56612	16	53	32255000	0	81.7	Q9UDY2;A0A3B3ITE1;A0A1B0GTW1;A0A2R8YDH4;A0A3B3IU51;A0A3B3ISZ5;A0A3B3IRI3;A0A3B3ISF1;A0A3B3IS03;A0A3B3IRV6;A0A3B3IT83;U3KQJ2;A0A3B3IU26;B1AN86	Q9UDY2;A0A3B3ITE1;A0A1B0GTW1;A0A2R8YDH4;A0A3B3IU51;A0A3B3ISZ5;A0A3B3IRI3;A0A3B3ISF1;A0A3B3IS03;A0A3B3IRV6;A0A3B3IT83	Tight junction protein ZO-2
ERCC6L	-0.152067	3.40887	0.0306581			2.83545	2.86701	2.83355	2.67726	2.69587	2.70669	28	58	47036000	0	185.99	Q2NKX8;B5MDQ0	Q2NKX8;B5MDQ0	DNA excision repair protein ERCC-6-like
P2RX4	-0.151934	0.309958	0.326075			-7.99295	-8.07302	-7.69684	-7.98853	-7.84038	-8.3897	1	2	231330	0.0057988	1.9951	Q99571;F6SFZ6	Q99571;F6SFZ6	P2X purinoceptor 4;P2X purinoceptor
COIL	-0.151891	1.78224	0.053588			0.500163	0.433867	0.48427	0.255881	0.34883	0.357917	11	20	39892000	0	54.881	P38432	P38432	Coilin
ZC3H13	-0.151864	0.77356	0.115564			0.446462	0.467507	0.725712	0.399951	0.373681	0.410457	12	22	14706000	0	56.564	Q5T200;A0A7I2V4I5	Q5T200;A0A7I2V4I5	Zinc finger CCCH domain-containing protein 13
ANKRD17	-0.151752	2.21006	0.0443589			1.65524	1.72566	1.64502	1.51594	1.50486	1.54985	16	33	19025000	0	89.406	O75179;H0YM23;A0A1W2PQ15;H0YLQ3	O75179;H0YM23	Ankyrin repeat domain-containing protein 17
RCCD1	-0.151751	1.56128	0.0591543			-2.66255	-2.58218	-2.59528	-2.75445	-2.83411	-2.70671	5	9	8194200	0	34.563	A6NED2;G3V2I3;G3V3Q4	A6NED2;G3V2I3	RCC1 domain-containing protein 1
PSMD4	-0.151746	2.06096	0.0478126			2.74578	2.81211	2.70531	2.5933	2.61317	2.60149	12	63	311060000	0	153.69	Q5VWC4;H7C2J9	Q5VWC4
PLS3	-0.151714	2.11457	0.0469521			4.57917	4.54125	4.50583	4.35086	4.39323	4.42703	30	120	293310000	0	262.2	P13797;A0A0A0MSQ0;U3KQI3;H7C4N2;P13796;F2Z2Z9;Q5TBN3	P13797;A0A0A0MSQ0	Plastin-3
ATP11A	-0.151317	1.21117	0.0747591			-0.936826	-1.06562	-0.998213	-1.24237	-1.10469	-1.10755	2	3	2413700	0.0002019	8.9884	P98196;H0Y547;E9PEJ6;H0Y8F0	P98196;H0Y547;E9PEJ6;H0Y8F0	Probable phospholipid-transporting ATPase IH;Phospholipid-transporting ATPase
DDX55	-0.151313	1.44455	0.0644665			-1.40728	-1.39798	-1.4891	-1.52158	-1.57108	-1.65563	5	13	6525200	0	17.732	Q8NHQ9;F5H5U2;E7EX41	Q8NHQ9;F5H5U2;E7EX41	ATP-dependent RNA helicase DDX55
NCL	-0.150865	1.77428	0.0542156			6.69319	6.61657	6.59369	6.46087	6.45932	6.53066	37	430	5038100000	0	323.31	P19338;A0A7I2V428;C9JLB1;H7BY16;A0A7I2V3F3;A0A7I2V5M5;A0A7I2V2U7;A0A7I2V699;A0A7I2V349;A0A7I2V506;A0A7I2V2S8	P19338;A0A7I2V428;C9JLB1;H7BY16;A0A7I2V3F3;A0A7I2V5M5;A0A7I2V2U7;A0A7I2V699;A0A7I2V349;A0A7I2V506	Nucleolin
WDR77	-0.150864	2.14222	0.0469274			1.27074	1.31185	1.28358	1.12463	1.19028	1.09865	10	28	194280000	0	53.396	Q9BQA1;H0Y711	Q9BQA1;H0Y711	Methylosome protein 50
PDRG1	-0.150823	1.68443	0.0563998			1.40334	1.38106	1.38516	1.29051	1.26652	1.16006	3	8	57561000	0.00019928	8.6177	Q9NUG6	Q9NUG6	p53 and DNA damage-regulated protein 1
DPH5	-0.150776	1.83138	0.0525541			0.839456	0.781291	0.795706	0.605803	0.715604	0.642716	6	14	29442000	0	33.104	Q9H2P9	Q9H2P9	Diphthine synthase
GFPT2	-0.150591	1.50575	0.0628062			-1.86528	-1.7646	-1.83584	-2.0013	-2.01392	-1.90227	6	9	3847600	0	17.122	O94808;E5RJP4	O94808	Glutamine--fructose-6-phosphate aminotransferase [isomerizing] 2
PODXL2	-0.150531	0.804585	0.11339			-4.07783	-4.07629	-4.13503	-4.21085	-4.12227	-4.40761	2	5	2367200	0.00019279	7.7665	Q9NZ53	Q9NZ53	Podocalyxin-like protein 2
SLC16A1	-0.150413	1.24059	0.0743316			0.867759	0.995423	0.992678	0.874612	0.785037	0.744973	4	17	401240000	0	24.278	P53985;Q5T8R3;Q5T8R5;Q5T8R4	P53985;Q5T8R3;Q5T8R5	Monocarboxylate transporter 1
PTGES3L-AARSD1;AARSD1	-0.150393	1.92807	0.051004			0.998879	0.910962	0.958111	0.771564	0.795772	0.849437	8	25	65714000	0	94.799	C9J5N1;B3KSP9;Q9BTE6;L7N2F4;K7N799;K7EQ85	C9J5N1;B3KSP9;Q9BTE6;L7N2F4	Alanyl-tRNA editing protein Aarsd1
NDUFC2;KCTD14;NDUFC2-KCTD14	-0.15029	1.56168	0.0604888			-0.0724993	-0.00036335	0.0616417	-0.124003	-0.195506	-0.142581	3	5	60754000	0.00018467	6.6685	O95298;E9PM14;A0A087WUM3;E9PQ53;E9PRQ4;E9PRJ5;A0A087WY27	O95298;E9PM14;A0A087WUM3;E9PQ53	NADH dehydrogenase [ubiquinone] 1 subunit C2;NADH dehydrogenase [ubiquinone] 1 subunit C2, isoform 2
NFS1	-0.150267	2.33746	0.0429134			0.828807	0.760737	0.829117	0.630343	0.673324	0.664193	7	12	51826000	0	20.521	Q9Y697;F2Z2E7;F8WER8;A2A2M1;H7C0I5;F8WB23;H0YGN5;Q8WV90	Q9Y697;F2Z2E7	Cysteine desulfurase, mitochondrial
DDX56	-0.150225	1.97734	0.0503266			2.28953	2.19673	2.24562	2.06791	2.08142	2.13188	18	38	65909000	0	68.792	Q9NY93;G3V0G3;H7C3E9;F8WDT8;F8WEI3;H7BZN7	Q9NY93;G3V0G3;H7C3E9;F8WDT8	Probable ATP-dependent RNA helicase DDX56
NUFIP1	-0.150125	0.530655	0.173992			-5.66347	-5.80113	-5.98235	-6.11214	-5.96281	-5.82237	2	3	603710	0.0001796	5.9035	Q9UHK0	Q9UHK0	Nuclear fragile X mental retardation-interacting protein 1
NCK1	-0.150069	2.19557	0.0462578			1.72755	1.76614	1.79304	1.58366	1.5986	1.65426	10	20	39030000	0	43.735	P16333;C9JAB9;C9J0K5;C9K098;C9JVV5;H7C5C7;C9J869	P16333;C9JAB9	Cytoplasmic protein NCK1
SNRNP48	-0.150012	1.24645	0.0742292			-1.65117	-1.74054	-1.82983	-1.93029	-1.85033	-1.89096	2	6	3568800	0.00018702	6.9759	Q6IEG0;A0A0U1RQZ2	Q6IEG0;A0A0U1RQZ2	U11/U12 small nuclear ribonucleoprotein 48 kDa protein
SLC25A12	-0.149895	1.92376	0.0511116			0.176156	0.0623922	0.107191	-0.039258	-0.0174761	-0.0472116	8	16	10657000	0	44.76	O75746	O75746	Calcium-binding mitochondrial carrier protein Aralar1
MCM4	-0.149835	1.68638	0.057022			5.25543	5.18738	5.20918	5.01826	5.04901	5.13521	48	244	646200000	0	323.31	P33991;A0A3B3IU45;E5RG31;A0A3B3ITP6	P33991;A0A3B3IU45;E5RG31;A0A3B3ITP6	DNA replication licensing factor MCM4
POLD2	-0.149542	2.80274	0.0369166			1.64301	1.60556	1.58957	1.45906	1.44564	1.48481	12	32	68694000	0	65.549	P49005;A0A087WWF6;F8W8R3;C9IZD2;C9J8Z7;C9JLE1;C9JHC7;H7C1B3	P49005;A0A087WWF6;F8W8R3;C9IZD2;C9J8Z7;C9JLE1	DNA polymerase delta subunit 2
ATP5C1	-0.149301	0.924406	0.101309			2.77231	2.5736	2.72166	2.47037	2.52175	2.62754	9	48	772940000	0	73.553	P36542	P36542	ATP synthase subunit gamma, mitochondrial
SLC25A4	-0.149233	1.97715	0.0508477			1.8384	1.74321	1.81701	1.63105	1.63809	1.68177	5	10	72122000	0	14.191	P12235;V9GYG0	P12235;V9GYG0	ADP/ATP translocase 1
HDDC3	-0.149049	1.32097	0.070887			-1.61045	-1.6514	-1.6792	-1.72892	-1.76804	-1.89123	2	8	11500000	0	27.692	Q8N4P3;H0YNP9;H0YKT9	Q8N4P3;H0YNP9;H0YKT9	Guanosine-3,5-bis(diphosphate) 3-pyrophosphohydrolase MESH1
TATDN1	-0.148797	1.74699	0.0560584			0.80812	0.707089	0.737043	0.581161	0.574868	0.649833	10	19	61452000	0	41.503	Q6P1N9;E5RG17;G5EA19;U3KQS5;E5RGF2;A0A0D9SGD3;H0YBX2;E5RG62;E5RK70;E5RID7;E5RH86;E5RI69;E5RJY6	Q6P1N9;E5RG17;G5EA19;U3KQS5;E5RGF2;A0A0D9SGD3;H0YBX2	Putative deoxyribonuclease TATDN1
COG7	-0.148689	1.5196	0.0636849			-2.39069	-2.46699	-2.48522	-2.62272	-2.63872	-2.52752	6	10	3764300	0	17.52	P83436	P83436	Conserved oligomeric Golgi complex subunit 7
RPP30	-0.148644	2.58002	0.0409453			1.16211	1.13306	1.09353	0.973062	0.968719	1.00099	12	31	87401000	0	56.862	P78346;Q5VU10;Q5VU11	P78346;Q5VU10;Q5VU11	Ribonuclease P protein subunit p30
DDX41	-0.14863	0.462875	0.208066			2.18622	1.85113	1.76991	1.68816	1.87809	1.79512	18	30	31681000	0	78.69	Q9UJV9;A0A499FJW5;D6RGI7;H0YA06;H0Y8L8	Q9UJV9	Probable ATP-dependent RNA helicase DDX41
KNSTRN	-0.148596	1.23954	0.0752607			1.83598	2.01585	1.94216	1.7528	1.77204	1.82337	7	17	63499000	0	41.193	Q9Y448;V9GY01;H0YM11;H0YKF8;H0YLA7	Q9Y448;V9GY01	Small kinetochore-associated protein
DDX39A	-0.148582	2.30964	0.0447983			2.15636	2.12332	2.13579	1.9561	1.97591	2.03771	14	69	535290000	0	101.96	O00148;K7EQN7;K7EPJ3;K7EN69;K7ENP6;A0A0D9SEM9;K7EL56;K7EIL8;F6SXL5	O00148;K7EQN7	ATP-dependent RNA helicase DDX39A
EIF2A	-0.148552	2.60204	0.0406114			4.71008	4.65072	4.67655	4.51467	4.51917	4.55786	26	90	300280000	0	269.14	Q9BY44;F8WAE5;C9IZE1;H7C5R5;H7C5Q3;F8WF18;F8WAT3	Q9BY44;F8WAE5	Eukaryotic translation initiation factor 2A;Eukaryotic translation initiation factor 2A, N-terminally processed
CBX1	-0.148076	1.53288	0.0637691			-0.414889	-0.364303	-0.464468	-0.529925	-0.527511	-0.630452	4	24	210690000	0	24.465	P83916;J3KS05;K7ELA4;B5MD17;C9JWS9	P83916;J3KS05;K7ELA4;B5MD17;C9JWS9	Chromobox protein homolog 1
SCD	-0.148	2.76825	0.0385783			1.26625	1.2829	1.28464	1.10863	1.1676	1.11357	3	17	77431000	0	31.371	O00767	O00767	Acyl-CoA desaturase
ZBTB10	-0.147998	1.91146	0.0524651			-0.357543	-0.265002	-0.348053	-0.440438	-0.473922	-0.500234	6	13	8568700	0	88.278	Q96DT7	Q96DT7	Zinc finger and BTB domain-containing protein 10
MIEN1	-0.147717	0.402579	0.246448			-7.36653	-6.94762	-7.15989	-7.49628	-7.17338	-7.24753	1	2	4528600	0.00033518	4.3517	Q9BRT3;J3KTI2	Q9BRT3;J3KTI2	Migration and invasion enhancer 1
EIF2B1	-0.147696	1.98876	0.0510607			3.14956	3.05277	3.09741	2.92012	2.97198	2.96457	18	51	295760000	0	84.248	Q14232;F5H0D0;H0YGG4	Q14232;F5H0D0;H0YGG4	Translation initiation factor eIF-2B subunit alpha
PNPO	-0.14767	1.65907	0.05864			0.313996	0.366715	0.358042	0.155114	0.168202	0.272428	5	7	28530000	0	18.713	Q9NVS9;J3QQZ9;A0A286YFL3;J3QQV6	Q9NVS9;J3QQZ9;A0A286YFL3;J3QQV6	Pyridoxine-5-phosphate oxidase
GSPT1	-0.147643	1.72993	0.0574308			3.93602	3.90984	3.95501	3.73196	3.77108	3.85489	25	92	552560000	0	145.5	P15170;H3BR35;H3BSV8	P15170;H3BR35	Eukaryotic peptide chain release factor GTP-binding subunit ERF3A
RAD9A	-0.147596	0.71743	0.129018			-5.71106	-5.94557	-5.89235	-5.95147	-6.1194	-5.9209	2	4	1884500	0.00019806	8.4493	Q99638;F5H4F1;F5H492	Q99638;F5H4F1;F5H492	Cell cycle checkpoint control protein RAD9A
ZNF512B	-0.147518	2.87631	0.0371608			0.0227594	-0.00285816	0.0165329	-0.106025	-0.135983	-0.164113	10	16	13483000	0	31.558	Q96KM6	Q96KM6	Zinc finger protein 512B
TTK	-0.147455	3.17468	0.0352655			2.11993	2.09619	2.12002	1.9816	1.93853	1.97365	17	34	26748000	0	66.174	P33981;D6RF82;D6REX1;D6RIC6;D6RFY1	P33981	Dual specificity protein kinase TTK
IARS	-0.147422	2.07127	0.0501695			4.82333	4.74038	4.80116	4.60865	4.6437	4.67026	55	204	329410000	0	323.31	P41252;A0A0A0MSX9;J3KR24;A0A0D9SFC1;Q5TCC9	P41252;A0A0A0MSX9;J3KR24	Isoleucine--tRNA ligase, cytoplasmic
CNOT10	-0.147377	2.81859	0.0383257			0.14487	0.153111	0.166073	-0.0279512	0.0180292	0.031846	5	6	6768000	0	24.535	Q9H9A5;E9PCN5;H7C1X9;H7C0K1	Q9H9A5;E9PCN5	CCR4-NOT transcription complex subunit 10
HSD17B12	-0.147366	1.599	0.0614766			2.08815	1.96616	2.00541	1.8296	1.88425	1.90377	11	38	114590000	0	98.779	Q53GQ0;A0A1B0GV93;A0A1B0GVY6;E9PI21	Q53GQ0;A0A1B0GV93;A0A1B0GVY6	Very-long-chain 3-oxoacyl-CoA reductase
PCBP2	-0.147312	1.20424	0.078314			-0.455302	-0.583106	-0.647322	-0.725451	-0.713889	-0.688327	2	13	82151000	0	64.677	F8VZX2;F8W0G4;F8VXH9;F8W1G6;J3QT27;H3BND9;F8VTZ0;H3BSP4	F8VZX2
MRM1	-0.147124	2.32403	0.0459159			0.0980062	0.155887	0.133417	0.00588703	-0.00290775	-0.0570421	5	10	14600000	0	18.004	Q6IN84;A0A087WZC1	Q6IN84	rRNA methyltransferase 1, mitochondrial
HPCAL1;NCALD;HPCA	-0.147036	0.685072	0.135567			0.381967	0.608167	0.450895	0.431909	0.372657	0.195355	3	7	13927000	0.00019249	7.7233	P37235;P61601;E9PC71;P84074;E5RI78;E5RIA5;E5RIZ1;E5RIG4;E5RHC8;E5RFL9;E5RK89;E5RHE8;H7BZC1;E5RGZ0;E5RJJ6;E5RJT1;E5RGA9;E5RI95;A0A1B0GXG3	P37235;P61601;E9PC71;P84074	Hippocalcin-like protein 1;Neurocalcin-delta;Neuron-specific calcium-binding protein hippocalcin
DSP	-0.146942	1.27365	0.0747891			3.84166	3.98216	3.82837	3.72948	3.70246	3.77943	72	157	42462000	0	323.31	P15924	P15924	Desmoplakin
STT3A	-0.14656	2.71876	0.0403274			2.16843	2.14014	2.1309	1.96649	2.01789	2.01541	14	31	117000000	0	54.617	P46977;A0A0C4DH80;E9PN73;E9PI32;H0YET6	P46977	Dolichyl-diphosphooligosaccharide--protein glycosyltransferase subunit STT3A
ZNF691	-0.146518	0.974257	0.0987278			-3.04382	-2.84734	-2.89701	-3.03122	-3.04385	-3.15267	2	2	4595700	0.00019798	8.4448	Q5VV52;Q5VV51;A0A0A0MRR1;Q5VV50	Q5VV52;Q5VV51;A0A0A0MRR1;Q5VV50	Zinc finger protein 691
NDUFAF3	-0.146471	1.48523	0.0651826			0.445708	0.364579	0.369087	0.259698	0.303817	0.176448	5	11	64242000	0	35.015	Q9BU61	Q9BU61	NADH dehydrogenase [ubiquinone] 1 alpha subcomplex assembly factor 3
PFKP	-0.146457	1.95553	0.0526055			5.41223	5.32307	5.374	5.18529	5.23065	5.25399	34	180	962420000	0	323.31	Q01813;A0A7I2V3Z0;B1APP6;H0Y757;Q5VSR5;V9GYV7;A0A7I2V5S1;V9GY25;H0Y3Y3	Q01813;A0A7I2V3Z0;B1APP6	ATP-dependent 6-phosphofructokinase, platelet type
TFPT	-0.146319	0.689514	0.135617			-3.269	-3.4791	-3.18118	-3.47219	-3.51407	-3.38198	1	1	4099900	0.00034941	5.2562	P0C1Z6;A0A0G2JP55;A8MTQ3	P0C1Z6;A0A0G2JP55;A8MTQ3	TCF3 fusion partner
EPC2	-0.14624	0.404689	0.246951			-5.97946	-6.17241	-5.76563	-6.30514	-5.9713	-6.07978	1	1	189420	0.00077304	3.1182	Q52LR7	Q52LR7	Enhancer of polycomb homolog 2
CEP170	-0.146222	1.09847	0.0878152			-3.28155	-3.22538	-3.17095	-3.30892	-3.47926	-3.32836	1	2	12607000	0.00019763	8.412	H0YB92	H0YB92
XPR1	-0.146117	0.705642	0.132235			-6.01628	-5.8561	-5.76305	-6.06077	-6.10347	-5.90954	2	3	1329000	0.00018305	6.3998	Q9UBH6	Q9UBH6	Xenotropic and polytropic retrovirus receptor 1
PAIP1	-0.146034	1.51987	0.0648417			-1.13121	-1.08686	-1.23081	-1.2728	-1.29798	-1.3162	1	3	8908000	0.00033173	4.1618	D6RJF2;D6RJ02;D6RD97	D6RJF2;D6RJ02
TTN	-0.145846	0.988388	0.0980256			1.14694	1.30818	1.14098	1.10362	1.08602	0.968925	3	4	1045200	0.0097198	1.7606	Q8WZ42;A0A0A0MRA3;A0A0A0MTS7;H7C1P9	Q8WZ42;A0A0A0MRA3;A0A0A0MTS7	Titin
DPP9	-0.145797	1.50872	0.065218			-0.429399	-0.497748	-0.505688	-0.697146	-0.598893	-0.574187	6	9	3578500	0	21.91	Q86TI2;M0R2A8;M0R3E8;M0R162;A0A2R8YF65;M0QXI5	Q86TI2;M0R2A8	Dipeptidyl peptidase 9
TNKS1BP1	-0.14574	2.2815	0.0478375			2.41275	2.45366	2.4958	2.32918	2.29205	2.30376	40	92	46777000	0	323.31	Q9C0C2;E9PKK0;A0A2R8Y5C4;E9PKE7	Q9C0C2	182 kDa tankyrase-1-binding protein
C5orf51	-0.145694	2.08373	0.0509754			-1.16109	-1.22288	-1.15997	-1.36503	-1.29041	-1.32557	4	11	12629000	0	18.977	A6NDU8;A0A0C4DGW6	A6NDU8;A0A0C4DGW6	UPF0600 protein C5orf51
OSGEP	-0.14548	1.53587	0.0647703			1.4532	1.31707	1.36765	1.2063	1.227	1.26817	7	12	26923000	0	25.501	Q9NPF4;G3V445	Q9NPF4	Probable tRNA N6-adenosine threonylcarbamoyltransferase
RPSA	-0.145377	1.78672	0.0575435			5.25657	5.22652	5.14889	5.0569	5.09869	5.04025	19	181	4227100000	0	312.57	P08865;C9J9K3;A0A0C4DG17;F8WD59	P08865;C9J9K3;A0A0C4DG17	40S ribosomal protein SA
UTP3	-0.145314	1.42991	0.0691278			1.17663	1.11663	1.12114	0.965493	0.935571	1.0774	6	14	43858000	0	19.013	Q9NQZ2	Q9NQZ2	Something about silencing protein 10
SIRT5	-0.145059	2.16364	0.0502738			-1.89791	-1.82375	-1.89821	-2.01316	-2.04423	-1.99766	3	5	4879400	0	12.304	Q9NXA8	Q9NXA8	NAD-dependent protein deacylase sirtuin-5, mitochondrial
SKA1	-0.14486	2.35955	0.0472117			0.95247	1.01315	0.981194	0.844478	0.86399	0.803771	5	15	61746000	0	27.678	Q96BD8;K7EPW0;K7EP61	Q96BD8	Spindle and kinetochore-associated protein 1
NDUFS7	-0.144743	2.43714	0.0458232			-0.0292006	-0.0462961	-0.0712547	-0.153079	-0.211329	-0.216573	3	9	45771000	0.00018986	7.3759	O75251;F5H5N1;F5GXJ1;A0A087WXF6;A0A087WTI3	O75251;F5H5N1;F5GXJ1	NADH dehydrogenase [ubiquinone] iron-sulfur protein 7, mitochondrial
TICRR	-0.144621	1.02615	0.0954034			-3.36806	-3.19288	-3.28243	-3.34047	-3.46562	-3.47115	4	5	390070	0.00019743	8.4019	Q7Z2Z1;H0YN97	Q7Z2Z1	Treslin
MPHOSPH10	-0.144434	1.84335	0.0564571			1.44271	1.37286	1.32879	1.23506	1.21946	1.25654	11	30	45788000	0	51.784	O00566;U3KQ48	O00566	U3 small nucleolar ribonucleoprotein protein MPP10
PFN2	-0.14438	0.916557	0.105667			-1.62445	-1.80077	-1.86471	-1.93527	-1.90734	-1.88047	1	5	22453000	0.0032367	2.2303	P35080;C9J712	P35080;C9J712	Profilin-2
SCAF11	-0.144367	3.24565	0.0363946			2.04312	2.07151	2.0777	1.90013	1.92944	1.92967	19	44	22204000	0	111.14	Q99590;F8VXG7;A0A0A0MTP7;A0A087WTB7	Q99590;F8VXG7;A0A0A0MTP7	Protein SCAF11
HNRNPC	-0.144214	1.55471	0.0649506			-0.0112085	-0.0189981	-0.0640621	-0.250997	-0.157954	-0.117961	1	22	35285000	0	50.711	P07910;G3V2Q1;G3V576;G3V555;G3V575	P07910;G3V2Q1;G3V576;G3V555;G3V575	Heterogeneous nuclear ribonucleoproteins C1/C2
PHB	-0.144122	2.33592	0.0479584			4.37725	4.36865	4.31	4.18712	4.23373	4.20268	19	129	1218400000	0	321.65	P35232;C9JW96;E7ESE2;E9PCW0;C9JZ20	P35232;C9JW96;E7ESE2;E9PCW0;C9JZ20	Prohibitin
TFRC	-0.144038	2.6152	0.0430196			4.85185	4.83228	4.85323	4.66544	4.70525	4.73456	32	150	436040000	0	260.55	P02786;G3V0E5;H7C3V5;F8WBE5;Q9UP52	P02786;G3V0E5	Transferrin receptor protein 1;Transferrin receptor protein 1, serum form
C12orf65	-0.144029	1.42981	0.0702682			-5.49972	-5.4858	-5.52878	-5.61693	-5.59162	-5.73785	1	3	2331600	0.00017899	5.8382	Q9H3J6;F5GWJ6;F5H4X5	Q9H3J6;F5GWJ6;F5H4X5	Probable peptide chain release factor C12orf65, mitochondrial
SHOC2	-0.14402	1.11925	0.0883701			-2.9113	-3.06893	-2.93629	-3.15874	-3.14442	-3.04542	5	7	6584000	0	57.118	Q9UQ13;X6RI37	Q9UQ13;X6RI37	Leucine-rich repeat protein SHOC-2
ERICH5	-0.14401	0.468363	0.212023			-4.0235	-3.86144	-3.7808	-3.9905	-3.8625	-4.24479	1	2	382160	0.00049164	3.9525	Q6P6B1	Q6P6B1	Glutamate-rich protein 5
BROX	-0.144	2.13215	0.0511096			0.383811	0.336358	0.351377	0.257461	0.170838	0.211247	5	16	42186000	0	20.103	Q5VW32;F5GXQ0;Q5VW33	Q5VW32;F5GXQ0;Q5VW33	BRO1 domain-containing protein BROX
USP7	-0.14389	2.34846	0.0480083			4.14113	4.09353	4.10095	3.94204	3.95437	4.00753	46	143	151990000	0	238.95	Q93009;A0A669KBL1;H3BND8;F5H2X1;H3BRA2;H3BQD1;H3BUV0;H3BTM1;H3BMF6;I3L2D8	Q93009;A0A669KBL1;H3BND8	Ubiquitin carboxyl-terminal hydrolase 7;Ubiquitin carboxyl-terminal hydrolase
NPM1	-0.143613	2.63045	0.0431536			5.24187	5.26011	5.21643	5.06932	5.09185	5.1264	13	327	9825900000	0	300.44	P06748;A0A7I2V5S2;A0A7I2YQC0;A0A7I2V433;A0A7I2V2X9;A0A7I2V3U2;A0A7I2V4G8;A0A7I2V3G5;A0A7I2V579;A0A7I2V5J8;E5RI98	P06748;A0A7I2V5S2;A0A7I2YQC0;A0A7I2V433;A0A7I2V2X9;A0A7I2V3U2;A0A7I2V4G8;A0A7I2V3G5;A0A7I2V579;A0A7I2V5J8;E5RI98	Nucleophosmin
PPP2R2A	-0.143486	1.84214	0.0573774			3.38169	3.34957	3.3898	3.16957	3.24064	3.28039	18	61	194720000	0	170.45	P63151;A0A590UJY3;A0A590UJJ1;E5RFR9;E5RIY1;Q00005;Q9Y2T4;E5RHQ2;E5RJV2;H0YB06	P63151;A0A590UJY3;A0A590UJJ1	Serine/threonine-protein phosphatase 2A 55 kDa regulatory subunit B alpha isoform
GJC1;DKFZp686P0738	-0.143289	1.79353	0.0586331			-3.56268	-3.64905	-3.60877	-3.70886	-3.79719	-3.74432	1	2	1433400	0	19.992	P36383;K7ERH3;Q5H9P2	P36383;K7ERH3;Q5H9P2	Gap junction gamma-1 protein
SLU7	-0.14328	2.1549	0.051033			-3.03904	-3.11207	-3.05512	-3.19597	-3.19349	-3.24661	5	7	10831000	0	20.606	O95391	O95391	Pre-mRNA-splicing factor SLU7
RPL30	-0.143276	1.47158	0.0691856			4.17786	4.14357	4.12748	3.94213	3.98989	4.08706	8	86	5322400000	0	106.91	P62888;E5RI99;E5RJH3;A0A0C4DH44;A0A0B4J213	P62888;E5RI99	60S ribosomal protein L30
DPH6	-0.143055	1.45351	0.0701439			-1.25161	-1.31606	-1.36408	-1.51548	-1.40807	-1.43736	3	7	9198400	0	11.02	Q7L8W6;H0YND7;H0YNH5	Q7L8W6;H0YND7	Diphthine--ammonia ligase
ELL	-0.142942	1.45359	0.0702195			-0.759641	-0.621654	-0.682409	-0.822814	-0.872622	-0.797093	7	11	17224000	0	22.176	P55199;U3KQ90	P55199;U3KQ90	RNA polymerase II elongation factor ELL
WARS2	-0.142769	0.755412	0.12794			-2.81333	-3.0555	-3.04735	-3.10675	-3.17951	-3.05824	6	11	16293000	0	13.785	Q9UGM6	Q9UGM6	Tryptophan--tRNA ligase, mitochondrial
TOPBP1	-0.142758	2.16207	0.0510861			0.945756	0.875882	0.906158	0.731156	0.77126	0.797107	13	23	6845300	0	69.775	Q92547;A0A2R8YD63	Q92547;A0A2R8YD63	DNA topoisomerase 2-binding protein 1
SSR1	-0.142683	2.78436	0.0421176			2.14548	2.10273	2.14351	1.98654	2.01061	1.96653	5	36	274920000	0	50.213	P43307;A0A3B3IRT8;C9J3L8;C9J5W0;E9PAL7;C9IZQ1;C9JBX5	P43307;A0A3B3IRT8;C9J3L8;C9J5W0;E9PAL7;C9IZQ1	Translocon-associated protein subunit alpha
C16orf72	-0.142674	1.18679	0.0842619			-3.50207	-3.64139	-3.59931	-3.65286	-3.78587	-3.73206	3	4	3651800	0	15.162	Q14CZ0;A0A087X1J2	Q14CZ0;A0A087X1J2	UPF0472 protein C16orf72
DIMT1	-0.142447	2.23683	0.0506727			0.546918	0.474082	0.483473	0.343946	0.347409	0.385777	7	14	20639000	0	23.529	Q9UNQ2;A0A494C0G7;A0A0C4DGB1;D6RCL3	Q9UNQ2;A0A494C0G7;A0A0C4DGB1;D6RCL3	Probable dimethyladenosine transferase
RCL1	-0.142356	1.37458	0.0741665			0.7926	0.700763	0.632528	0.539971	0.585931	0.572921	7	13	30158000	0	72.643	Q9Y2P8;Q5VZU3;Q5VZU2;Q5VYW8	Q9Y2P8;Q5VZU3	RNA 3-terminal phosphate cyclase-like protein
RPL27A	-0.142292	1.27336	0.0791674			3.81896	3.66567	3.71017	3.56401	3.56265	3.64126	8	57	5229200000	0	156.82	P46776;E9PLL6;E9PJD9;E9PLX7	P46776;E9PLL6;E9PJD9	60S ribosomal protein L27a
UTP6	-0.142262	3.00319	0.0400833			0.201224	0.225997	0.213673	0.0417528	0.0840464	0.0883093	12	24	28644000	0	57.52	Q9NYH9	Q9NYH9	U3 small nucleolar RNA-associated protein 6 homolog
PINX1	-0.142237	2.40212	0.048174			1.86444	1.90591	1.8767	1.73095	1.71023	1.77916	6	16	156120000	0	25.593	Q96BK5;E5RGR1;E5RJG9;A0A0A6YYK5	Q96BK5	PIN2/TERF1-interacting telomerase inhibitor 1
TACC3	-0.141994	3.283	0.0371751			2.85983	2.88206	2.90633	2.73467	2.74017	2.74741	26	58	108690000	0	185.03	Q9Y6A5;A0A494BZT8;A0A087WUE2;E7EMT0;C9JA91;A0A494C117;H0Y8F2;F8WC55	Q9Y6A5;A0A494BZT8;A0A087WUE2	Transforming acidic coiled-coil-containing protein 3
SCCPDH	-0.141726	2.25298	0.0507996			0.252061	0.168254	0.205563	0.0502253	0.066678	0.0837965	9	28	38161000	0	54.322	Q8NBX0	Q8NBX0	Saccharopine dehydrogenase-like oxidoreductase
CLIC1	-0.141681	2.81236	0.0425578			3.90562	3.84279	3.87542	3.72668	3.73768	3.73443	18	142	2099900000	0	284.88	O00299	O00299	Chloride intracellular channel protein 1
SLC25A22	-0.141515	1.85935	0.0583422			-0.500392	-0.604302	-0.549126	-0.679734	-0.723691	-0.674939	4	8	36295000	0	31.63	Q9H936;E9PJH7;E9PQ36;K4DIB6;K4DIB3;K4DIB8;K4DIA8;E9PS95;A0A0D9SEI9;A0A0D9SFE1	Q9H936;E9PJH7	Mitochondrial glutamate carrier 1
ABCE1	-0.141479	1.97284	0.0557093			4.61609	4.61387	4.58564	4.41366	4.46102	4.51649	27	130	519290000	0	240.94	P61221;D6R9I9;D6RGF4	P61221;D6R9I9	ATP-binding cassette sub-family E member 1
NEK1	-0.141456	0.624616	0.156979			-2.4994	-2.74103	-2.76961	-2.89256	-2.83554	-2.7063	1	2	366030	0.00077773	3.2176	Q96PY6;H0Y8M6	Q96PY6;H0Y8M6	Serine/threonine-protein kinase Nek1
CHD2	-0.141444	3.4006	0.0365701			-2.97255	-2.95713	-2.94335	-3.08028	-3.11329	-3.10379	5	7	1479600	0	20.325	O14647;A0A1B0GTU9;A0A0D9SEP7;A0A1B0GU59;A0A0D9SGK0;B7Z3I4;A0A1B0GTM9	O14647;A0A1B0GTU9	Chromodomain-helicase-DNA-binding protein 2
ARHGEF1	-0.141368	3.41254	0.036538			1.9299	1.93777	1.90569	1.79996	1.77345	1.77585	14	40	37133000	0	49.015	Q92888;M0QZR4;M0QYC1;M0QYS3;M0QZH8;M0R2C7;M0R3H5	Q92888;M0QZR4;M0QYC1	Rho guanine nucleotide exchange factor 1
GAN	-0.141275	1.88056	0.0580129			-2.04505	-2.0464	-2.12874	-2.24281	-2.22122	-2.18	4	7	9153700	0	10.775	Q9H2C0;A0A3B3ITY2;A0A0S2Z5G5	Q9H2C0;A0A3B3ITY2;A0A0S2Z5G5	Gigaxonin
MEAF6	-0.141256	1.40359	0.0739814			-2.00624	-2.04148	-2.08478	-2.25405	-2.19008	-2.11213	3	6	59678000	0	22.145	Q9HAF1;B1AK63	Q9HAF1	Chromatin modification-related protein MEAF6
RGPD3;RGPD4	-0.141055	0.923525	0.108106			-4.89093	-4.99941	-4.88151	-5.14699	-5.1011	-4.94693	2	3	3381300	0.00033733	4.5077	A6NKT7;J3KNE0;Q7Z3J3;C9J6W1;C9J1W9;C9JF75	A6NKT7;J3KNE0;Q7Z3J3	RanBP2-like and GRIP domain-containing protein 3;RanBP2-like and GRIP domain-containing protein 4
RNASET2	-0.140973	1.68596	0.0641354			1.53384	1.45849	1.46935	1.39998	1.34179	1.297	6	16	52080000	0	24.942	O00584;D6RHI9;H0YAE9;D6REQ6;A0A087WZM2;J3QQ64;A0A087WWI1	O00584;D6RHI9;H0YAE9;D6REQ6;A0A087WZM2	Ribonuclease T2
TUBB8	-0.140955	1.09096	0.0938913			2.77657	2.67025	2.62939	2.50154	2.51713	2.63468	2	36	664800000	0	228.85	Q3ZCM7;A0A075B736;Q5SQY0	Q3ZCM7;A0A075B736;Q5SQY0	Tubulin beta-8 chain
HSPBP1	-0.140852	2.02509	0.0550831			2.32612	2.28189	2.24224	2.16204	2.15872	2.10693	15	59	109960000	0	108.35	Q9NZL4;K7EL16;K7EN20;K7ERT9;K7EKM6;K7EMM7	Q9NZL4	Hsp70-binding protein 1
SLK	-0.140698	2.41205	0.0492943			2.26956	2.26103	2.30393	2.11325	2.1233	2.17588	18	41	31303000	0	92.44	Q9H2G2;A0A5F9ZH68	Q9H2G2	STE20-like serine/threonine-protein kinase
MTG1	-0.140523	1.54159	0.068565			-2.79242	-2.75467	-2.89005	-2.93001	-2.9693	-2.95939	2	2	9187500	0.0020821	2.4002	Q9BT17;E7EVK2;U3KQ69	Q9BT17;E7EVK2;U3KQ69	Mitochondrial ribosome-associated GTPase 1;Mitochondrial GTPase 1
CPSF3L	-0.140495	2.63951	0.046067			-1.5514	-1.57415	-1.53005	-1.72358	-1.68128	-1.67222	7	9	6497500	0	18.119	Q5TA45;J3QRY6;C9IYS7;A0A087WYI0;Q96HV7;C9J979	Q5TA45;J3QRY6;C9IYS7;A0A087WYI0	Integrator complex subunit 11
CDK9	-0.14049	2.09233	0.0542094			0.815673	0.73668	0.732079	0.639422	0.608577	0.614963	7	17	39518000	0	25.613	P50750;X6RE90	P50750	Cyclin-dependent kinase 9
WAPAL	-0.14045	2.89894	0.0424092			1.35095	1.35359	1.36454	1.24262	1.22029	1.18482	15	33	10703000	0	116.96	Q7Z5K2;Q8WVX6;F6QZY1	Q7Z5K2	Wings apart-like protein homolog
ELOVL5	-0.140412	1.18124	0.0872185			-1.10553	-0.952779	-1.07891	-1.12842	-1.20046	-1.22957	2	3	14816000	0	27.255	Q9NYP7;A0A0A0MTI6	Q9NYP7;A0A0A0MTI6	Elongation of very long chain fatty acids protein 5;Elongation of very long chain fatty acids protein
USP4	-0.140379	0.79413	0.124472			-5.42531	-5.28783	-5.5176	-5.54984	-5.46962	-5.63242	3	5	1284100	0.00018355	6.4966	Q13107;H7C189	Q13107;H7C189	Ubiquitin carboxyl-terminal hydrolase 4;Ubiquitin carboxyl-terminal hydrolase
LTN1	-0.140377	1.92561	0.057692			1.56612	1.47884	1.49656	1.34675	1.3664	1.40724	10	20	6166500	0	42.615	O94822;H7BYG8;S4R3T2	O94822;H7BYG8	E3 ubiquitin-protein ligase listerin
DNAJC2	-0.140237	2.74929	0.0443828			3.11473	3.08901	3.08588	2.955	2.92821	2.9857	23	53	166820000	0	103.78	Q99543;H7C3L7;C9IZ83;F2Z3N9;F2Z3H0	Q99543	DnaJ homolog subfamily C member 2;DnaJ homolog subfamily C member 2, N-terminally processed
MRPS10	-0.140096	0.917706	0.109803			0.250337	0.241826	0.217072	0.110026	0.211156	-0.0322371	5	9	84577000	0	15.607	P82664	P82664	28S ribosomal protein S10, mitochondrial
LAS1L	-0.139853	2.37855	0.0501972			2.0775	2.04785	2.01803	1.88683	1.8966	1.94039	18	63	43488000	0	188.47	Q9Y4W2;A0A7I2V4E5;A0A7I2V3Q3;A0A7I2V3R6;A0A7I2V653;A0A7I2YQI7;A0A7I2V5R7;A0A7I2V4V0	Q9Y4W2;A0A7I2V4E5;A0A7I2V3Q3;A0A7I2V3R6;A0A7I2V653;A0A7I2YQI7;A0A7I2V5R7	Ribosomal biogenesis protein LAS1L
MCM7	-0.139777	1.98285	0.0568232			4.74896	4.6689	4.66949	4.54468	4.53693	4.5864	36	166	510190000	0	323.31	P33993;C9J8M6	P33993	DNA replication licensing factor MCM7
SMARCA5	-0.13974	1.99272	0.0564888			4.78535	4.71846	4.76995	4.59296	4.59784	4.66374	50	171	321690000	0	323.31	O60264	O60264	SWI/SNF-related matrix-associated actin-dependent regulator of chromatin subfamily A member 5
CPSF2	-0.139645	1.57045	0.0679362			1.7313	1.594	1.67156	1.50728	1.53171	1.53892	20	44	30210000	0	86.886	Q9P2I0;H0YJF4	Q9P2I0	Cleavage and polyadenylation specificity factor subunit 2
NHP2L1	-0.139469	1.54033	0.0695937			3.0783	2.95207	3.04807	2.87706	2.86293	2.92004	8	32	586620000	0	98.827	A0A3B3IUA2;B1AHD1;A0A3B3ISK4	A0A3B3IUA2;B1AHD1
USP10	-0.139297	2.23434	0.05239			3.34652	3.29903	3.31868	3.14182	3.1869	3.21762	18	68	85468000	0	192.11	Q14694;H3BQC6;J3KT19;H3BQP1;H3BNA1;H3BVF1;H3BNL0;Q68D90;H3BNS8	Q14694	Ubiquitin carboxyl-terminal hydrolase 10
METTL2A	-0.13924	1.63966	0.0657676			-1.1844	-1.12485	-1.08435	-1.22334	-1.27633	-1.31166	6	10	12576000	0	14.792	Q96IZ6	Q96IZ6	Methyltransferase-like protein 2A
WDR3	-0.139113	2.24732	0.052216			2.63403	2.63712	2.59132	2.43966	2.50439	2.50108	24	52	36015000	0	187.71	Q9UNX4;Q6PDA5	Q9UNX4	WD repeat-containing protein 3
LARS	-0.139045	2.17451	0.0538656			5.22947	5.18209	5.18628	5.03395	5.04222	5.10454	61	273	320410000	0	323.31	Q9P2J5;A0A6I8PIV1;A0A6I8PIT3;A0A6I8PRS0;A0A6I8PL42;B4DER1;A0A6I8PLB8;A0A6I8PS05;A0A6I8PLB3;A0A6I8PIP7;A0A6I8PTV8;A0A6I8PRU9;A0A6I8PRP1	Q9P2J5;A0A6I8PIV1;A0A6I8PIT3;A0A6I8PRS0;A0A6I8PL42;B4DER1;A0A6I8PLB8;A0A6I8PS05;A0A6I8PLB3;A0A6I8PIP7;A0A6I8PTV8	Leucine--tRNA ligase, cytoplasmic
DNAAF5	-0.138901	3.82318	0.0361161			2.16193	2.14103	2.13709	1.99998	2.02009	2.00327	26	67	70614000	0	153.08	Q86Y56;H0Y650;E9PGY2;H7C3B1	Q86Y56;H0Y650;E9PGY2	Dynein assembly factor 5, axonemal
SCO1	-0.138839	2.71254	0.0465729			2.495	2.44801	2.46055	2.30363	2.3472	2.3362	6	14	86414000	0	16.871	O75880;J3QL56	O75880;J3QL56	Protein SCO1 homolog, mitochondrial
ATP5J2-PTCD1;PTCD1	-0.138778	0.534983	0.189278			1.41047	1.05136	1.10873	1.03353	1.018	1.10268	8	20	31974000	0	45.187	G3V325;O75127;C9JJT5;C9JU26;C9JGL8;C9JQN9	G3V325;O75127;C9JJT5	Pentatricopeptide repeat-containing protein 1, mitochondrial
PPIL3	-0.138659	1.06219	0.0987719			1.09239	1.26043	1.0756	0.971017	1.01622	1.02521	7	12	48641000	0	26.528	Q9H2H8;B8ZZ77;H7BZ14;C9K058;F8WC82;C9J4N2	Q9H2H8;B8ZZ77;H7BZ14;C9K058	Peptidyl-prolyl cis-trans isomerase-like 3;Peptidyl-prolyl cis-trans isomerase
YY2	-0.13864	3.49774	0.0383402			-0.335431	-0.354344	-0.331444	-0.498376	-0.468907	-0.469855	1	4	12389000	0.00063101	3.4482	O15391	O15391	Transcription factor YY2
RRP7A	-0.138516	3.99171	0.0357362			0.9749	0.967816	0.951546	0.82001	0.821101	0.837602	8	17	54786000	0	64.89	Q9Y3A4;Q9NSQ0	Q9Y3A4	Ribosomal RNA-processing protein 7 homolog A
LSM7	-0.138422	1.93432	0.0585443			-0.933469	-1.00351	-1.03629	-1.14403	-1.12885	-1.11566	2	16	217960000	0.00017541	5.3825	Q9UK45;A0A087X2I5	Q9UK45;A0A087X2I5	U6 snRNA-associated Sm-like protein LSm7
SBDS	-0.138132	2.66893	0.0478124			3.38052	3.35189	3.34967	3.20538	3.20591	3.25638	16	45	288280000	0	75.42	Q9Y3A5;A0A087X020;F8WE72	Q9Y3A5;A0A087X020	Ribosome maturation protein SBDS
OXA1L	-0.1381	1.99746	0.0578167			2.28721	2.27128	2.22955	2.13035	2.07931	2.16408	9	24	165240000	0	26.687	Q15070;A0A087X0L7;J3KNA0;E7EVY0;C9JC63	Q15070;A0A087X0L7;J3KNA0;E7EVY0	Mitochondrial inner membrane protein OXA1L
POLR3F	-0.138056	1.72089	0.0648706			-0.70342	-0.722781	-0.700232	-0.912364	-0.838248	-0.789989	4	4	7998100	0	14.424	Q9H1D9	Q9H1D9	DNA-directed RNA polymerase III subunit RPC6
TOMM20	-0.138006	0.741059	0.135608			-3.009	-2.83393	-2.7761	-2.94087	-3.10524	-2.98693	2	6	211510000	0.00017794	5.7059	Q15388	Q15388	Mitochondrial import receptor subunit TOM20 homolog
HM13	-0.137934	3.04603	0.0427884			1.25815	1.24398	1.27001	1.11401	1.14532	1.099	4	20	109090000	0	34.735	Q8TCT9;A0A3B3IUB5;A0A075B6F6;A0A0S2Z6F0;A0A3B3IT72;A0A0C4DGU3	Q8TCT9;A0A3B3IUB5;A0A075B6F6;A0A0S2Z6F0;A0A3B3IT72	Minor histocompatibility antigen H13
PLIN2	-0.137912	2.11976	0.0554969			-1.27286	-1.22738	-1.20309	-1.38102	-1.39946	-1.33657	5	5	8481600	0	20.185	Q99541;Q5SYF3;Q5SYF5;Q5SYF4	Q99541	Perilipin-2
ESF1	-0.137867	2.22057	0.0538995			2.42104	2.4168	2.47646	2.28791	2.2782	2.33459	17	27	38127000	0	53.667	Q9H501;A0A087WX71	Q9H501	ESF1 homolog
DDT;DDTL	-0.137773	1.51353	0.0719314			2.95874	2.87867	2.83948	2.76112	2.79101	2.71144	8	49	1037500000	0	82.988	P30046;A6NHG4;J3KQ18;B5MC82;H7C342	P30046;A6NHG4;J3KQ18;B5MC82	D-dopachrome decarboxylase;D-dopachrome decarboxylase-like protein
TIGAR	-0.13773	1.98112	0.0584915			1.55109	1.48145	1.51389	1.33443	1.38794	1.41086	9	26	92992000	0	61.063	Q9NQ88;A0A0U1RQD1	Q9NQ88;A0A0U1RQD1	Fructose-2,6-bisphosphatase TIGAR
TSTA3	-0.137699	1.95112	0.0586321			-0.21185	-0.275838	-0.297066	-0.426217	-0.404592	-0.367043	5	11	33476000	0	17.506	Q13630;E9PKL9;E9PLH9;E9PP14;A0A0J9YX13;E9PP60	Q13630;E9PKL9;E9PLH9;E9PP14;A0A0J9YX13	GDP-L-fucose synthase
INPP4A	-0.13761	2.36451	0.0513756			-1.43278	-1.41062	-1.3829	-1.51128	-1.55279	-1.57507	6	8	3669400	0	18.7	Q96PE3;B8ZZB2	Q96PE3;B8ZZB2	Type I inositol 3,4-bisphosphate 4-phosphatase
SCLY	-0.137392	1.81821	0.0631243			-0.0907011	-0.163352	-0.162235	-0.317492	-0.275512	-0.235461	8	15	23232000	0	28.789	Q96I15;A0A0A0MQU4;H7C3V9;H7C277;H7C1N7;C9JNL5;H7C4A1;F8WCL3;F8WBU3;H7C2M1	Q96I15;A0A0A0MQU4;H7C3V9;H7C277	Selenocysteine lyase
RQCD1	-0.137309	2.17326	0.0548523			0.883813	0.798453	0.854134	0.723886	0.692351	0.708236	8	26	59576000	0	47.201	Q92600;F8WBZ6	Q92600	Cell differentiation protein RCD1 homolog
GNPDA2	-0.137209	1.34245	0.0802871			-2.28399	-2.30736	-2.4	-2.47065	-2.41064	-2.5217	3	3	4981300	0	18.655	Q8TDQ7	Q8TDQ7	Glucosamine-6-phosphate isomerase 2
MRPS26	-0.137179	3.14435	0.042386			0.936755	0.952336	0.911398	0.794053	0.811931	0.782968	7	16	75475000	0	22.357	Q9BYN8	Q9BYN8	28S ribosomal protein S26, mitochondrial
SP1	-0.137118	1.03551	0.102522			0.971322	1.15898	1.06907	0.963666	0.868487	0.955873	10	26	96593000	0	88.149	P08047;H3BUU5;H3BVI2	P08047	Transcription factor Sp1
KIAA1671	-0.137093	1.82644	0.0630685			0.196683	0.269959	0.271029	0.139598	0.0645113	0.122283	10	15	4623300	0	27.202	Q9BY89;A0A1B0GVJ7	Q9BY89	Uncharacterized protein KIAA1671
JUP	-0.137064	1.67787	0.0665931			3.1347	3.18122	3.0571	2.98121	2.97701	3.00361	21	66	86147000	0	162.29	P14923;C9JTX4;C9J826;C9JK18;C9JKY1;C9JPI2;K7ERP3	P14923	Junction plakoglobin
SNX27	-0.136999	2.34416	0.0521904			1.20725	1.24387	1.20266	1.11104	1.04326	1.08847	9	35	29912000	0	57.806	Q96L92;A0A2R8Y8A7;A0A2R8Y871;A0A5H1ZRP6;A0A2R8Y3S6;H7C603	Q96L92;A0A2R8Y8A7	Sorting nexin-27
ELAC2	-0.13682	2.07401	0.0572078			2.98445	2.89953	2.9332	2.8004	2.77925	2.82706	29	101	95121000	0	220.17	Q9BQ52;G5E9D5;E7ES68;H7C2I4;V9GYS7;V9GZ72;J3QRS2;V9GYU5;J3QL08;J3QLK4	Q9BQ52;G5E9D5;E7ES68	Zinc phosphodiesterase ELAC protein 2
OGFOD1	-0.136717	2.7141	0.0479481			2.13464	2.11633	2.08689	1.96746	2.001	1.95924	19	46	111000000	0	86.035	Q8N543;A0A0A0MTR2;H3BR79;H3BUA6;H3BR02;H3BP48	Q8N543;A0A0A0MTR2;H3BR79;H3BUA6	Prolyl 3-hydroxylase OGFOD1
GOPC	-0.136702	1.2001	0.0893653			0.711133	0.882657	0.755436	0.669431	0.618346	0.651343	11	21	47685000	0	45.955	Q9HD26;F5H1Y4;A0A0J9YVX5	Q9HD26;F5H1Y4	Golgi-associated PDZ and coiled-coil motif-containing protein
PIP4K2A	-0.136701	2.5965	0.0495906			0.942668	0.896111	0.923765	0.755906	0.788812	0.807725	7	12	46387000	0	43.422	P48426;H7BXS3;S4R320	P48426	Phosphatidylinositol 5-phosphate 4-kinase type-2 alpha
RBM27	-0.136641	4.15228	0.0361283			1.13912	1.14813	1.12757	1.00937	0.991208	1.00432	10	24	33807000	0	57.185	Q9P2N5;U3KPZ7	Q9P2N5;U3KPZ7	RNA-binding protein 27
SMC1A	-0.136598	2.53233	0.0503984			4.56931	4.58691	4.60985	4.42547	4.44561	4.48518	54	189	207710000	0	323.31	Q14683;G8JLG1;A0A6Q8PHC3;V9GY57;V9GYN9	Q14683;G8JLG1;A0A6Q8PHC3	Structural maintenance of chromosomes protein 1A;Structural maintenance of chromosomes protein
TANGO6	-0.136492	0.376432	0.286187			-4.93965	-4.51015	-4.95703	-5.00937	-4.94353	-4.8634	1	2	271190	0.00017665	5.5311	Q9C0B7	Q9C0B7	Transport and Golgi organization protein 6 homolog
LTV1	-0.136242	2.87492	0.0468786			0.579864	0.52381	0.536755	0.406642	0.411748	0.413314	9	21	65492000	0	32.756	Q96GA3;A0A075B6Q4	Q96GA3	Protein LTV1 homolog
SUOX	-0.136151	1.00234	0.105668			-4.85868	-4.86617	-4.81714	-5.06054	-5.0288	-4.8611	2	3	1061500	0	15.534	P51687	P51687	Sulfite oxidase, mitochondrial
SYPL1	-0.136007	0.723676	0.140898			-4.03328	-4.13228	-4.13262	-4.26259	-4.08632	-4.3573	1	1	1316200	0.00076852	2.9953	C9JYN0;A0A0U1RQT9	C9JYN0;A0A0U1RQT9
MRPS6	-0.135983	1.97311	0.0598771			1.0492	1.12855	1.10235	0.944402	0.994721	0.933032	4	8	131710000	0	18.013	P82932	P82932	28S ribosomal protein S6, mitochondrial
HYOU1	-0.135954	2.06273	0.0580802			4.3617	4.34712	4.31014	4.16986	4.1916	4.24965	42	172	325420000	0	297.68	Q9Y4L1;A0A087X054	Q9Y4L1;A0A087X054	Hypoxia up-regulated protein 1
PCBP2	-0.135887	1.8117	0.0644946			1.40273	1.33622	1.3085	1.21607	1.24379	1.17992	1	8	132070000	0.0001857	6.8192	F8VRH0	F8VRH0
AGTPBP1	-0.135828	2.05296	0.0585184			-4.59061	-4.52334	-4.527	-4.67622	-4.71726	-4.65495	6	8	2881800	0	24.521	Q9UPW5;J3KNS1	Q9UPW5;J3KNS1	Cytosolic carboxypeptidase 1
EPB41L2	-0.135817	4.44331	0.0356178			2.93089	2.93577	2.93001	2.78376	2.80007	2.8054	32	72	110640000	0	239.15	E9PHY5;E9PK52;E9PII3;A0A2R8Y5B3;E9PQD2;E9PRG1;E9PIG0;E9PQN0;E9PJP4;E9PPC9	E9PHY5;E9PK52;E9PII3;A0A2R8Y5B3
SLC27A1	-0.135603	1.606	0.0708149			-2.56877	-2.66995	-2.67627	-2.79845	-2.74168	-2.78168	1	2	2658500	0.00062637	3.3295	Q6PCB7	Q6PCB7	Long-chain fatty acid transport protein 1
GEMIN5	-0.135537	2.89158	0.047221			3.12823	3.16145	3.12786	2.97869	3.0133	3.01895	44	108	96286000	0	323.31	Q8TEQ6	Q8TEQ6	Gem-associated protein 5
POLR2L	-0.135494	1.4296	0.0771951			-0.243724	-0.369256	-0.308706	-0.490548	-0.432075	-0.405545	4	10	189380000	0	21.219	P62875	P62875	DNA-directed RNA polymerases I, II, and III subunit RPABC5
NCAPD2	-0.135449	1.70729	0.0670642			4.29435	4.19427	4.25389	4.07001	4.12932	4.13683	46	172	190660000	0	323.31	Q15021;E7EN77;F5GZK7;F5H431;REV__Q02790	Q15021;E7EN77	Condensin complex subunit 1
ATAD3A	-0.135275	2.58228	0.0507602			2.74618	2.70339	2.71836	2.56378	2.58065	2.61768	11	38	150090000	0	56.173	Q9NVI7;Q5SV16	Q9NVI7	ATPase family AAA domain-containing protein 3A
LEO1	-0.135112	2.07687	0.0585369			0.914723	0.850766	0.902203	0.726935	0.742583	0.792836	9	28	27322000	0	37.07	Q8WVC0	Q8WVC0	RNA polymerase-associated protein LEO1
CHUK	-0.135075	2.18029	0.0563734			-0.95975	-1.01406	-1.04866	-1.13813	-1.14876	-1.14081	4	5	2366200	0	13.686	O15111	O15111	Inhibitor of nuclear factor kappa-B kinase subunit alpha
SAP30BP	-0.135007	2.13335	0.0576379			-0.527654	-0.605605	-0.564732	-0.674632	-0.703095	-0.725284	5	12	30102000	0	49.838	Q9UHR5;J3QQJ0;X6R3T8;J3QLH3;J3QLM2;J3KS14;J3KRR6;F5H478;J3KRU5	Q9UHR5;J3QQJ0;X6R3T8;J3QLH3	SAP30-binding protein
FBXL12	-0.134983	0.382628	0.284077			-2.77673	-2.37524	-2.81875	-2.72903	-2.76748	-2.87916	2	4	9501600	0.00019029	7.4159	Q9NXK8	Q9NXK8	F-box/LRR-repeat protein 12
MCM8	-0.134858	1.05521	0.103187			-4.01947	-4.08512	-4.04808	-4.29461	-4.10222	-4.16041	3	4	2682000	0.0003391	4.6252	Q9UJA3;A0A494C100	Q9UJA3;A0A494C100	DNA helicase MCM8
DPPA4	-0.134651	2.78236	0.0490613			-0.440642	-0.408311	-0.385101	-0.536178	-0.540708	-0.561122	5	14	48858000	0	31.915	Q7L190;C9J7A7	Q7L190	Developmental pluripotency-associated protein 4
AUP1	-0.134543	2.72334	0.0496962			0.477843	0.498197	0.450226	0.317489	0.346709	0.358438	6	18	50593000	0	54.303	Q9Y679	Q9Y679	Ancient ubiquitous protein 1
TWISTNB	-0.134495	1.58319	0.0725817			-0.19834	-0.132487	-0.147495	-0.230407	-0.344337	-0.307065	5	15	30640000	0	36.246	Q3B726	Q3B726	DNA-directed RNA polymerase I subunit RPA43
MKLN1	-0.134353	1.71366	0.0678607			0.789212	0.732297	0.800394	0.615912	0.606488	0.696443	13	25	17675000	0	53.225	Q9UL63;C9J7E8;F8WEY7	Q9UL63;C9J7E8	Muskelin
WDR18	-0.13435	2.09097	0.0586514			2.62583	2.54781	2.56764	2.41832	2.46655	2.45337	12	39	160930000	0	56.574	Q9BV38;U3KQC1;A0A0A0MQU0;K7EIR0;K7EML4;A0A087X237;K7EKX5;U3KQK3	Q9BV38;U3KQC1;A0A0A0MQU0;K7EIR0	WD repeat-containing protein 18
PNKP	-0.134315	0.664317	0.156813			-4.6845	-4.59789	-4.60821	-4.9095	-4.77682	-4.60722	2	2	1405500	0.00018212	6.256	Q96T60;A0A0D9SFL2;M0QYH2;M0QX49;A0A1B0GU66;A0A0D9SEV0;M0R000;M0QYI1;M0R3C8	Q96T60;A0A0D9SFL2;M0QYH2;M0QX49;A0A1B0GU66;A0A0D9SEV0;M0R000;M0QYI1;M0R3C8	Bifunctional polynucleotide phosphatase/kinase;Polynucleotide 3-phosphatase;Polynucleotide 5-hydroxyl-kinase
NUP155	-0.133958	2.7438	0.0498826			3.92359	3.93828	3.90479	3.75803	3.7986	3.80817	32	109	133890000	0	323.31	O75694;E9PF10;D6RA13	O75694;E9PF10	Nuclear pore complex protein Nup155
NOP14	-0.133856	2.47147	0.0528608			2.37269	2.36825	2.38915	2.21465	2.23112	2.28276	20	57	90403000	0	111.08	P78316;E9PFK5	P78316;E9PFK5	Nucleolar protein 14
SPINT2	-0.133842	0.940542	0.114238			-4.16548	-4.07896	-4.1617	-4.14869	-4.33094	-4.32804	2	2	1972100	0.00017674	5.5454	O43291;K7EM91;K7ES27	O43291;K7EM91;K7ES27	Kunitz-type protease inhibitor 2
CEP135	-0.133832	0.498977	0.213456			-5.383	-5.33117	-5.44356	-5.72245	-5.50312	-5.33366	3	4	925930	0.00019581	8.1994	Q66GS9	Q66GS9	Centrosomal protein of 135 kDa
SLC35F1	-0.133752	0.285398	0.38209			-5.62912	-5.06447	-5.41364	-5.31898	-5.56855	-5.62095	1	1	580360	0.0001922	7.6903	Q5T1Q4	Q5T1Q4	Solute carrier family 35 member F1
RASSF7	-0.133678	0.555902	0.189405			-2.02249	-1.74376	-2.03296	-1.96925	-2.10911	-2.12188	6	12	13193000	0	12.824	Q02833;A0A0G2JLR5;A0A0G2JMW4;H0YEI0;E9PM39;F8W7Q0;A0A0J9YYE4	Q02833;A0A0G2JLR5;A0A0G2JMW4;H0YEI0	Ras association domain-containing protein 7
NUDCD1	-0.133603	1.82321	0.0652142			0.958596	0.916749	0.931746	0.756982	0.859744	0.789556	9	31	30746000	0	62.686	Q96RS6;A0A7I2V457;E5RGX7;A0A7I2V4C4	Q96RS6;A0A7I2V457	NudC domain-containing protein 1
MDN1	-0.133598	3.29839	0.0439178			3.26156	3.22494	3.24688	3.10278	3.10408	3.12573	71	142	15714000	0	301.18	Q9NU22;Q5T795;M0QXR3;REV__J3KSB5;REV__P21359	Q9NU22	Midasin
RPL10A	-0.133524	1.69873	0.0694433			5.52308	5.422	5.44116	5.30838	5.31368	5.36361	14	164	7558900000	0	166.93	P62906	P62906	60S ribosomal protein L10a
R3HDM1	-0.133484	2.53368	0.0521807			-1.43082	-1.47859	-1.46696	-1.6181	-1.59172	-1.567	4	11	7301800	0	14.31	Q15032;H7C207;H7C2F9	Q15032;H7C207	R3H domain-containing protein 1
RPL24	-0.133307	1.02676	0.106922			4.44614	4.28269	4.38664	4.18354	4.22086	4.31115	6	62	3333500000	0	70.299	P83731;C9JXB8;C9JNW5	P83731;C9JXB8;C9JNW5	60S ribosomal protein L24
RPL12	-0.133183	1.87388	0.0648145			4.21355	4.12257	4.1174	4.02099	4.00996	4.02303	8	112	7422900000	0	238.03	P30050	P30050	60S ribosomal protein L12
DHX37	-0.133166	1.24145	0.0906657			0.792771	0.670661	0.732199	0.554643	0.571483	0.670009	12	24	13585000	0	52.754	Q8IY37;F5H3Y4	Q8IY37;F5H3Y4	Probable ATP-dependent RNA helicase DHX37
IPO4	-0.133067	2.16051	0.058542			2.60862	2.54901	2.52843	2.43516	2.40952	2.44219	25	84	84351000	0	175	Q8TEX9;H0YN14;H0YMR4;H0YN07;H0YLV0;H0YL92;H0YK93;H0YKG5	Q8TEX9;H0YN14	Importin-4
	-0.132763	2.88695	0.049373			4.26136	4.23744	4.27724	4.12305	4.10711	4.1476	51	174	189550000	0	232.33	A0A7I2V490;A0A7I2V5F1;A0A7I2V311;A0A7I2V5F6;A0A7I2V2G5;K7EJL0;K7EMU8;K7ENQ6;A0A7I2V3F8;K7EIZ6;K7EP77;K7ERQ1;K7ELB1	A0A7I2V490;A0A7I2V5F1;A0A7I2V311;A0A7I2V5F6
PAIP1	-0.132724	1.0384	0.106335			2.88823	2.97737	2.82454	2.75071	2.83981	2.70146	12	35	258320000	0	54.635	Q9H074;H0YA44	Q9H074	Polyadenylate-binding protein-interacting protein 1
NDUFAB1	-0.132722	1.1705	0.0971625			1.00279	1.06296	0.94602	0.941081	0.874286	0.798244	5	10	107440000	0	11.431	O14561;H3BNK3;I3L505	O14561;H3BNK3	Acyl carrier protein, mitochondrial;Acyl carrier protein
LUC7L3	-0.132716	2.23924	0.0576071			2.63451	2.56186	2.61106	2.45037	2.46651	2.49242	13	54	214410000	0	299.55	O95232;J3KPP4;D6RDI2;C9JL41;D6RHH0;H7C5U7;U3KQT3;E7EN55;H0YA81	O95232;J3KPP4	Luc7-like protein 3
NOLC1	-0.132695	0.604616	0.173659			-1.62703	-1.87845	-1.84557	-1.94382	-2.00151	-1.8038	1	8	109070000	0	41.869	S4R341	S4R341
NARS	-0.132627	1.75784	0.0683052			4.5619	4.48671	4.52334	4.35876	4.37231	4.44301	25	132	610590000	0	294.6	O43776;K7EIU7;K7EQ35;K7EJ19;K7EPK2;K7EMQ6	O43776	Asparagine--tRNA ligase, cytoplasmic
KCTD3	-0.132393	1.65572	0.0720785			-0.547053	-0.501307	-0.46652	-0.599685	-0.620303	-0.692071	3	4	3043100	0	9.5751	Q9Y597;Q8TBC3;M0R204;H0Y5P8;H0Y566;M0QYB1;M0R0E3;M0R0S2;M0QZF4;M0R0S1;M0R2P6	Q9Y597	BTB/POZ domain-containing protein KCTD3
TRAPPC3	-0.132366	1.82894	0.0661767			0.442792	0.413545	0.472757	0.30391	0.361083	0.267001	5	9	33651000	0	12.999	O43617;A0A087WWM0;A6NKE1;A0A087WYS5	O43617;A0A087WWM0;A6NKE1	Trafficking protein particle complex subunit 3
AATF	-0.132349	2.36519	0.0555747			1.81924	1.78652	1.78111	1.63812	1.65044	1.70127	15	39	72302000	0	83.034	Q9NY61;A0A087WWS8;A0A087WTH8;A0A087WW41	Q9NY61	Protein AATF
SPAG5	-0.132239	3.19188	0.0469352			2.18752	2.20228	2.18497	2.06028	2.0371	2.08067	20	43	29378000	0	103.44	Q96R06;K7ELC8;J3KTQ0;K7ELG0;F5GZT2	Q96R06	Sperm-associated antigen 5
CAPZB	-0.13218	0.939297	0.115751			-3.11737	-3.00405	-3.21426	-3.22592	-3.2941	-3.2122	1	12	91046000	0	33.524	P47756;B1AK87;B1AK85;A0A6I8PRV6;A0A6I8PIN8	P47756;B1AK87;B1AK85	F-actin-capping protein subunit beta
PSAP	-0.131953	0.870946	0.123869			-2.11398	-2.03009	-2.07162	-2.09363	-2.19537	-2.32255	4	8	4632200	0.00019944	8.6357	P07602;Q5BJH1;C9JIZ6	P07602;Q5BJH1;C9JIZ6	Prosaposin;Saposin-A;Saposin-B-Val;Saposin-B;Saposin-C;Saposin-D
MED19	-0.131945	0.253155	0.42616			-5.40549	-4.94011	-5.61584	-5.56079	-5.39701	-5.39946	2	2	412400	0.00017584	5.4382	A0JLT2;J3KR33	A0JLT2;J3KR33	Mediator of RNA polymerase II transcription subunit 19
EXOSC1	-0.131906	1.51994	0.0771318			-0.233846	-0.344785	-0.280058	-0.464801	-0.385726	-0.403878	4	6	62348000	0	10.352	Q9Y3B2;B1AMU7;B1AMU4;R4GNH9;R4GMQ7;B1AMU3	Q9Y3B2;B1AMU7;B1AMU4;R4GNH9;R4GMQ7;B1AMU3	Exosome complex component CSL4
DCPS	-0.131889	1.9554	0.0642216			1.2132	1.19708	1.14046	1.08636	1.01848	1.05023	12	33	98296000	0	62.105	Q96C86;A0A3B3ITF0	Q96C86;A0A3B3ITF0	m7GpppX diphosphatase
SUN1	-0.131856	2.45093	0.0547926			-0.34497	-0.412349	-0.392965	-0.504203	-0.529912	-0.511737	7	10	7315100	0	27.887	O94901;E9PHI4;H0Y6N5;H0Y742;H7C2K3;C9JS54;C9JJU6;C9K051;H7C019;C9JK55;C9JR15	O94901;E9PHI4;H0Y6N5;H0Y742;H7C2K3	SUN domain-containing protein 1
SYNCRIP	-0.131747	1.7053	0.0707813			5.02705	4.96828	5.00858	4.81661	4.87014	4.92192	24	214	1301100000	0	278.42	O60506;A0A7I2V309;A0A7I2V2F2	O60506;A0A7I2V309;A0A7I2V2F2	Heterogeneous nuclear ribonucleoprotein Q
NOP2	-0.131527	2.91368	0.0499327			4.36236	4.32437	4.35513	4.21156	4.19897	4.23674	27	112	330300000	0	227.96	P46087;F5H5X6;F5GYR3;F5GWB7;F5H709;F5H359;F5H8G6	P46087	Probable 28S rRNA (cytosine(4447)-C(5))-methyltransferase
PCGF5	-0.131481	1.55613	0.0761256			-4.05583	-4.12701	-4.18123	-4.23004	-4.2782	-4.25027	2	3	4917300	0.00018904	7.3028	Q86SE9	Q86SE9	Polycomb group RING finger protein 5
WDR62	-0.131337	0.983101	0.113217			-2.25961	-2.30184	-2.2682	-2.52353	-2.38522	-2.31491	2	3	433200	0.0014997	2.558	O43379;H7C3R4	O43379;H7C3R4	WD repeat-containing protein 62
WIPF3	-0.131308	1.52252	0.0774608			-0.789155	-0.86382	-0.834311	-1.02505	-0.942584	-0.913573	6	9	8980000	0	17.347	A6NGB9;A0A0A0MSG0	A6NGB9;A0A0A0MSG0	WAS/WASL-interacting protein family member 3
DAZAP1	-0.13126	1.99692	0.064079			2.58114	2.60581	2.51794	2.44004	2.41586	2.45522	12	71	996850000	0	106.85	K7EK33;Q96EP5;K7EQ55;K7EQ02	K7EK33;Q96EP5;K7EQ55;K7EQ02	DAZ-associated protein 1
NAA15	-0.131218	1.90536	0.0651585			-2.62345	-2.72443	-2.65433	-2.78889	-2.79927	-2.80771	1	1	485930	0.00076652	2.9568	A0A0B4J1W3	A0A0B4J1W3
KARS	-0.131173	2.13742	0.0607196			4.53699	4.52578	4.56175	4.37639	4.39849	4.45612	31	145	662640000	0	267.65	Q15046;H3BVA8;J3KRL2;H3BPV7;H3BRC9	Q15046	Lysine--tRNA ligase
SKA2	-0.130884	0.885244	0.123382			-3.22865	-3.45481	-3.2894	-3.47021	-3.46679	-3.42852	1	1	6195300	0.0006484	3.7955	Q8WVK7;J3QS74;J3KRZ0;J3KSP0	Q8WVK7;J3QS74;J3KRZ0;J3KSP0	Spindle and kinetochore-associated protein 2
ANKZF1	-0.130847	1.91714	0.0651029			1.12483	1.03676	1.06101	0.920896	0.938468	0.970691	10	15	9514000	0	29.77	Q9H8Y5;B8ZZS4;C9JQZ3;C9K022	Q9H8Y5;B8ZZS4	Ankyrin repeat and zinc finger domain-containing protein 1
POLR2E	-0.130831	3.54964	0.0444067			1.75988	1.7742	1.74377	1.63304	1.63678	1.61554	11	40	348550000	0	96.589	P19388;A0A087WVZ9;A0A0A0MQR7;A0A087WWX0;A0A087WVN5	P19388;A0A087WVZ9;A0A0A0MQR7;A0A087WWX0	DNA-directed RNA polymerases I, II, and III subunit RPABC1
DNTTIP1	-0.130785	1.50025	0.0794883			-0.717649	-0.800187	-0.796225	-0.948714	-0.91182	-0.84588	4	9	14006000	0	33.293	Q9H147;H0Y501;H7C1M5;F2Z2A4;H7C1J2	Q9H147;H0Y501;H7C1M5;F2Z2A4;H7C1J2	Deoxynucleotidyltransferase terminal-interacting protein 1
FAM3C	-0.13058	1.31533	0.0894014			2.17831	2.05042	2.14422	1.94305	2.00599	2.03217	7	20	130480000	0	38.281	Q92520;C9JP35;C9JMN4	Q92520	Protein FAM3C
MCAT	-0.130523	1.50612	0.0794572			1.10299	1.10122	0.993969	0.946431	0.901258	0.958924	10	24	47692000	0	55.209	Q8IVS2	Q8IVS2	Malonyl-CoA-acyl carrier protein transacylase, mitochondrial
QRSL1	-0.130336	0.65101	0.165391			-0.471124	-0.342677	-0.639952	-0.639421	-0.646331	-0.559011	8	18	9870300	0	22.414	Q9H0R6;X6R772	Q9H0R6;X6R772	Glutamyl-tRNA(Gln) amidotransferase subunit A, mitochondrial
TAF4	-0.130159	2.21196	0.0600505			-0.400203	-0.481744	-0.419374	-0.563901	-0.564151	-0.563746	2	4	1706900	0.00034777	5.1439	O00268;A0A0G2JRY5;V9GY03	O00268;A0A0G2JRY5;V9GY03	Transcription initiation factor TFIID subunit 4
NDUFA11	-0.129995	1.6307	0.0748951			1.8445	1.72448	1.78957	1.63503	1.67269	1.66084	4	14	84209000	0	15.562	Q86Y39;K7EQ77;K7EK78;K7EP35;K7EMT4	Q86Y39;K7EQ77;K7EK78;K7EP35;K7EMT4	NADH dehydrogenase [ubiquinone] 1 alpha subcomplex subunit 11
KIF3B	-0.129914	1.32225	0.0895354			0.403686	0.48178	0.518766	0.377894	0.276927	0.35967	8	21	12466000	0	27.833	O15066	O15066	Kinesin-like protein KIF3B;Kinesin-like protein KIF3B, N-terminally processed
CD97	-0.129887	0.932934	0.119861			0.967738	1.13542	1.05937	0.962855	0.972409	0.837602	5	16	13616000	0	24.949	P48960	P48960	CD97 antigen;CD97 antigen subunit alpha;CD97 antigen subunit beta
CD2AP	-0.129843	2.47705	0.0560848			3.06752	3.03112	3.06597	2.91903	2.899	2.95705	17	38	57555000	0	71.873	Q9Y5K6	Q9Y5K6	CD2-associated protein
YTHDF2	-0.129745	2.35287	0.0580748			3.38433	3.43022	3.41645	3.25861	3.26725	3.31592	17	58	229030000	0	128.5	Q9Y5A9;S4R3J8;S4R3V3	Q9Y5A9	YTH domain-containing family protein 2
RBM15	-0.129684	2.02284	0.0645271			1.14804	1.11483	1.16821	0.975839	1.01096	1.05523	19	42	25398000	0	87.668	Q96T37;A0A499FJY3;A0A087WWP4;A0A494C001	Q96T37;A0A499FJY3;A0A087WWP4;A0A494C001	Putative RNA-binding protein 15
CLNS1A	-0.129652	1.83001	0.0692816			2.22133	2.27842	2.26401	2.15621	2.14641	2.07218	8	57	755980000	0	240.28	P54105;E9PMI6;J3KN38;E9PJF4;E9PQ83	P54105;E9PMI6;J3KN38;E9PJF4	Methylosome subunit pICln
RTTN	-0.129459	0.886042	0.125345			-0.781987	-1.00747	-0.899809	-1.04233	-1.04901	-0.98631	1	3	13361000	0.0083202	1.8233	Q86VV8;J3KTD2;A0A1W2PQI7	Q86VV8;J3KTD2;A0A1W2PQI7	Rotatin
PGP	-0.12934	1.70877	0.0737289			1.70263	1.62201	1.62726	1.49102	1.50808	1.56478	6	15	111880000	0	28.664	A6NDG6;H3BV17	A6NDG6	Phosphoglycolate phosphatase
ZBTB48	-0.129251	0.419324	0.266857			-7.2916	-7.39118	-7.35163	-7.68195	-7.24041	-7.4998	1	1	54257	0.000491	3.9389	P10074	P10074	Zinc finger and BTB domain-containing protein 48
APEX1	-0.129146	3.04258	0.0503473			4.15642	4.14126	4.12652	4.00774	3.99445	4.03457	23	97	1105200000	0	234.87	P27695;G3V5Q1;G3V3M6;A0A0C4DGK8;G3V3C7;H7C4A8;G3V5M0;G3V359;G3V5D9;G3V3Y6	P27695;G3V5Q1;G3V3M6;A0A0C4DGK8;G3V3C7;H7C4A8	DNA-(apurinic or apyrimidinic site) lyase;DNA-(apurinic or apyrimidinic site) lyase, mitochondrial
HMMR	-0.129141	3.76852	0.0444545			3.57004	3.55843	3.55738	3.4196	3.42986	3.44897	24	68	100400000	0	178.68	O75330;E5RIH2;E5RI30	O75330	Hyaluronan mediated motility receptor
CHD7	-0.129125	2.13065	0.0630954			0.270871	0.353021	0.311037	0.202209	0.169639	0.175706	11	21	4094500	0	27.959	Q9P2D1	Q9P2D1	Chromodomain-helicase-DNA-binding protein 7
RCC1	-0.128948	3.24038	0.0493045			4.47119	4.46231	4.4345	4.31433	4.3293	4.33752	19	115	691150000	0	323.31	P18754;C9JW69;C9JRH2;C9J3R0;C9JMJ4;C9JQZ4;M0R1Q8	P18754;C9JW69;C9JRH2;C9J3R0;C9JMJ4;C9JQZ4	Regulator of chromosome condensation
MMADHC	-0.128893	1.44917	0.0841134			-1.38948	-1.38789	-1.50167	-1.58058	-1.52297	-1.56218	4	6	8697100	0	10.615	Q9H3L0;F8WEC0	Q9H3L0;F8WEC0	Methylmalonic aciduria and homocystinuria type D protein, mitochondrial
RPL37A	-0.128869	1.31851	0.0911994			3.62231	3.51219	3.54347	3.38449	3.41498	3.49189	5	60	5779400000	0	211.78	P61513;C9J4Z3;Q6P4E4;E9PEL3;G5E9R3;M0R0A1;M0R2L6;A6NKH3	P61513;C9J4Z3;Q6P4E4;E9PEL3;G5E9R3;M0R0A1;M0R2L6	60S ribosomal protein L37a
MAPKAPK2	-0.128776	1.62645	0.0762493			0.425021	0.318816	0.394564	0.271909	0.215545	0.264619	9	17	29616000	0	20.859	P49137;Q96PN8;P51817;O43930	P49137	MAP kinase-activated protein kinase 2
PPP1R10	-0.128717	1.3475	0.0895043			2.00931	2.04307	2.07336	1.84343	1.91193	1.98423	20	50	42321000	0	77.966	Q96QC0	Q96QC0	Serine/threonine-protein phosphatase 1 regulatory subunit 10
SRSF8	-0.128666	0.356213	0.317781			-2.88391	-2.51979	-2.7912	-2.65933	-3.00214	-2.91943	2	5	5824800	0.00019984	8.6984	Q9BRL6	Q9BRL6	Serine/arginine-rich splicing factor 8
FBXO28	-0.128658	1.19826	0.0999378			-1.7678	-1.68832	-1.62308	-1.83249	-1.8643	-1.76838	7	12	19799000	0	26.577	Q9NVF7;B4E0H5	Q9NVF7	F-box only protein 28
NDUFA8	-0.128628	2.06827	0.0645407			2.58019	2.4991	2.50827	2.41311	2.38725	2.40131	9	37	339950000	0	43.987	P51970	P51970	NADH dehydrogenase [ubiquinone] 1 alpha subcomplex subunit 8
MRTO4	-0.128587	2.43162	0.0578382			3.58332	3.5443	3.54881	3.39594	3.44506	3.44967	12	52	479640000	0	107.85	Q9UKD2	Q9UKD2	mRNA turnover protein 4 homolog
CTU2	-0.128513	1.95344	0.0666678			0.586335	0.530908	0.555651	0.395238	0.416814	0.475303	8	13	9889800	0	19.179	Q2VPK5;H3BSW6;H3BPG4;H3BNM3;H3BNU5	Q2VPK5;H3BSW6	Cytoplasmic tRNA 2-thiolation protein 2
SREBF2	-0.128448	0.628055	0.173876			-4.07173	-3.86291	-3.98814	-4.2394	-4.05368	-4.01504	3	6	1851400	0.00019242	7.7172	Q12772;H0Y7E5;A0A087X1T2;G3V0I8	Q12772	Sterol regulatory element-binding protein 2;Processed sterol regulatory element-binding protein 2
TRIM28	-0.128408	3.14854	0.0502227			5.37283	5.35653	5.32954	5.22252	5.21678	5.23438	32	270	1403800000	0	323.31	Q13263;M0R0K9;M0R3C0;M0R2I3	Q13263	Transcription intermediary factor 1-beta
ZNF710	-0.128291	0.46811	0.23823			-5.54565	-5.61675	-5.62583	-5.87829	-5.79746	-5.49734	1	1	221200	0.00033619	4.4289	Q8N1W2	Q8N1W2	Zinc finger protein 710
HDAC2	-0.128177	2.50825	0.0570429			3.53261	3.5312	3.49304	3.3705	3.38092	3.42091	10	65	412930000	0	90.267	Q92769;H3BM24;E5RH52;E5RG37;E5RFI6;E5RJ04;E5RGV4;E5RHE7;E5RFP9;E5RK19	Q92769	Histone deacetylase 2
PDIA6	-0.12803	3.27283	0.0495689			3.85443	3.8599	3.82151	3.70984	3.71843	3.72348	20	147	1299400000	0	243.64	Q15084	Q15084	Protein disulfide-isomerase A6
APTX	-0.127788	1.53621	0.0816239			-0.0189867	-0.103387	-0.145977	-0.231776	-0.200982	-0.218955	4	6	15475000	0	20.151	Q7Z2E3;C9J8U3;A0A0A0MRW7;A0A5F9ZI51;A0A5F9ZGW5;A0A5K1VW64	Q7Z2E3;C9J8U3;A0A0A0MRW7;A0A5F9ZI51;A0A5F9ZGW5;A0A5K1VW64	Aprataxin
MYL6	-0.127653	1.18351	0.10232			-3.09782	-3.0409	-3.10887	-3.23937	-3.1198	-3.27139	1	12	11732000	0	11.869	G8JLA2;F8VZU9;F8W180;F8VXL3	G8JLA2;F8VZU9;F8W180
ATRIP	-0.127635	0.924773	0.123237			-3.64613	-3.60492	-3.43893	-3.69347	-3.66868	-3.71073	4	9	2246600	0	11.11	Q8WXE1;A0A0U1RQW3;A0A0U1RQR9;A0A0U1RRM7;A0A0U1RQJ8	Q8WXE1;A0A0U1RQW3;A0A0U1RQR9;A0A0U1RRM7	ATR-interacting protein
RABGGTA	-0.127621	0.831807	0.134673			-3.7482	-3.87444	-3.85293	-3.95745	-4.05348	-3.8475	4	6	549050	0	12.662	Q92696;H0YLH3;H0YMG5;H0YLG7	Q92696;H0YLH3	Geranylgeranyl transferase type-2 subunit alpha
RACGAP1	-0.127569	2.2156	0.0629039			2.35449	2.38241	2.35087	2.19261	2.26577	2.24669	27	52	90610000	0	157.18	Q9H0H5;F8VRD2;H0YIK5;F8VV37;F8VWY4;F8W1E5;F8VQZ5;F8W1T4;F8VVE5;F8VWX0;F8W0L1;F8VZ66;F8VV47;F8VS54;F8VYH6;F8VZ41;F8VV39;F8VUW9;F8VQF5;F8VVY0;F8VXH1;F8VRL2	Q9H0H5;F8VRD2	Rac GTPase-activating protein 1
HERC4	-0.127531	1.47904	0.0843138			-1.62762	-1.55305	-1.67217	-1.71174	-1.78008	-1.74361	6	13	5121500	0	15.04	Q5GLZ8;H0Y6K7	Q5GLZ8	Probable E3 ubiquitin-protein ligase HERC4
SSRP1	-0.127435	1.47304	0.0844641			3.87881	3.7853	3.85167	3.6604	3.71241	3.76066	24	114	634360000	0	238.86	Q08945;E9PMD4;A0A0U1RRK2;E9PPZ7	Q08945	FACT complex subunit SSRP1
FARSB	-0.127403	2.05891	0.0651307			4.11344	4.04466	4.05622	3.9203	3.9373	3.97451	29	122	335020000	0	181.91	Q9NSD9	Q9NSD9	Phenylalanine--tRNA ligase beta subunit
TIMM21	-0.127371	1.8047	0.0724584			0.986394	0.895694	0.925602	0.776357	0.81577	0.833451	4	11	40882000	0	11.867	Q9BVV7	Q9BVV7	Mitochondrial import inner membrane translocase subunit Tim21
SMCR8	-0.127323	2.0737	0.0652459			-2.24021	-2.24893	-2.28287	-2.41778	-2.3407	-2.39551	2	4	1046700	0.00019331	7.8237	Q8TEV9	Q8TEV9	Smith-Magenis syndrome chromosomal region candidate gene 8 protein
IKBKAP	-0.127252	2.90914	0.052982			2.24562	2.26	2.22668	2.1088	2.14095	2.10079	21	56	33992000	0	145.66	O95163;A0A6Q8PHC9;A0A6Q8PFH9;A0A6Q8PHF4;A0A6Q8PG86;A0A6Q8PEX6;A0A6Q8PFB7;A0A6Q8PF66;A0A6Q8PGW3;A0A6Q8PHI5;A0A6Q8PH48;F5H2T0;A0A6Q8PFN8;A0A6Q8PHA0;A0A6Q8PGR0;A0A6Q8PF69;A0A6Q8PGA6;A0A6Q8PFC8;A0A6Q8PGC4;A0A6Q8PH36;H0YDF3;A0A6Q8PFX1	O95163;A0A6Q8PHC9;A0A6Q8PFH9;A0A6Q8PHF4;A0A6Q8PG86;A0A6Q8PEX6;A0A6Q8PFB7;A0A6Q8PF66;A0A6Q8PGW3;A0A6Q8PHI5;A0A6Q8PH48;F5H2T0;A0A6Q8PFN8;A0A6Q8PHA0;A0A6Q8PGR0;A0A6Q8PF69	Elongator complex protein 1
SMARCB1	-0.127147	2.28134	0.0618381			1.82687	1.76293	1.79155	1.64164	1.66951	1.68876	11	32	82395000	0	108.17	Q12824;G5E975;A0A0G2JRV3;C9JTA6;A0A0G2JSE9;A0A2R8Y5N5;A0A0U1RQQ2;A0A0U1RRB8;B5MCL5;A0A2R8YEE8;A0A2R8YDN6	Q12824;G5E975;A0A0G2JRV3	SWI/SNF-related matrix-associated actin-dependent regulator of chromatin subfamily B member 1
LMO7	-0.12693	2.62504	0.0564836			0.372674	0.35949	0.348238	0.246053	0.199298	0.254262	19	41	8366000	0	70.869	F8WD26;Q8WWI1;J3KP06;E9PMS6;E9PMP7;E9PMT2;A0A0A0MTE2;H0Y424;H0YDG6;H0YE95;E9PJ10;H0YDQ3;U3KQE6;E9PLU6;E9PK58	F8WD26;Q8WWI1;J3KP06;E9PMS6;E9PMP7;E9PMT2;A0A0A0MTE2	LIM domain only protein 7
PELP1	-0.126881	3.43392	0.0494769			3.0743	3.10841	3.08473	2.95327	2.97149	2.96203	30	116	176330000	0	213.19	Q8IZL8;C9JFV4;E7EV54;I3L445;I3L4P1;I3L1P4;I3L4M7	Q8IZL8;C9JFV4;E7EV54	Proline-, glutamic acid- and leucine-rich protein 1
USP22	-0.126823	2.43426	0.0588652			1.40762	1.36955	1.34024	1.25156	1.23112	1.25426	8	19	32906000	0	29.725	Q9UPT9;A6NNY8;K7ESK0;K7ERX6;Q70EK9;J3QS30;A0A1B0GVA6	Q9UPT9	Ubiquitin carboxyl-terminal hydrolase 22
NARF	-0.126767	1.50298	0.0841226			-3.63622	-3.69787	-3.64627	-3.73974	-3.85295	-3.76797	2	2	3337400	0.00020036	8.7421	Q9UHQ1;E7EP87;J3KTG5;J3KT43;A0A088AWN8	Q9UHQ1;E7EP87;J3KTG5;J3KT43;A0A088AWN8	Nuclear prelamin A recognition factor
UBE2J2	-0.126751	0.880086	0.129611			-4.27822	-4.26844	-4.44437	-4.52136	-4.44993	-4.39998	1	2	3216900	0.00062784	3.3587	Q8N2K1;D6RD90;B1AMF0;A6NGS0	Q8N2K1;D6RD90;B1AMF0;A6NGS0	Ubiquitin-conjugating enzyme E2 J2
NAA50	-0.126594	1.30848	0.0952071			3.74794	3.62187	3.71043	3.53092	3.55307	3.61647	18	58	566770000	0	107.96	Q9GZZ1;E7EQ69;C9J5D1;A0A087WWJ2;B0AZT5;C9JZU6;C9J5J3;A0A0D9SF32;F8WCK0	Q9GZZ1;E7EQ69;C9J5D1;A0A087WWJ2;B0AZT5	N-alpha-acetyltransferase 50
ARIH2	-0.126508	2.50497	0.0586159			1.24829	1.28056	1.22607	1.1448	1.12733	1.10326	9	35	46590000	0	47.359	O95376;C9JCL4;F8WCS4;C9JBC5;C9JZ71	O95376	E3 ubiquitin-protein ligase ARIH2
CDV3	-0.126302	1.39957	0.0896541			3.55403	3.5495	3.6721	3.47686	3.44038	3.47948	11	49	525480000	0	185.91	Q9UKY7;H0Y8K3;D6R9V8;D6RFH2;D6RDN0;D6RAV0	Q9UKY7;H0Y8K3	Protein CDV3 homolog
VDAC1	-0.126276	2.14003	0.0649227			5.35175	5.28229	5.29136	5.16086	5.20336	5.18235	20	220	2418800000	0	323.31	P21796;C9JI87	P21796;C9JI87	Voltage-dependent anion-selective channel protein 1
POLR2K	-0.126243	1.46681	0.0868541			-0.769965	-0.867984	-0.790327	-0.988385	-0.914182	-0.904439	3	5	140140000	0	15.599	P53803;E5RGX2	P53803	DNA-directed RNA polymerases I, II, and III subunit RPABC4
SMC3	-0.125994	1.75233	0.0752397			4.5321	4.58755	4.5586	4.38613	4.4306	4.48353	42	128	138300000	0	281.19	Q9UQE7	Q9UQE7	Structural maintenance of chromosomes protein 3
NOL10	-0.125971	2.06449	0.0666717			0.927274	0.84875	0.854925	0.748145	0.740205	0.764686	13	36	40195000	0	50.187	Q9BSC4;H7C1Z3	Q9BSC4	Nucleolar protein 10
MCM6	-0.125945	2.16865	0.0648789			4.8021	4.7888	4.80106	4.65241	4.64245	4.71926	39	191	649990000	0	294.1	Q14566	Q14566	DNA replication licensing factor MCM6
HDHD1	-0.125914	0.609911	0.184248			-4.81896	-4.76423	-4.94342	-4.99837	-5.08186	-4.82412	3	4	16815000	0.00019585	8.2028	Q08623;A0A590UJH7	Q08623;A0A590UJH7	Pseudouridine-5-phosphatase
SUZ12	-0.125901	0.896131	0.12902			1.71412	1.87821	1.68975	1.59563	1.61946	1.68929	17	35	35322000	0	151.52	Q15022;J3QQW9	Q15022;J3QQW9	Polycomb protein SUZ12
SUPV3L1	-0.125822	2.37164	0.0615751			2.05973	1.98857	2.03467	1.89866	1.89472	1.91212	12	28	29576000	0	55.379	Q8IYB8;B1AR60	Q8IYB8	ATP-dependent RNA helicase SUPV3L1, mitochondrial
TRAP1	-0.125785	2.1487	0.0652492			4.47313	4.42943	4.40982	4.27919	4.32726	4.32858	30	132	321410000	0	323.31	Q12931;I3L0K7;I3L239;I3L2D5	Q12931;I3L0K7	Heat shock protein 75 kDa, mitochondrial
POLG	-0.125737	0.527306	0.215703			-2.591	-2.78799	-2.89026	-2.85957	-2.7959	-2.99098	5	10	1483200	0	17.311	P54098;A0A1B0GTU7;A0A1B0GVT8;H0YD36;A0A1B0GW33;H0YCD2;H0YDF1;H0YCV2;A0A590UK63;A0A1B0GTQ6	P54098;A0A1B0GTU7;A0A1B0GVT8;H0YD36;A0A1B0GW33	DNA polymerase subunit gamma-1
METTL5	-0.125691	1.78558	0.0745649			1.2278	1.12677	1.17481	1.03271	1.04595	1.07365	5	8	51834000	0	15.548	Q9NRN9;B8ZZE3;B8ZZC8;H7C0M7;B8ZZY8;E7EMN2;F5H4E8	Q9NRN9;B8ZZE3;B8ZZC8;H7C0M7;B8ZZY8;E7EMN2	Methyltransferase-like protein 5
TROAP	-0.125607	0.766093	0.148871			-3.26227	-3.37891	-3.49412	-3.49131	-3.56978	-3.45103	1	2	655790	0.00017937	5.8886	Q12815;F8W1E3;F8W130	Q12815;F8W1E3;F8W130	Tastin
KIF2C	-0.125594	2.5346	0.0586588			3.2173	3.1647	3.17516	3.04822	3.05044	3.08172	25	86	147570000	0	263.52	Q99661;Q5JR91;Q5JR89;H0Y5Z9	Q99661;Q5JR91	Kinesin-like protein KIF2C;Kinesin-like protein
DUSP9	-0.125579	2.18564	0.0648696			2.16512	2.11609	2.13253	1.98481	2.00244	2.04975	12	52	154550000	0	72.726	Q99956;Q16828;F8VW29	Q99956	Dual specificity protein phosphatase 9
SEPT15	-0.125526	2.57638	0.0585688			-0.238139	-0.258716	-0.291666	-0.404353	-0.368224	-0.392522	3	10	56171000	0	11.707	O60613;A0A087X1G7;A0A0J9YX89;A0A087WXL0;A0A3B3IT39;A8MZD0	O60613;A0A087X1G7;A0A0J9YX89	15 kDa selenoprotein
URGCP	-0.125477	0.635719	0.177413			-3.19745	-3.40463	-3.22684	-3.51006	-3.39663	-3.29866	6	10	2656600	0	14.788	Q8TCY9;C9J0W2;C9JKA8;F8WCC3	Q8TCY9	Up-regulator of cell proliferation
PPP2R5C	-0.125401	1.62416	0.0805743			-1.07017	-1.16132	-1.07836	-1.26841	-1.20517	-1.21248	5	6	6260300	0	19.984	Q13362;H0YJ75;Q96B13;H0YN84;H0YJ49;H0YJU0;G3V2U3	Q13362;H0YJ75;Q96B13;H0YN84	Serine/threonine-protein phosphatase 2A 56 kDa regulatory subunit gamma isoform
RPP38	-0.125264	2.13533	0.0658383			0.543754	0.508725	0.536005	0.407807	0.441312	0.363572	8	12	20700000	0	25.627	P78345;Q5VUC3;Q5VUC9	P78345;Q5VUC3	Ribonuclease P protein subunit p38
POLR3A	-0.125134	1.77864	0.0752412			1.69322	1.64635	1.65522	1.5181	1.50571	1.59558	23	37	12681000	0	63.944	O14802;Q7Z755;R4GMX2	O14802	DNA-directed RNA polymerase III subunit RPC1
TPPP3	-0.124991	0.952846	0.123612			-1.29197	-1.44647	-1.43367	-1.44319	-1.54834	-1.55556	3	7	12909000	0	11.774	Q9BW30	Q9BW30	Tubulin polymerization-promoting protein family member 3
NOB1	-0.124906	2.44223	0.0613315			1.8078	1.79433	1.79633	1.63636	1.68361	1.70377	10	23	78139000	0	26.409	Q9ULX3;H3BUR4	Q9ULX3	RNA-binding protein NOB1
PHB2	-0.124904	2.04875	0.0686334			3.99656	4.03353	4.01049	3.84601	3.89097	3.92889	15	98	831200000	0	190.51	Q99623;F5GY37;F5H3X6;J3KPX7;A0A7I2V5F0;F5GWA7;F5H2D2;A0A3G2KQ93;F5H0C5;U3KPZ5	Q99623;F5GY37;F5H3X6;J3KPX7;A0A7I2V5F0;F5GWA7	Prohibitin-2
KLHL25	-0.124775	0.50899	0.224808			-6.25959	-6.29795	-6.29623	-6.5023	-6.52911	-6.19668	1	3	712640	0.00034335	4.8443	Q9H0H3	Q9H0H3	Kelch-like protein 25
FKBP2	-0.124601	2.06218	0.0686566			2.21279	2.15462	2.17583	2.0189	2.06538	2.08516	7	27	259320000	0	68.094	P26885;A0A494C1N0;F5H0N4	P26885;A0A494C1N0;F5H0N4	Peptidyl-prolyl cis-trans isomerase FKBP2;Peptidyl-prolyl cis-trans isomerase
PIP4K2C	-0.124583	1.34188	0.0959663			-0.777444	-0.800097	-0.822075	-0.999658	-0.917138	-0.85657	4	7	10331000	0	11.524	Q8TBX8;H0YIJ6;F8VNT5;F8VU68	Q8TBX8;H0YIJ6	Phosphatidylinositol 5-phosphate 4-kinase type-2 gamma
CLK3	-0.124555	3.02271	0.0544111			-2.52058	-2.49869	-2.54202	-2.6514	-2.63126	-2.65229	3	5	8394300	0	23.024	P49761;H3BRW2;H3BNQ5;H3BUL5;H3BVF8;H3BQG1	P49761	Dual specificity protein kinase CLK3
FASN	-0.124529	2.11249	0.0672206			6.94505	6.89439	6.91121	6.75978	6.78787	6.82941	116	759	1165700000	0	323.31	P49327;A0A0U1RQF0;A0A0U1RRG3;A0A1B0GTR5;J3KTF0	P49327;A0A0U1RQF0	Fatty acid synthase;[Acyl-carrier-protein] S-acetyltransferase;[Acyl-carrier-protein] S-malonyltransferase;3-oxoacyl-[acyl-carrier-protein] synthase;3-oxoacyl-[acyl-carrier-protein] reductase;3-hydroxyacyl-[acyl-carrier-protein] dehydratase;Enoyl-[acyl-carrier-protein] reductase;Oleoyl-[acyl-carrier-protein] hydrolase
GPBP1	-0.124122	1.62932	0.0822095			-1.07261	-0.985765	-1.09464	-1.15438	-1.18585	-1.18515	7	10	9329700	0	40.383	Q86WP2;D4PHA4	Q86WP2;D4PHA4	Vasculin
C17orf80	-0.124041	2.16387	0.0667039			-0.865621	-0.834359	-0.787117	-0.946465	-0.9691	-0.943654	2	4	4142400	0	10.659	Q9BSJ5;I3L072;J3KTJ7	Q9BSJ5;I3L072;J3KTJ7	Uncharacterized protein C17orf80
NIT2	-0.123873	1.82085	0.0753379			2.30168	2.20819	2.23527	2.1057	2.12025	2.14757	13	33	74807000	0	78.334	Q9NQR4;H7C579;F8WF70	Q9NQR4;H7C579	Omega-amidase NIT2
CDCA5	-0.1238	1.16787	0.107489			0.529662	0.394277	0.387938	0.309899	0.283122	0.347455	6	14	31827000	0	34.182	Q96FF9;B5MBX0	Q96FF9;B5MBX0	Sororin
ZYG11B	-0.123733	1.1069	0.111836			-4.70266	-4.60704	-4.76575	-4.84943	-4.8309	-4.76633	2	2	2872000	0.00018252	6.3314	Q9C0D3;A8DPD7	Q9C0D3;A8DPD7	Protein zyg-11 homolog B
KCTD9	-0.123689	1.58265	0.0843364			-1.92381	-1.93421	-2.0191	-2.06476	-2.12154	-2.06188	3	10	6868200	0	26.081	Q7L273;K7ENB5;K7EQN1	Q7L273	BTB/POZ domain-containing protein KCTD9
SMARCC1	-0.123679	2.91909	0.056064			3.24619	3.22253	3.19403	3.09674	3.09787	3.0971	29	86	175710000	0	221.41	Q92922;F8WE13	Q92922	SWI/SNF complex subunit SMARCC1
BRD8	-0.123602	3.38049	0.0519329			-0.264789	-0.257598	-0.250265	-0.375497	-0.366204	-0.401755	9	20	9587300	0	28.542	Q9H0E9;B5MCW3;H7C128;H7C179;H7C127;H0YAH7;H7C2P4;F8WDX5;D6RID0;F8WCS7;F8WBH2;C9JV05	Q9H0E9;B5MCW3;H7C128;H7C179;H7C127	Bromodomain-containing protein 8
RALA;RALB	-0.123532	0.805566	0.145042			2.47367	2.25886	2.36382	2.21568	2.19997	2.3101	6	24	200600000	0	68.172	P11233;H7C3P7;P11234;C9JPE8;C9JYR1;C9J6B1;C9JQB3;F8WEQ6	P11233;H7C3P7;P11234;C9JPE8;C9JYR1;C9J6B1;C9JQB3	Ras-related protein Ral-A;Ras-related protein Ral-B
PEX5	-0.123417	2.27182	0.0652345			-0.356055	-0.332931	-0.377579	-0.44258	-0.492255	-0.501981	11	18	13408000	0	40.762	P50542;B4E0T2;F5H3X7;F5GZ41;F5H0L9;F5GYB4;F5H432;F5GXX3;F5H205;F5H637	P50542;B4E0T2	Peroxisomal targeting signal 1 receptor
SNRPA1	-0.123349	2.46068	0.0628893			3.08353	3.09823	3.08927	2.94608	2.94903	3.00588	13	56	830950000	0	87.7	P09661;H0YMA0;H0YKK0;H0YLR3	P09661;H0YMA0;H0YKK0	U2 small nuclear ribonucleoprotein A
RBM22	-0.123286	3.03642	0.055441			2.82192	2.80187	2.82652	2.68042	2.68301	2.71701	9	39	93347000	0	68.382	Q9NW64;E5RJW4;E5RHA8	Q9NW64;E5RJW4	Pre-mRNA-splicing factor RBM22
LTA4H	-0.123088	2.83101	0.0577553			4.66427	4.64565	4.62406	4.50015	4.53392	4.53066	26	114	337320000	0	323.31	P09960;B4DEH5	P09960	Leukotriene A-4 hydrolase
AARS2	-0.122835	1.64312	0.0833013			-0.79252	-0.700545	-0.748751	-0.834512	-0.908513	-0.867297	11	23	13914000	0	63.437	Q5JTZ9	Q5JTZ9	Alanine--tRNA ligase, mitochondrial
TUBB4B	-0.122759	1.31575	0.10022			7.11968	7.00502	7.03317	6.89767	6.90883	6.9831	28	766	14268000000	0	323.31	P68371	P68371	Tubulin beta-4B chain
NUP62	-0.122705	1.79319	0.0774305			2.83288	2.85648	2.77364	2.68795	2.73377	2.67316	13	49	390420000	0	122.85	P37198;M0QXN5;M0QX10;M0QYY0;M0QX13;M0QZL5;M0R1S1;M0QX64;M0R302	P37198;M0QXN5	Nuclear pore glycoprotein p62
GABPA	-0.122661	1.69633	0.0816074			1.48162	1.5077	1.41216	1.36138	1.36003	1.31209	9	30	70886000	0	101.68	Q06546	Q06546	GA-binding protein alpha chain
MTHFD2	-0.122637	2.35507	0.0647796			2.52299	2.47576	2.48062	2.34473	2.37023	2.39649	12	44	132170000	0	74.36	P13995;A0A7I2V2U6;A0A7I2V482;A0A7I2YQD4;B8ZZU9;B9A062	P13995;A0A7I2V2U6;A0A7I2V482;A0A7I2YQD4;B8ZZU9	Bifunctional methylenetetrahydrofolate dehydrogenase/cyclohydrolase, mitochondrial;NAD-dependent methylenetetrahydrofolate dehydrogenase;Methenyltetrahydrofolate cyclohydrolase
PLCB3	-0.122553	1.94875	0.0739992			1.5474	1.60692	1.52526	1.43275	1.41775	1.46142	21	41	27774000	0	67.226	Q01970	Q01970	1-phosphatidylinositol 4,5-bisphosphate phosphodiesterase beta-3
ZNF516	-0.122395	1.64057	0.0839969			-0.0673132	-0.00210285	-0.110229	-0.15816	-0.185464	-0.203206	7	12	9315200	0	19.03	Q92618;A0A087WUJ4	Q92618	Zinc finger protein 516
UHRF2	-0.122297	1.24033	0.104884			-4.41398	-4.54924	-4.47272	-4.60855	-4.63943	-4.55486	1	1	127230	0.0046606	2.0495	Q96PU4;B1AL33	Q96PU4	E3 ubiquitin-protein ligase UHRF2
FOXP4	-0.122063	0.322165	0.362256			-5.09886	-4.64609	-4.8937	-4.91466	-4.92086	-5.16932	5	6	5061900	0	20.26	Q8IVH2;B7ZBM3	Q8IVH2;B7ZBM3	Forkhead box protein P4
QTRTD1	-0.121994	1.44237	0.0944449			-0.602553	-0.683684	-0.715456	-0.804666	-0.814183	-0.748826	5	7	11505000	0	24.879	Q9H974;C9JJ71;C9K0B6	Q9H974	Queuine tRNA-ribosyltransferase subunit QTRTD1
ODR4	-0.121993	0.995328	0.123612			-0.734399	-0.892739	-0.887695	-0.976119	-0.992654	-0.91204	5	9	9783400	0	15.185	Q5SWX8	Q5SWX8	Protein odr-4 homolog
NUP107	-0.121954	3.31578	0.0542355			2.54606	2.55627	2.5529	2.40847	2.43377	2.44713	28	86	93219000	0	227.48	P57740;H0YG15;G3V1T4	P57740	Nuclear pore complex protein Nup107
POM121C	-0.121841	1.07845	0.116373			-3.32556	-3.40738	-3.46974	-3.58675	-3.50339	-3.47807	2	3	1001700	0.00020028	8.7363	A8CG34;Q6PJE2;C9JER0;C9J370;A0A0J9YWR1;C9JFL1;A6NF01	A8CG34	Nuclear envelope pore membrane protein POM 121C
ARMC8	-0.121757	1.42585	0.0952421			-2.33267	-2.42707	-2.43585	-2.47609	-2.54208	-2.5427	5	10	8274700	0	15.539	Q8IUR7;G5E9V6;B7Z637;C9JAA7;C9JBY2;C9J2I1;G5E9V7	Q8IUR7;G5E9V6;B7Z637	Armadillo repeat-containing protein 8
DEPDC1B	-0.12169	1.02928	0.120971			-3.80387	-3.8722	-3.87084	-4.02086	-3.86921	-4.02192	2	2	718480	0.00018783	7.1008	Q8WUY9	Q8WUY9	DEP domain-containing protein 1B
PPAN;PPAN-P2RY11	-0.121662	1.19687	0.10811			2.31807	2.39899	2.28991	2.15189	2.27242	2.21768	10	30	86126000	0	119.21	Q9NQ55;A0A0A6YYI3;A0A0B4J1V8;A8MV53;C9J3W3;H7C446	Q9NQ55;A0A0A6YYI3;A0A0B4J1V8;A8MV53;C9J3W3	Suppressor of SWI4 1 homolog
SETD2	-0.121576	1.44026	0.0950442			0.628448	0.664811	0.655727	0.602622	0.500554	0.481082	11	18	5309200	0	43.563	Q9BYW2;H7C3H4;H7BZ93;C9JG86;H7BXT4;A0A1W2PPX9	Q9BYW2;H7C3H4;H7BZ93;C9JG86;H7BXT4	Histone-lysine N-methyltransferase SETD2
TTC4	-0.121506	2.02412	0.0732781			2.06297	2.07201	2.10135	1.91203	1.97063	1.98916	17	34	103720000	0	74.373	O95801	O95801	Tetratricopeptide repeat protein 4
BOP1	-0.121472	2.2962	0.0666785			3.50157	3.48882	3.49291	3.35984	3.34416	3.41488	26	99	206800000	0	166.78	Q14137;A0A075B729	Q14137	Ribosome biogenesis protein BOP1
UBR2	-0.121334	1.16167	0.110896			-1.58665	-1.48048	-1.48814	-1.65295	-1.69316	-1.57316	5	8	2310400	0	20.735	Q8IWV8	Q8IWV8	E3 ubiquitin-protein ligase UBR2
SNF8	-0.121265	1.37573	0.0987001			-3.72056	-3.68096	-3.80027	-3.87311	-3.8801	-3.81238	4	5	19641000	0	12.391	Q96H20;D6RJ86;D6RFY6;H0Y8S5;D6RBI1	Q96H20;D6RJ86;D6RFY6	Vacuolar-sorting protein SNF8
GNB2L1	-0.12126	1.90343	0.0761559			5.53583	5.47345	5.47511	5.33557	5.39741	5.38764	24	276	4501400000	0	323.31	P63244;J3KPE3;D6RAC2;D6REE5;D6RHH4;H0Y8W2;H0YAF8;D6R9L0;D6R9Z1;H0YAM7;D6RFX4;D6RFZ9;D6RBD0;E9PD14;D6RAU2;H0Y8R5;D6R909;D6RGK8;D6RHJ5;H0Y9P0;D6RDI0	P63244;J3KPE3;D6RAC2;D6REE5;D6RHH4;H0Y8W2;H0YAF8;D6R9L0;D6R9Z1;H0YAM7;D6RFX4	Guanine nucleotide-binding protein subunit beta-2-like 1;Guanine nucleotide-binding protein subunit beta-2-like 1, N-terminally processed
AP4B1	-0.121238	0.831164	0.144804			-3.20241	-3.35027	-3.39628	-3.50351	-3.39042	-3.41874	3	7	2032800	0	9.508	Q9Y6B7;B1ALD0;B1ALD3;B1ALD2;B1ALD1	Q9Y6B7;B1ALD0;B1ALD3;B1ALD2;B1ALD1	AP-4 complex subunit beta-1;AP complex subunit beta
ARL1	-0.121152	1.69842	0.0834602			-1.06169	-1.05879	-1.13954	-1.21663	-1.23477	-1.17207	6	13	26061000	0	20.465	P40616;F8VYN9;B4DZG7;F8VP99;F8W1Z8;F8VP63	P40616;F8VYN9;B4DZG7	ADP-ribosylation factor-like protein 1
RBBP6	-0.121022	1.94635	0.0752713			1.9459	2.02334	1.99016	1.84963	1.85035	1.89636	18	35	20760000	0	81.147	Q7Z6E9;A0A2R8Y880;H3BSK8;H3BUN0;I3L3Y2	Q7Z6E9;A0A2R8Y880;H3BSK8	E3 ubiquitin-protein ligase RBBP6
FXR1	-0.120987	2.47755	0.0647082			3.80392	3.74787	3.78586	3.64137	3.65714	3.67618	27	91	310270000	0	200.98	P51114;B4DXZ6;H7C4S4;C9JAJ4	P51114;B4DXZ6	Fragile X mental retardation syndrome-related protein 1
VDAC2	-0.120777	1.79938	0.0803184			4.81367	4.72681	4.73785	4.61356	4.65072	4.65171	16	171	2108100000	0	323.31	P45880;A0A0A0MR02;Q5JSD2;Q5JSD1;A2A3S1	P45880;A0A0A0MR02;Q5JSD2;Q5JSD1	Voltage-dependent anion-selective channel protein 2
AKAP2	-0.120671	1.12765	0.114284			-2.4908	-2.39013	-2.40292	-2.47314	-2.6043	-2.56842	5	7	3111000	0	22.882	Q9Y2D5;C9JVY5	Q9Y2D5;C9JVY5	A-kinase anchor protein 2
ITM2C	-0.120626	0.853895	0.14211			-2.74541	-2.81477	-2.8735	-3.03605	-2.85381	-2.90571	2	3	3262200	0.00020354	9.2906	Q9NQX7;C9JG41;F5H4I5;E7EUS6;B8ZZM6	Q9NQX7;C9JG41;F5H4I5;E7EUS6;B8ZZM6	Integral membrane protein 2C;CT-BRI3
ZBTB33	-0.120617	0.412934	0.289647			-1.26278	-1.63639	-1.58029	-1.69887	-1.55555	-1.58689	4	8	3627000	0	12.744	Q86T24	Q86T24	Transcriptional regulator Kaiso
DNAJA2	-0.120293	1.89199	0.0774			3.61108	3.66001	3.58918	3.46237	3.51744	3.51959	22	132	688910000	0	194.82	O60884;A0A087WT48;I3L320	O60884	DnaJ homolog subfamily A member 2
EYA4	-0.120274	1.34303	0.102062			-3.65746	-3.71734	-3.62699	-3.83086	-3.80762	-3.72414	1	1	1099800	0.00034008	4.6828	O95677;E7ESD5;E9PLN6;F2Z2Y1	O95677;E7ESD5;E9PLN6;F2Z2Y1	Eyes absent homolog 4;Eyes absent homolog
VPS53	-0.120267	1.59422	0.0893865			-2.09286	-2.1092	-2.14042	-2.29774	-2.20401	-2.20153	5	12	6239000	0	23.799	Q5VIR6;F6VX93;I3L1W6;I3L0S6;I3L184;E7EVT8	Q5VIR6;F6VX93	Vacuolar protein sorting-associated protein 53 homolog
VMA21	-0.120152	0.87521	0.140139			-2.84048	-2.98709	-2.84487	-2.99377	-2.94832	-3.09081	2	4	31074000	0.0003358	4.3999	Q3ZAQ7	Q3ZAQ7	Vacuolar ATPase assembly integral membrane protein VMA21
SEPHS1	-0.120083	1.5866	0.0893703			2.32908	2.23579	2.24718	2.11396	2.17387	2.16397	10	40	152790000	0	215.48	P49903;Q5T5U6;Q5T5U7	P49903;Q5T5U6	Selenide, water dikinase 1
INTS6	-0.120083	3.07429	0.058107			-0.141059	-0.147477	-0.135511	-0.286286	-0.254882	-0.243127	10	16	6946000	0	20.255	Q9UL03;B3KQH5;G5E9X1;C9JXP6;C9J885;C9K0V7;C9JVX2;F8WAV7;C9JAV7	Q9UL03;B3KQH5;G5E9X1	Integrator complex subunit 6
VWA9	-0.120027	0.919235	0.134692			-1.56988	-1.7215	-1.74323	-1.8476	-1.75325	-1.79384	5	11	7668500	0	22.981	Q96SY0;H3BRY6;B4DVT3;B4DJL6	Q96SY0;H3BRY6;B4DVT3;B4DJL6	von Willebrand factor A domain-containing protein 9
AHCY	-0.119971	2.52614	0.0648975			5.38024	5.37648	5.35736	5.21699	5.26774	5.26944	25	177	3078100000	0	156.11	P23526	P23526	Adenosylhomocysteinase
CDC45	-0.119922	1.29966	0.1044			-1.51838	-1.598	-1.59715	-1.75879	-1.64818	-1.66633	3	8	10810000	0.00019612	8.2497	O75419;A0A5F9ZH29;A0A5F9ZI22;A0A5K1VW85;H7BZ91	O75419;A0A5F9ZH29;A0A5F9ZI22;A0A5K1VW85	Cell division control protein 45 homolog
API5	-0.119832	2.16745	0.0716673			4.17899	4.12731	4.13038	4.00407	4.01559	4.05752	19	119	560590000	0	115.98	Q9BZZ5;G3V1C3;H0YER7;E9PQK6	Q9BZZ5;G3V1C3;H0YER7	Apoptosis inhibitor 5
TSFM	-0.119744	1.78856	0.0822251			1.73244	1.70406	1.73727	1.55523	1.60654	1.65277	13	46	103050000	0	146.49	P43897;C9JT21;C9JG32;F8VPA7;F8VS27;F8WCK2;A0A494C1M9	P43897;C9JT21	Elongation factor Ts, mitochondrial;Elongation factor Ts
SREK1	-0.119653	0.988538	0.128146			-2.5081	-2.59204	-2.679	-2.76822	-2.67807	-2.69181	1	5	16797000	0.0003395	4.6418	A0A087WY03;E5RFV3	A0A087WY03;E5RFV3
ECM29;KIAA0368	-0.119475	1.70763	0.0853135			3.44504	3.36885	3.39682	3.24268	3.28929	3.32032	44	113	44389000	0	285.65	Q5VYK3;J3KN16;R4GMY1;F6XAQ5;R4GMY3	Q5VYK3;J3KN16;R4GMY1	Proteasome-associated protein ECM29 homolog
DDX6	-0.119454	2.89236	0.0607336			4.07828	4.05711	4.05542	3.92453	3.9396	3.96833	23	95	442350000	0	323.31	P26196;Q8IV96	P26196	Probable ATP-dependent RNA helicase DDX6
RPL4	-0.119294	1.13996	0.11485			5.94066	5.8462	5.92304	5.7398	5.74886	5.86336	31	319	7623500000	0	323.01	P36578;H3BM89;H3BTP7;H3BU31	P36578;H3BM89	60S ribosomal protein L4
NLN	-0.119198	1.61243	0.0894322			2.32116	2.28258	2.30746	2.13746	2.17076	2.24539	16	42	70729000	0	72.479	Q9BYT8;E9PCB6;H0YAK4;H0YAF7	Q9BYT8;E9PCB6;H0YAK4	Neurolysin, mitochondrial
LDHA	-0.119054	3.40161	0.056188			5.7017	5.68054	5.67577	5.55223	5.57273	5.57588	26	405	7385600000	0	323.31	P00338;F5GYU2;F5GXY2;F5GXH2;F5H5J4;F5H6W8;F5GZQ4;F5GWW2;F5GXC7;F5H8H6;F5GXU1;P07864;Q6ZMR3;F5H5G7;F5H155;A0A087WUM2;G3XAP5;F5H245	P00338	L-lactate dehydrogenase A chain
ATP13A3	-0.118901	1.00278	0.128023			-3.56911	-3.67777	-3.6542	-3.79394	-3.80071	-3.66312	2	2	413050	0	11.911	Q9H7F0;A0A2R8Y635;A0A2R8YDN7	Q9H7F0;A0A2R8Y635;A0A2R8YDN7	Probable cation-transporting ATPase 13A3
ACO2	-0.11881	1.9537	0.0777435			4.88951	4.82231	4.84081	4.70793	4.72216	4.76612	40	189	504810000	0	323.31	Q99798;A2A274;A0A7I2V3U0;A0A7I2V586;A0A7I2V3F1;A0A7I2V5T4;A0A7I2V5A1;A0A7I2V614;A0A7I2V538;A0A7I2V6A6;A0A7I2V4I8;A0A7I2V5W7;A0A7I2V3C8;A0A7I2V3U7;A0A7I2V5U4;A0A7I2V2Y4	Q99798;A2A274;A0A7I2V3U0;A0A7I2V586;A0A7I2V3F1;A0A7I2V5T4;A0A7I2V5A1;A0A7I2V614	Aconitate hydratase, mitochondrial
KIF21A	-0.118498	1.21124	0.111487			-4.0513	-3.93216	-4.06272	-4.13296	-4.1677	-4.10103	5	7	1606700	0	18.591	Q7Z4S6;A0A1B0GV47;H0YHT2;H0YIM7;H0YIM6;H0YI78	Q7Z4S6;A0A1B0GV47;H0YHT2	Kinesin-like protein KIF21A
PAK1	-0.118285	1.31406	0.105617			-0.576146	-0.576587	-0.684338	-0.746533	-0.75814	-0.687253	4	6	5063600	0	17.561	Q13153;B3KNX7;E9PM17;H0YCM0;E9PRP6;E9PMP2;E9PQW5;E9PKH9	Q13153;B3KNX7;E9PM17	Serine/threonine-protein kinase PAK 1;Non-specific serine/threonine protein kinase
MLF2	-0.118205	2.32285	0.0705503			-2.12407	-2.18556	-2.16073	-2.2857	-2.2857	-2.25357	3	6	35045000	0	12.254	Q15773;F5H7L5;F5H800;F5H0Y3	Q15773	Myeloid leukemia factor 2
TRIM33	-0.118037	2.00978	0.077146			1.28233	1.23827	1.21108	1.1029	1.12125	1.15341	13	29	14859000	0	48.461	Q9UPN9;H0Y612	Q9UPN9;H0Y612	E3 ubiquitin-protein ligase TRIM33
DHODH	-0.118004	0.932949	0.136358			-0.497949	-0.489341	-0.417158	-0.638886	-0.640006	-0.479568	5	6	12148000	0	13.624	Q02127;I3NI32	Q02127;I3NI32	Dihydroorotate dehydrogenase (quinone), mitochondrial
PRPF18	-0.117955	1.45821	0.0990903			-2.31967	-2.19599	-2.27566	-2.38208	-2.36422	-2.39889	5	9	16863000	0	24.36	Q99633;Q5T9P8;Q5T9P7;M0R3G1	Q99633;Q5T9P8;Q5T9P7;M0R3G1	Pre-mRNA-splicing factor 18
SERPINB1	-0.117887	1.05128	0.12469			0.102138	0.26871	0.212736	0.0582533	0.0560255	0.115644	7	11	16197000	0	20.053	P30740	P30740	Leukocyte elastase inhibitor
EXOC6	-0.117838	2.12074	0.0747724			-0.423049	-0.464984	-0.487253	-0.601193	-0.575961	-0.551644	7	16	9589200	0	32.198	Q8TAG9;E7EW84;B1AP46	Q8TAG9;E7EW84	Exocyst complex component 6
RPL9	-0.117717	1.54017	0.0954279			4.64703	4.57715	4.54592	4.4424	4.4679	4.50663	13	140	5187300000	0	147.59	P32969;D6RAN4;A0A2R8Y5Y7;H0Y9R4;H0Y9V9	P32969;D6RAN4;A0A2R8Y5Y7	60S ribosomal protein L9
SNUPN	-0.117692	1.04637	0.125262			0.331529	0.482245	0.393738	0.341268	0.272363	0.240806	6	25	65539000	0	27.84	O95149;H3BRI5;H3BSK1;H3BQR0;H3BTA6;H3BUB4	O95149;H3BRI5;H3BSK1	Snurportin-1
NUDT5	-0.11759	1.67852	0.0894461			3.45081	3.5109	3.42252	3.37619	3.34243	3.31284	13	62	631230000	0	111.13	Q9UKK9;A6NFX8;A6NJU6;A6NCQ0;H0YEY4;C9JYY9	Q9UKK9;A6NFX8;A6NJU6;A6NCQ0	ADP-sugar pyrophosphatase
PDCL	-0.117578	2.01079	0.0777994			-1.02101	-1.05906	-1.10524	-1.17328	-1.17133	-1.19343	4	12	18542000	0	68.528	Q13371;H0Y3M0	Q13371	Phosducin-like protein
PTGFRN	-0.117578	1.04881	0.125263			0.384597	0.502124	0.370924	0.365832	0.274915	0.264165	10	20	11328000	0	32.044	Q9P2B2	Q9P2B2	Prostaglandin F2 receptor negative regulator
TOMM70A	-0.117574	2.99827	0.0618379			3.852	3.82104	3.80655	3.71005	3.70388	3.71293	22	113	268620000	0	213.1	O94826	O94826	Mitochondrial import receptor subunit TOM70
RRP1B	-0.117537	2.79401	0.064483			3.82289	3.84317	3.8483	3.73554	3.6939	3.73231	29	111	286230000	0	297.73	Q14684	Q14684	Ribosomal RNA processing protein 1 homolog B
USP33	-0.117454	1.09724	0.121312			-5.21031	-5.25574	-5.36392	-5.43619	-5.36635	-5.37979	1	1	161280	0.00077435	3.1389	Q8TEY7;H0YCV3	Q8TEY7;H0YCV3	Ubiquitin carboxyl-terminal hydrolase 33
EMC3	-0.117345	0.684291	0.179827			1.41584	1.20532	1.33288	1.16195	1.14336	1.29669	9	15	65368000	0	28.968	Q9P0I2;C9JLM9;S4R3U9	Q9P0I2	ER membrane protein complex subunit 3
PDCL3	-0.117271	2.80622	0.0644924			1.81295	1.8421	1.82082	1.68283	1.72066	1.72058	10	26	93266000	0	84.586	Q9H2J4;H7BZP2;C9JST4	Q9H2J4;H7BZP2	Phosducin-like protein 3
GLRX5	-0.117264	0.717264	0.172444			0.366696	0.349723	0.409258	0.257747	0.383842	0.132297	5	18	160190000	0	28.116	Q86SX6	Q86SX6	Glutaredoxin-related protein 5, mitochondrial
COX11	-0.117109	0.567236	0.217282			-3.74096	-3.85884	-3.93329	-4.10135	-3.85728	-3.92579	3	3	793790	0.00020113	8.8498	Q9Y6N1;B4DI26;I3L4E7	Q9Y6N1;B4DI26	Cytochrome c oxidase assembly protein COX11, mitochondrial
ECI1;DCI	-0.116955	1.42997	0.102322			2.63216	2.55892	2.51754	2.42165	2.45204	2.48406	10	28	222630000	0	88.05	P42126;Q96DC0;H3BS70	P42126;Q96DC0;H3BS70	Enoyl-CoA delta isomerase 1, mitochondrial
RPL7L1	-0.116858	1.83162	0.0843606			2.43259	2.41256	2.34165	2.29219	2.26943	2.27461	8	29	164610000	0	23.607	Q6DKI1;R4GMU7	Q6DKI1;R4GMU7	60S ribosomal protein L7-like 1
SRCAP	-0.116858	0.739862	0.168721			-3.61258	-3.5266	-3.75463	-3.69436	-3.79274	-3.75728	6	9	1156400	0	18.233	Q6ZRS2;A0A0A0MS59;A0A0C4DFX4;A0A087X0E3	Q6ZRS2;A0A0A0MS59;A0A0C4DFX4;A0A087X0E3	Helicase SRCAP
PLEC	-0.116696	1.72192	0.0893995			-2.29045	-2.26382	-2.19856	-2.37411	-2.34094	-2.38786	2	3	544230	0	21.803	H0YDN1;E9PMV1;E9PKG0;E9PIA2;E9PQ28	H0YDN1
DICER1	-0.116628	2.73918	0.0651863			0.941545	0.933021	0.933603	0.804362	0.803252	0.850669	22	42	10890000	0	96.32	Q9UPY3;A0A7I2YBM0;H0YJZ6;A0A6Q8PH99;A0A6Q8PHG6;A0A6Q8PFV4;F6SZ09	Q9UPY3;A0A7I2YBM0;H0YJZ6	Endoribonuclease Dicer
MRPS9	-0.116611	2.36431	0.0716773			0.854049	0.827109	0.835476	0.729419	0.687495	0.749887	13	36	67897000	0	66.253	P82933;H7BZC4	P82933	28S ribosomal protein S9, mitochondrial
PHF14	-0.116519	1.43926	0.102194			-2.06502	-2.05944	-2.0721	-2.13383	-2.15647	-2.25581	4	5	4164300	0	19.978	A0A0U1RRH6;O94880;B4DG57	A0A0U1RRH6;O94880;B4DG57	PHD finger protein 14
WDR47	-0.116438	3.55051	0.0579593			-1.447	-1.42324	-1.41907	-1.54751	-1.53801	-1.55309	3	5	2874300	0.0003453	4.9418	O94967;A0A0A0MRE6	O94967;A0A0A0MRE6	WD repeat-containing protein 47
FSTL1	-0.116415	0.809551	0.157368			-5.80965	-5.63096	-5.66911	-5.86554	-5.85003	-5.74339	2	3	4315200	0.00017768	5.6622	Q12841;C9J5G4	Q12841;C9J5G4	Follistatin-related protein 1
MYBL2	-0.116344	1.33626	0.107243			-0.659123	-0.749375	-0.66544	-0.839168	-0.750737	-0.833066	2	3	2061100	0.00017709	5.585	P10244	P10244	Myb-related protein B
TIMM9	-0.11634	0.710552	0.176314			0.983939	0.909442	0.981178	0.900496	0.923928	0.701114	5	11	288430000	0	18.081	Q9Y5J7;G3V2F3;A0A1W2PRH9;A0A1W2PQS5;G3V502	Q9Y5J7;G3V2F3;A0A1W2PRH9;A0A1W2PQS5;G3V502	Mitochondrial import inner membrane translocase subunit Tim9
LSM1	-0.116338	1.418	0.103384			-1.89419	-1.99479	-2.00147	-2.10667	-2.0514	-2.0814	4	10	26195000	0	9.6608	O15116;E5RJ47;E5RH18	O15116;E5RJ47;E5RH18	U6 snRNA-associated Sm-like protein LSm1
ECE1	-0.116234	2.99901	0.0636568			0.154971	0.15754	0.159098	0.0616426	0.0157175	0.0455484	5	6	5730900	0	15.886	P42892;A0A3B3ISF9;B4DKB2	P42892;A0A3B3ISF9;B4DKB2	Endothelin-converting enzyme 1
RPF2	-0.116189	1.88594	0.0840138			1.7206	1.73231	1.74846	1.5824	1.60202	1.66839	11	39	212030000	0	48.302	Q9H7B2;Q5VXN0	Q9H7B2;Q5VXN0	Ribosome production factor 2 homolog
KLHL18	-0.116187	2.0402	0.0793237			-2.9162	-2.97412	-2.90278	-3.04704	-3.02797	-3.06665	1	3	556870	0.00063553	3.5186	O94889	O94889	Kelch-like protein 18
NT5DC3	-0.116166	0.943843	0.138255			-5.0588	-5.21284	-5.06823	-5.17336	-5.24609	-5.26891	3	5	2507700	0.00033339	4.2427	Q86UY8;H7C3S8	Q86UY8	5-nucleotidase domain-containing protein 3
ZMPSTE24	-0.116113	1.50785	0.0996827			3.54633	3.45976	3.47636	3.33708	3.37768	3.41936	9	31	117790000	0	34.922	O75844;A0A6Q8PHG9;A0A6Q8PF67;A0A6Q8PH40	O75844	CAAX prenyl protease 1 homolog
DYNC1I1	-0.115957	0.361954	0.338623			-3.91973	-3.7858	-4.22152	-4.06375	-4.04909	-4.16209	1	1	1206600	0	10.133	O14576;A0A0A0MTG2	O14576;A0A0A0MTG2	Cytoplasmic dynein 1 intermediate chain 1
KRI1	-0.115783	2.40514	0.0719608			0.680242	0.706246	0.703743	0.561957	0.564994	0.61593	8	30	31608000	0	77.979	Q8N9T8;A0A494C108;H0YFD2;H0YH26;F8WFC1;H0YG91	Q8N9T8;A0A494C108	Protein KRI1 homolog
LARP1	-0.115761	3.07667	0.0632886			4.18176	4.17413	4.18096	4.05459	4.04696	4.08802	36	160	202280000	0	298.53	Q6PKG0;A0A0B4J210;E5RH50;H0YBW1;H0YC73;H0YC33;H0YAN4;E5RHK4;H0YBM7;H0YBR8;H0YAX9;H0YBJ5	Q6PKG0;A0A0B4J210	La-related protein 1
AP1G2	-0.115655	2.14201	0.0771198			-2.17572	-2.1227	-2.14294	-2.29491	-2.23772	-2.25569	3	5	2103700	0	12.841	O75843;H0YJ08;H0YJ47	O75843;H0YJ08	AP-1 complex subunit gamma-like 2
MRPS23	-0.115649	1.3933	0.105366			1.93039	1.83047	1.83868	1.73888	1.72066	1.79305	9	24	254550000	0	38.628	Q9Y3D9;J3QLR8	Q9Y3D9;J3QLR8	28S ribosomal protein S23, mitochondrial
CNOT1	-0.115575	2.58146	0.0693595			3.72745	3.69473	3.71183	3.57907	3.58353	3.62468	37	106	38882000	0	229.12	A5YKK6;H3BMZ2;H3BVC9;H3BNB1;H3BMH0;H3BR89;H3BT18;H3BTH2;H3BU44	A5YKK6	CCR4-NOT transcription complex subunit 1
	-0.115438	0.944976	0.139705			-5.96653	-5.85652	-5.83742	-5.92122	-6.04674	-6.03883	1	2	1684600	0.00063211	3.4626	H0YJ60;Q5TAQ7;Q5TAQ5;V9GYQ9;Q5TAQ8	H0YJ60
RPL35	-0.115261	1.5574	0.0986453			3.41523	3.31009	3.33914	3.24738	3.21355	3.25775	8	29	10462000000	0	26.129	P42766;F2Z388	P42766;F2Z388	60S ribosomal protein L35
TMX2	-0.115108	2.25869	0.0752737			1.13236	1.18958	1.1256	1.04558	1.03033	1.0263	8	20	48257000	0	59.245	Q9Y320;A0A669KB09;E9PSF0;E9PRL5;E9PLR1;A0A669KBH8;G3V155	Q9Y320	Thioredoxin-related transmembrane protein 2
POLE	-0.115105	1.50273	0.101728			0.880692	0.828952	0.799358	0.67769	0.717496	0.768502	17	33	5423400	0	74.196	Q07864;F5H1D6;A0A5F9ZHA7;F5H7E4;A0A5F9ZHD6	Q07864;F5H1D6	DNA polymerase epsilon catalytic subunit A;DNA polymerase
EPS8	-0.115067	2.49777	0.0712756			-1.35855	-1.34888	-1.36851	-1.50815	-1.45847	-1.45451	4	6	2188500	0	12.443	Q12929;A0A2R8YE63;A0A2R8Y4W2;F5H0R8	Q12929;A0A2R8YE63;A0A2R8Y4W2	Epidermal growth factor receptor kinase substrate 8
THEM6	-0.11505	1.89167	0.0854899			-0.372323	-0.42784	-0.45982	-0.51966	-0.548093	-0.537381	4	9	25016000	0	27.71	Q8WUY1;H0YAR9	Q8WUY1	Protein THEM6
NFATC2IP	-0.115033	0.896576	0.146789			0.243077	0.272067	0.0860386	0.085084	0.0586443	0.112357	7	21	19868000	0	57.033	Q8NCF5;H3BSZ7	Q8NCF5	NFATC2-interacting protein
RPL21	-0.114998	1.61736	0.0964326			3.3054	3.22389	3.26401	3.11146	3.14761	3.18923	8	102	5001300000	0	62.839	P46778;G3V1B3;M0R181	P46778;G3V1B3;M0R181	60S ribosomal protein L21
RPS29	-0.1149	1.05486	0.129323			2.13863	2.00166	2.11396	1.94251	1.93916	2.02788	4	34	6590500000	0	10.854	P62273;A0A087WTT6;A0A2R8Y851;A0A2R8Y6P7	P62273;A0A087WTT6;A0A2R8Y851;A0A2R8Y6P7	40S ribosomal protein S29
CEBPZ	-0.114879	2.09407	0.079925			3.53969	3.54904	3.51226	3.37952	3.42706	3.44976	30	80	96926000	0	159.39	Q03701;C9J9W7	Q03701	CCAAT/enhancer-binding protein zeta
METTL1	-0.114863	1.10692	0.124649			-0.716983	-0.614879	-0.691847	-0.864924	-0.745473	-0.757899	5	14	36116000	0	25.719	Q9UBP6;H0YIH0;F8VSD9;H0YHX0;H0YHU4	Q9UBP6;H0YIH0	tRNA (guanine-N(7)-)-methyltransferase
EEF1E1;EEF1E1-BLOC1S5	-0.114843	1.20416	0.117513			1.43044	1.33354	1.42606	1.2248	1.28603	1.33469	7	22	240710000	0	37.506	O43324;D6RBD7;C9J1V9;H0YAL7;D6RCQ0;H0YAH9	O43324;D6RBD7;C9J1V9;H0YAL7	Eukaryotic translation elongation factor 1 epsilon-1
KIF23	-0.114792	2.47896	0.0719902			3.10063	3.0742	3.07404	2.95291	2.9513	3.00028	26	85	113030000	0	263.54	Q02241;A0A2U3TZL8;H7BYN4;A0A7I2V5Y5;H0YME6;A0A2R8Y531;H0YMJ4	Q02241;A0A2U3TZL8;H7BYN4;A0A7I2V5Y5	Kinesin-like protein KIF23;Kinesin-like protein
KPNA4	-0.114765	2.81643	0.0667198			2.39479	2.38956	2.36715	2.2455	2.28662	2.27507	14	46	224850000	0	155.37	O00629;A0A7I2YQ95;H7C4F6;A0A7I2V340;A0A7I2V333	O00629;A0A7I2YQ95;H7C4F6;A0A7I2V340;A0A7I2V333	Importin subunit alpha-3
USE1	-0.114757	1.39664	0.105944			0.598351	0.651303	0.535059	0.49463	0.502208	0.443606	3	6	29214000	0.00019893	8.564	Q9NZ43;M0QZE0;M0QYT5;G8JLK1	Q9NZ43;M0QZE0;M0QYT5;G8JLK1	Vesicle transport protein USE1
NDUFA3	-0.114683	1.06411	0.128804			-1.37898	-1.34459	-1.48165	-1.46045	-1.52824	-1.56057	2	3	17823000	0.00018262	6.3413	O95167;H7C0D7;S4R3I5;H7C2R1;A8MVM8;S4R3T6;A8MYJ8	O95167;H7C0D7;S4R3I5;H7C2R1;A8MVM8;S4R3T6;A8MYJ8	NADH dehydrogenase [ubiquinone] 1 alpha subcomplex subunit 3
LMBRD2	-0.114237	0.632648	0.201939			-5.99782	-5.85703	-5.88146	-6.16238	-5.94042	-5.97622	2	3	631470	0.00033317	4.2337	Q68DH5	Q68DH5	LMBR1 domain-containing protein 2
LRRFIP1	-0.114188	1.18891	0.11982			1.48606	1.56226	1.58662	1.47285	1.4549	1.36463	14	49	63061000	0	232.54	Q32MZ4;C9JTC6	Q32MZ4	Leucine-rich repeat flightless-interacting protein 1
RAB9A	-0.11417	2.62765	0.0704938			0.295657	0.250602	0.245064	0.143918	0.158385	0.14651	6	15	74488000	0	27.041	P51151;Q9NP90;A0A1B0GUI0	P51151	Ras-related protein Rab-9A
RPS2	-0.11413	1.69075	0.0949878			5.85787	5.79965	5.79972	5.65765	5.72558	5.73163	20	224	5111800000	0	222.97	P15880;H0YEN5;E9PQD7;E9PMM9;I3L404;E9PPT0;E9PM36;H3BNG3;H0YE27	P15880;H0YEN5;E9PQD7;E9PMM9;I3L404;E9PPT0;E9PM36	40S ribosomal protein S2
UFSP2	-0.113914	1.3355	0.110734			-0.420733	-0.556746	-0.505241	-0.612372	-0.599076	-0.613013	6	7	5729700	0	19.082	Q9NUQ7;D6RGX2;H0YA18;D6RB53;D6RA67;H0Y9B0;D6R9J7	Q9NUQ7;D6RGX2;H0YA18	Ufm1-specific protease 2
DNAJA1	-0.113814	1.5183	0.102486			4.57385	4.54937	4.53585	4.40512	4.40772	4.50479	25	204	1348600000	0	296.41	P31689	P31689	DnaJ homolog subfamily A member 1
PRMT7	-0.113802	1.00819	0.135524			-0.764266	-0.659165	-0.765568	-0.766936	-0.864566	-0.898902	4	11	26861000	0	21.559	Q9NVM4;H3BNC0;A0A6Q8PFP4;H3BPZ8;H3BSS9;H3BRD3;H3BRQ9	Q9NVM4;H3BNC0;A0A6Q8PFP4;H3BPZ8;H3BSS9	Protein arginine N-methyltransferase 7
DNAJB11	-0.113782	1.84637	0.0893659			2.97528	2.93322	2.96259	2.83595	2.80508	2.88871	12	56	307020000	0	78.23	Q9UBS4;H7C2Y5	Q9UBS4	DnaJ homolog subfamily B member 11
ZNF638	-0.113752	4.95604	0.0541895			2.63286	2.63118	2.63708	2.51816	2.51443	2.52728	36	77	31842000	0	248.25	Q14966;A0A096LPK8;A0A096LPI0;A0A096LNS4;A0A096LPB4;C9JWN0;A0A096LNR2;A0A096LNX0;A0A096LNQ0	Q14966	Zinc finger protein 638
CSTB	-0.113748	2.05646	0.0825417			2.58127	2.56945	2.53471	2.47143	2.46293	2.40984	6	61	1822700000	0	88.058	P04080;A0A1W2PQG6;A0A1W2PS52	P04080;A0A1W2PQG6	Cystatin-B
FLCN	-0.113734	0.550781	0.231439			-4.5972	-4.5473	-4.36351	-4.64199	-4.50651	-4.70071	4	4	3855000	0	10.046	Q8NFG4;C9J4C4	Q8NFG4;C9J4C4	Folliculin
MEX3B	-0.113693	0.617006	0.208269			-3.16725	-3.05225	-3.27225	-3.17191	-3.3386	-3.32232	3	2	3726900	0.00034855	5.2061	Q6ZN04	Q6ZN04	RNA-binding protein MEX3B
TUFM	-0.113676	2.30169	0.0762808			4.78711	4.77046	4.75256	4.62723	4.6536	4.68828	26	183	1177200000	0	240.18	P49411;H3BNU3	P49411	Elongation factor Tu, mitochondrial
ZMYM1	-0.113271	1.02887	0.134329			-3.76562	-3.90247	-3.93364	-3.97839	-3.98653	-3.97663	6	7	3461500	0	15.063	Q5SVZ6;Q5SVZ7	Q5SVZ6	Zinc finger MYM-type protein 1
RPL11	-0.113221	1.4682	0.105441			3.5796	3.50919	3.46633	3.41079	3.379	3.42567	14	82	3210100000	0	118.32	P62913;Q5VVC8	P62913;Q5VVC8	60S ribosomal protein L11
PI4K2B	-0.112972	2.59613	0.0725521			-1.9345	-1.96499	-1.90869	-2.04325	-2.04691	-2.05694	2	4	7171500	0.00063231	3.4686	Q8TCG2;G5E9Z4	Q8TCG2;G5E9Z4	Phosphatidylinositol 4-kinase type 2-beta
GART	-0.112944	1.64395	0.0985875			5.54719	5.4812	5.49427	5.35472	5.39145	5.43766	50	280	885720000	0	323.31	P22102;F8WD69;C9JBJ1;C9JTV6;C9JZG2;C9JKQ7;A0A140TA71;H7C366	P22102	Trifunctional purine biosynthetic protein adenosine-3;Phosphoribosylamine--glycine ligase;Phosphoribosylformylglycinamidine cyclo-ligase;Phosphoribosylglycinamide formyltransferase
SMPD4	-0.112718	1.29743	0.114736			0.97091	1.00218	0.97999	0.948762	0.81714	0.849025	11	17	19190000	0	34.202	Q9NXE4;H7C1Q6;H7C2J2;H7C0W5;H7C235;C9J647;F8WF03;F2Z2I0;F2Z2W5	Q9NXE4;H7C1Q6	Sphingomyelin phosphodiesterase 4
RNF20	-0.112671	2.40778	0.0757147			2.79991	2.75252	2.76853	2.67688	2.63596	2.6701	28	71	107980000	0	215.11	Q5VTR2;C9JXC9;C9J0A5;C9JWJ4	Q5VTR2	E3 ubiquitin-protein ligase BRE1A
GTF3C3	-0.112662	2.54742	0.0740291			1.42069	1.38762	1.40354	1.28052	1.27362	1.31973	15	31	24182000	0	89.291	Q9Y5Q9;A0A494C1S7;H7C0C0;F8WC64;H0YFI7	Q9Y5Q9;A0A494C1S7	General transcription factor 3C polypeptide 3
LRPAP1	-0.112583	1.41122	0.10881			1.41614	1.471	1.52675	1.37507	1.32081	1.38027	8	24	94608000	0	49.644	P30533;A0A3B3IRQ7;D6REW6	P30533;A0A3B3IRQ7	Alpha-2-macroglobulin receptor-associated protein
CDR2	-0.112221	0.674332	0.193951			-4.22311	-4.20616	-4.22238	-4.45832	-4.19733	-4.33266	3	9	2904400	0	9.7891	Q01850;H3BU23;H3BN65;H3BTR1	Q01850;H3BU23	Cerebellar degeneration-related protein 2
STK35	-0.112211	1.01158	0.138008			-4.1312	-4.13519	-4.06866	-4.16429	-4.18988	-4.31751	1	1	402060	0.00064257	3.6728	Q8TDR2;A0A0C4DGC9	Q8TDR2;A0A0C4DGC9	Serine/threonine-protein kinase 35
SIN3B	-0.112039	1.69945	0.0978188			-4.07332	-4.14522	-4.10495	-4.25471	-4.22416	-4.18074	6	8	1243100	0.00018864	7.2311	O75182;M0R271;M0QYC5	O75182;M0R271	Paired amphipathic helix protein Sin3b
OAT	-0.11202	0.88524	0.155005			2.89224	2.7541	2.79386	2.62395	2.71053	2.76967	20	82	314620000	0	147.34	P04181	P04181	Ornithine aminotransferase, mitochondrial;Ornithine aminotransferase, hepatic form;Ornithine aminotransferase, renal form
PYCRL	-0.111962	1.77234	0.0949853			-0.662625	-0.640996	-0.672531	-0.745614	-0.824265	-0.74216	7	12	46554000	0	25.834	Q53H96;A0A0A0MQS1;B5MD87;F8WEI0;A0A087WTU2	Q53H96;A0A0A0MQS1	Pyrroline-5-carboxylate reductase 3;Pyrroline-5-carboxylate reductase
RRM2	-0.111878	1.64635	0.100147			3.15709	3.12505	3.09384	2.96768	3.05398	3.01868	19	61	394300000	0	80.877	P31350;A0A286YFD6;A0A2R8Y837	P31350;A0A286YFD6	Ribonucleoside-diphosphate reductase subunit M2
DERL2	-0.111758	0.915817	0.150893			-3.40486	-3.46877	-3.39273	-3.63763	-3.4822	-3.48181	2	5	12238000	0	10.645	Q9GZP9;I3L1T3	Q9GZP9;I3L1T3	Derlin-2
RPS17	-0.111753	1.15633	0.12608			4.48669	4.38066	4.42068	4.27424	4.29544	4.38309	11	219	8742900000	0	159.45	P08708;H3BNC9;H0YN88;A0A075B716;H0YN73;A0A0J9YYC4	P08708;H3BNC9;H0YN88;A0A075B716	40S ribosomal protein S17
TACC2	-0.111735	0.288759	0.417899			-0.271878	-0.699492	-0.770437	-0.686343	-0.671416	-0.719254	7	8	1336800	0	18.064	O95359;Q4VXL8;E7EMZ9;E9PBC6;D6RAA5;Q4VXL4;A0A0U1RRM9;E9PGB3;H0Y9C3;H0Y8P9;H0YA73;H0Y911	O95359;Q4VXL8;E7EMZ9;E9PBC6;D6RAA5;Q4VXL4	Transforming acidic coiled-coil-containing protein 2
TWF1	-0.111717	2.71349	0.0725512			2.57435	2.58121	2.57582	2.46628	2.43849	2.49146	14	38	160210000	0	155.7	Q12792;F8VS81;F8W1Q9;F8VRG3;F8W645	Q12792;F8VS81	Twinfilin-1
PAPOLG	-0.1117	1.51796	0.105374			-1.41626	-1.41421	-1.32337	-1.52582	-1.48232	-1.48081	4	7	3441000	0	9.5621	Q9BWT3;H7C3W0;A0A0C4DH56;F8WAT4	Q9BWT3;H7C3W0;A0A0C4DH56	Poly(A) polymerase gamma
BTF3	-0.11168	2.2699	0.0803335			3.4725	3.47324	3.45357	3.33004	3.34143	3.39281	10	141	3223100000	0	272.7	P20290;A0A7I2V5Y3	P20290;A0A7I2V5Y3	Transcription factor BTF3
RYBP	-0.111566	2.112	0.0843335			-2.91038	-2.93993	-2.9058	-3.00227	-3.02001	-3.06854	2	2	2667700	0.0017945	2.5111	Q8N488	Q8N488	RING1 and YY1-binding protein
UGGT1	-0.111484	1.89822	0.0906444			2.97593	2.90982	2.91519	2.79349	2.82934	2.84367	32	67	35929000	0	191.21	Q9NYU2;H7BZG0	Q9NYU2	UDP-glucose:glycoprotein glucosyltransferase 1
GMEB1	-0.111393	1.14568	0.127953			-1.4085	-1.48468	-1.53816	-1.64038	-1.56529	-1.55985	5	7	5846900	0	16.652	Q9Y692	Q9Y692	Glucocorticoid modulatory element-binding protein 1
SND1	-0.11139	2.25363	0.0814079			5.03777	5.01728	5.01017	4.90627	4.88008	4.94471	48	254	608620000	0	323.31	Q7KZF4;H7C597	Q7KZF4	Staphylococcal nuclease domain-containing protein 1
RPS13	-0.111389	1.03142	0.137549			4.51212	4.37091	4.43793	4.30346	4.29434	4.38899	14	88	3601300000	0	74.06	P62277;J3KMX5;E9PS50	P62277;J3KMX5	40S ribosomal protein S13
CCT3	-0.111381	1.60344	0.102566			6.19829	6.13754	6.13504	6.01604	6.02714	6.09355	46	389	3238800000	0	323.31	P49368;B4DUR8;E9PRC8;Q5SZX6;E9PQ35;E9PM09;Q5SZW8;Q5SZX9	P49368;B4DUR8	T-complex protein 1 subunit gamma
RPS26;RPS26P11	-0.11125	1.82588	0.0947312			2.79521	2.72832	2.72815	2.61081	2.643	2.66411	4	38	4343600000	0	36.674	P62854;Q5JNZ5	P62854;Q5JNZ5	40S ribosomal protein S26;Putative 40S ribosomal protein S26-like 1
SPTAN1	-0.111236	1.28801	0.117884			-1.07984	-1.04351	-1.12026	-1.23274	-1.12511	-1.21947	1	2	542400	0.00017559	5.4105	A0A0D9SF54;A0A0D9SFF6;A0A5F9ZHC3;A0A0D9SFH4;A0A1B0GTB7;A0A1B0GUH3;A0A1B0GV13	A0A0D9SF54
NAA10	-0.111226	3.14986	0.0673879			3.23272	3.19908	3.20061	3.09208	3.10725	3.0994	15	59	350270000	0	176.17	P41227;F8W808;A8MWP7;C9JN83;C9JW55;Q9BSU3;H0Y8T0	P41227	N-alpha-acetyltransferase 10
GBA	-0.111225	1.18092	0.125101			-0.458638	-0.579921	-0.57692	-0.679019	-0.656367	-0.613769	6	13	11334000	0	23.673	P04062;A0A0G2JNZ5;A0A0G2JLB3;A0A0G2JNZ0	P04062;A0A0G2JNZ5;A0A0G2JLB3;A0A0G2JNZ0	Glucosylceramidase
PDCD11	-0.111129	1.85725	0.0936255			3.60849	3.54025	3.53949	3.4275	3.4531	3.47425	47	120	56918000	0	298.84	Q14690;A0A3B3IUD7;S4R3Q4	Q14690;A0A3B3IUD7	Protein RRP5 homolog
SRRT	-0.111121	1.72668	0.0984464			4.41711	4.34776	4.39699	4.25187	4.25964	4.31698	32	121	358130000	0	168.78	Q9BXP5;H7C3A1;H7C1K0;H7C0U8;A0A286YEP7;A0A0A0MSP6;C9JUL9	Q9BXP5;H7C3A1	Serrate RNA effector molecule homolog
SF3B2	-0.111014	3.22991	0.0666436			4.30832	4.30388	4.29634	4.17953	4.18287	4.2131	35	133	381040000	0	311.14	Q13435;E9PPJ0;E9PJ04;H0YCG1;E9PJT3;H0YEX5	Q13435;E9PPJ0	Splicing factor 3B subunit 2
ADD2	-0.110958	1.40214	0.112081			1.63686	1.53994	1.54313	1.45994	1.43123	1.49588	14	35	36715000	0	88.825	P35612;A0A1C7CYY0;C9J080;C9JTM0;C9J299	P35612	Beta-adducin
CHD4	-0.110801	2.53299	0.0761653			4.9852	4.95888	4.96319	4.83811	4.84904	4.88771	73	266	257910000	0	323.31	Q14839;F5GWX5;A0A2R8Y425;A0A2R8Y5J0;A0A2U3TZM0;A0A2R8YFK9;A0A2R8Y212;A0A2R8Y521;A0A0C4DGG9;A0A2R8YFD8;A0A2R8YDJ9;A0A2R8YD40;A0A2R8Y4X2;A0A2R8YDW2;A0A2R8Y445;A0A2R8Y8C1;A0A2R8YER1;A0A2R8Y5Z7;A0A2R8Y685;A0A2R8Y7I0;A0A2R8Y8B3;A0A2R8Y7M9;A0A2R8Y5M9;A0A2R8YE38;F5H6N4;A0A2R8Y7X1;A0A2R8Y6G9;H7C2H0;F6T542;A0A2R8Y795	Q14839;F5GWX5;A0A2R8Y425;A0A2R8Y5J0;A0A2U3TZM0;A0A2R8YFK9;A0A2R8Y212;A0A2R8Y521;A0A0C4DGG9;A0A2R8YFD8;A0A2R8YDJ9;A0A2R8YD40;A0A2R8Y4X2;A0A2R8YDW2;A0A2R8Y445;A0A2R8Y8C1;A0A2R8YER1;A0A2R8Y5Z7;A0A2R8Y685	Chromodomain-helicase-DNA-binding protein 4
STRAP	-0.110729	3.10582	0.0690845			5.10624	5.09028	5.07047	4.97147	4.99068	4.97266	23	153	1191000000	0	323.31	Q9Y3F4;H0YH33;F5H1G1	Q9Y3F4	Serine-threonine kinase receptor-associated protein
CCDC51	-0.110561	0.95445	0.148213			-0.775084	-0.613727	-0.731461	-0.772023	-0.85769	-0.822242	6	17	28629000	0	42.447	Q96ER9;C9JSW8	Q96ER9;C9JSW8	Coiled-coil domain-containing protein 51
CTBP2	-0.110558	2.97245	0.0706986			1.44609	1.45119	1.41313	1.31595	1.32918	1.33361	7	24	74614000	0	139.69	P56545;A0A087WYL1	P56545	C-terminal-binding protein 2
CNIH4	-0.110337	1.60142	0.104152			-0.244971	-0.334044	-0.291842	-0.427094	-0.409324	-0.365451	1	4	92550000	0	11.303	A6NLH6;Q9P003	A6NLH6;Q9P003	Protein cornichon homolog 4
SSR4	-0.110117	1.21591	0.124487			1.64223	1.64345	1.51829	1.49966	1.50137	1.47258	5	32	439300000	0	62.021	P51571;A6NLM8	P51571;A6NLM8	Translocon-associated protein subunit delta
GPATCH2L	-0.110061	0.5127	0.257805			-3.48958	-3.7428	-3.63599	-3.84968	-3.66138	-3.68751	1	1	754870	0.0033804	2.2111	Q9NWQ4;G3V553	Q9NWQ4;G3V553	G patch domain-containing protein 2-like
PDSS2	-0.109981	0.764555	0.178563			-1.85118	-2.03732	-2.044	-2.0492	-2.09833	-2.11491	1	1	803320	0.00064788	3.7856	Q86YH6	Q86YH6	Decaprenyl-diphosphate synthase subunit 2
PPP1CC	-0.109907	1.67794	0.102283			0.909125	0.942508	0.909983	0.768043	0.801316	0.862535	3	22	215700000	0	47.833	P36873;F8VYE8;F8VR82;F8W0W8;A0A087WYY5;H0Y3Y6;F8WE71;F8W0V8;F8W1A0	P36873;F8VYE8;F8VR82;F8W0W8;A0A087WYY5	Serine/threonine-protein phosphatase PP1-gamma catalytic subunit;Serine/threonine-protein phosphatase
SPAG7	-0.109836	1.39079	0.114245			0.985168	0.968612	1.02648	0.935748	0.891284	0.823718	8	15	87810000	0	37.861	O75391;I3L0X5;I3L4C3;I3L0Q5	O75391;I3L0X5;I3L4C3	Sperm-associated antigen 7
ORC3	-0.109727	1.76569	0.0990813			1.84262	1.82058	1.80167	1.67683	1.6978	1.76106	11	24	19379000	0	40.084	Q9UBD5;U3KQL3	Q9UBD5	Origin recognition complex subunit 3
LAP3	-0.109692	1.64278	0.103535			4.81578	4.73707	4.76565	4.62931	4.66162	4.69849	31	162	721620000	0	323.31	P28838;H0Y9Q1;H0Y983	P28838	Cytosol aminopeptidase
ARF6	-0.109621	1.44646	0.112033			1.85514	1.77185	1.79962	1.67253	1.74984	1.67537	6	23	194960000	0	50.232	P62330	P62330	ADP-ribosylation factor 6
MCM3AP	-0.109602	2.83824	0.0739716			-0.888534	-0.925254	-0.905153	-1.02547	-1.02472	-0.997558	11	12	2578900	0	41.53	O60318	O60318	Germinal-center associated nuclear protein
RBM15B	-0.109476	1.02818	0.141545			-0.961432	-1.07418	-0.922825	-1.13541	-1.0645	-1.08694	2	5	4808200	0.00032954	4.0385	Q8NDT2	Q8NDT2	Putative RNA-binding protein 15B
PDIA3	-0.109403	1.27037	0.121908			6.02845	5.95654	6.01425	5.85895	5.85401	5.95807	39	292	2626200000	0	323.31	P30101	P30101	Protein disulfide-isomerase A3
TPP2	-0.109392	1.97809	0.0921275			3.06294	3.04688	3.02177	2.90476	2.9238	2.97484	31	78	38344000	0	223.02	P29144;Q5VZU9;A0A494C0U1;A0A494C1B8;A0A494C0A3;A0A494C1S4;A0A494C1S6;A0A494C1L2;A0A494C0X4;A0A494C159	P29144;Q5VZU9;A0A494C0U1;A0A494C1B8	Tripeptidyl-peptidase 2
NKTR	-0.109378	1.5459	0.107908			-1.37106	-1.32976	-1.39135	-1.52641	-1.45694	-1.43696	5	7	3103500	0	12.31	P30414;A0A087WYW3;C9JMM5;A8K7K2	P30414;A0A087WYW3	NK-tumor recognition protein;Putative peptidyl-prolyl cis-trans isomerase
CASP6	-0.109338	1.02694	0.141968			-1.77573	-1.72604	-1.73103	-1.82993	-1.94499	-1.7859	8	11	23123000	0	21.055	P55212;D6RHU3;D6RBM3	P55212;D6RHU3	Caspase-6;Caspase-6 subunit p18;Caspase-6 subunit p11
TRMT112	-0.109289	3.10223	0.0708979			1.74972	1.7627	1.77877	1.65467	1.63964	1.66901	6	41	952930000	0	113.27	Q9UI30;F5GYQ2;F5GX77	Q9UI30;F5GYQ2;F5GX77	Multifunctional methyltransferase subunit TRM112-like protein
TCOF1	-0.109277	1.20704	0.126834			4.16805	4.30006	4.25241	4.15077	4.09516	4.14676	36	132	166240000	0	208.99	Q13428;H0Y8Y7;A0A2R8Y857;H0YA99;H0YAB7	Q13428;H0Y8Y7	Treacle protein
TRMT6	-0.109104	1.624	0.105311			1.52758	1.43092	1.47235	1.34675	1.36631	1.39048	11	26	40725000	0	48.245	Q9UJA5	Q9UJA5	tRNA (adenine(58)-N(1))-methyltransferase non-catalytic subunit TRM6
PFAS	-0.109004	2.43088	0.081426			4.64584	4.62159	4.60328	4.49781	4.50564	4.54024	51	246	452610000	0	323.31	O15067;H0YGH1;J3QSG0;J3QSH6;J3KT98;J3KTL4;J3QL39;J3KTQ5	O15067	Phosphoribosylformylglycinamidine synthase
HNRNPDL	-0.108951	0.804321	0.17303			0.141152	0.281688	0.101364	0.112502	0.0764284	0.00841999	1	32	809140000	0.00019972	8.6801	A0A087WU03	A0A087WU03
RRS1	-0.108923	2.48222	0.0803227			2.88114	2.90937	2.90271	2.78092	2.76748	2.81806	17	53	306630000	0	100.33	Q15050	Q15050	Ribosome biogenesis regulatory protein homolog
GBAS	-0.108697	0.89075	0.159987			1.48461	1.34001	1.45878	1.2492	1.34436	1.36376	4	10	89203000	0	9.6513	O75323;H7C333;C9J7B1;C9K068;F8WBI5	O75323;H7C333	Protein NipSnap homolog 2
DNTTIP2	-0.108677	2.4659	0.0812846			2.86633	2.90387	2.87915	2.79205	2.74769	2.78358	19	79	89602000	0	132.23	Q5QJE6;J3KP30;E9PRB3	Q5QJE6;J3KP30	Deoxynucleotidyltransferase terminal-interacting protein 2
RPL7A	-0.108646	2.20549	0.0872795			4.96934	4.95244	4.92577	4.8228	4.82577	4.87304	21	137	8116500000	0	323.31	P62424;Q5T8U2;Q5T8U3	P62424;Q5T8U2	60S ribosomal protein L7a
CCNL2	-0.108619	1.9131	0.0959912			-1.34634	-1.36511	-1.3544	-1.51128	-1.45041	-1.43002	5	9	9183100	0	31.951	Q96S94;C9J148;J3KRL1;J3QSH2;A0A0A0MSF3	Q96S94	Cyclin-L2
CD109	-0.10851	1.38237	0.117099			-1.09292	-1.02353	-1.13156	-1.15499	-1.21611	-1.20244	5	8	2632000	0	13.992	Q6YHK3	Q6YHK3	CD109 antigen
MAT2A	-0.10837	1.48475	0.112354			3.59745	3.5272	3.52158	3.40769	3.42769	3.48574	19	93	771190000	0	215.03	P31153;Q00266	P31153	S-adenosylmethionine synthase isoform type-2
DCTN5	-0.108321	1.3497	0.119405			-1.64778	-1.67964	-1.70918	-1.84009	-1.72636	-1.79512	2	7	41260000	0	11.016	Q9BTE1;H3BUD2;H3BS05;H3BR94	Q9BTE1;H3BUD2;H3BS05;H3BR94	Dynactin subunit 5
INTS9	-0.108191	0.961553	0.153061			-1.50047	-1.52401	-1.63581	-1.6838	-1.70278	-1.59828	7	11	9823500	0	30.979	Q9NV88;G3XAN1;H0YBK3	Q9NV88;G3XAN1	Integrator complex subunit 9
FADS1	-0.108008	0.515346	0.262829			-4.04786	-3.99109	-3.89433	-3.92661	-4.18364	-4.14705	1	1	1315600	0.0017929	2.4918	O60427	O60427	Fatty acid desaturase 1
GRSF1	-0.107937	2.71864	0.0773507			3.02979	3.03752	3.0007	2.90095	2.93362	2.90963	21	106	210850000	0	147.53	Q12849;H0Y8R1;F5H5I6;H0YAK1;H0YAM1	Q12849;H0Y8R1;F5H5I6;H0YAK1	G-rich sequence factor 1
TXLNG	-0.107936	1.56333	0.109377			2.52002	2.53466	2.58381	2.39438	2.43849	2.48181	17	46	170440000	0	150.8	Q9NUQ3;Q9BZA5	Q9NUQ3	Gamma-taxilin
BEND3	-0.107934	0.825255	0.172016			-2.30372	-2.11988	-2.28399	-2.33053	-2.32394	-2.37692	9	10	2426100	0	16.709	Q5T5X7	Q5T5X7	BEN domain-containing protein 3
SAFB	-0.107851	2.24308	0.0878289			4.48343	4.53174	4.52409	4.43028	4.40009	4.38533	34	166	648850000	0	323.31	Q15424;K7EII0;K7ES42	Q15424	Scaffold attachment factor B1
HEATR5A	-0.10775	0.76352	0.184542			-1.65542	-1.77638	-1.68517	-1.91456	-1.79448	-1.73117	3	3	24750000	0.0001794	5.8907	Q86XA9;F5H619;H7C5W6	Q86XA9;F5H619	HEAT repeat-containing protein 5A
GATM	-0.10772	1.06771	0.141092			-1.74328	-1.76875	-1.78795	-1.94647	-1.88677	-1.7899	4	7	4334700	0	16.009	P50440;A0A6Q8PHC6;A0A6Q8PGA2;A0A6Q8PFC6;H0YKW9;A0A6Q8PF48;H0YMX4	P50440;A0A6Q8PHC6;A0A6Q8PGA2;A0A6Q8PFC6	Glycine amidinotransferase, mitochondrial
TP53BP2	-0.107695	2.91503	0.0752096			0.20596	0.184634	0.167091	0.0864096	0.0645819	0.0836096	9	12	10716000	0	53.768	Q13625;H7C5L8	Q13625	Apoptosis-stimulating of p53 protein 2
TIMM10	-0.107657	0.504436	0.269006			0.325313	0.298188	0.381542	0.35662	0.271363	0.0540876	3	17	173840000	0	41.957	P62072	P62072	Mitochondrial import inner membrane translocase subunit Tim10
ANKHD1	-0.107638	1.10216	0.1382			-5.57238	-5.48441	-5.52272	-5.63165	-5.56923	-5.70154	1	2	706630	0.0015044	2.6129	D6RHC4	D6RHC4
DROSHA	-0.107502	1.03581	0.144998			-1.09442	-1.05809	-1.20461	-1.23129	-1.18826	-1.26006	8	12	3683700	0	20.247	Q9NRR4;H7C5U6	Q9NRR4	Ribonuclease 3
AFG3L2	-0.107484	1.72455	0.104189			2.67736	2.65763	2.66585	2.52026	2.54544	2.61268	25	58	73092000	0	122.48	Q9Y4W6;K7EP56	Q9Y4W6	AFG3-like protein 2
PTBP3	-0.107387	1.49644	0.113555			0.370191	0.316962	0.365007	0.248364	0.191529	0.290107	6	12	36596000	0	36.703	O95758;X6R242	O95758	Polypyrimidine tract-binding protein 3
BHLHB9	-0.107136	0.68733	0.204262			-5.41007	-5.25494	-5.29057	-5.47168	-5.48573	-5.31958	1	1	215070	0.0099971	1.7432	Q6PI77	Q6PI77	Protein BHLHb9
NAF1	-0.1071	2.20994	0.0893987			-0.125186	-0.13902	-0.190605	-0.257953	-0.252381	-0.265779	3	14	48301000	0	22.439	Q96HR8;D6RIB3	Q96HR8	H/ACA ribonucleoprotein complex non-core subunit NAF1
SH3BP4	-0.107093	1.17283	0.133083			-1.33806	-1.33041	-1.45335	-1.45358	-1.4799	-1.50963	6	10	2987300	0.0002008	8.8153	Q9P0V3;C9JED2	Q9P0V3	SH3 domain-binding protein 4
PHF8	-0.107071	1.71551	0.105226			1.56274	1.52702	1.51459	1.39229	1.41667	1.47418	15	29	18040000	0	50.064	Q9UPP1;H0Y3N9;H0Y589;H0Y7M8;H7BZB7;B0QZZ4;Q5JPR8;B0QZZ2;B0QZZ3;B0QZE1	Q9UPP1;H0Y3N9;H0Y589	Histone lysine demethylase PHF8
WBSCR22	-0.107069	0.910224	0.161281			0.413896	0.289739	0.348169	0.161139	0.274976	0.294482	5	20	138050000	0	26.069	O43709;F8WD87;F8WD67;E9PCQ7;H7C0G4;F8VZ18;B3KR83;H7C170;F2Z3D9	O43709	Probable 18S rRNA (guanine-N(7))-methyltransferase
PSME3	-0.107042	2.68194	0.0800641			4.07027	4.03018	4.0239	3.9323	3.94224	3.92868	14	86	716500000	0	120.42	P61289;K9J957;B3KQ25;K7ESG5;A0A087WTV2;K7ENH2;K7EPX6;K7EKR3;K7EMD0;B7Z8D3	P61289;K9J957;B3KQ25;K7ESG5;A0A087WTV2;K7ENH2	Proteasome activator complex subunit 3
NUP43	-0.106873	1.55924	0.11133			1.28931	1.29703	1.19893	1.15802	1.1551	1.15152	9	17	129320000	0	78.193	Q8NFH3;B4E301;F5H0E3;B4DVD1	Q8NFH3	Nucleoporin Nup43
GBF1	-0.10686	1.77689	0.103422			1.61622	1.58277	1.59516	1.44376	1.50027	1.52955	21	41	15597000	0	88.26	Q92538;A0A7I2YQM2;A0A669KBG8;A0A669KB10;A0A7I2V452;A0A7I2V2L5;A0A7I2V514;A0A7I2YQ65;A0A7I2V529;A0A7I2V4K2;A0A7I2V3Y5;A0A7I2V2L4;A0A7I2V3Q4;A0A7I2V329;A0A7I2V5C9;A0A7I2V342;A0A7I2V3E5;A0A7I2V4F9;A0A7I2V470;A0A7I2V541;A0A7I2YQN3;A0A7I2V4M6;A0A7I2V2F8;A0A7I2V2U1;A0A7I2YQM0;A0A7I2V4F1;A0A7I2V338;A0A7I2YQP6;A0A7I2V2Y7;A0A7I2V2I0;A0A7I2V3Y7;A0A7I2V4H1;A0A7I2YQA6;A0A7I2YQN6;A0A7I2V3J0;A0A7I2V350;A0A7I2V…	Q92538;A0A7I2YQM2;A0A669KBG8;A0A669KB10;A0A7I2V452;A0A7I2V2L5;A0A7I2V514;A0A7I2YQ65;A0A7I2V529;A0A7I2V4K2;A0A7I2V3Y5;A0A7I2V2L4	Golgi-specific brefeldin A-resistance guanine nucleotide exchange factor 1
YY1	-0.106824	1.78556	0.103331			1.17914	1.26789	1.20017	1.10847	1.11213	1.10613	8	22	75410000	0	66.593	P25490;H0YJV7;H0YJU4;Q96MM3;A0A494C032	P25490;H0YJV7;H0YJU4	Transcriptional repressor protein YY1
MINOS1;MINOS1-NBL1	-0.106759	0.862805	0.168671			0.338016	0.237912	0.285694	0.176822	0.268384	0.096139	1	4	45311000	0.0035237	2.1971	Q5TGZ0;R4GMM1;A0A087WU07;R4GNA1	Q5TGZ0;R4GMM1;A0A087WU07;R4GNA1	MICOS complex subunit MIC10
BICD2	-0.106682	0.511339	0.268505			0.461465	0.706119	0.415276	0.406877	0.405663	0.450273	16	30	21131000	0	53.853	Q8TD16;U3KQF7	Q8TD16	Protein bicaudal D homolog 2
NDC80	-0.106641	1.30152	0.1251			1.84983	1.82886	1.90767	1.70351	1.75442	1.8085	18	37	30625000	0	99.573	O14777;I3L4G3;V9GYM9	O14777	Kinetochore protein NDC80 homolog
NAA15	-0.106624	1.03887	0.14692			4.77108	4.69619	4.78621	4.58697	4.62682	4.71983	40	174	425000000	0	323.31	Q9BXJ9	Q9BXJ9	N-alpha-acetyltransferase 15, NatA auxiliary subunit
FRMD8	-0.106517	0.930046	0.15973			-3.12294	-3.12905	-3.12612	-3.17819	-3.33955	-3.17991	3	5	3977200	0	9.6495	Q9BZ67;E9PRP1;E9PS62	Q9BZ67;E9PRP1;E9PS62	FERM domain-containing protein 8
CARS2	-0.106507	0.924677	0.16026			0.710738	0.588307	0.648466	0.502254	0.501901	0.623836	8	16	38222000	0	32.792	Q9HA77;A0A087WWV1;H0YFF0;F5H579	Q9HA77	Probable cysteine--tRNA ligase, mitochondrial
HNRNPA1;HNRNPA1L2	-0.106453	1.31967	0.124527			6.13929	6.09115	6.08722	5.96077	5.97063	6.06691	24	562	10278000000	0	323.31	P09651;F8W6I7;A0A7I2V3R8;A0A7I2V3W0;A0A7I2V2L6;F8VZ49;A0A7I2YQX9;Q32P51;A0A2R8Y4L2;F8W646;F8VTQ5;H0YH80;A0A7I2YQ85;A0A7I2V5U9;A0A7I2V334;A0A7I2YQY2;A0A7I2V453;A0A7I2V3K5;A0A7I2V2R4;F8VYN5;A0A7I2V2Z4;A0A7I2V4M0;A0A7I2V3C7;A0A7I2V3W4;A0A7I2V661;A0A7I2V5P1;A0A7I2V360;A0A7I2V5N7;A0A7I2V3U8;A0A7I2YQV3;A0A7I2V2F1;A0A7I2V5H0;A0A7I2V2M7;A0A7I2V4F8;A0A7I2V520;A0A7I2V459;A0A7I2V2Q7;A0A7I2V4P7;A0A7I2V5T1;A0…	P09651;F8W6I7;A0A7I2V3R8;A0A7I2V3W0;A0A7I2V2L6;F8VZ49;A0A7I2YQX9;Q32P51;A0A2R8Y4L2;F8W646	Heterogeneous nuclear ribonucleoprotein A1;Heterogeneous nuclear ribonucleoprotein A1, N-terminally processed;Heterogeneous nuclear ribonucleoprotein A1-like 2
GINS3	-0.106449	1.54022	0.113425			0.704555	0.708362	0.684122	0.644917	0.59504	0.537734	5	12	25142000	0	29.037	Q9BRX5	Q9BRX5	DNA replication complex GINS protein PSF3
PITPNB	-0.106436	1.25865	0.128659			3.39358	3.33544	3.40149	3.22253	3.25303	3.33564	16	44	204450000	0	131.92	P48739;A0A0A0MSW4;B3KYB7;B3KYB6	P48739;A0A0A0MSW4;B3KYB7;B3KYB6	Phosphatidylinositol transfer protein beta isoform
NXF1	-0.106359	3.20355	0.0742592			1.73568	1.70151	1.71087	1.60377	1.61718	1.60803	16	37	50731000	0	60.857	Q9UBU9;E9PIN3;B4E227;H0YDU0;E9PLA7;E9PMV7;E9PQA4	Q9UBU9;E9PIN3	Nuclear RNA export factor 1
ATOX1	-0.106345	0.797356	0.180871			1.31036	1.17678	1.23485	1.18309	1.18149	1.03838	4	15	516300000	0	25.378	O00244;E5RGN3;E5RIM7	O00244;E5RGN3;E5RIM7	Copper transport protein ATOX1
C4orf32	-0.106303	0.342262	0.379715			-4.35096	-4.09689	-4.09183	-4.09571	-4.36149	-4.40139	2	2	4124700	0.0003468	5.0708	Q8N8J7	Q8N8J7	Uncharacterized protein C4orf32
TRMT1	-0.106209	1.54323	0.113515			-0.661044	-0.605369	-0.631643	-0.685294	-0.756267	-0.775123	5	21	10135000	0	17.19	Q9NXH9;K7EJX9;K7EQQ8;K7EQU7	Q9NXH9	tRNA (guanine(26)-N(2))-dimethyltransferase
RNF167	-0.106155	0.590772	0.236041			-3.96726	-3.79054	-4.02985	-4.00513	-3.99354	-4.10744	1	1	2154300	0.00064205	3.6615	Q9H6Y7;I3L2Y3;I3L0L6	Q9H6Y7;I3L2Y3;I3L0L6	E3 ubiquitin-protein ligase RNF167
KIN	-0.106097	0.94286	0.159461			-0.261968	-0.423203	-0.306124	-0.473538	-0.399526	-0.436522	6	10	7381200	0	17.235	O60870;S4R357	O60870	DNA/RNA-binding protein KIN17
PIK3C2B	-0.106044	0.491685	0.280521			-4.4577	-4.4756	-4.60584	-4.47356	-4.75576	-4.62796	3	4	192360	0.00017621	5.4747	O00750;F5GWN5;Q5SW97;Q5SW98	O00750;F5GWN5;Q5SW97;Q5SW98	Phosphatidylinositol 4-phosphate 3-kinase C2 domain-containing subunit beta
DUS1L	-0.105925	1.75748	0.105451			-0.152509	-0.228532	-0.234436	-0.314717	-0.319785	-0.298749	7	13	10507000	0	31.379	Q6P1R4;H0YGW8;J3QLE4;J3QKP9;J3QQZ0;J3KT57;J3QQL9;F5H0Q0	Q6P1R4;H0YGW8;J3QLE4;J3QKP9	tRNA-dihydrouridine(16/17) synthase [NAD(P)(+)]-like
PUF60	-0.105886	2.02175	0.0977997			4.53943	4.52375	4.49927	4.38717	4.45235	4.40528	27	128	553800000	0	276.86	Q9UHX1;A0A0J9YXX5;A0A0J9YXJ8;A0A0J9YWM1;H0YEM1;E9PL19	Q9UHX1;A0A0J9YXX5;A0A0J9YXJ8;A0A0J9YWM1;H0YEM1	Poly(U)-binding-splicing factor PUF60
WTAP	-0.10587	2.3887	0.0881785			0.954978	0.994643	0.938028	0.852593	0.848542	0.868903	6	26	37381000	0	39.776	Q15007;A0A087X1R4	Q15007;A0A087X1R4	Pre-mRNA-splicing regulator WTAP
RPF1	-0.105832	1.68515	0.10807			-0.461907	-0.421777	-0.498924	-0.533494	-0.594481	-0.572129	8	33	70705000	0	32.475	Q9H9Y2;X6R7Q1	Q9H9Y2	Ribosome production factor 1
DDX52	-0.105792	1.70259	0.107677			0.942529	0.933158	0.884731	0.779637	0.809043	0.854362	13	34	45448000	0	58.177	Q9Y2R4;A0A087X1P7;A0A087WTD6;A0A087X069;A0A087X121	Q9Y2R4	Probable ATP-dependent RNA helicase DDX52
LAMTOR4	-0.105562	0.782925	0.186469			-4.77401	-4.87871	-4.91536	-4.89636	-4.93916	-5.04925	1	3	53456000	0.00017999	5.9432	Q0VGL1;A0A087WV46;C9JXA7	Q0VGL1;A0A087WV46;C9JXA7	Ragulator complex protein LAMTOR4;Ragulator complex protein LAMTOR4, N-terminally processed
ATP5B	-0.105495	1.6146	0.111501			5.89601	5.83764	5.79396	5.73407	5.74598	5.73107	27	434	3282900000	0	323.31	P06576;H0YH81;F8W079;H0YI37	P06576;H0YH81;F8W079	ATP synthase subunit beta, mitochondrial;ATP synthase subunit beta
RAVER1	-0.105349	2.43735	0.0879712			2.9244	2.8915	2.88447	2.78431	2.78108	2.81893	22	79	189400000	0	179.04	A0A087WZ13;E9PAU2;K7EKR9;K7EQG2;K7ERR4	A0A087WZ13;E9PAU2
GCN1L1	-0.105182	2.01819	0.0990632			4.94342	4.87882	4.89688	4.78274	4.7977	4.82314	105	312	109760000	0	323.31	Q92616	Q92616	Translational activator GCN1
COG2	-0.105091	0.574333	0.245469			-2.71302	-2.48197	-2.72354	-2.77194	-2.75736	-2.7045	3	4	1121300	0.00018275	6.356	Q14746;B7Z2Y2;REV__Q6SZW1	Q14746;B7Z2Y2	Conserved oligomeric Golgi complex subunit 2
ZNHIT3	-0.105069	0.708413	0.204649			-1.97979	-2.00841	-1.9644	-1.9749	-2.08774	-2.20517	2	2	11781000	0.00033778	4.5462	Q15649;A0A087WTR0;A0A087X045;A0A087WY54	Q15649;A0A087WTR0;A0A087X045;A0A087WY54	Zinc finger HIT domain-containing protein 3
SEH1L	-0.105043	3.97983	0.0696629			2.65759	2.64867	2.6529	2.55114	2.55708	2.53582	11	42	96185000	0	66.909	Q96EE3;K7ELV2;K7EP88;K7ENI5;K7EPZ5	Q96EE3;K7ELV2;K7EP88;K7ENI5	Nucleoporin SEH1
	-0.105037	0.665871	0.216432			-1.28669	-1.34888	-1.14579	-1.38013	-1.42416	-1.29217	1	2	11497000	0.00065115	3.8599	A0A7I2V385;A0A7I2V4V9	A0A7I2V385
HK2	-0.105029	2.69714	0.0833333			3.66685	3.65151	3.62235	3.5292	3.55183	3.54459	40	98	201170000	0	216.84	P52789;E9PB90	P52789;E9PB90	Hexokinase-2;Hexokinase
BCL7C	-0.104914	0.882361	0.169891			-2.63807	-2.74797	-2.79302	-2.8166	-2.89045	-2.78675	3	5	9261600	0	17.725	Q8WUZ0;I3L1Q2	Q8WUZ0;I3L1Q2	B-cell CLL/lymphoma 7 protein family member C
F8A1	-0.104769	0.852524	0.17516			-2.6073	-2.56021	-2.73151	-2.70783	-2.71701	-2.78849	2	6	11771000	0	16.797	P23610	P23610	Factor VIII intron 22 protein
NPM3	-0.104722	0.906936	0.167244			0.221538	0.304214	0.123634	0.090312	0.10847	0.136437	6	26	285640000	0	121.02	O75607	O75607	Nucleoplasmin-3
IQGAP2	-0.104646	1.21033	0.135653			1.70271	1.74383	1.6894	1.55733	1.58468	1.68	32	49	16492000	0	103.99	Q13576;F5H7S7;E7EWC2;D6R939;E9PDT6;D6RDK8	Q13576;F5H7S7;E7EWC2;D6R939	Ras GTPase-activating-like protein IQGAP2
RPS16	-0.104607	0.948318	0.162289			3.56393	3.41017	3.51008	3.34719	3.38872	3.43445	13	77	2681300000	0	40.294	P62249;M0R210;M0R3H0;M0R1M5;Q6IPX4;M0QX76	P62249;M0R210;M0R3H0;M0R1M5;Q6IPX4	40S ribosomal protein S16
KIAA0930	-0.104581	0.890125	0.169627			-5.12341	-5.00933	-5.12787	-5.26022	-5.12648	-5.18765	2	3	2766200	0	11.056	Q6ICG6;B0QY16	Q6ICG6;B0QY16	Uncharacterized protein KIAA0930
RPIA	-0.104418	1.26841	0.131611			1.70163	1.59966	1.65058	1.50487	1.54251	1.59125	9	24	60592000	0	67.687	P49247	P49247	Ribose-5-phosphate isomerase
LRP4	-0.104373	0.18731	0.565024			-7.1987	-6.73215	-7.26192	-6.91844	-7.22068	-7.36677	1	1	57557	0.0019368	2.4385	O75096	O75096	Low-density lipoprotein receptor-related protein 4
GATAD2A	-0.10436	4.23113	0.0692588			2.18212	2.18896	2.16897	2.0755	2.07536	2.07611	18	49	80420000	0	134.93	Q86YP4;C9JHD7;C9JJK9;C9JMI3;C9JGN4;C9JVY3;V9GY85;H7C3H1;V9GYX5	Q86YP4	Transcriptional repressor p66-alpha
CUL2	-0.104354	1.5896	0.114502			3.12238	3.03891	3.07611	2.9434	2.97511	3.00582	19	52	43629000	0	93.698	Q13617;Q5T2B5;A0A0A0MTN0;Q5T2B7	Q13617;Q5T2B5;A0A0A0MTN0	Cullin-2
SCARB1	-0.104332	1.1133	0.144257			0.519187	0.583413	0.498589	0.35761	0.46725	0.463334	5	10	15583000	0	16.773	Q8WTV0;B7ZKQ9;F5H4X0;F5H5E8	Q8WTV0;B7ZKQ9;F5H4X0	Scavenger receptor class B member 1
SRC	-0.104322	0.814467	0.183666			-1.4322	-1.51857	-1.35843	-1.61043	-1.52768	-1.48405	1	3	2199400	0.00017832	5.7555	P12931	P12931	Proto-oncogene tyrosine-protein kinase Src
CDCA4	-0.104281	0.998701	0.156987			-3.71971	-3.61163	-3.65434	-3.69365	-3.78547	-3.81941	2	2	1297000	0.00033102	4.1229	Q9BXL8	Q9BXL8	Cell division cycle-associated protein 4
ARPC5	-0.104204	3.48512	0.0745949			2.09056	2.07337	2.09132	1.97882	1.99375	1.97006	7	25	221310000	0	95.01	O15511;B1ALC0	O15511;B1ALC0	Actin-related protein 2/3 complex subunit 5
TM9SF2	-0.104162	2.46009	0.0894204			1.98489	1.97067	1.94089	1.84209	1.87921	1.86267	12	38	68560000	0	54.708	Q99805	Q99805	Transmembrane 9 superfamily member 2
RPP40	-0.104108	1.59017	0.114839			-0.906846	-1.00283	-0.983438	-1.0807	-1.06682	-1.05792	3	6	8911200	0	15.105	O75818;A0A087X1N3;F8WC38;X6RLL4	O75818;A0A087X1N3;F8WC38;X6RLL4	Ribonuclease P protein subunit p40
FSCN1	-0.104107	1.45441	0.121321			4.82362	4.82222	4.77936	4.66733	4.68205	4.76348	33	244	1648000000	0	323.31	Q16658;C9JFC0;A0A0A0MSB2;C9JPH9	Q16658	Fascin
LSM14B	-0.103905	2.42585	0.0905155			1.59394	1.55424	1.58194	1.46727	1.45446	1.49667	7	16	42748000	0	33.1	Q9BX40;Q5TBQ0;Q5TBQ1;A0A0C4DFV2	Q9BX40;Q5TBQ0	Protein LSM14 homolog B
MAPK14	-0.103894	1.70807	0.110556			2.21942	2.15479	2.14713	2.05459	2.05462	2.10044	12	50	98679000	0	96.4	Q16539;B4E0K5;B5TY33;E7EX54;H7C4E2	Q16539;B4E0K5;B5TY33	Mitogen-activated protein kinase 14
GOLT1B	-0.103788	1.17862	0.139805			-1.40413	-1.42672	-1.42182	-1.48674	-1.47459	-1.6027	1	1	8757200	0.00033887	4.6013	Q9Y3E0;F5GWD8;F5GXH6;F5H6U7	Q9Y3E0;F5GWD8;F5GXH6;F5H6U7	Vesicle transport protein GOT1B
KNTC1	-0.103643	1.62079	0.114506			1.41877	1.33508	1.40689	1.27088	1.26943	1.3095	17	26	8593300	0	49.764	P50748;E7ES84;J3KQF2;F5H5V0;H0YFL5	P50748	Kinetochore-associated protein 1
RPS12	-0.103624	1.37157	0.126958			4.71625	4.59788	4.63849	4.54571	4.53735	4.55869	10	141	9989700000	0	130.33	P25398	P25398	40S ribosomal protein S12
ZW10	-0.103567	1.37397	0.126964			2.65579	2.55751	2.59889	2.46957	2.49223	2.53969	24	55	54136000	0	99.02	O43264;F5H3C1	O43264	Centromere/kinetochore protein zw10 homolog
KIF15	-0.103559	2.45683	0.0904817			1.17866	1.1671	1.17924	1.07439	1.04186	1.09808	17	22	7136100	0	49.34	Q9NS87;C9JKA9;D6RCT7;H7C1K7;H7BZT2	Q9NS87;C9JKA9;D6RCT7	Kinesin-like protein KIF15;Kinesin-like protein
HMGA1	-0.103473	1.15757	0.142073			2.64193	2.67927	2.62081	2.59563	2.56713	2.46884	4	24	1646100000	0	42.989	P17096	P17096	High mobility group protein HMG-I/HMG-Y
CHURC1;CHURC1-FNTB	-0.103275	0.599265	0.241718			-5.86386	-5.7497	-5.95453	-5.8988	-6.05714	-5.92198	1	3	20139000	0.00049092	3.9386	Q8WUH1;A0A0C4DGJ7;H0YIM9	Q8WUH1;A0A0C4DGJ7;H0YIM9	Protein Churchill
HSP90AA1	-0.103069	1.49965	0.121182			6.85202	6.86008	6.82196	6.70478	6.71987	6.80019	39	715	8775800000	0	323.31	P07900;G3V2J8	P07900	Heat shock protein HSP 90-alpha
WDR74	-0.102987	1.66279	0.114244			1.98162	2.0503	1.98699	1.9016	1.87376	1.93458	15	35	109670000	0	57.946	Q6RFH5;E9PS41;F5GYL6;H0YFP2	Q6RFH5;E9PS41	WD repeat-containing protein 74
PSMD12	-0.102978	1.23593	0.137217			3.57251	3.46844	3.51859	3.36674	3.44145	3.44242	22	94	319580000	0	189.28	O00232;J3KTJ5;J3KSK1	O00232	26S proteasome non-ATPase regulatory subunit 12
BAG1	-0.102961	0.971272	0.162859			-2.24571	-2.37026	-2.32624	-2.4773	-2.41307	-2.36072	5	9	9065800	0	27.042	Q99933;J3QTA2;A0A0U1RQD7;C9JYK5;F1LLU6	Q99933;J3QTA2	BAG family molecular chaperone regulator 1
L3MBTL2	-0.102834	0.946886	0.166585			-0.19608	-0.0930204	-0.235748	-0.306804	-0.304339	-0.222207	5	6	8869300	0.00019724	8.3792	Q969R5;H0Y5M2;H7C228;Q05BQ5	Q969R5;H0Y5M2	Lethal(3)malignant brain tumor-like protein 2
DNAJC7	-0.10275	1.13976	0.1457			4.46802	4.5173	4.54408	4.35936	4.38402	4.47778	27	157	434020000	0	252.34	Q99615;A0A6I8PU73;A0A6I8PIK4;A0A6I8PUD4;A0A6I8PS32;A0A6I8PR89;A0A6I8PRZ0;A0A6I8PU89;A0A6I8PLE7;K7ER44;A0A6I8PUC2;K7EK03;K7EIH8;K7EPP7;K7ESP1;K7ELJ8;K7EJV7;K7EN19;K7EJL5;K7EJE9;A0A6I8PR93;K7ENB7	Q99615;A0A6I8PU73;A0A6I8PIK4;A0A6I8PUD4;A0A6I8PS32;A0A6I8PR89;A0A6I8PRZ0;A0A6I8PU89;A0A6I8PLE7;K7ER44;A0A6I8PUC2;K7EK03;K7EIH8	DnaJ homolog subfamily C member 7
ASCC2	-0.102668	1.52871	0.120757			-1.79023	-1.70431	-1.73208	-1.87615	-1.81418	-1.84428	6	16	7723100	0	33.938	Q9H1I8;B1AH59	Q9H1I8;B1AH59	Activating signal cointegrator 1 complex subunit 2
NAA25	-0.102633	1.10161	0.149583			1.87036	1.75602	1.76798	1.6526	1.69624	1.73763	20	42	34361000	0	86.633	Q14CX7;F8VSB9;H0YHR9	Q14CX7	N-alpha-acetyltransferase 25, NatB auxiliary subunit
ATR	-0.102483	1.03101	0.157413			-1.57848	-1.63212	-1.73075	-1.74676	-1.77479	-1.72724	12	16	3222100	0	27.126	Q13535;A0A590UJ01;D6RFJ6;D6RIG7	Q13535;A0A590UJ01	Serine/threonine-protein kinase ATR
LAMTOR5	-0.102457	0.270676	0.458442			-1.80799	-1.90348	-1.80215	-1.65403	-2.14854	-2.01841	4	6	56266000	0	16.209	O43504;R4GMU8;E9PLX3;A0A0C4DGV4	O43504;R4GMU8;E9PLX3;A0A0C4DGV4	Ragulator complex protein LAMTOR5
TBCD	-0.102416	1.9477	0.10555			4.00163	3.99354	3.96401	3.84572	3.893	3.91321	39	166	238720000	0	323.31	Q9BTW9;J3KR97;A0A0J9YVR1;A0A0J9YWI5;I3L439;I3L163;I3L500;I3L143;I3L0V3;I3L131;I3L3H4;I3L1S3;A0A0J9YVU1;A0A0J9YYG2;I3L4D2;I3L120;A0A0J9YXU4;A0A0J9YY08	Q9BTW9;J3KR97	Tubulin-specific chaperone D
TAF7	-0.10241	2.07206	0.102639			-0.516486	-0.468465	-0.514729	-0.629464	-0.581326	-0.596118	6	11	11817000	0	20.534	Q15545	Q15545	Transcription initiation factor TFIID subunit 7
SLC27A4	-0.10229	2.45296	0.093787			0.349845	0.321498	0.30172	0.222901	0.206107	0.237185	8	14	7782200	0	19.671	Q6P1M0	Q6P1M0	Long-chain fatty acid transport protein 4
NSD1	-0.102286	1.53159	0.121248			-1.28999	-1.24665	-1.27379	-1.31638	-1.39673	-1.40417	10	16	1556100	0	33.162	Q96L73	Q96L73	Histone-lysine N-methyltransferase, H3 lysine-36 and H4 lysine-20 specific
SRPK1	-0.102052	4.05994	0.0741965			2.96123	2.96924	2.97842	2.86195	2.86561	2.87518	21	84	249680000	0	203.13	Q96SB4;H3BLV9;D6RBF8;Q9UPE1;D6RBM8;H7C521;A8MPP7;A8MPY5;E7ETV6;H0Y932;H7C2I2	Q96SB4;H3BLV9	SRSF protein kinase 1
METTL3	-0.101928	2.09029	0.102884			0.111041	0.104558	0.0943375	-0.0372839	0.0313482	0.0100889	14	22	28438000	0	46.235	Q86U44;F5H6D8;B4DTN4;H0YFV6;B4E349	Q86U44	N6-adenosine-methyltransferase 70 kDa subunit
CHMP4A	-0.101926	0.381019	0.359649			-4.5566	-4.36474	-4.3137	-4.50515	-4.66434	-4.37134	2	7	41890000	0.00018218	6.2574	Q9BY43;E9PQI5;E9PQ80;H0YI89;H0YIN6	Q9BY43;E9PQI5;E9PQ80	Charged multivesicular body protein 4a
HSD17B11	-0.10175	1.81171	0.110928			1.88754	1.81277	1.8162	1.72909	1.74884	1.73333	9	23	103660000	0	45.291	Q8NBQ5;D6RCD0	Q8NBQ5;D6RCD0	Estradiol 17-beta-dehydrogenase 11
RPL17;RPL17-C18orf32	-0.101747	0.998653	0.162841			5.12888	5.01752	5.09402	4.93829	4.94945	5.04744	11	143	5528800000	0	76.763	P18621;A0A087WXM6;J3QQT2;J3KRX5;A0A0A6YYL6;J3QLC8;A0A0A0MRF8;J3KRB3;A0A087WWH0;J3QS96;A0A087WY81;J3KSJ0	P18621;A0A087WXM6;J3QQT2;J3KRX5;A0A0A6YYL6;J3QLC8;A0A0A0MRF8;J3KRB3;A0A087WWH0;J3QS96;A0A087WY81	60S ribosomal protein L17
POLR1D	-0.101651	1.00656	0.16244			0.129943	0.027133	-0.0125046	-0.01649	-0.0544806	-0.0894117	1	4	23421000	0.0063593	1.9344	A0A087WTY1;P0DPB5	A0A087WTY1;P0DPB5
MRPS25	-0.101611	2.77569	0.0888504			1.04946	1.05661	1.09273	0.961411	0.96477	0.96779	8	19	165040000	0	27.328	P82663;E7EPW2	P82663;E7EPW2	28S ribosomal protein S25, mitochondrial
POP5	-0.101348	0.718728	0.213524			-2.93636	-3.09172	-3.04494	-3.1966	-3.04176	-3.1387	1	3	2727200	0.0029451	2.241	Q969H6	Q969H6	Ribonuclease P/MRP protein subunit POP5
LRRC59	-0.101312	1.31621	0.135332			3.87967	3.81279	3.79991	3.68291	3.73184	3.77368	14	68	1114600000	0	227.09	Q96AG4;I3L223	Q96AG4	Leucine-rich repeat-containing protein 59
CEP250	-0.101251	1.29148	0.137242			-2.08665	-2.04662	-2.03799	-2.14906	-2.22054	-2.10542	11	14	965590	0	27.731	Q9BV73;H7C0P0;H0Y5R2;E7ETF9	Q9BV73;H7C0P0	Centrosome-associated protein CEP250
TRIM5	-0.101216	0.206484	0.541576			-4.49065	-3.96422	-4.52186	-4.32179	-4.51553	-4.44305	2	5	3212600	0.00034025	4.6966	Q9C035;H7C134;A0A2U3TZJ3	Q9C035;H7C134;A0A2U3TZJ3	Tripartite motif-containing protein 5
KHSRP	-0.101161	1.97593	0.107243			5.27656	5.3256	5.27106	5.21801	5.17448	5.17725	35	276	1432100000	0	323.31	Q92945;A0A087WTP3;M0R0I5;M0QYH3;M0R3J3;M0QXW7;M0R0C6;M0QYG1;M0R251;M0R263	Q92945;A0A087WTP3	Far upstream element-binding protein 2
ZNF692	-0.101045	0.27428	0.457157			-5.43392	-5.13816	-4.98031	-5.18892	-5.25869	-5.40793	1	1	364620	0.00018836	7.1779	Q9BU19;H0YEY1	Q9BU19;H0YEY1	Zinc finger protein 692
NOL12	-0.101034	1.22767	0.142011			-2.02041	-2.1165	-2.13526	-2.22203	-2.17704	-2.1762	3	7	10732000	0.00020227	9.0887	Q9UGY1;V9GYY5	Q9UGY1;V9GYY5	Nucleolar protein 12
RMND5A	-0.100908	0.851728	0.186471			-1.77471	-1.72261	-1.90269	-1.88132	-1.89608	-1.92534	5	6	8084500	0	11.658	Q9H871	Q9H871	Protein RMD5 homolog A
SPTY2D1	-0.100814	1.68184	0.117647			0.445609	0.434365	0.448719	0.378369	0.358302	0.28958	6	11	7127900	0	13.606	Q68D10	Q68D10	Protein SPT2 homolog
FARSA	-0.100731	2.68855	0.0916662			2.88798	2.89897	2.88532	2.77045	2.78371	2.81592	21	117	425470000	0	281.58	Q9Y285;K7ER00;K7EPH2;K7ER16;K7EK06;K7ERS0	Q9Y285;K7ER00;K7EPH2;K7ER16	Phenylalanine--tRNA ligase alpha subunit
MAP3K7;DKFZp586F0420	-0.10071	1.60794	0.121011			0.911138	0.903625	0.944267	0.769593	0.830487	0.856818	7	8	17319000	0	18.047	O43318;Q9UG54	O43318;Q9UG54	Mitogen-activated protein kinase kinase kinase 7
HADHA	-0.100647	0.842101	0.189225			4.89442	4.73405	4.77383	4.65581	4.69421	4.75033	36	180	441380000	0	323.31	P40939;H0YFD6;A0A2R8Y4F5;A0A2R8YG21;A0A2R8Y688	P40939;H0YFD6;A0A2R8Y4F5;A0A2R8YG21	Trifunctional enzyme subunit alpha, mitochondrial;Long-chain enoyl-CoA hydratase;Long chain 3-hydroxyacyl-CoA dehydrogenase
RPS15A	-0.100595	1.64503	0.119854			3.73775	3.65064	3.68594	3.5917	3.61078	3.57005	9	65	2540000000	0	39.918	P62244;I3L3P7;I3L246;H3BV27;H3BT37;I3L303;H3BVC7	P62244;I3L3P7	40S ribosomal protein S15a
HSP90AB2P	-0.100572	0.641689	0.235761			2.32035	2.12505	2.17873	2.0602	2.07491	2.18731	1	26	608770000	0	11.778	Q58FF8	Q58FF8	Putative heat shock protein HSP 90-beta 2
DCK	-0.100551	1.53829	0.124569			2.10174	2.01553	2.0571	1.92437	1.98056	1.96779	8	34	139460000	0	38.879	P27707;D6RFG8;D6RCP9;D6RG38	P27707;D6RFG8;D6RCP9	Deoxycytidine kinase
SCOC	-0.100437	0.652843	0.233131			-3.45367	-3.61962	-3.62812	-3.67508	-3.73317	-3.59446	1	3	3526800	0.00034892	5.2223	Q9UIL1;A0A0C4DGB0	Q9UIL1;A0A0C4DGB0	Short coiled-coil protein
DNAJC16	-0.100368	0.473027	0.30744			-3.41657	-3.65476	-3.36973	-3.6111	-3.52913	-3.60194	1	2	705780	0.0003302	4.0642	Q9Y2G8;Q5TDG9;Q5TDH4	Q9Y2G8;Q5TDG9;Q5TDH4	DnaJ homolog subfamily C member 16
MNAT1	-0.100337	1.45439	0.129269			-0.18846	-0.180137	-0.257563	-0.268079	-0.333207	-0.325885	10	24	51604000	0	30.4	P51948;H0YJ92;H0YJF2	P51948;H0YJ92	CDK-activating kinase assembly factor MAT1
MRRF	-0.100258	1.46671	0.128845			1.70055	1.65256	1.66472	1.5356	1.55356	1.6279	7	36	135400000	0	59.034	Q96E11;X6RDS5	Q96E11;X6RDS5	Ribosome-recycling factor, mitochondrial
FBL	-0.100047	1.9053	0.111324			3.78349	3.78718	3.78432	3.64639	3.68211	3.72635	16	90	818320000	0	198.23	P22087;M0QXL5;M0R299;M0R2Q4;M0R0P1;M0R2U2;M0R1H0;M0R2B0;M0QXC9	P22087;M0QXL5;M0R299;M0R2Q4;M0R0P1;M0R2U2;M0R1H0;M0R2B0	rRNA 2-O-methyltransferase fibrillarin
U2SURP	-0.0999746	2.38448	0.0999017			3.32362	3.29761	3.3291	3.21236	3.19529	3.24275	22	78	154150000	0	138.34	O15042;E7ET15;E7EW00;H0Y8D9;C9J5L1;H7C4V2;U3KPT1;C9JDJ7	O15042;E7ET15;E7EW00;H0Y8D9	U2 snRNP-associated SURP motif-containing protein
HSPA12A	-0.0999378	0.884713	0.183625			-0.789529	-0.91093	-0.964622	-0.989406	-0.971557	-1.00393	6	11	4037600	0	12.714	O43301;A0A6I8PIW1;A0A6I8PL32;A0A6I8PIT5;A0A6I8PLB1;A0A1B0GTF3;A0A6I8PRZ9;A0A6I8PIX2;K7ELE6;A0A6I8PL68;A0A6I8PIU5	O43301;A0A6I8PIW1;A0A6I8PL32;A0A6I8PIT5;A0A6I8PLB1;A0A1B0GTF3	Heat shock 70 kDa protein 12A
EMG1	-0.0998952	2.0054	0.108599			1.43574	1.44358	1.43688	1.36963	1.34938	1.2975	11	23	68212000	0	42.317	Q92979;V9GYP5;A0A087WWQ2;A0A087WVM7	Q92979;V9GYP5;A0A087WWQ2	Ribosomal RNA small subunit methyltransferase NEP1
CAMSAP2	-0.099824	1.26383	0.14213			0.000580788	-0.0892878	-0.112484	-0.155866	-0.193933	-0.150865	5	6	1307400	0	23.181	Q08AD1	Q08AD1	Calmodulin-regulated spectrin-associated protein 2
MID1IP1	-0.0998195	1.35609	0.135963			0.637502	0.71448	0.620396	0.570413	0.581523	0.520984	7	16	103270000	0	47.24	Q9NPA3	Q9NPA3	Mid1-interacting protein 1
NDUFA9	-0.0997445	1.35374	0.136129			2.59903	2.52504	2.57121	2.42274	2.45837	2.51493	11	36	67254000	0	41.501	Q16795;A0A3B3ISG8;F5H0J3;H3BRM9;F5GY40	Q16795;A0A3B3ISG8	NADH dehydrogenase [ubiquinone] 1 alpha subcomplex subunit 9, mitochondrial
RPS7	-0.0997413	0.797298	0.199935			4.56064	4.54248	4.57728	4.37594	4.43651	4.56872	15	144	4768200000	0	262.49	P62081;A0A2R8Y623;B5MCP9	P62081;A0A2R8Y623;B5MCP9	40S ribosomal protein S7
RPS25	-0.0996993	1.60707	0.123051			4.22789	4.13383	4.16751	4.06588	4.07413	4.09011	5	48	5065900000	0	18.844	P62851	P62851	40S ribosomal protein S25
CDK12	-0.0996949	1.53017	0.126915			1.05402	0.980634	0.991671	0.912847	0.873496	0.9409	13	31	14809000	0	80.032	Q9NYV4;J3QSD7;A0A2R8Y644;Q9BVE2;A0A087X209;H0YLT2;A0A590UJE9	Q9NYV4;J3QSD7	Cyclin-dependent kinase 12
NUP85	-0.0996135	2.24981	0.103496			0.934356	0.941562	0.958523	0.830041	0.82655	0.879008	11	22	56319000	0	61.172	Q9BW27;J3KT10;J3QL54;J3KRC0;F5H0W7;J3QLD4;J3QLV0;J3KS87;J3KSH3;J3QLH0;J3QL91	Q9BW27;J3KT10;J3QL54	Nuclear pore complex protein Nup85
TNFRSF10B	-0.0994412	1.72356	0.119119			-2.4141	-2.39654	-2.33656	-2.50328	-2.47768	-2.46456	2	3	2443800	0.00018342	6.466	O14763	O14763	Tumor necrosis factor receptor superfamily member 10B
LNP	-0.0994304	1.08884	0.159156			-1.1169	-1.20704	-1.1153	-1.19534	-1.24177	-1.30042	4	7	6848300	0	11.567	Q9C0E8	Q9C0E8	Protein lunapark
SLC1A5	-0.0994012	2.61603	0.0964368			2.15897	2.16473	2.12488	2.05657	2.05885	2.03495	9	43	318210000	0	55.222	Q15758;M0QXM4;M0QX44	Q15758;M0QXM4	Neutral amino acid transporter B(0);Amino acid transporter
RNH1	-0.0993719	2.3646	0.101731			3.77996	3.77828	3.78837	3.69315	3.70529	3.65004	25	109	483120000	0	323.31	P13489;E9PMJ3;E9PLZ3;E9PIM9;H0YCR7;E9PIK5;E9PMN0;E9PMA9;E9PR82;E9PMI1	P13489	Ribonuclease inhibitor
SDHAF3	-0.0993427	1.27876	0.1421			-1.37512	-1.434	-1.31282	-1.46452	-1.49361	-1.46184	3	3	23755000	0.00020433	9.3939	Q9NRP4	Q9NRP4	Succinate dehydrogenase assembly factor 3, mitochondrial
SYMPK	-0.0993077	2.54333	0.0982175			2.10148	2.10062	2.12055	1.99276	1.99623	2.03573	25	53	29731000	0	148.02	Q92797;A0A087WUE9;M0R3C7;M0R033;M0R1C2;M0R180;M0QXP5;M0R039	Q92797;A0A087WUE9	Symplekin
KIAA1217	-0.0992969	0.356225	0.3863			-3.80048	-3.56096	-3.70998	-3.60454	-3.88711	-3.87767	4	4	729740	0.00019739	8.397	Q5T5P2;Q5T5P1;Q5T5P0;A0A1B0GU17;A0A0U1RQK8;A0A0U1RRK8	Q5T5P2;Q5T5P1;Q5T5P0	Sickle tail protein homolog
TTYH1	-0.0992006	1.22632	0.147072			-4.54388	-4.45786	-4.44499	-4.54415	-4.58015	-4.62004	2	4	5153800	0.00019822	8.4668	Q9H313;A0A0G2JPK6;E7ET67	Q9H313;A0A0G2JPK6;E7ET67	Protein tweety homolog 1;Protein tweety homolog
DCAF13	-0.0988932	2.03216	0.110032			1.52983	1.46809	1.46894	1.39907	1.38904	1.38207	11	26	68682000	0	60.982	Q9NV06;A0A087WT20;B3KME9;A0A087X1F8;E5RHM4	Q9NV06;A0A087WT20;B3KME9;A0A087X1F8	DDB1- and CUL4-associated factor 13
TRMT1L	-0.0988404	1.67231	0.121854			2.44286	2.4979	2.49519	2.34756	2.37531	2.41656	23	58	55445000	0	187.99	Q7Z2T5;X6RK96	Q7Z2T5	TRMT1-like protein
EDRF1	-0.0988347	1.6375	0.123418			-1.32048	-1.29622	-1.29062	-1.45264	-1.38252	-1.36867	9	11	3391200	0	37.932	Q3B7T1;H0Y353;E9PJ07	Q3B7T1	Erythroid differentiation-related factor 1
CLASRP	-0.0988277	1.52782	0.128969			-0.860463	-0.835006	-0.824858	-0.926833	-0.897782	-0.992194	2	4	8667000	0.00018653	6.9179	Q8N2M8;F5H0Q6;A0A0A0MQS2	Q8N2M8;F5H0Q6;A0A0A0MQS2	CLK4-associating serine/arginine rich protein
POLR2M	-0.0987514	1.1415	0.156313			-0.593276	-0.557893	-0.54253	-0.633502	-0.618045	-0.738406	3	7	53424000	0	40.034	Q6EEV4	Q6EEV4	DNA-directed RNA polymerase II subunit GRINL1A, isoforms 4/5
	-0.0985867	1.09833	0.15988			-0.299462	-0.361798	-0.405863	-0.452498	-0.405358	-0.505027	3	5	60114000	0	18.007	A0A0R4J2F3;P0DPB6	A0A0R4J2F3;P0DPB6
IDH3B	-0.0985282	2.05024	0.110227			3.1705	3.13457	3.09952	3.03434	3.04212	3.03253	17	66	323430000	0	92.721	O43837;A0A087WZN1;A0A087X2E5;A0A0D9SG66	O43837;A0A087WZN1;A0A087X2E5	Isocitrate dehydrogenase [NAD] subunit beta, mitochondrial;Isocitrate dehydrogenase [NAD] subunit, mitochondrial
ITPA	-0.0984004	1.55102	0.128776			2.63834	2.5819	2.59899	2.48821	2.55573	2.48008	9	39	403290000	0	51.322	Q9BY32	Q9BY32	Inosine triphosphate pyrophosphatase
LRRC14	-0.0983505	0.670882	0.234451			-3.1473	-3.24366	-3.29021	-3.42563	-3.29604	-3.25456	3	4	2913800	0.00019015	7.4055	Q15048;E9PP40;E9PNL0	Q15048;E9PP40	Leucine-rich repeat-containing protein 14
DCAF10	-0.0983273	0.846249	0.194136			-3.5553	-3.44282	-3.45201	-3.65554	-3.57207	-3.51751	2	2	1042000	0	12.705	Q5QP82;A0A0A0MQT4	Q5QP82;A0A0A0MQT4	DDB1- and CUL4-associated factor 10
PAICS	-0.0983229	1.65747	0.123838			5.3006	5.21427	5.24295	5.1361	5.16019	5.16656	31	247	3009100000	0	323.31	P22234;E9PBS1;D6RF62	P22234;E9PBS1;D6RF62	Multifunctional protein ADE2;Phosphoribosylaminoimidazole-succinocarboxamide synthase;Phosphoribosylaminoimidazole carboxylase
TOMM6	-0.098265	1.51649	0.130824			-2.48649	-2.45826	-2.47859	-2.51788	-2.58522	-2.61504	3	21	648950000	0	46.86	Q96B49	Q96B49	Mitochondrial import receptor subunit TOM6 homolog
DDX27	-0.0982593	1.20151	0.152037			3.89195	3.80347	3.88897	3.72847	3.74891	3.81223	23	61	93094000	0	94.687	Q96GQ7;B7Z6D5;A0A087X059;A0A087WYH5	Q96GQ7;B7Z6D5	Probable ATP-dependent RNA helicase DDX27
RWDD4	-0.0981607	1.04853	0.166577			0.350268	0.239299	0.352968	0.192666	0.193238	0.262149	3	7	84085000	0	30.613	Q6NW29;K4DI92;D6R9C7;D6RCM5;D6RDH6	Q6NW29;K4DI92;D6R9C7;D6RCM5;D6RDH6	RWD domain-containing protein 4
ANAPC16	-0.0981016	0.617307	0.252734			-2.92504	-3.08059	-3.08565	-3.16303	-3.18913	-3.03342	3	4	6987700	0.00019451	8.0007	Q96DE5;A0A087WUN5	Q96DE5;A0A087WUN5	Anaphase-promoting complex subunit 16
RFXAP	-0.098019	0.399306	0.358909			-2.43993	-2.15252	-2.42626	-2.36156	-2.4339	-2.51731	3	4	8576300	0.00019916	8.6031	O00287	O00287	Regulatory factor X-associated protein
QTRT1	-0.097916	1.64609	0.125304			1.6088	1.61143	1.57015	1.51738	1.52728	1.45197	9	20	45510000	0	79.219	Q9BXR0;K7EL95;K7EPI1;K7ESP6;K7EJ21	Q9BXR0	Queuine tRNA-ribosyltransferase
DGCR14	-0.0979077	0.734895	0.219804			0.534051	0.733233	0.627983	0.533303	0.498662	0.569579	10	21	26775000	0	54.989	Q96DF8;F8WEF8	Q96DF8;F8WEF8	Protein DGCR14
RPTOR	-0.0978403	0.78956	0.208222			-1.51908	-1.54993	-1.50273	-1.57648	-1.55661	-1.73216	7	10	7796000	0	17.359	Q8N122	Q8N122	Regulatory-associated protein of mTOR
CIRH1A	-0.0978365	1.45889	0.134488			2.41037	2.37136	2.39248	2.23629	2.31408	2.33032	19	37	71899000	0	73.063	Q969X6;H3BSH7;A0A0J9YWM9;A0A0J9YXV4;A0A0J9YWK2;H3BPD7;I3L4T9;J3KSI1;H3BRM8;J3KSE6;J3KTR0;A0A0J9YX18	Q969X6;H3BSH7;A0A0J9YWM9;A0A0J9YXV4	Cirhin
ATP5L	-0.0977449	0.966944	0.17759			2.8764	2.79706	2.90267	2.69278	2.78038	2.80973	6	36	718420000	0	55.898	O75964;E9PN17;A0A3B3ITX4;A0A3B3IRW3	O75964;E9PN17;A0A3B3ITX4	ATP synthase subunit g, mitochondrial
EMC2	-0.0976775	1.4293	0.136597			0.492698	0.418021	0.407276	0.308459	0.351819	0.364684	6	33	105530000	0	33.933	Q15006;E5RGJ2;H0YAS9	Q15006	ER membrane protein complex subunit 2
POLD1	-0.0976165	2.91857	0.0950203			2.41457	2.38966	2.39661	2.28405	2.31175	2.31219	32	90	44622000	0	169.21	P28340;A0A087WYJ2;M0R2B7;M0QZR8;A0A2R8Y7K6;A0A2R8Y705;M0QXE6;M0QXQ2;M0R3H8;M0R2J2	P28340;A0A087WYJ2;M0R2B7;M0QZR8;A0A2R8Y7K6	DNA polymerase delta catalytic subunit;DNA polymerase
BRSK2	-0.0973091	0.662403	0.240554			-2.85122	-2.88912	-2.95472	-3.08761	-3.01456	-2.88482	2	2	2343300	0.00033772	4.5443	Q8IWQ3	Q8IWQ3	Serine/threonine-protein kinase BRSK2
HCFC1	-0.0972261	1.00001	0.174465			-2.35696	-2.24548	-2.31041	-2.3773	-2.46524	-2.36199	1	3	712010	0	18.06	P51610;H7C1C4	P51610	Host cell factor 1;HCF N-terminal chain 1;HCF N-terminal chain 2;HCF N-terminal chain 3;HCF N-terminal chain 4;HCF N-terminal chain 5;HCF N-terminal chain 6;HCF C-terminal chain 1;HCF C-terminal chain 2;HCF C-terminal chain 3;HCF C-terminal chain 4;HCF C-terminal chain 5;HCF C-terminal chain 6
RPS3	-0.09705	1.39648	0.140134			5.65053	5.56941	5.61651	5.47421	5.52017	5.55092	22	228	5329600000	0	245.61	P23396;E9PL09;E9PPU1;H0YEU2;F2Z2S8;H0YCJ7;H0YF32;E9PQ96;E9PSF4;E9PJH4;E9PK82;E9PQX2;H0YES8;E9PJN9	P23396;E9PL09;E9PPU1;H0YEU2;F2Z2S8;H0YCJ7	40S ribosomal protein S3
RAB3A	-0.0970494	0.974699	0.178614			0.20268	0.0501585	0.144194	0.00684452	0.048213	0.0508261	3	5	33734000	0	18.279	P20336;S4R3Q3	P20336;S4R3Q3	Ras-related protein Rab-3A
MPRIP	-0.0969464	3.67959	0.0870251			2.71342	2.70279	2.7269	2.61367	2.61565	2.62294	24	53	52019000	0	153.68	Q6WCQ1;A0A494BZV2;J3KSW8;H0Y2S9;H0Y7E2;H7C3G6;J3KSK7;J3QRL2	Q6WCQ1;A0A494BZV2;J3KSW8;H0Y2S9	Myosin phosphatase Rho-interacting protein
THOC3	-0.0967919	1.49025	0.13561			1.0807	1.02341	1.00413	0.901469	0.950744	0.965642	9	19	76789000	0	43.027	Q96J01;D6RGZ2;D6REC9	Q96J01;D6RGZ2	THO complex subunit 3
GMNN	-0.0967862	1.35577	0.14365			0.765311	0.780761	0.788607	0.720578	0.70715	0.616591	8	14	77413000	0	31.945	O75496;E2QRF9;H7C608;C9K0U5	O75496;E2QRF9;H7C608	Geminin
SYNCRIP	-0.0967137	1.02824	0.172502			-1.38074	-1.47664	-1.36541	-1.45292	-1.54538	-1.51463	1	6	118030000	0.00017615	5.467	A0A7I2YQN2;A0A7I2V4Z0;A0A7I2V346;B7Z645;A0A7I2V5Q6;A0A7I2YQV8;F6UXX1;A0A7I2V4J0;H0YAA0	A0A7I2YQN2;A0A7I2V4Z0;A0A7I2V346;B7Z645;A0A7I2V5Q6;A0A7I2YQV8
FDFT1	-0.096612	2.1263	0.112389			2.50255	2.47674	2.45148	2.37533	2.36163	2.40398	14	56	96739000	0	77.63	P37268;E9PNM1;A0A1W2PQ47;E9PJG4;E9PS69;E9PQ90;E9PNJ2;E9PSH1	P37268;E9PNM1;A0A1W2PQ47;E9PJG4	Squalene synthase
ILF2	-0.0965993	1.37369	0.142518			4.61212	4.53466	4.53609	4.42419	4.49221	4.47667	18	155	1244600000	0	323.31	Q12905;B4DY09;X6R6Z1;A0A0A0MRL0	Q12905;B4DY09	Interleukin enhancer-binding factor 2
CHD1L	-0.096584	1.50968	0.134745			0.25616	0.180448	0.230295	0.115705	0.0980349	0.163411	9	12	6879400	0	33.095	Q86WJ1;A0A494C179;A0A0A0MRH8;A0A0A0MSH9;A0A494C1F7;A0A494C1P7	Q86WJ1;A0A494C179;A0A0A0MRH8;A0A0A0MSH9;A0A494C1F7;A0A494C1P7	Chromodomain-helicase-DNA-binding protein 1-like
HELLS	-0.0965459	2.16918	0.111133			3.01413	3.00467	2.9953	2.88293	2.89861	2.94293	31	64	59810000	0	109.44	Q9NRZ9;A0A0B4J1V9;F6XU50;A0A087WSW7;Q9NW36;Q76H82	Q9NRZ9;A0A0B4J1V9;F6XU50;A0A087WSW7	Lymphoid-specific helicase
SELT	-0.0965443	0.336883	0.40986			-4.70879	-4.44429	-4.59925	-4.55443	-4.85511	-4.63242	2	3	5738500	0.00017646	5.505	P62341;Q6IAK0;A0A087WVA1	P62341;Q6IAK0;A0A087WVA1	Selenoprotein T
NAP1L1	-0.0964594	1.49743	0.135819			3.89922	3.83142	3.82126	3.72759	3.74904	3.78591	14	118	1811000000	0	323.31	P55209;F8VY35;F8W0J6;F5H4R6;H0YIV4;F8VUX1;F8W020;F8VV59;B7Z9C2;F8VXI6;F8VVB5;H0YHC3;F8W118;H0YH88;F8VRJ2;B7Z4K9	P55209;F8VY35;F8W0J6;F5H4R6;H0YIV4;F8VUX1;F8W020;F8VV59;B7Z9C2;F8VXI6;F8VVB5;H0YHC3;F8W118;H0YH88	Nucleosome assembly protein 1-like 1
SNX3	-0.0964003	1.18661	0.157899			2.03227	1.9518	2.02725	1.8559	1.91424	1.95198	9	32	638300000	0	74.263	O60493	O60493	Sorting nexin-3
RAB22A	-0.0963831	0.860106	0.199005			-1.29012	-1.45819	-1.37621	-1.48108	-1.49803	-1.43455	1	2	8397900	0.0019371	2.4426	Q9UL26	Q9UL26	Ras-related protein Rab-22A
PAF1	-0.0962572	3.44454	0.0904626			2.93099	2.94463	2.94973	2.84548	2.85682	2.83428	16	37	74735000	0	89.025	Q8N7H5;B4DGJ5	Q8N7H5;B4DGJ5	RNA polymerase II-associated factor 1 homolog
XK	-0.0961288	0.991321	0.17908			-3.42906	-3.30138	-3.3952	-3.50168	-3.4899	-3.42244	1	3	1663100	0.00062893	3.3931	P51811	P51811	Membrane transport protein XK
TFIP11	-0.0961129	2.6872	0.102249			2.28261	2.26363	2.24067	2.16151	2.1591	2.17795	16	37	25440000	0	99.411	Q9UBB9;F6UQ07;F6UKU9;F6SQZ1;F6XM96;H0Y4U8	Q9UBB9	Tuftelin-interacting protein 11
NUF2	-0.0959101	2.82472	0.100322			1.06284	1.08883	1.08749	0.965705	0.993148	0.992574	11	20	24560000	0	65.217	Q9BZD4;E9PQC4;E9PP32;E9PKH1;B1AQT3	Q9BZD4;E9PQC4;E9PP32	Kinetochore protein Nuf2
TMPO	-0.095753	2.51015	0.105498			2.924	2.91974	2.90129	2.811	2.80152	2.84525	10	58	316730000	0	211.9	P42167	P42167	Lamina-associated polypeptide 2, isoforms beta/gamma;Thymopoietin;Thymopentin
CCDC86	-0.0957212	2.09423	0.114737			2.34314	2.30755	2.35658	2.24333	2.26065	2.21614	11	27	191160000	0	41.004	Q9H6F5;H0YG79	Q9H6F5	Coiled-coil domain-containing protein 86
RBM5	-0.0956825	2.36742	0.108623			0.583743	0.584868	0.562483	0.502061	0.489022	0.452964	10	27	29211000	0	28.053	P52756;C9JFQ5;F8WE23;C9JR02;C9J9P7;F8W910	P52756	RNA-binding protein 5
VARS2	-0.0956259	1.36252	0.146629			-1.24302	-1.29794	-1.33278	-1.42548	-1.37531	-1.35983	5	6	1887900	0	12.639	Q5ST30;B4E0K6;A0A0G2JIA5;A0A140TA36;A0A0G2JL52;B7ZL25;A0A140TA45;A0A0A0MTG1;A0A140T8Y0;A0A140TA35;A0A140TA40;A2ABL6;B7ZCJ6	Q5ST30;B4E0K6;A0A0G2JIA5;A0A140TA36;A0A0G2JL52;B7ZL25;A0A140TA45;A0A0A0MTG1;A0A140T8Y0;A0A140TA35;A0A140TA40	Valine--tRNA ligase, mitochondrial
USP16	-0.0955782	1.87125	0.121948			0.201388	0.228038	0.20067	0.153697	0.106614	0.0830507	9	18	14217000	0	119.76	Q9Y5T5;H9KVB6	Q9Y5T5	Ubiquitin carboxyl-terminal hydrolase 16
ATP2B1	-0.0954917	1.33081	0.149099			0.0300245	-0.043992	0.0667572	-0.0905638	-0.0626154	-0.0805063	9	12	12394000	0	43.701	P20020;E7ERY9;Q01814;A0A2R8Y4R4;H0YHH6;A0A0U1RQU3;F8W1V5	P20020;E7ERY9	Plasma membrane calcium-transporting ATPase 1;Calcium-transporting ATPase
ZNF280C	-0.0954599	1.88798	0.121799			0.995904	0.927844	0.986383	0.87139	0.864652	0.88771	15	30	19367000	0	58.153	Q8ND82;Q9UJJ2	Q8ND82;Q9UJJ2	Zinc finger protein 280C
RFK	-0.0953163	2.0496	0.117061			0.688474	0.667264	0.648249	0.59217	0.540256	0.585612	5	9	119110000	0	18.878	Q969G6	Q969G6	Riboflavin kinase
CELF1	-0.0953023	4.6444	0.0835132			2.43289	2.43073	2.42893	2.34338	2.33349	2.32978	13	42	162280000	0	57.797	G5EA30;Q92879;E9PSH0;E9PKU1;E9PQK4;F5H0D8;E9PKA1;F5H4Y5;F5H3J7	G5EA30;Q92879	CUGBP Elav-like family member 1
PPHLN1	-0.0952984	1.60674	0.133048			-2.01374	-1.93351	-1.9405	-2.05033	-2.07569	-2.04762	2	8	12552000	0.0001885	7.2073	F8W0Q9;F8WF16;B7Z8L1;F8VPY7;F8VWU8	F8W0Q9;F8WF16;B7Z8L1
TARS	-0.0951789	1.47298	0.140392			5.15215	5.12029	5.11381	4.98561	5.03415	5.08095	39	186	536040000	0	323.31	P26639;D6R9F8;D6RCA5;D6RDJ6;D6RBR8	P26639	Threonine--tRNA ligase, cytoplasmic
LSM3	-0.0950174	0.616947	0.263608			-4.45095	-4.26125	-4.43512	-4.43788	-4.54314	-4.45135	1	5	204630000	0	21.448	P62310	P62310	U6 snRNA-associated Sm-like protein LSm3
HIST2H2BE;HIST1H2BJ;HIST1H2BB;HIST3H2BB	-0.0949443	0.512019	0.306715			3.71911	3.49955	3.62434	3.42823	3.5268	3.60314	2	46	4590000000	0	10.732	Q16778;P06899;P33778;Q8N257	Q16778;P06899;P33778;Q8N257	Histone H2B type 2-E;Histone H2B type 1-J;Histone H2B type 1-B;Histone H2B type 3-B
CWF19L2	-0.0949329	0.371104	0.387997			-3.24794	-2.89774	-3.17427	-3.2154	-3.18119	-3.20816	2	3	1126900	0.00033715	4.499	Q2TBE0;H7C3G7;H0YE03	Q2TBE0;H7C3G7;H0YE03	CWF19-like protein 2
IQCB1	-0.0948992	0.466576	0.32754			-1.24066	-1.42505	-1.23868	-1.4631	-1.45483	-1.27116	4	4	2131700	0.00019814	8.4633	Q15051;C9J6Z7;C9JVC4;C9JXD7	Q15051	IQ calmodulin-binding motif-containing protein 1
RPL7	-0.0947173	1.23035	0.159108			5.30436	5.21602	5.25648	5.13766	5.13962	5.21543	21	232	6231900000	0	134.58	P18124;A8MUD9;C9JIJ5;C9JZ88	P18124;A8MUD9	60S ribosomal protein L7
DNAJC3	-0.0946639	0.674942	0.246485			1.03938	0.984181	1.16209	0.936591	0.926213	1.03886	7	14	24148000	0	28.839	Q13217;X6R9L0	Q13217;X6R9L0	DnaJ homolog subfamily C member 3
EARS2	-0.0946258	1.02821	0.178977			0.474116	0.440787	0.345066	0.303521	0.308789	0.363782	11	28	22328000	0	41.747	Q5JPH6;H3BTB7	Q5JPH6;H3BTB7	Probable glutamate--tRNA ligase, mitochondrial
RAP2B;RAP2A	-0.0946232	1.12164	0.168624			-0.888635	-0.959477	-0.967415	-1.06153	-0.97165	-1.06622	4	8	21877000	0	10.059	P61225;P10114;F6U784	P61225;P10114;F6U784	Ras-related protein Rap-2b;Ras-related protein Rap-2a
RAP1A	-0.0945832	0.43937	0.343682			2.35036	2.10243	2.25481	2.07655	2.09118	2.25613	9	45	351630000	0	65.628	P62834;A0A075B6Q0	P62834;A0A075B6Q0	Ras-related protein Rap-1A
RPS6KA4	-0.0945438	0.771901	0.222577			-5.29175	-5.25356	-5.31245	-5.34929	-5.48508	-5.30702	3	4	1080600	0.00017535	5.3721	O75676;A0A0A6YYC0;E9PJN1	O75676;A0A0A6YYC0;E9PJN1	Ribosomal protein S6 kinase alpha-4;Ribosomal protein S6 kinase
PPP3CB	-0.0943677	0.694497	0.241796			-3.92407	-3.82434	-3.76883	-3.95644	-3.85187	-3.99203	3	5	3157300	0	9.8127	P16298;Q5F2F8;Q5F2G0	P16298;Q5F2F8	Serine/threonine-protein phosphatase 2B catalytic subunit beta isoform;Serine/threonine-protein phosphatase
MTMR2	-0.0943019	0.392128	0.374893			-5.40354	-5.26609	-5.53221	-5.62408	-5.40434	-5.45633	2	2	818870	0.00032879	3.9916	C9JEX3;A0A6Q8PGS5;A0A6Q8PHS7	C9JEX3;A0A6Q8PGS5;A0A6Q8PHS7
CHERP	-0.0942933	1.89263	0.124431			2.89551	2.90043	2.89792	2.76894	2.79772	2.84432	21	68	165390000	0	151.06	Q8IWX8;J3QK89	Q8IWX8;J3QK89	Calcium homeostasis endoplasmic reticulum protein
RANGAP1	-0.0942837	1.84679	0.126081			4.42064	4.40525	4.37318	4.27202	4.31095	4.33324	36	156	553650000	0	314.03	P46060;H0Y4Q3;B0QYT5;B0QYT4;B0QYT6	P46060	Ran GTPase-activating protein 1
XPO6	-0.0942755	2.19383	0.115207			-0.378663	-0.36976	-0.408518	-0.464707	-0.507289	-0.467771	11	20	10163000	0	52.877	Q96QU8;I3L2K0;I3L0S8;H3BRV5;H3BMW9;H3BPG8	Q96QU8	Exportin-6
GABPB1	-0.0942739	0.506513	0.311509			-3.82771	-3.81678	-3.85483	-3.85985	-3.83426	-4.08804	3	5	18937000	0.00017658	5.5276	Q06547;H9ZYI9;F5H7I4;H0YMZ5	Q06547;H9ZYI9;F5H7I4	GA-binding protein subunit beta-1
LSM5	-0.0941896	0.912661	0.196743			-0.000580788	-0.0177622	-0.0411091	-0.0977411	-0.0424376	-0.201842	3	24	656650000	0	22.494	Q9Y4Y9;B8ZZF8	Q9Y4Y9	U6 snRNA-associated Sm-like protein LSm5
OGT	-0.0941642	1.39037	0.148903			3.22118	3.1392	3.12048	3.05571	3.06474	3.07792	29	75	236660000	0	187.96	O15294;C9JZL3	O15294	UDP-N-acetylglucosamine--peptide N-acetylglucosaminyltransferase 110 kDa subunit
TRIP13	-0.0941521	1.81128	0.127982			2.08101	2.04521	2.06081	1.93122	2.00317	1.97019	14	32	73465000	0	44.194	Q15645;H0YAL2	Q15645	Pachytene checkpoint protein 2 homolog
PCNP	-0.0940841	1.49756	0.141958			2.32267	2.34273	2.38795	2.29695	2.25202	2.22213	4	21	448970000	0	55.937	Q8WW12	Q8WW12	PEST proteolytic signal-containing nuclear protein
DPH1	-0.0939213	1.29007	0.157016			-2.25689	-2.24388	-2.29629	-2.33832	-2.32117	-2.41935	3	4	3328100	0.00019646	8.3029	Q9BZG8;I3L1H5;A0A6Q8JGF9;I3L3X9;V9GYS2;U3KQN3	Q9BZG8;I3L1H5;A0A6Q8JGF9;I3L3X9	Diphthamide biosynthesis protein 1
ATG101	-0.0939099	0.864544	0.206768			-2.41611	-2.30993	-2.38571	-2.42877	-2.42144	-2.54327	1	2	1829800	0.00077232	3.1002	Q9BSB4;F8VQD9	Q9BSB4;F8VQD9	Autophagy-related protein 101
ABR	-0.0938737	1.12454	0.170544			-0.53284	-0.402089	-0.490143	-0.555257	-0.569507	-0.581929	6	13	14484000	0	25.065	I3L4Y1	I3L4Y1
ASPHD2	-0.0936371	0.385356	0.382078			-2.3495	-2.53607	-2.70366	-2.62498	-2.62329	-2.62186	1	2	6667100	0.0019351	2.4226	Q6ICH7	Q6ICH7	Aspartate beta-hydroxylase domain-containing protein 2
DIAPH1	-0.0935418	0.87997	0.2053			3.66234	3.7857	3.63057	3.59415	3.57706	3.62676	41	96	93038000	0	206.36	O60610;A0A0G2JH68;A0A140T8Z0;H9KV28;A0A2R8Y5N1;B4E2I7;H7C2W8;A0A2R8YEF8	O60610;A0A0G2JH68;A0A140T8Z0;H9KV28;A0A2R8Y5N1	Protein diaphanous homolog 1
RPS15	-0.0934407	1.54007	0.141449			3.884	3.83546	3.86517	3.72159	3.7801	3.80262	5	90	3191000000	0	50.149	P62841;K7ELC2;K7EM56;A0A0B4J2B4;K7EJ78;S4R417;K7EQJ5;S4R456	P62841;K7ELC2;K7EM56;A0A0B4J2B4;K7EJ78;S4R417;K7EQJ5;S4R456	40S ribosomal protein S15
RALBP1	-0.0933282	1.41856	0.149231			-1.47923	-1.42136	-1.51976	-1.55727	-1.58889	-1.55418	4	8	6291300	0	19.97	Q15311;J3QLT3;E7ENF8;A0A1W2PRI7	Q15311	RalA-binding protein 1
ACOT13	-0.0933269	1.08044	0.177447			1.54481	1.42223	1.49108	1.35321	1.4135	1.41142	4	8	153980000	0	21.05	Q9NPJ3	Q9NPJ3	Acyl-coenzyme A thioesterase 13;Acyl-coenzyme A thioesterase 13, N-terminally processed
LSM6	-0.0933154	2.54074	0.110184			1.43933	1.44672	1.45607	1.32706	1.36771	1.3674	6	19	537820000	0	14.265	P62312	P62312	U6 snRNA-associated Sm-like protein LSm6
TRAPPC11	-0.0933116	1.05667	0.179642			-1.60313	-1.70557	-1.69893	-1.81151	-1.74693	-1.72913	4	4	1777900	0	10.636	Q7Z392;D6RHE5	Q7Z392;D6RHE5	Trafficking protein particle complex subunit 11
SUV39H2	-0.0931851	0.800041	0.221525			-1.0704	-1.25598	-1.17183	-1.25051	-1.26365	-1.26361	1	2	3274600	0.00064423	3.7184	Q9H5I1;C9JMB4;C9IYH9	Q9H5I1;C9JMB4;C9IYH9	Histone-lysine N-methyltransferase SUV39H2
SLBP	-0.0931584	0.765809	0.228924			-0.131886	-0.0786371	0.016901	-0.121165	-0.228118	-0.123815	5	19	48344000	0	18.079	Q14493;F8W8D3;H7C4H8;H0YAE8;E7EUV9	Q14493;F8W8D3;H7C4H8;H0YAE8;E7EUV9	Histone RNA hairpin-binding protein
ZNF330	-0.0930204	1.35838	0.154957			-0.716893	-0.681394	-0.706097	-0.734956	-0.815116	-0.833373	8	17	32543000	0	41.584	Q9Y3S2;D6RBR7;D6R9C8;D6R8Y9	Q9Y3S2;D6RBR7;D6R9C8;D6R8Y9	Zinc finger protein 330
NTMT1	-0.0930065	1.68369	0.13557			0.595799	0.551299	0.559031	0.433713	0.497775	0.495622	6	21	140280000	0	54.106	Q9BV86;S4R338;S4R344;S4R3J7	Q9BV86	N-terminal Xaa-Pro-Lys N-methyltransferase 1;N-terminal Xaa-Pro-Lys N-methyltransferase 1, N-terminally processed
PPA1	-0.0928914	2.44263	0.113489			5.47635	5.45107	5.43152	5.34437	5.36864	5.36726	23	164	2311800000	0	296.7	Q15181;Q5SQT6	Q15181;Q5SQT6	Inorganic pyrophosphatase
IMP3	-0.0928907	1.53185	0.143627			1.01353	0.93723	0.943451	0.846768	0.875337	0.893435	8	15	78948000	0	30.228	Q9NV31	Q9NV31	U3 small nucleolar ribonucleoprotein protein IMP3
NDUFAF4	-0.0927197	1.48727	0.146966			0.753652	0.715652	0.723116	0.610868	0.612445	0.690948	7	24	77314000	0	22.449	Q9P032	Q9P032	NADH dehydrogenase [ubiquinone] 1 alpha subcomplex assembly factor 4
CWC22	-0.0926924	1.37874	0.154656			1.03108	1.06445	1.03557	0.913283	0.930394	1.00935	13	21	14587000	0	42.063	Q9HCG8;B7WP74	Q9HCG8;B7WP74	Pre-mRNA-splicing factor CWC22 homolog
PPP1R21	-0.092658	1.25907	0.16276			-1.83221	-1.77052	-1.84126	-1.86274	-1.90499	-1.95424	5	7	1841200	0	13.363	Q6ZMI0;F8W7E1;F8WBY8	Q6ZMI0	Protein phosphatase 1 regulatory subunit 21
PRR3	-0.0926364	0.983978	0.191923			-1.57229	-1.70034	-1.65947	-1.78101	-1.72397	-1.70501	3	6	13111000	0.0001967	8.3331	P79522	P79522	Proline-rich protein 3
CHD1	-0.0925735	1.9263	0.127941			2.40094	2.3841	2.43185	2.29408	2.30059	2.34449	27	51	27854000	0	107.23	O14646;H0Y8V4;A0A0D9SFA3;A0A087WVF4	O14646	Chromodomain-helicase-DNA-binding protein 1
RECQL5	-0.0925585	0.789054	0.225879			-4.49862	-4.42771	-4.50833	-4.47997	-4.64213	-4.59023	5	8	3226300	0	13.076	O94762;J3KSV9;J3KS37;J3QLU0;J3KTQ2	O94762	ATP-dependent DNA helicase Q5
NUP205	-0.0923961	1.85354	0.1307			3.68468	3.67674	3.66393	3.5455	3.58335	3.61931	48	137	76206000	0	246.93	Q92621;U3KPX2;U3KQ97;U3KQ47	Q92621	Nuclear pore complex protein Nup205
GINS1	-0.0923573	1.09355	0.17888			-0.0274935	0.0255022	0.0730228	-0.103295	-0.0874777	-0.0152674	5	17	63968000	0	20.709	Q14691	Q14691	DNA replication complex GINS protein PSF1
ABCF2	-0.092351	1.73852	0.135126			3.37657	3.35128	3.39054	3.26907	3.25106	3.32121	26	83	184830000	0	128.02	Q9UG63;C9JHK9;C9JZV3	Q9UG63	ATP-binding cassette sub-family F member 2
H1FX	-0.0922836	2.89093	0.106884			2.88889	2.87018	2.85276	2.77567	2.77182	2.78748	8	57	1350700000	0	38.965	Q92522	Q92522	Histone H1x
NOC3L	-0.0922766	1.18102	0.169925			2.06057	1.98523	2.0002	1.87266	1.92475	1.97176	15	52	58808000	0	50.803	Q8WTT2	Q8WTT2	Nucleolar complex protein 3 homolog
ZC3HC1	-0.0921494	2.45353	0.114595			1.11501	1.13802	1.09942	1.00567	1.03328	1.03705	11	25	39449000	0	69.304	Q86WB0;C9J0I9;F8WAU5;F8WBD7;F8WDK5;F8WF13	Q86WB0;C9J0I9	Nuclear-interacting partner of ALK
RTN4IP1	-0.0921434	0.426796	0.360326			-4.61847	-4.60995	-4.87193	-4.85637	-4.77682	-4.74359	4	4	4351800	0	9.7298	Q8WWV3;G3V1R2	Q8WWV3;G3V1R2	Reticulon-4-interacting protein 1, mitochondrial
PQLC2	-0.092013	1.09312	0.179877			-5.69894	-5.74468	-5.64258	-5.73471	-5.81296	-5.81457	1	2	3089200	0.0059412	1.9896	Q6ZP29	Q6ZP29	Lysosomal amino acid transporter 1 homolog
SPCS1	-0.0919199	1.70622	0.137522			2.41847	2.35181	2.4105	2.28024	2.32322	2.30156	3	12	1292800000	0	14.651	A0A5F9YFS9;Q9Y6A9;C9JBL1	A0A5F9YFS9;Q9Y6A9;C9JBL1	Signal peptidase complex subunit 1
RNF219	-0.0918239	1.04956	0.186526			0.349887	0.472941	0.406435	0.354527	0.2832	0.316064	7	10	5658900	0	28.481	Q5W0B1	Q5W0B1	RING finger protein 219
C2CD5	-0.0918144	0.49304	0.32595			-4.02104	-3.78652	-3.92932	-3.92729	-4.00534	-4.0797	4	6	1909600	0	12.229	Q86YS7;H0YGU7	Q86YS7	C2 domain-containing protein 5
TRMT61A	-0.0917921	1.4482	0.152748			0.514752	0.497497	0.456326	0.362048	0.38827	0.44288	9	17	59069000	0	49.638	Q96FX7;H0Y2Q1	Q96FX7;H0Y2Q1	tRNA (adenine(58)-N(1))-methyltransferase catalytic subunit TRMT61A
TRIM65	-0.0917864	1.49526	0.149092			-1.172	-1.15154	-1.09543	-1.25558	-1.23971	-1.19903	7	9	13572000	0	20.549	Q6PJ69;H0YGS7;H0YG27	Q6PJ69;H0YGS7;H0YG27	Tripartite motif-containing protein 65
ZMYND11	-0.0917374	1.19477	0.170494			-1.46761	-1.52244	-1.40287	-1.57525	-1.55343	-1.53946	3	4	3455400	0.00020333	9.2305	Q15326;B7Z2J6;E7ENI9;J3QKD2;A0A0D9SGD6;E7EV75;A0A0A0MRY2;B0QZE2	Q15326;B7Z2J6;E7ENI9;J3QKD2;A0A0D9SGD6;E7EV75;A0A0A0MRY2;B0QZE2	Zinc finger MYND domain-containing protein 11
GSK3A	-0.0916999	2.1249	0.123458			1.62728	1.59623	1.6061	1.48736	1.52678	1.54037	8	20	42389000	0	78.393	P49840;A8MT37;M0QYV0;A0A7I2YQJ1;A0A7I2V4Q6;A0A7I2YQG6;A0A7I2V2J2;A0A7I2V2P0;A0A7I2V4Z1;A0A7I2V2H8;A0A7I2V2P9;A0A7I2YQA1;A0A7I2V485;A0A7I2V379;A0A7I2V553;A0A7I2V627;A0A7I2V5Q2;A0A7I2V4D4;A0A7I2V589;A0A7I2YQV9;A0A7I2YQM8;A0A7I2YQ81;A0A7I2V3H9;A0A7I2V2N4;A0A7I2V2P8;A0A7I2V2Q4;A0A7I2V345;A0A7I2V4X2;A0A7I2V3M8;A0A7I2V341;A0A7I2V4G2;A0A7I2V442;A0A7I2V5B3;A0A7I2V5S8;A0A7I2V511;A0A7I2V4Y3;A0A7I2V5M2;A0A7…	P49840;A8MT37	Glycogen synthase kinase-3 alpha
GTPBP4	-0.0916211	3.22893	0.104159			3.88264	3.8807	3.86653	3.78373	3.77223	3.79904	28	92	250840000	0	167.65	Q9BZE4;Q5T3R7	Q9BZE4	Nucleolar GTP-binding protein 1
NCOR1	-0.0916046	0.806938	0.225708			-2.61231	-2.48346	-2.43811	-2.61459	-2.59727	-2.59685	1	1	12304000	0.00076383	2.8895	H0Y459	H0Y459
PWP2	-0.091548	1.74537	0.137199			1.21622	1.18091	1.1415	1.07844	1.10733	1.07822	13	32	66739000	0	44.274	Q15269;A0A0B4J2E5;C9J544	Q15269;A0A0B4J2E5	Periodic tryptophan protein 2 homolog
MICU2	-0.0915378	0.236265	0.522661			-5.15433	-5.52747	-5.19415	-5.57552	-5.28242	-5.29262	2	3	1703300	0.00019747	8.4061	Q8IYU8;A0A0A0MTD5	Q8IYU8;A0A0A0MTD5	Calcium uptake protein 2, mitochondrial
RUVBL1	-0.0915276	1.8777	0.131633			4.59925	4.56184	4.52893	4.45878	4.47269	4.48397	23	161	910010000	0	260.43	Q9Y265;E7ETR0;H7C4G5;H7C4I3;J3QLR1	Q9Y265;E7ETR0	RuvB-like 1
UBE2K	-0.0915041	1.82054	0.134061			3.33506	3.37597	3.31641	3.2276	3.27579	3.24955	12	75	605150000	0	123.39	P61086;D6RDM7;D6RFX1	P61086;D6RDM7	Ubiquitin-conjugating enzyme E2 K
TIMM8B	-0.0914488	0.621529	0.276194			-0.348266	-0.226617	-0.209623	-0.34311	-0.443538	-0.272204	2	4	26115000	0.00018149	6.1624	Q9Y5J9;G3XAN8	Q9Y5J9;G3XAN8	Mitochondrial import inner membrane translocase subunit Tim8 B
QIL1	-0.0914462	0.790075	0.22982			-1.4266	-1.54182	-1.55386	-1.66345	-1.58896	-1.54421	3	20	121370000	0	11.697	Q5XKP0;A0A140TA86;K7EIR2;A0A140TA84	Q5XKP0;A0A140TA86	Protein QIL1
CDC42EP1	-0.0912555	1.02362	0.191622			-0.566836	-0.491858	-0.552391	-0.642684	-0.68039	-0.561778	3	9	14384000	0	13.885	Q00587	Q00587	Cdc42 effector protein 1
LACTB2	-0.0912498	1.6453	0.142125			1.08197	1.04747	1.07397	0.930556	1.00232	0.996787	10	22	129130000	0	57.141	Q53H82	Q53H82	Beta-lactamase-like protein 2
FGFR1OP	-0.0910355	0.944048	0.203842			0.430821	0.466418	0.5037	0.357047	0.452542	0.318244	5	12	47047000	0	49.435	O95684;A0A087WV25	O95684;A0A087WV25	FGFR1 oncogene partner
RPLP0;RPLP0P6	-0.0909688	0.876009	0.215811			5.00779	4.96046	4.98908	4.82123	4.88278	4.98042	20	214	5098700000	0	260.26	P05388;F8VWS0;F8VU65;F8VW21;F8VPE8;G3V210;Q8NHW5;F8VQY6;F8VRK7;F8VZS0;F8VWV4;F8VS58;F8W1K8	P05388;F8VWS0;F8VU65;F8VW21;F8VPE8;G3V210;Q8NHW5;F8VQY6;F8VRK7;F8VZS0	60S acidic ribosomal protein P0;60S acidic ribosomal protein P0-like
RTCA	-0.0909395	0.819036	0.225765			0.366069	0.214364	0.244894	0.148444	0.17887	0.225194	8	20	21520000	0	55.613	O00442;A6NIC1	O00442	RNA 3-terminal phosphate cyclase
TEX10	-0.0908721	1.2526	0.168751			2.10764	2.04194	2.07736	1.93428	1.98799	2.03205	18	31	34258000	0	89.169	Q9NXF1;A0A0A0MSR3	Q9NXF1	Testis-expressed sequence 10 protein
GOLGA3	-0.0908524	2.00327	0.129533			2.25487	2.28546	2.27137	2.1687	2.15629	2.21417	31	72	29469000	0	182.22	Q08378;A0A087WV43	Q08378	Golgin subfamily A member 3
CEP44	-0.0908499	1.6254	0.144514			-0.710473	-0.78387	-0.7848	-0.862741	-0.849891	-0.839061	4	6	4013100	0	12.816	Q9C0F1;D6RC25;D6RGX6;D6RBX1	Q9C0F1;D6RC25;D6RGX6	Centrosomal protein of 44 kDa
FANCI	-0.0908003	1.45181	0.155367			3.42683	3.38153	3.40281	3.26472	3.32042	3.35363	39	89	55600000	0	179.58	Q9NVI1;A0A6Q8PGF4;A0A6Q8PH09;F8W7R3;H3BP78;H3BT54;H3BMG4;H3BS60;H3BQE2;H3BN35	Q9NVI1;A0A6Q8PGF4;A0A6Q8PH09;F8W7R3;H3BP78	Fanconi anemia group I protein
NDUFA4	-0.0907164	0.507838	0.322886			1.88506	2.13826	1.96299	1.87388	1.89154	1.94873	4	20	337510000	0	14.261	O00483	O00483	Cytochrome c oxidase subunit NDUFA4
CDC20	-0.0905625	1.26215	0.168673			1.73244	1.77314	1.72322	1.60185	1.64967	1.70559	12	30	89742000	0	93.963	Q12834	Q12834	Cell division cycle protein 20 homolog
VKORC1L1	-0.0904779	0.923442	0.209738			0.176539	0.0230761	0.0923538	-0.0150003	0.0130434	0.0224924	2	9	36000000	0.00019384	7.8809	Q8N0U8;A0A3B3ISV4	Q8N0U8;A0A3B3ISV4	Vitamin K epoxide reductase complex subunit 1-like protein 1
PPAT	-0.0902599	1.58397	0.148824			3.31653	3.26103	3.29615	3.16109	3.21243	3.22941	23	64	205070000	0	124.34	Q06203;D6RCC8;D6RE15	Q06203	Amidophosphoribosyltransferase
USP36	-0.0900984	0.379286	0.396729			-0.178432	0.024991	0.0340939	0.0135202	-0.201093	-0.202069	12	28	11230000	0	90.396	Q9P275;A0A075B784;K7EIH0;K7EKN3;K7EKL7;K7EMM6;E9PEW0	Q9P275;A0A075B784	Ubiquitin carboxyl-terminal hydrolase 36;Ubiquitin carboxyl-terminal hydrolase
PRMT5	-0.0900888	2.10152	0.128818			3.90071	3.8819	3.89489	3.7702	3.80694	3.83009	21	73	276780000	0	171.28	O14744;H0YJX6;G3V580;G3V2L6;G3V2X6;G3V5L5;C9JSX3;H0YJ77;H7BZ44;G3V507;G3V2F5;G3V5T6;H0YJD3;H0YJY6	O14744;H0YJX6	Protein arginine N-methyltransferase 5;Protein arginine N-methyltransferase 5, N-terminally processed
C2orf47	-0.090059	1.4289	0.158637			2.13328	2.13643	2.12455	1.98645	2.05207	2.08557	3	6	28180000	0.000203	9.195	Q8WWC4;H7C0V0	Q8WWC4	Uncharacterized protein C2orf47, mitochondrial
PABPC1	-0.0900272	1.06996	0.190538			5.66385	5.57323	5.59087	5.48917	5.49307	5.57562	35	257	1799700000	0	315.59	P11940;A0A7I2V649;E7EQV3;H0YAR2;A0A7I2YQ88;A0A087WTT1;A0A7I2V4N4;E7ERJ7;A0A7I2YQ90;A0A7I2YQE4;Q9H361;H0YBN4;H0YB75;H0YAS6;H0YB86;E5RJB9;H0YAP2;E5RH24;E5RGH3;H0YAS7;Q4VXU2;A0A6Q8JFT6;H0YAW6;A0A6Q8JFV4;H0YC10;E5RHG7;A0A6I8PS38;A0A6I8PLA1;E5RGC4;E5RFD8;A0A7I2V3J9;Q96DU9;E5RJM8	P11940;A0A7I2V649;E7EQV3;H0YAR2;A0A7I2YQ88;A0A087WTT1;A0A7I2V4N4;E7ERJ7;A0A7I2YQ90;A0A7I2YQE4	Polyadenylate-binding protein 1;Polyadenylate-binding protein
PROSER2;C10orf47	-0.0897811	0.357666	0.41358			-0.754575	-0.398114	-0.540407	-0.636645	-0.681899	-0.643895	2	10	12545000	0.00033927	4.6302	Q86WR7;D3DRR9	Q86WR7;D3DRR9	Proline and serine-rich protein 2
PIGA	-0.0897799	1.25942	0.171687			-2.19537	-2.2047	-2.28134	-2.35419	-2.28876	-2.3078	2	3	1623700	0.00017671	5.5362	P37287	P37287	Phosphatidylinositol N-acetylglucosaminyltransferase subunit A
VIMP	-0.0897131	1.49051	0.156459			-0.917926	-0.939721	-0.937317	-1.0261	-0.972407	-1.0656	2	3	14901000	0	12.497	Q9BQE4;A0A182DWI4;E9PN30	Q9BQE4;A0A182DWI4;E9PN30	Selenoprotein S
ETF1	-0.0896902	2.0518	0.131265			3.94814	3.90324	3.92355	3.811	3.83669	3.85816	25	97	425650000	0	193.15	P62495;B7Z7P8;I3L492;D6RJE8;D6RCB3	P62495;B7Z7P8	Eukaryotic peptide chain release factor subunit 1
RANBP2	-0.0896896	2.76806	0.114773			5.57793	5.57584	5.54928	5.46933	5.47139	5.49327	100	278	101610000	0	323.31	P49792;H0YBN8;F8WBP7;H7BZ48	P49792	E3 SUMO-protein ligase RanBP2
ESD	-0.0896565	1.48346	0.157003			3.83479	3.80069	3.80724	3.68189	3.72027	3.77159	14	102	1268300000	0	156.7	P10768;U3KQT1;X6RA14;H7BZT7	P10768;U3KQT1;X6RA14;H7BZT7	S-formylglutathione hydrolase
MRPS34	-0.0895758	1.7763	0.141288			1.01353	1.03296	0.993969	0.89989	0.908982	0.962857	10	22	111110000	0	35.464	P82930;C9JJ19	P82930;C9JJ19	28S ribosomal protein S34, mitochondrial
ALDOA	-0.0895516	1.87622	0.137597			5.94092	5.97073	5.93037	5.83781	5.84322	5.89233	33	436	7372500000	0	323.31	P04075;J3KPS3;H3BQN4;H3BPS8;H3BUH7;H3BR04;H3BMQ8;H3BU78;H3BR68	P04075;J3KPS3;H3BQN4;H3BPS8;H3BUH7;H3BR04;H3BMQ8	Fructose-bisphosphate aldolase A;Fructose-bisphosphate aldolase
HSPA14	-0.0895433	1.08728	0.190287			1.29041	1.32382	1.22338	1.14869	1.1852	1.23509	14	40	59989000	0	129.53	Q0VDF9	Q0VDF9	Heat shock 70 kDa protein 14
TRNAU1AP	-0.0895357	2.38308	0.122665			-0.501767	-0.541438	-0.492594	-0.604266	-0.603538	-0.596602	5	6	23375000	0	11.697	Q9NX07	Q9NX07	tRNA selenocysteine 1-associated protein 1
MEN1	-0.0894759	0.924329	0.213491			-2.03838	-1.89505	-1.98463	-2.02764	-2.08017	-2.07868	5	7	7532000	0	77.105	O00255;A0A5F9ZHS3;E7EN32;A0A5F9ZI68;E7ENS2	O00255;A0A5F9ZHS3;E7EN32	Menin
CENPE	-0.0892471	1.79063	0.141745			1.59483	1.58865	1.62328	1.47889	1.51325	1.54689	23	42	11489000	0	65.649	Q02224;A0A087X0P0;A0A5F9ZH24;D6RHK2	Q02224;A0A087X0P0	Centromere-associated protein E;Kinesin-like protein
EMC8	-0.0891835	1.35774	0.166156			-0.126807	-0.121629	-0.197802	-0.225266	-0.214347	-0.274175	5	18	87054000	0	26.283	O43402;M0R1B0	O43402;M0R1B0	ER membrane protein complex subunit 8
SETDB1	-0.089167	1.27075	0.172452			-0.740251	-0.635581	-0.670527	-0.749934	-0.773637	-0.790288	8	13	5811900	0	22.045	Q15047;E9PRF4;E9PQM8;E9PAP1;X6RHV1;B0QZE6;E9PS59;X6R732	Q15047;E9PRF4;E9PQM8	Histone-lysine N-methyltransferase SETDB1
DDX28	-0.0890519	1.03929	0.197676			-0.796641	-0.673587	-0.764645	-0.860621	-0.836568	-0.804839	7	12	7689100	0	25.551	Q9NUL7	Q9NUL7	Probable ATP-dependent RNA helicase DDX28
YAE1D1	-0.0889915	1.16512	0.18361			-2.27665	-2.18686	-2.15754	-2.29155	-2.30012	-2.29635	2	5	8064600	0	15.652	Q9NRH1;C9IZ57	Q9NRH1;C9IZ57	Yae1 domain-containing protein 1
SF3B1	-0.0889819	2.9463	0.114161			5.15389	5.14977	5.15484	5.04708	5.06112	5.08335	59	300	513300000	0	323.31	O75533;H7C341;B4DGZ4;A0A494C1M2;F8WC19	O75533	Splicing factor 3B subunit 1
PPM1G	-0.0889279	5.11746	0.0978376			3.87462	3.87426	3.87448	3.78754	3.77964	3.78939	20	94	415070000	0	218.22	O15355	O15355	Protein phosphatase 1G
MLLT1	-0.088884	0.580872	0.301051			-1.50797	-1.31839	-1.38559	-1.42162	-1.4983	-1.55868	5	11	19043000	0	19.509	Q03111	Q03111	Protein ENL
PNISR	-0.088877	1.22866	0.177641			-0.913749	-0.890235	-0.872749	-0.954087	-0.944716	-1.04456	2	4	9141500	0	12.767	Q8TF01	Q8TF01	Arginine/serine-rich protein PNISR
CYTH1	-0.088865	0.533133	0.320042			-4.52984	-4.48767	-4.46462	-4.4413	-4.64617	-4.66125	1	1	548660	0.0022232	2.3515	Q15438;K7ENQ8	Q15438;K7ENQ8	Cytohesin-1
SPNS1	-0.0888093	0.499092	0.334642			-2.55517	-2.67095	-2.73832	-2.79964	-2.63086	-2.80038	5	8	16810000	0	17.808	Q9H2V7;H3BMF4;H3BT44;H3BPT8;H3BR82;H3BPQ9	Q9H2V7;H3BMF4	Protein spinster homolog 1
RMI1	-0.0887429	0.551092	0.313028			-1.2048	-1.04314	-1.27579	-1.29157	-1.26992	-1.22847	5	9	4410000	0	32.437	Q9H9A7;A0A0A0MSU3	Q9H9A7;A0A0A0MSU3	RecQ-mediated genome instability protein 1
HACD3	-0.0885636	1.52574	0.157562			3.15148	3.1178	3.11633	2.99556	3.07891	3.04545	11	48	518140000	0	106.28	Q9P035;H3BS72;H3BPZ1;H3BRL8;H3BMZ1	Q9P035;H3BS72;H3BPZ1	Very-long-chain (3R)-3-hydroxyacyl-CoA dehydratase 3
JAG2	-0.0885509	0.361352	0.415055			-1.54146	-1.43716	-1.42182	-1.36866	-1.67966	-1.61778	5	7	2781900	0	12.199	Q9Y219	Q9Y219	Protein jagged-2
BRD9	-0.088467	0.437681	0.367077			-2.33553	-2.17943	-2.19371	-2.20868	-2.45331	-2.31209	3	5	4585800	0	13.7	Q9H8M2	Q9H8M2	Bromodomain-containing protein 9
TBL1X;TBL1Y	-0.0884441	1.45084	0.162474			0.280463	0.292941	0.335491	0.25361	0.215648	0.174306	4	6	9472500	0	30.162	A0A2R8YFW3;O60907;Q9BQ87;A0A494C153;C9JCW3;C9JYQ8;A0A2R8Y757	A0A2R8YFW3;O60907;Q9BQ87	F-box-like/WD repeat-containing protein TBL1X;F-box-like/WD repeat-containing protein TBL1Y
EIF1AD	-0.0882851	1.12712	0.190592			-0.865424	-0.840343	-0.77107	-0.88379	-0.897288	-0.960614	5	8	153420000	0	14.006	Q8N9N8;E9PLI6;E9PS76;E9PS30;E9PQD0;E9PNH5	Q8N9N8;E9PLI6;E9PS76;E9PS30	Probable RNA-binding protein EIF1AD
SLC38A1	-0.0882349	0.280292	0.484984			-0.137341	0.131116	-0.155054	-0.0293856	-0.0846376	-0.311961	2	4	9108600	0.0003375	4.5101	Q9H2H9;F8VX04	Q9H2H9;F8VX04	Sodium-coupled neutral amino acid transporter 1
SLC25A46	-0.0881259	0.985111	0.20953			-4.77905	-4.84244	-4.83034	-4.97898	-4.87769	-4.85952	1	1	564010	0.00034429	4.9014	Q96AG3;B7Z6C8;E7EVY2	Q96AG3;B7Z6C8;E7EVY2	Solute carrier family 25 member 46
C20orf27	-0.0880194	1.26284	0.177602			0.401111	0.326226	0.326626	0.234815	0.250316	0.304774	6	13	128610000	0	31.176	Q9GZN8;H7BYU9	Q9GZN8;H7BYU9	UPF0687 protein C20orf27
MIS18A	-0.0879304	0.664982	0.276767			-0.908874	-0.7982	-0.729801	-0.900918	-0.848762	-0.950986	2	4	12019000	0.00018879	7.2541	Q9NYP9	Q9NYP9	Protein Mis18-alpha
	-0.0879304	1.75431	0.148009			3.20015	3.25037	3.24872	3.1669	3.11531	3.15324	34	110	127940000	0	241.02	A0A669KB05;A0A669KB62;H0YC95;E9PKY0	A0A669KB05;A0A669KB62
KDM3A	-0.0879145	0.583766	0.303957			-0.629956	-0.410104	-0.571939	-0.612424	-0.652457	-0.610862	7	9	5965700	0	20.841	Q9Y4C1;F8WE62	Q9Y4C1	Lysine-specific demethylase 3A
PSPH	-0.0878204	0.660661	0.278922			1.21831	1.31404	1.11561	1.14302	1.15011	1.09137	8	28	547090000	0	31.133	P78330;C9JBI3;A0A1D5RMN5;C9JEJ7;F8WD74	P78330;C9JBI3	Phosphoserine phosphatase
MRPL12	-0.0877981	0.625759	0.289548			-3.1324	-2.98228	-3.14461	-3.19014	-3.1063	-3.22625	1	8	46659000	0.00063613	3.5356	P52815	P52815	39S ribosomal protein L12, mitochondrial
HSPA4	-0.0877816	1.86553	0.143106			5.92056	5.89225	5.8926	5.78951	5.80194	5.85062	46	332	1059900000	0	323.31	P34932;A0A087WYC1;A0A087WTS8	P34932;A0A087WYC1;A0A087WTS8	Heat shock 70 kDa protein 4
ATG2B	-0.0877638	0.1946	0.581975			-4.65107	-4.21356	-4.70058	-4.47402	-4.61169	-4.7428	4	5	816090	0.00019853	8.5096	Q96BY7	Q96BY7	Autophagy-related protein 2 homolog B
EIF3E	-0.0877479	1.58723	0.157072			4.10269	4.05347	4.06972	3.94601	4.01128	4.00536	23	112	436680000	0	223.82	P60228;A0A7I2V3I0;A0A7I2V3S3;A0A7I2V2H9;A0A7I2V2W0;H0YBP5;A0A7I2V4B4;A0A7I2V5Z6;B3KW56;A0A7I2V3I2;A0A7I2V4G3;E5RGA2;A0A7I2V5P9;E5RHS5;A0A7I2V570;A0A161SXE1;A0A7I2V429;A0A7I2V3W9;H0YBR5;A0A7I2V2Q9;H0YAW4;A0A7I2V5K7;A0A7I2V2S9;E5RII3;E5RJ25;E5RIP5	P60228;A0A7I2V3I0;A0A7I2V3S3;A0A7I2V2H9;A0A7I2V2W0;H0YBP5;A0A7I2V4B4;A0A7I2V5Z6;B3KW56;A0A7I2V3I2;A0A7I2V4G3;E5RGA2;A0A7I2V5P9;E5RHS5	Eukaryotic translation initiation factor 3 subunit E
HSPA8	-0.0877212	1.25187	0.179367			7.55887	7.51236	7.48544	7.42415	7.39191	7.47745	45	896	14027000000	0	323.31	P11142;E9PKE3;E9PNE6;A8K7Q2;E9PN89;E9PLF4;E9PQQ4;E9PQK7;E9PS65;E9PPY6;E9PN25;E9PM13;E9PI65	P11142;E9PKE3;E9PNE6;A8K7Q2;E9PN89	Heat shock cognate 71 kDa protein
GLYR1	-0.0875794	1.47222	0.163566			1.66114	1.5705	1.58966	1.51918	1.52083	1.51856	13	32	38983000	0	78.67	Q49A26;K7EMM8;K7EQB2;K7EPU6;K7EK70;K7ELL0	Q49A26;K7EMM8	Putative oxidoreductase GLYR1
ZNF655	-0.0874542	0.429615	0.375492			-1.56053	-1.38497	-1.43159	-1.40899	-1.63195	-1.59851	2	3	1696400	0.00033687	4.471	Q8N720	Q8N720	Zinc finger protein 655
RBM33	-0.0874491	1.77899	0.148586			1.34564	1.37907	1.40743	1.30987	1.29431	1.2656	7	14	19737000	0	45.592	Q96EV2;H0Y3K4;A8MTF7;H7C0H2;H7BXM6	Q96EV2;H0Y3K4	RNA-binding protein 33
IMPA1	-0.087437	1.14058	0.19185			0.965251	0.869929	0.941694	0.836528	0.801177	0.876859	8	19	38223000	0	58.597	P29218;E5RG13;H0YBL1;E5RIP7;E5RG94;E5RIF4;E5RHE9;E5RI82;E5RGY4	P29218;E5RG13;H0YBL1;E5RIP7;E5RG94;E5RIF4;E5RHE9;E5RI82	Inositol monophosphatase 1
SSBP1	-0.0873493	1.69125	0.153548			3.17983	3.11474	3.14043	3.03472	3.05572	3.08251	7	46	1140200000	0	66.463	Q04837;A0A0G2JLD8;E7EUY5;C9K0U8	Q04837;A0A0G2JLD8;E7EUY5;C9K0U8	Single-stranded DNA-binding protein, mitochondrial
MSL3;MSL3P1	-0.0873467	1.09258	0.197665			-1.05539	-1.04957	-1.13162	-1.11276	-1.19289	-1.19298	2	2	3054600	0.0022219	2.3435	Q8N5Y2;A0A3B3IRN2;A0A3B3IT59;A0A3B3ITL5;A0A3B3ITF3;A0A3F2YNX2;A0A3B3IUB0;A0A3B3IU80;A0A3B3IS72;A0A3B3ISB4;P0C860;A0A3B3ITX5;A0A3B3ITV8;A0A3B3IRT2;A0A3B3ITF8;A0A3B3IT49;A0A3B3IRI6	Q8N5Y2;A0A3B3IRN2;A0A3B3IT59;A0A3B3ITL5;A0A3B3ITF3;A0A3F2YNX2;A0A3B3IUB0;A0A3B3IU80;A0A3B3IS72;A0A3B3ISB4;P0C860;A0A3B3ITX5;A0A3B3ITV8;A0A3B3IRT2;A0A3B3ITF8;A0A3B3IT49;A0A3B3IRI6	Male-specific lethal 3 homolog;Putative male-specific lethal-3 protein-like 2
USP28	-0.0873397	1.18826	0.188053			-0.114799	-0.0703268	-0.18601	-0.214957	-0.19625	-0.221948	8	12	12475000	0	23.756	Q96RU2;F5GZ74	Q96RU2	Ubiquitin carboxyl-terminal hydrolase 28
SPC25	-0.0872653	1.63879	0.156327			1.45429	1.40508	1.3965	1.31153	1.31878	1.36376	12	28	104410000	0	57.438	Q9HBM1;C9JW94	Q9HBM1;C9JW94	Kinetochore protein Spc25
ABCC1	-0.0871967	0.741091	0.258603			-2.07295	-1.95218	-1.94997	-2.14126	-2.01821	-2.07722	4	7	2551100	0	25.54	P33527;A0A0A0MS99;A0A7I2V2E0;I3L4X2;A0A7I2V4C6	P33527;A0A0A0MS99;A0A7I2V2E0;I3L4X2;A0A7I2V4C6	Multidrug resistance-associated protein 1
RAD21	-0.0871585	2.42709	0.128742			2.18824	2.21771	2.21657	2.12776	2.09931	2.13396	21	66	138320000	0	167.33	O60216;E5RFV8;E5RIN7;E5RFZ5;E5RJW1;E5RJK5;E5RI01;E5RG18;Q9H4I0	O60216	Double-strand-break repair protein rad21 homolog
[truncated: 4,474 more rows]
