# Supplementary material for: The ubiquitin-specific protease 21 is critical for cancer cell mitochondrial function and regulates proliferation and migration
Source: J Biol Chem. 2024 Sep 19;300(10):107793. doi: 10.1016/j.jbc.2024.107793 (PMC11513602; doi:10.1016/j.jbc.2024.107793)
Supplement: Supplementary Table S4 [file mmc5.xlsx]

## Sheet: Differential expression
EnsemblID	baseMean	log2FoldChange	lfcSE	pvalue	padj	EnsemblID	ENTREZ	SYMBOL
ENSG00000000003	21.8266910781019	0.513169888135894	0.405887793231728	0.0487917503369754	0.150157447015483	ENSG00000000003	7105	TSPAN6
ENSG00000000005	488.304809717711	2.26606647126068	0.11604743273447	5.45446536281514e-86	2.61826733927315e-83	ENSG00000000005	64102	TNMD
ENSG00000000419	1598.79781254595	-0.0680052185209126	0.069005593524295	0.315209691598333	0.564457989794225	ENSG00000000419	8813	DPM1
ENSG00000000457	285.762755719974	-0.383219775269212	0.122919906958166	0.000999487879051897	0.00581868343259513	ENSG00000000457	57147	SCYL3
ENSG00000000460	1071.92958901663	-0.536031797668794	0.0764950073188867	9.12588690426213e-13	2.19530589185559e-11	ENSG00000000460	55732	C1orf112
ENSG00000001036	605.34145939278	-5.30782933110587	0.172241635473086	6.3562211258367e-209	1.91785351998281e-205	ENSG00000001036	2519	FUCA2
ENSG00000001084	1797.77129815194	-0.0355843667203395	0.0745286015329235	0.626125995145081	0.818696659658221	ENSG00000001084	2729	GCLC
ENSG00000001167	1014.28129395161	-0.0355404943467972	0.0740230355523824	0.624156392296613	0.817335678696557	ENSG00000001167	4800	NFYA
ENSG00000001460	380.051694635676	-0.0954517215196771	0.107388756821701	0.359819110918809	0.609979889374441	ENSG00000001460	90529	STPG1
ENSG00000001461	1258.85722676956	0.127609286034616	0.0712300661491582	0.0684803710064832	0.195108109069765	ENSG00000001461	57185	NIPAL3
ENSG00000001497	4088.17985018795	0.0472002371099707	0.0542606666018881	0.380180526126311	0.628489984908127	ENSG00000001497	81887	LAS1L
ENSG00000001561	375.484189346933	0.618123937294283	0.108927672475293	4.1982226457308e-09	6.76875270996032e-08	ENSG00000001561	22875	ENPP4
ENSG00000001617	193.33688273842	0.453816319606058	0.156220030607451	0.00162179980581304	0.00883975063189088	ENSG00000001617	6405	SEMA3F
ENSG00000001629	1245.92799500343	0.181442784139924	0.0707682299567017	0.00909646308107952	0.0385409020532559	ENSG00000001629	54467	ANKIB1
ENSG00000001630	60.4503876010891	-0.184185077131947	0.252136845326727	0.349245029267232	0.599772852254578	ENSG00000001630	1595	CYP51A1
ENSG00000001631	231.810153356141	0.21321975628356	0.138039313020003	0.098343064743044	0.256495908920453	ENSG00000001631	889	KRIT1
ENSG00000002016	202.439583682012	0.0657910138141493	0.134832410356322	0.604231726111755	0.802892625807259	ENSG00000002016	5893	RAD52
ENSG00000002330	290.645260742241	0.123770882054085	0.145499914462657	0.360003197241728	0.610074773527461	ENSG00000002330	572	BAD
ENSG00000002549	4134.72678933471	-0.153870417106917	0.0604340956094159	0.00991638201848473	0.0412047815487736	ENSG00000002549	51056	LAP3
ENSG00000002586	4003.04000148812	-0.00426424566319698	0.0578727763787113	0.943273594135719	0.976571601069183	ENSG00000002586	4267	CD99
ENSG00000002745	8.9404242037493	-6.99181972119883	2.62191373839584	3.32915632205623e-07	4.08571241592967e-06	ENSG00000002745	51384	WNT16
ENSG00000002746	2.19193111203061	-0.297026543447142	0.566639038369389	0.0053011576218816	0.0244146860296034	ENSG00000002746	23072	HECW1
ENSG00000002822	2.97778120334558	-0.0107107035029444	0.373949709724115	0.926775331202157	0.973702594126687	ENSG00000002822	8379	MAD1L1
ENSG00000002834	2820.62056625105	-0.474449640136494	0.0639135396639292	5.1504514400613e-14	1.38648121099581e-12	ENSG00000002834	3927	LASP1
ENSG00000002919	355.749730839938	-0.127912822309014	0.139140552156717	0.324350057092496	0.57428095865962	ENSG00000002919	29916	SNX11
ENSG00000003056	1924.40677623778	0.127327917915031	0.0690380284779535	0.0592798128728884	0.174823911757213	ENSG00000003056	4074	M6PR
ENSG00000003096	2410.04068784564	-0.361339112333767	0.0625395495897743	4.61516172777894e-09	7.39581417696655e-08	ENSG00000003096	90293	KLHL13
ENSG00000003137	379.596962258208	0.251617076904245	0.115966220994249	0.0228336464443991	0.0823406943063263	ENSG00000003137	56603	CYP26B1
ENSG00000003147	113.376738207911	-0.158731338696708	0.171898921884406	0.30356761859257	0.5520802633924	ENSG00000003147	3382	ICA1
ENSG00000003249	1050.48634324364	0.0366288064602487	0.0775410593613561	0.629996455628646	0.821114170893713	ENSG00000003249	79007	DBNDD1
ENSG00000003393	1176.48368088776	-0.0171710214239573	0.07229535355762	0.808429760564011	0.922272878795039	ENSG00000003393	57679	ALS2
ENSG00000003400	11.1386967898998	-0.10275100855453	0.34879554252373	0.565842407894602	0.777764091049973	ENSG00000003400	843	CASP10
ENSG00000003402	939.887726165328	0.154234539791308	0.0805548292982408	0.050330585060406	0.153906513256238	ENSG00000003402	8837	CFLAR
ENSG00000003509	712.125118748927	0.0105782154180092	0.0908472906697453	0.905507927870746	0.965969642131321	ENSG00000003509	55471	NDUFAF7
ENSG00000003756	1631.0726669212	0.25374985760786	0.0652762722804288	7.50096312677468e-05	0.000581300663756544	ENSG00000003756	10181	RBM5
ENSG00000003987	356.663535031821	0.567154171197971	0.121959102019791	1.11686754830877e-06	1.26078885557614e-05	ENSG00000003987	9108	MTMR7
ENSG00000003989	1845.97608186111	0.408288415803602	0.0717148007350702	6.74526768690432e-09	1.05687536212987e-07	ENSG00000003989	6542	SLC7A2
ENSG00000004059	1551.65183318752	0.0814199160417952	0.075812876699326	0.274107538829009	0.517087634547141	ENSG00000004059	381	ARF5
ENSG00000004139	347.728589538903	0.905200344154279	0.119834917500378	7.02673296250521e-15	2.03025481396816e-13	ENSG00000004139	23098	SARM1
ENSG00000004142	3345.69403484757	-0.0868526946080906	0.0708548620241845	0.215077198315544	0.442201171327487	ENSG00000004142	26073	POLDIP2
ENSG00000004399	1299.35595800405	0.0863049655624797	0.0707225527423848	0.214975147894828	0.442155039311195	ENSG00000004399	23129	PLXND1
ENSG00000004455	7825.00533160066	-0.174872388760316	0.053887494281733	0.00103633834692793	0.00599875745426424	ENSG00000004455	204	AK2
ENSG00000004468	41.3421270445639	-2.21760315391731	0.363578078698313	8.0197399209233e-11	1.57714084608772e-09	ENSG00000004468	952	CD38
ENSG00000004478	9003.24186689527	0.103321554808467	0.0496119760025534	0.0359984129261481	0.117762704968821	ENSG00000004478	2288	FKBP4
ENSG00000004487	8348.97140746331	-0.082744975484414	0.0570033705664012	0.169150509625538	0.376518332244309	ENSG00000004487	23028	KDM1A
ENSG00000004534	2350.63140176844	0.287086936659272	0.0786345701048314	0.000193080503905895	0.00137043954476759	ENSG00000004534	10180	RBM6
ENSG00000004660	229.308365630082	0.0128813671628162	0.133276524695028	0.919168110026427	0.971603246092513	ENSG00000004660	84254	CAMKK1
ENSG00000004700	2176.45983904602	-0.180889165562479	0.0620375468451411	0.00311415734257076	0.0154631043390486	ENSG00000004700	5965	RECQL
ENSG00000004766	646.066063477024	0.112059256681604	0.0968006738402102	0.232352196823911	0.466138938935963	ENSG00000004766	55610	VPS50
ENSG00000004776	21.3427739925821	-0.0534058064830458	0.301861922325994	0.783347339452331	0.910532579046729	ENSG00000004776	126393	HSPB6
ENSG00000004777	374.026639278436	0.0220621038007687	0.12102302154273	0.848998535248608	0.937458075229289	ENSG00000004777	115703	ARHGAP33
ENSG00000004779	2407.61536677842	-0.418148193277544	0.0777622314134294	3.92287585981262e-08	5.55701281254878e-07	ENSG00000004779	4706	NDUFAB1
ENSG00000004799	30.4477291445144	1.81907035367104	0.404913634761997	5.18538614754529e-07	6.18760117640136e-06	ENSG00000004799	5166	PDK4
ENSG00000004838	30.0190133567402	0.278912952446592	0.298583539472998	0.195063729055275	0.414606120698044	ENSG00000004838	51364	ZMYND10
ENSG00000004848	480.343092939755	1.24029865638271	0.107623664418128	1.12614167834034e-31	9.43858666199461e-30	ENSG00000004848	170302	ARX
ENSG00000004864	1706.48692989132	-0.0247388773804998	0.0737799469608709	0.732203883289079	0.880175835733755	ENSG00000004864	10165	SLC25A13
ENSG00000004866	368.886309803819	-0.140257647133026	0.123888439176144	0.231736704384046	0.465169258058871	ENSG00000004866	7982	ST7
ENSG00000004897	3808.14282777471	-0.0214210845886094	0.0642904270447223	0.736029843817346	0.882876325037833	ENSG00000004897	996	CDC27
ENSG00000004961	1208.11229661278	0.180291044229209	0.0700923720861657	0.00890101119548392	0.0378113953056749	ENSG00000004961	3052	HCCS
ENSG00000004975	1145.99365037953	-0.190908126243473	0.0785668288956172	0.0129966565011459	0.051969402112969	ENSG00000004975	1856	DVL2
ENSG00000005007	2876.01528564784	-0.0695257982613234	0.0681195383885092	0.299306780485746	0.546903582545155	ENSG00000005007	5976	UPF1
ENSG00000005020	1770.30405918439	-0.129100937757463	0.0765939539238165	0.0853580912218924	0.230868004187167	ENSG00000005020	8935	SKAP2
ENSG00000005022	23211.9418362246	-0.299673033668979	0.0624388423776169	1.17386040253065e-06	1.32089001395045e-05	ENSG00000005022	292	SLC25A5
ENSG00000005059	1169.14324762234	-0.509440856494042	0.072192993170984	6.94021189809707e-13	1.69461520808911e-11	ENSG00000005059	55013	MCUB
ENSG00000005073	453.934177082444	-0.384885021901749	0.106836967519184	0.000175167186717826	0.0012549885178654	ENSG00000005073	3207	HOXA11
ENSG00000005075	481.053904285519	0.0811397655716303	0.0962987782438861	0.385238009424663	0.632623837779445	ENSG00000005075	5439	POLR2J
ENSG00000005100	1964.37714081192	0.0170942879903158	0.0646594958018866	0.789286147827833	0.913753164233264	ENSG00000005100	56919	DHX33
ENSG00000005102	3.10864179044677	0.223794006608926	0.456712510653433	0.117388633514149	0.291450020977117	ENSG00000005102	4222	MEOX1
ENSG00000005108	191.917934927805	2.29270597114903	0.169159349099323	5.89594635782501e-43	8.08625214439104e-41	ENSG00000005108	221981	THSD7A
ENSG00000005156	2375.24569377754	-0.052073572612278	0.063682009860454	0.404396400147449	0.650472242125917	ENSG00000005156	3980	LIG3
ENSG00000005175	1330.23276458718	0.169533967442752	0.0828942887657396	0.0362790976104119	0.118541277943922	ENSG00000005175	79657	RPAP3
ENSG00000005187	17.0089990575716	0.833443447122521	0.524739532223406	0.0116989897198874	0.0474907480057161	ENSG00000005187	6296	ACSM3
ENSG00000005189	828.796528657859	-0.365965407595496	0.0922262938317058	4.27563782275188e-05	0.000350157993231262	ENSG00000005189	81691	REXO5
ENSG00000005194	1676.08230024307	-0.0626461799854175	0.0758349855040553	0.399170370261973	0.645549570467315	ENSG00000005194	57019	CIAPIN1
ENSG00000005206	439.738352558399	0.112337101714983	0.114891644078547	0.306767275648277	0.555489680124079	ENSG00000005206	56928	SPPL2B
ENSG00000005238	168.779808274012	0.0228834528842408	0.141949128390899	0.863468950801112	0.946213951949273	ENSG00000005238	80256	ATOSB
ENSG00000005243	1.7030086910162	-0.0785230453372049	0.393517697066671	0.403230904352098	0.649282605078955	ENSG00000005243	51226	COPZ2
ENSG00000005249	948.906252519588	0.0274722057261751	0.0820345711447249	0.732623504309122	0.880388660003135	ENSG00000005249	5577	PRKAR2B
ENSG00000005302	1289.93453212982	0.226194938372796	0.0718840441159486	0.00135461595237903	0.00757301311016345	ENSG00000005302	10943	MSL3
ENSG00000005339	2313.22528125741	0.344857325235646	0.08517212274581	3.25308249910122e-05	0.000274066036950606	ENSG00000005339	1387	CREBBP
ENSG00000005436	1431.87429490301	0.265330051807188	0.0827118043301786	0.0010129209726972	0.00588067725792677	ENSG00000005436	6936	GCFC2
ENSG00000005448	1014.55023635054	-0.307237302660277	0.0964942040766788	0.000984246416506124	0.00574102970533716	ENSG00000005448	84058	WDR54
ENSG00000005469	128.565429160001	0.810644865027563	0.177344099675617	8.93030715003323e-07	1.02065485560526e-05	ENSG00000005469	54677	CROT
ENSG00000005471	6.39711367504401	-0.923249283386077	1.18193574094727	0.01695353109913	0.0645874642992707	ENSG00000005471	5244	ABCB4
ENSG00000005483	2864.34481909864	0.114429380436568	0.093661831876035	0.208899398604496	0.434225390997497	ENSG00000005483	55904	KMT2E
ENSG00000005486	643.325274360057	0.239559889172334	0.0992675841931304	0.0124746275691332	0.050157359392283	ENSG00000005486	57414	RHBDD2
ENSG00000005513	250.033697139062	0.808294702672591	0.131064042484431	1.35806667281759e-10	2.61712830260769e-09	ENSG00000005513	30812	SOX8
ENSG00000005700	2319.35661110688	-0.17225517941595	0.0604445116820887	0.00388739826942373	0.0187071631005921	ENSG00000005700	25998	IBTK
ENSG00000005801	953.703077548319	0.253048147013887	0.0847203641778501	0.00218604558851487	0.0113638860140346	ENSG00000005801	7748	ZNF195
ENSG00000005810	2562.919456728	0.325331533983744	0.063344923248966	1.89610198378428e-07	2.41541435461446e-06	ENSG00000005810	23077	MYCBP2
ENSG00000005812	1174.42716189933	0.0514819682631693	0.0791002292732159	0.507384465488055	0.735988768242485	ENSG00000005812	26224	FBXL3
ENSG00000005844	136.099874796893	-9.32756649289981	1.29456354400389	5.86613661278994e-16	1.86313791577047e-14	ENSG00000005844	3683	ITGAL
ENSG00000005882	343.65738531783	0.260554648767161	0.109680671038916	0.0131472767901081	0.0524525185273655	ENSG00000005882	5164	PDK2
ENSG00000005884	198.831667736662	0.65737671853785	0.144785446947669	1.48695722559884e-06	1.63487889442338e-05	ENSG00000005884	3675	ITGA3
ENSG00000005889	1131.33278223943	0.0875015853061713	0.0774209844467135	0.249234416503162	0.487437704734838	ENSG00000005889	7543	ZFX
ENSG00000005893	6363.83011389217	0.0786720849778421	0.0541882278313658	0.143067404755832	0.335870455416534	ENSG00000005893	3920	LAMP2
ENSG00000005961	213.352730085948	-0.534493459646498	0.140817151437191	5.27138134129539e-05	0.000421890281582039	ENSG00000005961	3674	ITGA2B
ENSG00000006007	2067.01319447592	0.0335154803301323	0.0623697953128188	0.586904342056884	0.791318647212476	ENSG00000006007	51573	GDE1
ENSG00000006015	150.752344562909	0.00681209069089555	0.159043313781081	0.963717554461489	0.982700645381215	ENSG00000006015	55049	REX1BD
ENSG00000006016	662.293952759974	0.453638505343602	0.0916947091868005	3.56600284140509e-07	4.36370486751546e-06	ENSG00000006016	9244	CRLF1
ENSG00000006025	114.089877119867	0.591984217699519	0.199954481866473	0.000884714560623424	0.00522979463613975	ENSG00000006025	114881	OSBPL7
ENSG00000006042	1158.42937573832	-0.128024606897424	0.098715190945948	0.179463261212555	0.391372590611294	ENSG00000006042	26022	TMEM98
ENSG00000006047	241.111575299861	-0.700956130692259	0.144953230464868	3.12895150713888e-07	3.85344517680935e-06	ENSG00000006047	51087	YBX2
ENSG00000006062	74.7307898157953	-0.118769906365008	0.207081119806121	0.499691146360462	0.729722512776001	ENSG00000006062	9020	MAP3K14
ENSG00000006071	86.1531832390957	0.87057148384266	0.219474023057614	1.1629144195584e-05	0.000107680471089404	ENSG00000006071	6833	ABCC8
ENSG00000006118	781.595670570288	0.205984332440236	0.118704137971886	0.0682935534225941	0.194778270595759	ENSG00000006118	54972	TMEM132A
ENSG00000006125	11777.6178654478	0.0146697401314553	0.0486811703189484	0.772212941018048	0.903546037739859	ENSG00000006125	163	AP2B1
ENSG00000006194	756.144765615633	-0.159160765537928	0.08338122646399	0.0504300540830373	0.154126925087266	ENSG00000006194	10127	ZNF263
ENSG00000006210	3.95640559839187	0.09986648729237	0.378262906480049	0.492204851229028	0.724197747322068	ENSG00000006210	6376	CX3CL1
ENSG00000006282	795.7664256522	0.294019027078367	0.084607436359222	0.000364723252790532	0.00239680143814213	ENSG00000006282	64847	SPATA20
ENSG00000006283	35.6124347227263	0.733724909029537	0.34339717082666	0.00545700191089502	0.0249799170697906	ENSG00000006283	8913	CACNA1G
ENSG00000006327	48.5431467078705	-0.262270133294269	0.24946443896649	0.185680962419659	0.400613531086531	ENSG00000006327	51330	TNFRSF12A
ENSG00000006377	312.73479498925	-0.833693119494148	0.123865309317543	3.09646437149682e-12	6.99469775298229e-11	ENSG00000006377	1750	DLX6
ENSG00000006432	556.040666171585	0.0806809667989185	0.0968754940695209	0.390560040380105	0.637284802665353	ENSG00000006432	4293	MAP3K9
ENSG00000006451	2643.59203477037	-0.120054216845635	0.0657684344990141	0.0638214199311441	0.185135587194849	ENSG00000006451	5898	RALA
ENSG00000006453	1087.38583951297	0.184880725756929	0.0740295961773985	0.0109288145845939	0.044777399193251	ENSG00000006453	55971	BAIAP2L1
ENSG00000006459	771.646722826179	-0.281859277438561	0.0825901842347443	0.00046787104878346	0.00298096664294283	ENSG00000006459	80853	KDM7A
ENSG00000006468	157.87054793892	-0.72577333395254	0.163976555960803	2.10221776127186e-06	2.25614539308044e-05	ENSG00000006468	2115	ETV1
ENSG00000006530	1513.25224852939	-0.0970953506268604	0.071293505044084	0.165467491040778	0.370704985613145	ENSG00000006530	55750	AGK
ENSG00000006534	30.0723636513177	0.133210613179484	0.271547452233389	0.507908688908262	0.736169516859175	ENSG00000006534	221	ALDH3B1
ENSG00000006576	2061.39513775359	-0.00187605809943953	0.06874756450624	0.977157884608196	0.989435276826124	ENSG00000006576	57157	PHTF2
ENSG00000006606	14.7314095414187	-5.05685862004265	1.03735247512706	7.13860745989751e-07	8.28886905775125e-06	ENSG00000006606	10344	CCL26
ENSG00000006607	2052.5017318539	-0.123635866976792	0.0648644196817087	0.0530707438160894	0.16049644618265	ENSG00000006607	9855	FARP2
ENSG00000006611	4.16758618688451	0.00482924998623578	0.361977432755578	0.974818834827226	0.988200077292337	ENSG00000006611	10083	USH1C
ENSG00000006625	553.43539016046	-0.00140633341939877	0.0961490520280862	0.987189964959654	0.993777191264137	ENSG00000006625	79017	GGCT
ENSG00000006634	2000.06151699046	0.16501299276095	0.0783019826507622	0.0313905647489009	0.106335223426068	ENSG00000006634	10926	DBF4
ENSG00000006638	34.7011570950021	0.4364404106194	0.330485486899432	0.0639295965425831	0.185322125799602	ENSG00000006638	6915	TBXA2R
ENSG00000006652	104.873949910693	0.181572422575046	0.178248086885288	0.252856537816079	0.492128910358772	ENSG00000006652	3475	IFRD1
ENSG00000006695	624.760856941572	-0.262185516736967	0.0912906619139944	0.00307557481038147	0.0152953180056668	ENSG00000006695	1352	COX10
ENSG00000006704	891.949415195218	0.1706947834825	0.0784146631264455	0.026219783844904	0.0921904535688726	ENSG00000006704	9569	GTF2IRD1
ENSG00000006712	1549.34493629984	0.205155294879238	0.0935463163488365	0.0237899524657538	0.0851309529777791	ENSG00000006712	54623	PAF1
ENSG00000006715	1504.92542371932	0.160953969609534	0.0691588457094102	0.0180029921835998	0.067815444606708	ENSG00000006715	27072	VPS41
ENSG00000006740	309.232493179409	0.759467071264018	0.118554542705651	3.23256205015843e-11	6.59661285617354e-10	ENSG00000006740	9912	ARHGAP44
ENSG00000006744	2928.81959222965	-0.0534564536698242	0.0577689560564977	0.344148469364689	0.595068343958378	ENSG00000006744	60528	ELAC2
ENSG00000006747	6.65731042671408	0.556576774774007	0.81259586678469	0.0345622656633388	0.114418434651313	ENSG00000006747	85477	SCIN
ENSG00000006756	90.2421322890401	0.438338458637205	0.205359618853301	0.0141189256836244	0.0557098735858661	ENSG00000006756	414	ARSD
ENSG00000006831	3232.89056321072	-0.134164996231624	0.0581738040447931	0.0196082240411142	0.0728615939430636	ENSG00000006831	79602	ADIPOR2
ENSG00000006837	22.201527386696	0.649760997639884	0.428708396840218	0.0216635734125352	0.0789707169565337	ENSG00000006837	51265	CDKL3
ENSG00000007047	947.769355850507	0.314356910245115	0.0823740961428409	9.23158390392585e-05	0.000705427943686027	ENSG00000007047	57787	MARK4
ENSG00000007062	194.888052491146	-4.73827979350809	0.252998640857556	9.62044555282925e-79	3.6944260094783e-76	ENSG00000007062	8842	PROM1
ENSG00000007080	1794.20268460055	0.0999461669395323	0.0946130700867626	0.276705676219965	0.520557636718792	ENSG00000007080	115098	CCDC124
ENSG00000007168	4419.05370193668	0.0644814713160917	0.0589077395366455	0.267536283136214	0.509252440605648	ENSG00000007168	5048	PAFAH1B1
ENSG00000007171	72.2531569529238	-0.127099301198057	0.198724001813456	0.458284526578233	0.697594803096576	ENSG00000007171	4843	NOS2
ENSG00000007202	5630.91733566748	-0.0153814850735732	0.05290359011981	0.766452459089557	0.90009688009066	ENSG00000007202	9703	BLTP2
ENSG00000007255	178.860030498114	0.0952057880755809	0.155048831275696	0.504726161496649	0.733727115215825	ENSG00000007255	79090	TRAPPC6A
ENSG00000007264	771.635410314324	0.0197452019679839	0.0925512605528206	0.82706546066517	0.926194505159848	ENSG00000007264	4145	MATK
ENSG00000007341	640.591904664954	0.245283927046769	0.0899754535079472	0.00502212741195969	0.0233177298456805	ENSG00000007341	54879	ST7L
ENSG00000007350	44.2262670923922	-5.33898125176475	0.628736394414227	1.42684497632811e-17	5.10786317712304e-16	ENSG00000007350	8277	TKTL1
ENSG00000007372	195.977818538121	-1.9222922128459	0.164922102974355	1.68013532351913e-32	1.47245386589409e-30	ENSG00000007372	5080	PAX6
ENSG00000007376	405.324571187235	-0.00337328954436542	0.120246346316464	0.975798043515909	0.988670751084118	ENSG00000007376	113000	RPUSD1
ENSG00000007384	186.784281388407	0.476407205604625	0.146346281064711	0.000476773376690908	0.00302855052303419	ENSG00000007384	64285	RHBDF1
ENSG00000007392	1001.76011308699	0.214743591450679	0.0760398437137699	0.00394749758613264	0.0189531931158689	ENSG00000007392	55692	LUC7L
ENSG00000007402	1493.51026502864	0.32742591221803	0.0677692088122601	9.0542291283578e-07	1.03425837436477e-05	ENSG00000007402	9254	CACNA2D2
ENSG00000007516	25.79504736363	-0.0540621482206152	0.277608714400829	0.783485649509144	0.910532579046729	ENSG00000007516	8938	BAIAP3
ENSG00000007520	541.70214842921	-0.135503627003106	0.0904993345308772	0.123344779805043	0.301803185155505	ENSG00000007520	115939	TSR3
ENSG00000007541	201.835914612805	0.204976021765274	0.16711012653063	0.175211885793047	0.385431842783467	ENSG00000007541	9091	PIGQ
ENSG00000007545	313.440210053394	-0.127631116510444	0.12922376565948	0.294415612849947	0.541809894484947	ENSG00000007545	57585	CRAMP1
ENSG00000007866	230.90440848267	0.669271979478842	0.140238788603477	4.71529890018046e-07	5.67151640493802e-06	ENSG00000007866	7005	TEAD3
ENSG00000007923	2076.72629539107	-0.0120797242533969	0.0676677107011911	0.855576801031082	0.94135948572821	ENSG00000007923	55735	DNAJC11
ENSG00000007944	515.96008011169	0.106924947058382	0.099121463537189	0.265064987824788	0.506785042592245	ENSG00000007944	29116	MYLIP
ENSG00000007968	1612.65092897084	-0.36578252892308	0.0755662571180102	7.75018760300327e-07	8.94979291213953e-06	ENSG00000007968	1870	E2F2
ENSG00000008018	4325.32594922004	-0.108903035603653	0.057729447134884	0.0562866005055592	0.167961188086736	ENSG00000008018	5689	PSMB1
ENSG00000008056	6.30927479524733	0.501389880649572	0.769773863340631	0.0356289340190089	0.116880976689502	ENSG00000008056	6853	SYN1
ENSG00000008083	1035.27559345085	-0.0525411997669039	0.081141569312624	0.507569457930133	0.735988768242485	ENSG00000008083	3720	JARID2
ENSG00000008086	671.308430695709	0.123907404680381	0.0860603279885424	0.139947822415463	0.330539905064932	ENSG00000008086	6792	CDKL5
ENSG00000008128	7.15275658188687	-0.0716131583968336	0.352942931749873	0.667434416883752	0.842715209081489	ENSG00000008128	728642	CDK11A
ENSG00000008130	1716.70881574538	-0.214718469095462	0.0911399261136979	0.0188986251073189	0.0706849408343691	ENSG00000008130	65220	NADK
ENSG00000008226	20.2502385890279	-4.10124965148069	0.686873541577776	5.11704947939116e-10	9.24526963680246e-09	ENSG00000008226	9940	DLEC1
ENSG00000008256	715.676146856021	-0.0380011244638893	0.082076968932337	0.635297698045577	0.8248175742563	ENSG00000008256	9265	CYTH3
ENSG00000008277	824.915077314884	0.671359966154228	0.0994351733462612	3.88498229746863e-12	8.65556024312606e-11	ENSG00000008277	53616	ADAM22
ENSG00000008282	1889.05739267114	-0.223716250691556	0.0854406703053599	0.00716907419446897	0.0314798370189977	ENSG00000008282	6856	SYPL1
ENSG00000008283	530.208267643114	-0.214413367712241	0.100856331477089	0.027426578258134	0.0954956741493651	ENSG00000008283	1534	CYB561
ENSG00000008294	4136.66082052245	0.192803942390452	0.0575656810938989	0.00069114651651022	0.00419233359425972	ENSG00000008294	9043	SPAG9
ENSG00000008300	348.682469770776	0.189461981032329	0.135403731012342	0.135544243272071	0.322790614742294	ENSG00000008300	1951	CELSR3
ENSG00000008311	2500.18488284394	0.534347349951354	0.0741115011587528	2.16519274145894e-13	5.50313307970569e-12	ENSG00000008311	10157	AASS
ENSG00000008324	477.652459736824	-0.245073281450181	0.0975881488380308	0.00932963013541624	0.0393449138699548	ENSG00000008324	51188	SS18L2
ENSG00000008382	163.621734570941	0.0227985953484384	0.152273404093544	0.87206957949178	0.950993765017313	ENSG00000008382	84954	MPND
ENSG00000008394	3513.8829242211	-0.155507698066667	0.0568599499262494	0.00567252209120515	0.0257931838726252	ENSG00000008394	4257	MGST1
ENSG00000008405	806.597185151521	0.14881528141254	0.0793784293464892	0.0554817350278633	0.16591104707964	ENSG00000008405	1407	CRY1
ENSG00000008441	821.751421886866	0.413976695276823	0.092597768416839	4.09973339705772e-06	4.18232529431109e-05	ENSG00000008441	4784	NFIX
ENSG00000008513	1013.03974505679	-1.33867504973203	0.0774849305590713	7.02686539012334e-68	2.06131144312215e-65	ENSG00000008513	6482	ST3GAL1
ENSG00000008516	118.508904550848	0.858073428751654	0.204651566455665	4.54119616333918e-06	4.58921551032951e-05	ENSG00000008516	64386	MMP25
ENSG00000008517	2.82038649094035	0.00500640569113268	0.374051057519556	0.967680693584725	0.984576603624547	ENSG00000008517	9235	IL32
ENSG00000008710	715.409033486595	0.04044030299364	0.109102407509357	0.700495652465406	0.861980919617847	ENSG00000008710	5310	PKD1
ENSG00000008735	445.650722390026	1.14009409078243	0.124622371994092	6.89763914836333e-21	3.06061000950802e-19	ENSG00000008735	23542	MAPK8IP2
ENSG00000008838	2249.09273451183	0.0219757381638275	0.079665008806344	0.778810685708861	0.908137324246556	ENSG00000008838	9862	MED24
ENSG00000008853	233.877437295159	0.232432418580694	0.134052895061811	0.0643383065909804	0.186169781661877	ENSG00000008853	23221	RHOBTB2
ENSG00000008869	1234.82113346834	-0.026864622232118	0.0707789208942423	0.699424376440712	0.861422954971385	ENSG00000008869	54497	HEATR5B
ENSG00000008952	3621.01265669523	0.184275040457956	0.062221906194442	0.00270095451737806	0.0136770223834913	ENSG00000008952	7095	SEC62
ENSG00000008988	11772.8120683156	-0.0543052469509315	0.0481908162030098	0.290658354405794	0.537329987168908	ENSG00000008988	6224	RPS20
ENSG00000009307	22316.634467395	-0.0465335047029696	0.0584566027657488	0.420861238116658	0.665488386676232	ENSG00000009307	7812	CSDE1
ENSG00000009335	3299.96377286816	-0.114184713775804	0.0593090470036455	0.0527457473749411	0.159653516789537	ENSG00000009335	9690	UBE3C
ENSG00000009413	1218.85028947905	0.317663967298958	0.0752447890586496	1.65350799752155e-05	0.00014791928172661	ENSG00000009413	5980	REV3L
ENSG00000009694	31.3007633395941	-1.20069538419768	0.382789604802551	0.000151570199252756	0.00110619011002677	ENSG00000009694	10178	TENM1
ENSG00000009724	2.62226318652693	-0.0095372054880297	0.374436455542839	0.933852009333371	0.9749226229056	ENSG00000009724	10747	MASP2
ENSG00000009780	500.442598104533	-0.0523332619552845	0.0960710863825438	0.57356104623205	0.782660751934053	ENSG00000009780	199870	FAM76A
ENSG00000009830	404.190072720264	0.151486833902562	0.105924166878456	0.137419305682575	0.325896379443259	ENSG00000009830	29954	POMT2
ENSG00000009844	2105.38141628215	-0.0745063277927512	0.0689627742324258	0.271991357943318	0.514253824287961	ENSG00000009844	51534	VTA1
ENSG00000009950	9.74167691114677	1.55888793512234	0.760439450847725	0.0022792490532158	0.0118222051210636	ENSG00000009950	51085	MLXIPL
ENSG00000009954	7132.20864537022	0.150276362570276	0.0770354819873183	0.0464268588765011	0.144702910343038	ENSG00000009954	9031	BAZ1B
ENSG00000010017	1813.67711619553	0.147735864000761	0.0708801517237169	0.0340539731914004	0.113090246505592	ENSG00000010017	10048	RANBP9
ENSG00000010030	7.56521810243697	-1.36698983798977	0.940556715216557	0.00663019587132357	0.0294551738504008	ENSG00000010030	51513	ETV7
ENSG00000010072	711.166556766691	-0.630595345796072	0.0922415913487174	2.3443854086732e-12	5.3938740976674e-11	ENSG00000010072	83932	SPRTN
ENSG00000010165	1351.94260349753	-0.405910016157176	0.0760464699817199	5.07112146448542e-08	7.05580740786538e-07	ENSG00000010165	51603	METTL13
ENSG00000010219	219.693732837603	0.0429365447293001	0.136949573670938	0.738938623988174	0.884456685778886	ENSG00000010219	8798	DYRK4
ENSG00000010244	5264.07336282114	0.123968644171951	0.0542113627297713	0.0205990684830014	0.0759024643107942	ENSG00000010244	7756	ZNF207
ENSG00000010256	4745.9728412754	-0.337374095191088	0.0649775121616309	1.34618814152509e-07	1.75294942892425e-06	ENSG00000010256	7384	UQCRC1
ENSG00000010270	1187.48083079116	-0.261599417229883	0.0812248838575428	0.000969272466910375	0.00566150546836671	ENSG00000010270	83930	STARD3NL
ENSG00000010278	1861.34318614194	-0.0901638951736695	0.0659407823041072	0.164879866786574	0.369880793032314	ENSG00000010278	928	CD9
ENSG00000010292	13750.1820884562	-0.275545117405149	0.0515892666700021	7.05998208132699e-08	9.6016665511724e-07	ENSG00000010292	9918	NCAPD2
ENSG00000010295	214.540132206864	0.109064278472189	0.134143070716951	0.387695241538227	0.634965198242004	ENSG00000010295	25900	IFFO1
ENSG00000010310	83.8496463334485	0.6476630387861	0.229234083658603	0.00114318076317985	0.00652923766877277	ENSG00000010310	2696	GIPR
ENSG00000010318	352.395121353829	-0.372531878111538	0.114204359167234	0.000629502597906253	0.003849370113022	ENSG00000010318	51533	PHF7
ENSG00000010319	15.6647235795165	-0.336769741657067	0.394944609697168	0.143072131403937	0.335870455416534	ENSG00000010319	56920	SEMA3G
ENSG00000010322	1502.17419450643	0.065847983927527	0.0718360634269018	0.351474183636757	0.60179457538175	ENSG00000010322	11188	NISCH
ENSG00000010327	2.03390519042023	-0.180095090486526	0.438256312923628	0.112998130024682	0.283717725184416	ENSG00000010327	23166	STAB1
ENSG00000010361	117.777974717556	0.361050291238057	0.202988451163755	0.0399908214190567	0.128521932317696	ENSG00000010361	80199	FUZ
ENSG00000010404	123.163997401342	0.125478884882128	0.164701985320479	0.401933780463434	0.647885474865924	ENSG00000010404	3423	IDS
ENSG00000010539	377.230949783401	-0.306727642853057	0.108299688137248	0.00312382254375516	0.0154951282166869	ENSG00000010539	7752	ZNF200
ENSG00000010610	2.99296070631554	0.141406008198627	0.406471283050412	0.267480526340066	0.509252440605648	ENSG00000010610	920	CD4
ENSG00000010626	144.208164836084	-0.417492303898958	0.166805149581469	0.00588182871518658	0.0265903476655513	ENSG00000010626	10233	LRRC23
ENSG00000010803	1017.84354882302	0.184912750910354	0.0752780850224137	0.0122554659757154	0.0494041750177614	ENSG00000010803	22955	SCMH1
ENSG00000010810	729.705256241141	0.200566395248231	0.0853895116801235	0.0159800264964904	0.0616464181976936	ENSG00000010810	2534	FYN
ENSG00000010818	468.992096477267	-0.104556588520286	0.101780673999942	0.286761103684572	0.53311163374015	ENSG00000010818	3097	HIVEP2
ENSG00000011007	2474.00503091705	0.0389474913937032	0.062999385826269	0.531901200628016	0.753069128466572	ENSG00000011007	6924	ELOA
ENSG00000011009	572.160880081455	-0.0177696147201808	0.120031620198992	0.875553048290898	0.952831612373869	ENSG00000011009	11313	LYPLA2
ENSG00000011021	476.247863950044	0.137494331183412	0.0987586101445629	0.150245997471448	0.347383219769509	ENSG00000011021	1185	CLCN6
ENSG00000011028	826.46418025726	0.426906109905991	0.0872148437682478	5.00281819114389e-07	5.98326857390431e-06	ENSG00000011028	9902	MRC2
ENSG00000011105	432.7239071052	-0.0974650581514145	0.113865695343091	0.370299202018818	0.620465673220103	ENSG00000011105	10867	TSPAN9
ENSG00000011114	1453.7850094909	-0.0914851679123771	0.070352709220747	0.186482632736297	0.401913858558476	ENSG00000011114	55727	BTBD7
ENSG00000011132	164.566562025341	0.0329713901821301	0.15343551107939	0.816559237275587	0.923915399831574	ENSG00000011132	9546	APBA3
ENSG00000011143	508.827578016924	0.132356761217255	0.103156514472096	0.183495308331423	0.397303014614925	ENSG00000011143	54903	MKS1
ENSG00000011198	524.137766922105	-0.398606040351535	0.099852002592577	3.52092398338912e-05	0.000294983877243799	ENSG00000011198	51099	ABHD5
ENSG00000011243	1541.85227888636	0.108815406952436	0.0688761949907231	0.108667120774226	0.276292073898208	ENSG00000011243	26993	AKAP8L
ENSG00000011258	1500.08649806525	0.015566609923725	0.0697754350626549	0.82153099718611	0.924524035730065	ENSG00000011258	54799	MBTD1
ENSG00000011260	2270.18493804213	0.00964587086227883	0.0612315321404064	0.874747325476953	0.95263419929096	ENSG00000011260	51096	UTP18
ENSG00000011275	1806.26974404005	-0.0576376267671381	0.0655257299499693	0.371892266961075	0.621673434283281	ENSG00000011275	54476	RNF216
ENSG00000011295	2445.20104485961	-0.118773486404998	0.0607918182640463	0.0479798588037475	0.14824204180719	ENSG00000011295	54902	TTC19
ENSG00000011304	10304.6706034018	-0.122757893552194	0.0530496484373316	0.0194409646304936	0.0723418981607921	ENSG00000011304	5725	PTBP1
ENSG00000011332	561.118271215864	0.229462735533164	0.0914312709941772	0.00974652198930138	0.0407006671764765	ENSG00000011332	8193	DPF1
ENSG00000011347	75.4547690551075	-0.126509836550588	0.201231695332838	0.464002944441388	0.702157572422567	ENSG00000011347	9066	SYT7
ENSG00000011376	2095.75182947715	-0.048755684631983	0.0653129284420151	0.449205318530016	0.690665031132888	ENSG00000011376	23395	LARS2
ENSG00000011405	3095.56574260797	0.284018382301148	0.066596060058347	1.48340891558835e-05	0.000134225936631179	ENSG00000011405	5286	PIK3C2A
ENSG00000011422	174.048630196294	0.712646837790996	0.162637409645576	2.69427207282037e-06	2.85814768709387e-05	ENSG00000011422	5329	PLAUR
ENSG00000011426	3759.1993641015	-0.063847705173314	0.0673470841150802	0.335468542631792	0.586202621736252	ENSG00000011426	54443	ANLN
ENSG00000011451	1412.30902581269	-0.000771890274106771	0.0838060103519954	0.991559023153217	0.995944365989114	ENSG00000011451	58525	WIZ
ENSG00000011454	1692.58240111392	-0.00626606259302555	0.0682349758156452	0.923911771636843	0.972633231757053	ENSG00000011454	23637	RABGAP1
ENSG00000011478	368.604464525989	-0.155411227359095	0.131650549074931	0.209024452868565	0.434226983218547	ENSG00000011478	54814	QPCTL
ENSG00000011485	3290.60465118518	-0.0381468348542326	0.0565673992820174	0.497099703434845	0.728052342850521	ENSG00000011485	5536	PPP5C
ENSG00000011523	1032.36974978965	0.137370960493886	0.0747584144109732	0.0612120380123141	0.17909121136696	ENSG00000011523	23177	CEP68
ENSG00000011566	1717.77447093613	0.154353461864085	0.073941573486625	0.0334957837998706	0.111640279254705	ENSG00000011566	8491	MAP4K3
ENSG00000011638	678.051257928523	-0.355575133673099	0.106509402901555	0.000504791302680757	0.00317690616922535	ENSG00000011638	57146	LDAF1
ENSG00000012048	2591.98292664603	0.0642389338096505	0.0672989784032171	0.332838493062359	0.583877226907814	ENSG00000012048	672	BRCA1
ENSG00000012061	984.173926975718	-0.0271087835941934	0.0763338501971479	0.716741523914776	0.871770672421767	ENSG00000012061	2067	ERCC1
ENSG00000012171	41.8035522932273	0.440477054479142	0.286661681624281	0.0461023440691562	0.144021240805302	ENSG00000012171	7869	SEMA3B
ENSG00000012174	2887.16009908696	-0.0702672806862052	0.0605564167122486	0.240165883092565	0.476295175286203	ENSG00000012174	51360	MBTPS2
ENSG00000012211	529.142641079468	-0.0453444193517433	0.100890101198504	0.641215306104251	0.828793184254961	ENSG00000012211	4007	PRICKLE3
ENSG00000012232	2181.13861050616	-0.00540387518336461	0.0848903663375387	0.947552169080714	0.977686827706583	ENSG00000012232	2137	EXTL3
ENSG00000012660	5947.82731157241	-0.223883905914701	0.0522623873349968	1.5160355738093e-05	0.000136779954525528	ENSG00000012660	60481	ELOVL5
ENSG00000012779	34.3123424349742	1.0154246306834	0.351319261950008	0.000423564222947764	0.00272996641833376	ENSG00000012779	240	ALOX5
ENSG00000012822	382.687712977263	0.314064111785968	0.107831011175491	0.00239860936658141	0.0123443051733835	ENSG00000012822	57658	CALCOCO1
ENSG00000012963	1940.20340595955	-0.0699418974776023	0.0640818900128323	0.26822977167744	0.510018095750738	ENSG00000012963	55148	UBR7
ENSG00000012983	1935.86280546322	0.223963356600935	0.0814272066218986	0.00487043572743227	0.0227233207420139	ENSG00000012983	11183	MAP4K5
ENSG00000013016	30.3459941926991	3.20352633683725	0.470260972985052	1.12433826451696e-12	2.66525381170662e-11	ENSG00000013016	30845	EHD3
ENSG00000013275	1578.54809854632	0.12678615716875	0.0672953931639412	0.0558251635618561	0.166725576865097	ENSG00000013275	5704	PSMC4
ENSG00000013288	59.5123043340167	0.182889051750906	0.228232252632624	0.330134187040161	0.580531526473669	ENSG00000013288	23324	MAN2B2
ENSG00000013297	2.37096386723237	-0.27962462388861	0.532905874008822	0.0218116576497498	0.0794008999000973	ENSG00000013297	5010	CLDN11
ENSG00000013306	3264.6561477614	0.00499139107919322	0.0703527500214059	0.943228834741035	0.976571601069183	ENSG00000013306	51629	SLC25A39
ENSG00000013364	60.4398103126034	-0.231653214315624	0.227059130553085	0.21619900426659	0.443422557494408	ENSG00000013364	9961	MVP
ENSG00000013374	1569.40530750735	-0.0103309671377859	0.0783565106769584	0.892124157286784	0.96101159412731	ENSG00000013374	51667	NUB1
ENSG00000013375	2104.89302582216	-0.079106380531562	0.0664441679185258	0.227174037021937	0.459041992807222	ENSG00000013375	5238	PGM3
ENSG00000013392	318.334081412428	0.0644001288360928	0.11243160349989	0.550676135974778	0.7676102605546	ENSG00000013392	112611	RWDD2A
ENSG00000013441	839.775998093976	0.183574725735163	0.0912731511532064	0.0384493891002176	0.124477245123497	ENSG00000013441	1195	CLK1
ENSG00000013503	714.586440845564	0.155305433797825	0.0903599077201172	0.0770857965916973	0.213497129532289	ENSG00000013503	55703	POLR3B
ENSG00000013523	950.487418114355	-0.194786675262125	0.0907882392928122	0.0271251241232095	0.0946801762694278	ENSG00000013523	23357	ANGEL1
ENSG00000013561	1550.17513294348	-0.209961860044851	0.0668704825832303	0.00141683651447837	0.00786878885677035	ENSG00000013561	9604	RNF14
ENSG00000013563	403.521705116758	0.0310746011559003	0.111703689438696	0.773292931360591	0.904408882178805	ENSG00000013563	1774	DNASE1L1
ENSG00000013573	1232.76870462408	0.0607442922098528	0.0703876466442541	0.380828874549684	0.628937888760957	ENSG00000013573	1663	DDX11
ENSG00000013583	811.260677093977	-0.287842412060212	0.0819089410634408	0.000317193904947446	0.0021200798944288	ENSG00000013583	50865	HEBP1
ENSG00000013588	2.3751582036039	-0.170797137868367	0.428723379721186	0.150298200927595	0.347465882420287	ENSG00000013588	9052	GPRC5A
ENSG00000013619	294.303147963986	0.885194831449757	0.126017203988231	3.67887925740911e-13	9.16292556553511e-12	ENSG00000013619	10046	MAMLD1
ENSG00000013810	4448.26436189912	-0.0818608810613334	0.0553676431775424	0.13512841788793	0.322018200858735	ENSG00000013810	10460	TACC3
ENSG00000014123	2081.06468907336	0.0161885641358865	0.0748034802690299	0.826243752783696	0.926135576869168	ENSG00000014123	23376	UFL1
ENSG00000014138	211.499242405193	0.0202623505876788	0.138378425565679	0.876702751618202	0.953591452102587	ENSG00000014138	23649	POLA2
ENSG00000014164	444.610160349812	-0.258918310291928	0.105554471402799	0.0106314287506011	0.0437797634317499	ENSG00000014164	23144	ZC3H3
ENSG00000014216	2294.18629207783	-0.0750595079428531	0.0776210896020747	0.322986474026506	0.57267771049584	ENSG00000014216	823	CAPN1
ENSG00000014641	5472.91488029825	-0.203224506293712	0.0701620078591078	0.00319629805813492	0.0157989729196976	ENSG00000014641	4190	MDH1
ENSG00000014824	3893.12267458059	0.0369940794780863	0.063358000513011	0.554807904079437	0.77042062735449	ENSG00000014824	10463	SLC30A9
ENSG00000014914	97.6992513361559	0.536499705498631	0.226276220021135	0.00565280614207144	0.0257146066178529	ENSG00000014914	10903	MTMR11
ENSG00000014919	1592.62528875526	0.0462952320096481	0.0743409534994607	0.526525003730868	0.748913618764375	ENSG00000014919	1355	COX15
ENSG00000015133	920.46784294374	0.0905920961244781	0.083755706014621	0.268534761313536	0.510224279673912	ENSG00000015133	440193	CCDC88C
ENSG00000015153	708.210176108061	-0.168150522536469	0.0873556352104666	0.0479070628196124	0.148168849584571	ENSG00000015153	10138	YAF2
ENSG00000015171	1173.15859410551	0.303779626126675	0.0810680483967843	0.000125067706279287	0.000930452632731534	ENSG00000015171	10771	ZMYND11
ENSG00000015285	42.6769427359513	0.080352796792277	0.244886254461403	0.67779054991073	0.84902559476909	ENSG00000015285	7454	WAS
ENSG00000015475	367.697020136577	0.356180154457838	0.109061753488078	0.000658301727859776	0.00401038096167474	ENSG00000015475	637	BID
ENSG00000015479	152.361665832233	0.049812564046552	0.14801023165955	0.717350013114328	0.872077340869816	ENSG00000015479	9782	MATR3
ENSG00000015532	444.893523598552	0.244956862903749	0.10656063777844	0.016708155780075	0.0638489159093475	ENSG00000015532	64132	XYLT2
ENSG00000015568	57.9123429295095	0.144531343503017	0.232350929057195	0.445037203308589	0.686705930090642	ENSG00000015568	84220	RGPD5
ENSG00000015676	1945.40742835584	-0.274350397058088	0.0682841996866099	4.37845941920793e-05	0.00035788483511258	ENSG00000015676	23386	NUDCD3
ENSG00000016082	132.707638236304	-0.294526821360548	0.194259089311555	0.0818874591068273	0.22394730335301	ENSG00000016082	3670	ISL1
ENSG00000016391	882.086694122482	0.037854394025913	0.089758287669931	0.665923338549591	0.841837338035775	ENSG00000016391	55349	CHDH
ENSG00000016402	49.6492929523558	-0.189254191718644	0.234821246019137	0.319680208684894	0.569658877038924	ENSG00000016402	53832	IL20RA
ENSG00000016864	1024.60986909152	-0.16325605962625	0.0824027798893881	0.0424097257394009	0.134818756372951	ENSG00000016864	55830	GLT8D1
ENSG00000017260	3323.11197016243	0.13946300437206	0.0579356191923037	0.0152392384578722	0.059221334952846	ENSG00000017260	27032	ATP2C1
ENSG00000017483	2867.29131521203	0.0217013480166293	0.0646683927470784	0.726275593888775	0.876802904745632	ENSG00000017483	92745	SLC38A5
ENSG00000017797	3250.44852631098	0.0278156332055382	0.0640805899857561	0.660441184798904	0.838412036581612	ENSG00000017797	10928	RALBP1
ENSG00000018189	837.820738037212	-0.551917934041865	0.0840984328563249	1.89263986208246e-11	3.93836911596489e-10	ENSG00000018189	22902	RUFY3
ENSG00000018236	227.968361165616	-0.119344244311484	0.126436646322733	0.317767836665984	0.567527014901256	ENSG00000018236	1272	CNTN1
ENSG00000018280	11.5143952649239	-0.149434102645753	0.352821359968844	0.431448306757856	0.674627061354715	ENSG00000018280	6556	SLC11A1
ENSG00000018408	2907.56006001765	0.198012184313007	0.0590971000071616	0.00069692771370936	0.00422255027001015	ENSG00000018408	25937	WWTR1
ENSG00000018510	3528.70140975991	-0.0018548209433148	0.0592947106726995	0.972598718889108	0.986944246260059	ENSG00000018510	8540	AGPS
ENSG00000018610	1120.08158872012	0.111221229644477	0.0715629934992051	0.114020731109642	0.285335528645349	ENSG00000018610	63932	STEEP1
ENSG00000018699	982.409952983942	-0.1730337056033	0.0753812131702876	0.0191724617489024	0.0715570886373153	ENSG00000018699	55622	TTC27
ENSG00000018869	33.5911358037394	-0.864023087600404	0.353372023778266	0.00188856601509828	0.0100550549041822	ENSG00000018869	147948	ZNF582
ENSG00000019102	1.5127092490669	-0.0588462274301306	0.389751335662278	0.509594587967183	0.736723319504246	ENSG00000019102	23584	VSIG2
ENSG00000019144	500.956438743089	0.352342057227233	0.0960392844249214	0.000153155232438588	0.00111660050546614	ENSG00000019144	23187	PHLDB1
ENSG00000019485	147.217846410761	0.560218275603639	0.167989433359838	0.000278801997389534	0.00189100095917288	ENSG00000019485	56981	PRDM11
ENSG00000019505	1.98679324677467	-0.00906660930903066	0.378949357271172	0.929790197948882	0.974358371559282	ENSG00000019505	57586	SYT13
ENSG00000019549	8.36552926409706	-4.05570759716606	1.12133329954799	7.09085419924471e-05	0.000551827308556549	ENSG00000019549	6591	SNAI2
ENSG00000019995	1644.69030975601	0.0186383675248616	0.0668491845584843	0.777851965631325	0.907459962882124	ENSG00000019995	54764	ZRANB1
ENSG00000020129	477.255134492115	0.10967465570415	0.120427564418452	0.337672223537716	0.588446784929051	ENSG00000020129	23154	NCDN
ENSG00000020181	423.707779428303	-0.226407932258721	0.10231985367263	0.0215587361106791	0.0787244234774642	ENSG00000020181	25960	ADGRA2
ENSG00000020256	633.201137701337	-0.136630236379643	0.0878254995156151	0.109246928466411	0.277298927549461	ENSG00000020256	55734	ZFP64
ENSG00000020426	466.529132654889	0.0692242509185897	0.10793471405289	0.506809817504029	0.735541136226386	ENSG00000020426	4331	MNAT1
ENSG00000020577	535.479959185415	0.488985219102022	0.0936276253432542	7.24543953534554e-08	9.82684176105985e-07	ENSG00000020577	23034	SAMD4A
ENSG00000020633	635.80472399621	-0.145921988923779	0.0928016388542691	0.104253248887244	0.26761459282298	ENSG00000020633	864	RUNX3
ENSG00000020922	2185.69220391539	0.105698849821673	0.0621491522746299	0.0838423556550447	0.227935949773484	ENSG00000020922	4361	MRE11
ENSG00000021300	56.1691637844793	0.601628604644987	0.27653272289699	0.00736402938142197	0.0322483975656756	ENSG00000021300	58473	PLEKHB1
ENSG00000021355	868.552577981467	-0.412077306090276	0.0797112633665105	1.23886360972743e-07	1.6191855384315e-06	ENSG00000021355	1992	SERPINB1
ENSG00000021574	1198.44166330364	-0.0357216733246551	0.07401078492425	0.622523276214832	0.815990557126895	ENSG00000021574	6683	SPAST
ENSG00000021645	9.01410889329696	-2.58951999480566	0.857168509183119	0.000176951162590557	0.00126691034070344	ENSG00000021645	9369	NRXN3
ENSG00000021762	239.403820523194	0.0967545946697874	0.133128727285915	0.440239332773023	0.682644075141254	ENSG00000021762	114879	OSBPL5
ENSG00000021776	3064.08292266738	0.0885515682923604	0.0596270860110227	0.13309148814636	0.318927311225241	ENSG00000021776	9716	AQR
ENSG00000021826	419.817525264951	-2.91182675455994	0.125761262745415	1.02585401488548e-119	1.03176488801887e-116	ENSG00000021826	1373	CPS1
ENSG00000022267	6367.68938187747	0.359361358985296	0.0518417171577847	2.58089599689163e-12	5.91226728311801e-11	ENSG00000022267	2273	FHL1
ENSG00000022277	1152.32034413462	0.0915539437526427	0.0799750423247756	0.242551217121962	0.479405227103964	ENSG00000022277	51507	RTF2
ENSG00000022355	1.72000571214325	-0.227487918822215	0.486918542780426	0.0135189273682957	0.0537322666439168	ENSG00000022355	2554	GABRA1
ENSG00000022556	5.13528851479217	-5.84771741459339	2.56591847518225	2.35925160515587e-05	0.000204807863347707	ENSG00000022556	55655	NLRP2
ENSG00000022567	155.276278764297	0.342626734056511	0.164783833404514	0.0220872643099677	0.0801041812300323	ENSG00000022567	57210	SLC45A4
ENSG00000022840	3263.96619766886	-0.244819592456142	0.07115715440225	0.000456729975048418	0.00291614081106337	ENSG00000022840	9921	RNF10
ENSG00000022976	435.675259508849	0.0427194676802342	0.100031807919441	0.662753064631626	0.839863651412046	ENSG00000022976	55778	ZNF839
ENSG00000023041	652.621824934872	0.104109743966357	0.0909873756396289	0.239633387991866	0.475641085215318	ENSG00000023041	64429	ZDHHC6
ENSG00000023171	658.959436634738	0.382101471431307	0.0903844995451582	1.35348434001961e-05	0.000123752998898503	ENSG00000023171	57476	GRAMD1B
ENSG00000023191	1047.18871094715	-0.163284196990957	0.0892288188954699	0.059796694041886	0.175925055698381	ENSG00000023191	6050	RNH1
ENSG00000023228	5705.18379817408	-0.0727791035187996	0.0510184409191783	0.142965452980705	0.335843992037089	ENSG00000023228	4719	NDUFS1
ENSG00000023287	3934.06821520107	0.144409259545908	0.0627327999537588	0.0196638941892719	0.0729819244711388	ENSG00000023287	9821	RB1CC1
ENSG00000023318	1751.0722443725	0.0270999216720104	0.0773598643941428	0.721737503298377	0.874122243658755	ENSG00000023318	23071	ERP44
ENSG00000023330	1134.3948012728	-0.144213699339482	0.0721675865891547	0.0418382650075722	0.133484289308902	ENSG00000023330	211	ALAS1
ENSG00000023445	35.3512426075496	0.187277791840243	0.26683002723986	0.354369036820001	0.604378910422742	ENSG00000023445	330	BIRC3
ENSG00000023516	2166.03088227644	0.324044218208462	0.0662085485483416	6.6319171133027e-07	7.75167245988193e-06	ENSG00000023516	11215	AKAP11
ENSG00000023572	439.302226043694	-0.417413915987977	0.116208006220779	0.000165339428229914	0.0011938919875706	ENSG00000023572	51022	GLRX2
ENSG00000023608	358.216177574539	-0.3189189836018	0.115932048821807	0.0038660646926991	0.018627412580523	ENSG00000023608	6617	SNAPC1
ENSG00000023697	1369.56653223853	-0.321443942554574	0.0700199486839505	2.95293039236917e-06	3.0921587911368e-05	ENSG00000023697	51071	DERA
ENSG00000023734	7305.63978872078	-0.083918262953036	0.0515635057229292	0.100426539561207	0.260315534890618	ENSG00000023734	11171	STRAP
ENSG00000023839	21.110285344499	-0.146267617346998	0.310036214516192	0.469950724040482	0.706126559755511	ENSG00000023839	1244	ABCC2
ENSG00000023902	726.990170507426	-0.246447838193495	0.0826480165845303	0.00223924955553877	0.0116204397696645	ENSG00000023902	51177	PLEKHO1
ENSG00000023909	695.329494355945	-0.168031811548556	0.0914418260887301	0.0583476248007785	0.172793071146557	ENSG00000023909	2730	GCLM
ENSG00000024048	1555.84634047567	0.131813004620858	0.0666602545496113	0.0447727940368297	0.140826981939276	ENSG00000024048	23304	UBR2
ENSG00000024422	226.166743259887	0.605309955779448	0.138564633812828	3.78229558745235e-06	3.89497148232964e-05	ENSG00000024422	30846	EHD2
ENSG00000024526	5155.0881751297	-0.116351469200392	0.0536931288735463	0.0285202585914522	0.098524105611721	ENSG00000024526	55635	DEPDC1
ENSG00000024862	358.340653198426	-0.0602328743091925	0.107265868945785	0.55843542487519	0.772613282139379	ENSG00000024862	25901	CCDC28A
ENSG00000025039	2629.43250938632	-0.273061841132551	0.060658400032109	5.12134616129738e-06	5.12887398163878e-05	ENSG00000025039	58528	RRAGD
ENSG00000025156	1038.33194069088	-0.0826131086560779	0.0771310875760216	0.274126710100106	0.517087634547141	ENSG00000025156	3298	HSF2
ENSG00000025293	2433.36479738568	-0.0356567929781074	0.0599424017570138	0.546945669483736	0.764428234857464	ENSG00000025293	51230	PHF20
ENSG00000025423	127.293146644798	-0.333513766445455	0.171605220029403	0.0307064079532933	0.104537402060204	ENSG00000025423	8630	HSD17B6
ENSG00000025434	160.758011019351	0.132276488387008	0.150907784929099	0.342581457264098	0.593719780001233	ENSG00000025434	10062	NR1H3
ENSG00000025708	24.6184077431613	-0.211894510295429	0.312896420525782	0.313874660542311	0.562667348948749	ENSG00000025708	1890	TYMP
ENSG00000025770	1192.86034094484	-0.114683017759844	0.111329096546188	0.281533105278088	0.526264334594079	ENSG00000025770	29781	NCAPH2
ENSG00000025772	2307.11563750442	0.045560568219768	0.0682980891308322	0.498755442154428	0.729112243476168	ENSG00000025772	10953	TOMM34
ENSG00000025796	4165.50428734738	-0.0439075815342605	0.0771541182365403	0.560832969357144	0.773845189536049	ENSG00000025796	11231	SEC63
ENSG00000025800	3047.56410016631	-0.13142339138461	0.0629340607553257	0.0342199442446105	0.113487084294089	ENSG00000025800	23633	KPNA6
ENSG00000026025	18650.7956719172	-0.0448120808298833	0.0493383584852767	0.359412234566932	0.609485813431406	ENSG00000026025	7431	VIM
ENSG00000026036	20.5805020257366	0.195601739650782	0.316292423057334	0.350449190896623	0.600882866892153	ENSG00000026036	100533107	RTEL1-TNFRSF6B
ENSG00000026103	113.336638237644	0.205881680542527	0.171226461929636	0.181563074718579	0.394769785992495	ENSG00000026103	355	FAS
ENSG00000026297	408.675809189732	-0.453667784724101	0.108113282624706	1.25191762687927e-05	0.000115415766902301	ENSG00000026297	8635	RNASET2
ENSG00000026508	547.147433909146	-2.76359920099783	0.11262791511761	4.09131391751462e-134	4.80070229176813e-131	ENSG00000026508	960	CD44
ENSG00000026559	298.087600707536	0.457938125168502	0.126293328622581	0.000130529836574901	0.000965646472258665	ENSG00000026559	3755	KCNG1
ENSG00000026652	402.627050729542	0.50119562906302	0.106339647569236	1.00668906434143e-06	1.14313331870728e-05	ENSG00000026652	56895	AGPAT4
ENSG00000026950	273.605589939202	-0.838003683606181	0.125013410702786	3.71346049291823e-12	8.29968244136782e-11	ENSG00000026950	11119	BTN3A1
ENSG00000027001	997.230974387904	-0.399758077931604	0.0786722845966126	2.05165148944711e-07	2.58858608773073e-06	ENSG00000027001	4285	MIPEP
ENSG00000027075	50.9371193631105	-1.89872797899743	0.304857693738811	3.64514539558654e-11	7.40279960578685e-10	ENSG00000027075	5583	PRKCH
ENSG00000027697	622.77262533132	0.0919761509825435	0.086710892034812	0.27707851548046	0.520934246525084	ENSG00000027697	3459	IFNGR1
ENSG00000027847	184.374542963712	0.143977644660495	0.144179368964977	0.282997467717291	0.527880377608133	ENSG00000027847	11285	B4GALT7
ENSG00000027869	52.5788139232798	-3.08129930227875	0.342496710186355	2.31768438727598e-20	9.8897807261707e-19	ENSG00000027869	9047	SH2D2A
ENSG00000028116	817.994129290828	-0.0979202195132191	0.0849276854191893	0.237057726652753	0.472437841539233	ENSG00000028116	7444	VRK2
ENSG00000028137	68.1594844868582	0.735377239191706	0.246806451292034	0.000563914534161541	0.00349689925896239	ENSG00000028137	7133	TNFRSF1B
ENSG00000028203	2252.25250614541	0.00332829652426713	0.0684326557761055	0.96149512606893	0.981927941745856	ENSG00000028203	55591	VEZT
ENSG00000028277	11.6701141741193	0.26451346704496	0.392433299331869	0.212568931765343	0.438958585042609	ENSG00000028277	5452	POU2F2
ENSG00000028310	953.47673830502	-0.00757326107707236	0.0775961576694137	0.919999459581994	0.971675324314739	ENSG00000028310	65980	BRD9
ENSG00000028528	3766.15089350222	0.108169107385072	0.0565156533384173	0.053120268917009	0.160600229000307	ENSG00000028528	6642	SNX1
ENSG00000028839	492.905908021243	-0.34398485460609	0.0967943875931074	0.000236381093553333	0.00163691969735736	ENSG00000028839	9519	TBPL1
ENSG00000029153	736.342366875615	0.187782899204478	0.0835503838814305	0.0213595289109919	0.0781524747605945	ENSG00000029153	56938	BMAL2
ENSG00000029363	7451.3677393487	0.126912292951623	0.068567090822131	0.0601477550182288	0.176736329123541	ENSG00000029363	9774	BCLAF1
ENSG00000029364	2620.35516602142	-0.422279224022428	0.0651201064655909	4.63022395841259e-11	9.28727067669822e-10	ENSG00000029364	55334	SLC39A9
ENSG00000029534	93.6703271890635	1.46928914246612	0.216595519017806	1.0777343641576e-12	2.56627142112431e-11	ENSG00000029534	286	ANK1
ENSG00000029639	429.020808557774	-0.279624802888455	0.112161105432005	0.00893606194910811	0.0379526572344887	ENSG00000029639	51106	TFB1M
ENSG00000029725	3513.70909877081	0.232976769489164	0.0730450481356072	0.00114910358839112	0.00655601013254925	ENSG00000029725	9135	RABEP1
ENSG00000029993	8683.39005074778	0.137365206754994	0.0752807855051221	0.0629833417427191	0.183031254946061	ENSG00000029993	3149	HMGB3
ENSG00000030066	4784.57360380582	-0.0948054073527905	0.0577867929690108	0.0967382481903995	0.253374074904443	ENSG00000030066	23279	NUP160
ENSG00000030110	525.185537423344	-0.431164466067352	0.130622575557801	0.000460802461742553	0.00293947713514481	ENSG00000030110	578	BAK1
ENSG00000030419	57.9890098639035	-2.22641908064573	0.288427801353245	9.14140966562611e-16	2.84772438860898e-14	ENSG00000030419	22807	IKZF2
ENSG00000030582	1817.46778685943	0.13505834925473	0.0818261067945722	0.0910757349251852	0.24212055296506	ENSG00000030582	2896	GRN
ENSG00000031003	437.314142724726	0.305867695083329	0.1099767550994	0.00368198390165951	0.0178569878270839	ENSG00000031003	51306	FAM13B
ENSG00000031081	468.521342726234	0.0190471002166124	0.0952437748849038	0.830464211983104	0.927269751601561	ENSG00000031081	57514	ARHGAP31
ENSG00000031691	526.302424618441	0.0240888137313162	0.0948449347813247	0.794334069981118	0.916412546720633	ENSG00000031691	55166	CENPQ
ENSG00000031698	5120.20779426882	0.0704586538748893	0.0548959149698868	0.19480819632606	0.414313152210523	ENSG00000031698	6301	SARS1
ENSG00000031823	1454.11595455688	0.0121826537484844	0.0691435496753145	0.85858344263789	0.943062088093758	ENSG00000031823	8498	RANBP3
ENSG00000032219	702.644863843285	0.235759017011515	0.106517110006371	0.0218822988419833	0.0795757634024673	ENSG00000032219	5926	ARID4A
ENSG00000032389	643.177440379541	-0.286956274119525	0.0896467288439373	0.00097986926748355	0.00571707701616576	ENSG00000032389	7260	EIPR1
ENSG00000032444	552.703021282812	-0.176537484819118	0.111547626508008	0.0980315850321401	0.255936354445467	ENSG00000032444	10908	PNPLA6
ENSG00000032742	569.535817131522	-0.120760661438509	0.109871457963619	0.251171840867234	0.489572018501332	ENSG00000032742	8100	IFT88
ENSG00000033011	360.478527942283	0.0837827220869095	0.115067659454522	0.446732887259239	0.688366915576158	ENSG00000033011	56052	ALG1
ENSG00000033030	1047.50959982537	-0.0718540080030819	0.0768645300764702	0.339892681980055	0.590709167781822	ENSG00000033030	55596	ZCCHC8
ENSG00000033050	312.94366017776	0.0314928988834263	0.120965067796807	0.785246887461199	0.911424933234489	ENSG00000033050	10061	ABCF2
ENSG00000033100	230.334458999764	0.363778570417964	0.141247582020682	0.00572976353572673	0.0260198528570381	ENSG00000033100	54480	CHPF2
ENSG00000033122	55.2236396767088	-1.18765649278655	0.287211291380612	3.49692309383044e-06	3.62051532670553e-05	ENSG00000033122	57554	LRRC7
ENSG00000033170	1832.81154368854	0.0315766176197469	0.062835000768465	0.611269646892032	0.807812485655349	ENSG00000033170	2530	FUT8
ENSG00000033178	2775.83825711857	-0.0204372470573848	0.0604351689391337	0.730145370785786	0.87951331333913	ENSG00000033178	55236	UBA6
ENSG00000033327	2363.86900314239	-0.0118499900232383	0.0666866443596099	0.858283319148434	0.942977631280382	ENSG00000033327	9846	GAB2
ENSG00000033627	1097.19546981286	-0.15270041625967	0.0739934628321086	0.0354019775251649	0.116395573989572	ENSG00000033627	535	ATP6V0A1
ENSG00000033800	3748.20430473847	0.0640077439518508	0.0692482475473328	0.348147752644529	0.59848199095478	ENSG00000033800	8554	PIAS1
ENSG00000033867	3278.5727254976	0.020217567763135	0.0629508726281336	0.745091947311092	0.88864910605667	ENSG00000033867	9497	SLC4A7
ENSG00000034053	1114.34570137237	-0.0711095784839437	0.0738092253957389	0.326321747405507	0.576708361388312	ENSG00000034053	321	APBA2
ENSG00000034152	783.249172705796	-0.179593408123262	0.0972888081124472	0.0561564808151743	0.167605862072591	ENSG00000034152	5606	MAP2K3
ENSG00000034510	7309.29819906556	-0.388745315489648	0.0503997123290323	7.5372901217132e-15	2.16887063570442e-13	ENSG00000034510	9168	TMSB10
ENSG00000034533	189.794512454065	0.114167020978111	0.138868123809631	0.380135285624327	0.628480420169974	ENSG00000034533	28990	ASTE1
ENSG00000034677	794.945502661712	-0.0839243544414114	0.0853794832011881	0.313218231049944	0.56230193438214	ENSG00000034677	25897	RNF19A
ENSG00000034693	376.304633004064	-0.121628755525226	0.110014082069329	0.248228934156272	0.486099124030099	ENSG00000034693	8504	PEX3
ENSG00000034713	1634.08416706916	-0.14118080017495	0.0670843660556916	0.0325210963322986	0.109166890596707	ENSG00000034713	11345	GABARAPL2
ENSG00000035115	293.993467946581	-0.108442629112812	0.117204304225168	0.334835893763421	0.585748077506416	ENSG00000035115	26751	SH3YL1
ENSG00000035141	1902.57052578618	0.188055163798338	0.0693839272112585	0.00585862189102876	0.0265024529793143	ENSG00000035141	84908	FAM136A
ENSG00000035403	7722.48707900969	0.314190844213713	0.0521058756220307	1.13963632071083e-09	1.96491907997823e-08	ENSG00000035403	7414	VCL
ENSG00000035499	2028.24609397893	-0.440930520137183	0.072838637305551	6.93549297688378e-10	1.22992902741194e-08	ENSG00000035499	55789	DEPDC1B
ENSG00000035664	187.767669095786	0.650748094196094	0.156066666811761	8.0494916848771e-06	7.74548126999039e-05	ENSG00000035664	23604	DAPK2
ENSG00000035681	904.833681932616	-0.301428550261152	0.076783793162622	6.04543930553627e-05	0.000477508315528166	ENSG00000035681	8439	NSMAF
ENSG00000035687	1776.38972134185	-0.478444065400715	0.072961155078849	2.36789455216668e-11	4.87924886207926e-10	ENSG00000035687	159	ADSS2
ENSG00000035862	1159.50300668003	-0.00657167365333795	0.0765274831835112	0.929296160619491	0.974358371559282	ENSG00000035862	7077	TIMP2
ENSG00000035928	4144.90560496809	-0.0577433554231717	0.0682422187176754	0.389130531121949	0.635885953410188	ENSG00000035928	5981	RFC1
ENSG00000036054	2431.4141768083	-0.624069710147404	0.0628481632253314	9.28929528333011e-24	4.91727332529361e-22	ENSG00000036054	55773	TBC1D23
ENSG00000036257	3683.66616378059	0.0431575229666828	0.0700778723503595	0.532020802212157	0.753137490852746	ENSG00000036257	8452	CUL3
ENSG00000036448	16.8632300963433	0.216227070049545	0.352418809423281	0.299873817814534	0.547750143220685	ENSG00000036448	9172	MYOM2
ENSG00000036473	2.18871983285772	-0.104892030482348	0.396695693704604	0.345847213406826	0.596710792795279	ENSG00000036473	5009	OTC
ENSG00000036530	5.72204899504937	0.451027322460102	0.661583886017993	0.049334650510858	0.151497114486745	ENSG00000036530	10858	CYP46A1
ENSG00000036549	1896.89253299754	0.0406920538696401	0.0738908019307048	0.575832557463257	0.783894192254754	ENSG00000036549	26009	ZZZ3
ENSG00000036672	220.156769803352	0.399741658279945	0.141618674654302	0.00248663272565191	0.0127290765386558	ENSG00000036672	9099	USP2
ENSG00000037241	957.91314806596	-0.00315721705421946	0.0804973306389046	0.967476076096399	0.984536844289668	ENSG00000037241	51121	RPL26L1
ENSG00000037280	348.285116897998	0.25003299627902	0.118387362173244	0.0264084179433221	0.092699384307945	ENSG00000037280	2324	FLT4
ENSG00000037474	3125.76504392521	0.12186142341266	0.0630415842074913	0.0501712843984561	0.153597289140425	ENSG00000037474	54888	NSUN2
ENSG00000037637	1090.868282496	-0.174269245402337	0.085123211958499	0.0354532343574664	0.116509687702512	ENSG00000037637	54455	FBXO42
ENSG00000037749	1261.82678264402	0.0069525943827034	0.0819644084298556	0.932357354164169	0.974727573001615	ENSG00000037749	4238	MFAP3
ENSG00000037757	1310.70166880653	0.147119730853456	0.0780098546540552	0.0544116824802158	0.163661228377191	ENSG00000037757	84245	MRI1
ENSG00000037897	137.222128652771	0.142407749965821	0.159943015558474	0.330314917360958	0.580640440733075	ENSG00000037897	4234	METTL1
ENSG00000037965	304.354801496801	0.397608395715019	0.124331432694008	0.000740721831692363	0.00445339761092354	ENSG00000037965	3224	HOXC8
ENSG00000038002	671.005748646622	-0.255204401530411	0.0960803867473391	0.00601480480782675	0.0270582944294162	ENSG00000038002	175	AGA
ENSG00000038210	3194.75857373105	-0.454191498415908	0.0627221295667233	2.10198199317675e-13	5.34891104552845e-12	ENSG00000038210	55300	PI4K2B
ENSG00000038219	2248.16562007151	0.262076923947463	0.0911124528025057	0.00305180277447759	0.0151985678848718	ENSG00000038219	259282	BOD1L1
ENSG00000038274	2408.90404123753	-0.235348499436417	0.0671080370907838	0.000363651556440545	0.00239124673835017	ENSG00000038274	27430	MAT2B
ENSG00000038295	25.9138424167528	-4.08580571742193	0.6071441313074	3.3860260732373e-12	7.61621477027103e-11	ENSG00000038295	7092	TLL1
ENSG00000038358	981.295824354465	0.117140058302523	0.0793540777236774	0.131731564723899	0.3168548432449	ENSG00000038358	23644	EDC4
ENSG00000038382	1186.47911372293	0.145154751904849	0.0705318656562903	0.0365527492889943	0.119287796312245	ENSG00000038382	7204	TRIO
ENSG00000038427	886.376639800437	-7.4462182281942	0.268939192686156	4.59125402115212e-168	7.45937509082722e-165	ENSG00000038427	1462	VCAN
ENSG00000038532	658.550552911628	0.144088551287099	0.0908255519233129	0.102826290942917	0.264885241005654	ENSG00000038532	23274	CLEC16A
ENSG00000038945	1.54236927434363	-0.196381628423897	0.461040006385345	0.0213489933556984	0.0781465679450523	ENSG00000038945	4481	MSR1
ENSG00000039068	8.29153094970508	-0.752042536747909	0.825584245640239	0.0241646253987227	0.0862421515793209	ENSG00000039068	999	CDH1
ENSG00000039123	4914.2441423426	-0.098317042216755	0.057241647051708	0.0847073208655905	0.229696151495973	ENSG00000039123	23517	MTREX
ENSG00000039139	5.07747957576269	0.141363906285019	0.387818591562671	0.368727787415715	0.618676485383486	ENSG00000039139	1767	DNAH5
ENSG00000039319	1960.08844489672	0.0361647958101539	0.0633078945468094	0.563428198994564	0.776129826810754	ENSG00000039319	9765	ZFYVE16
ENSG00000039523	2010.31802276316	0.229691293435456	0.0703973943257313	0.000900240451027292	0.00530820172142586	ENSG00000039523	79567	RIPOR1
ENSG00000039560	3198.86369308387	0.133136083595413	0.070947993204853	0.0566400939099644	0.168706166051665	ENSG00000039560	26064	RAI14
ENSG00000039650	347.718338150047	-0.0634598885000783	0.10629805436928	0.535210786176101	0.755600252549858	ENSG00000039650	11284	PNKP
ENSG00000040199	718.248178224084	0.201207797905111	0.0841980060645604	0.014297634876917	0.0562178364171444	ENSG00000040199	23035	PHLPP2
ENSG00000040275	1874.59581204565	-0.206063105141322	0.0760486163238671	0.00566668883749077	0.0257722082120247	ENSG00000040275	54908	SPDL1
ENSG00000040341	1709.67232872517	0.126853852837965	0.0740950729374428	0.0812797222581065	0.222717827427798	ENSG00000040341	27067	STAU2
ENSG00000040487	169.145971528153	-0.0214250997085508	0.16328258488139	0.884174692641554	0.957375959615233	ENSG00000040487	54896	SLC66A1
ENSG00000040531	197.697237656807	0.303852836711225	0.144193116564033	0.0232420800148372	0.083485709522683	ENSG00000040531	1497	CTNS
ENSG00000040608	140.768407623453	0.00183451335033718	0.162042609124898	0.991230895147878	0.995804211207112	ENSG00000040608	65078	RTN4R
ENSG00000040633	794.540105682131	0.319322743381237	0.0809904379934734	5.48601793747334e-05	0.000438072532542059	ENSG00000040633	79142	PHF23
ENSG00000040731	472.014119345577	-0.305845175291295	0.102433409641298	0.00192361870842149	0.0102133611715863	ENSG00000040731	1008	CDH10
ENSG00000040933	1430.80130380433	-0.150777584637378	0.0717393200404188	0.0322830180025807	0.108574780769507	ENSG00000040933	3631	INPP4A
ENSG00000041353	70.3017803165315	2.14755153917849	0.269733693012212	1.37037733209964e-16	4.55806923327189e-15	ENSG00000041353	5874	RAB27B
ENSG00000041357	9829.5371209009	-0.051579856599757	0.0546804540843094	0.34183096832316	0.592954326704457	ENSG00000041357	5685	PSMA4
ENSG00000041802	1786.65974527625	0.278396594794099	0.0679988530027457	3.15442147974432e-05	0.000266935329817031	ENSG00000041802	55341	LSG1
ENSG00000041880	233.51127148522	0.637819229842137	0.133364043209794	4.86407345668474e-07	5.83716451583172e-06	ENSG00000041880	10039	PARP3
ENSG00000041988	399.341423713254	-0.0915378198430783	0.116410339077685	0.406793733471652	0.652433020324608	ENSG00000041988	90326	THAP3
ENSG00000042088	711.580861811139	-0.160078505044237	0.0888494793094714	0.0639041141298096	0.185301436394977	ENSG00000042088	55775	TDP1
ENSG00000042286	388.40333504953	0.340117193790567	0.105071277756243	0.000758222357649181	0.00454180783207837	ENSG00000042286	84883	AIFM2
ENSG00000042317	241.3550030518	-0.0532509378841452	0.12405377805125	0.64994146070904	0.832344292895439	ENSG00000042317	55812	SPATA7
ENSG00000042429	83.6623041645767	-0.0175205286172691	0.191494666170842	0.91543513675957	0.970150377103188	ENSG00000042429	9440	MED17
ENSG00000042445	1167.08482681869	-0.202778534132663	0.084355692740656	0.0136558480435406	0.054194882849985	ENSG00000042445	54884	RETSAT
ENSG00000042493	28.0953604008484	-1.72827859624914	0.413251929816746	2.07676588581427e-06	2.23109726725753e-05	ENSG00000042493	822	CAPG
ENSG00000042753	1497.28455539249	-0.4108352121565	0.100783671856072	2.37855394101178e-05	0.000206313912887515	ENSG00000042753	1175	AP2S1
ENSG00000042781	5.4486354497087	-2.54905796960879	1.17418633570653	0.00199111163535392	0.0105214583063073	ENSG00000042781	7399	USH2A
ENSG00000043093	1641.72121012695	0.000786793887274112	0.0664118054958946	0.991051642073087	0.995804211207112	ENSG00000043093	54165	DCUN1D1
ENSG00000043143	514.028611225161	0.358838095458057	0.0981120583751339	0.000154305605986259	0.00112343629921951	ENSG00000043143	23338	JADE2
ENSG00000043355	250.579913743742	-0.614742143094686	0.142644570941741	4.72767141078715e-06	4.76626004139548e-05	ENSG00000043355	7546	ZIC2
ENSG00000043514	1310.9318126098	-0.33174737304348	0.0701253853680164	1.4589262002743e-06	1.60740637850775e-05	ENSG00000043514	54802	TRIT1
ENSG00000043591	6.84703886707386	-0.034238238658878	0.348961145987523	0.83335613493698	0.928976351190371	ENSG00000043591	153	ADRB1
ENSG00000044090	861.142931212341	0.156179497320915	0.0858133131181801	0.0620526924532715	0.180974166985025	ENSG00000044090	9820	CUL7
ENSG00000044115	9110.26111634997	0.184148253266068	0.050693457998604	0.000233580742193995	0.00162178134644292	ENSG00000044115	1495	CTNNA1
ENSG00000044446	1433.62267946015	0.223099359010374	0.071973920699581	0.00159708314540785	0.00871853014064598	ENSG00000044446	5256	PHKA2
ENSG00000044459	1622.88402591597	-0.00522578139763516	0.0870797992313976	0.950213111433622	0.97871116388323	ENSG00000044459	54875	CNTLN
ENSG00000044524	643.332325640227	-1.73720981626506	0.0943421535762121	8.35818784818617e-77	3.15238009895607e-74	ENSG00000044524	2042	EPHA3
ENSG00000044574	13121.5857636454	-0.556677476800815	0.0517148344213811	1.84545735170928e-27	1.22187789107999e-25	ENSG00000044574	3309	HSPA5
ENSG00000046604	5028.36417118414	-0.0177577388266589	0.0598255096757461	0.759780236389396	0.896469068079066	ENSG00000046604	1829	DSG2
ENSG00000046647	308.688043055557	0.0974036939624092	0.118310219686436	0.388249629826668	0.635508213648026	ENSG00000046647	54960	GEMIN8
ENSG00000046651	765.395602306358	0.228333810949156	0.0852394758264395	0.00600578255421291	0.0270292208241063	ENSG00000046651	8481	OFD1
ENSG00000046653	532.241303755703	-0.61124495891553	0.093934038661265	2.34693799806153e-11	4.84078881416577e-10	ENSG00000046653	2824	GPM6B
ENSG00000046889	691.136912494436	-0.282562370189266	0.0930843838693517	0.00172384786338836	0.00931673412315412	ENSG00000046889	80243	PREX2
ENSG00000047056	355.085189037843	-0.133418815659957	0.112313683904453	0.214151589893718	0.441105493480127	ENSG00000047056	22884	WDR37
ENSG00000047188	2081.23086449312	-0.00837535629514353	0.0639621464803233	0.893304455898037	0.961547416829194	ENSG00000047188	64848	YTHDC2
ENSG00000047230	2451.57395971318	0.0781144124571084	0.0602370173940363	0.190414778202438	0.40780273072538	ENSG00000047230	56474	CTPS2
ENSG00000047249	1583.29415167184	-0.00368680369614999	0.070561344883659	0.956994579886902	0.980450581031569	ENSG00000047249	51606	ATP6V1H
ENSG00000047315	6417.61832718075	-0.130948365174774	0.0538925599992625	0.0140852977466443	0.0556095153901733	ENSG00000047315	5431	POLR2B
ENSG00000047346	378.922817909	0.524685960013933	0.109490153828596	6.32943058943181e-07	7.41864059264091e-06	ENSG00000047346	56204	ATOSA
ENSG00000047365	184.205657481509	0.426331574538423	0.14472845172214	0.00155718234577589	0.00853601046590515	ENSG00000047365	116984	ARAP2
ENSG00000047410	7876.9293240824	-0.443311965066601	0.0827907020695974	4.0428409052319e-08	5.71162827822093e-07	ENSG00000047410	7175	TPR
ENSG00000047457	329.178683983898	-3.4711968064887	0.152517244078718	1.34083667822827e-115	1.1799921450358e-112	ENSG00000047457	1356	CP
ENSG00000047578	299.90041298768	0.252980728804485	0.119793408095301	0.0257201965513457	0.0907966356946302	ENSG00000047578	23247	KATNIP
ENSG00000047579	273.432755036933	0.432993397366716	0.122145238929054	0.000191116253236073	0.00135819864892298	ENSG00000047579	84062	DTNBP1
ENSG00000047597	1500.65389118691	0.0506431459904218	0.06977007179232	0.461273146836697	0.700058797087969	ENSG00000047597	7504	XK
ENSG00000047621	788.208578078993	0.150084030660964	0.0865958595569127	0.0754390005259575	0.209982489471369	ENSG00000047621	57102	C12orf4
ENSG00000047634	2145.65097286938	-0.138333275226491	0.0665563825063031	0.0347603456573557	0.114818184283514	ENSG00000047634	6322	SCML1
ENSG00000047644	825.392210554437	-0.292012353429156	0.0811409945074296	0.000227967097523229	0.00158750183540657	ENSG00000047644	55841	WWC3
ENSG00000047648	85.0628013363719	0.616324928352489	0.227345702349104	0.00175105268804199	0.00944281851402731	ENSG00000047648	395	ARHGAP6
ENSG00000047662	2.00659649881491	-0.0793563244913447	0.390664813417709	0.444017581786005	0.685733792402911	ENSG00000047662	27146	FAM184B
ENSG00000047849	11335.0838538028	-0.0950357388213191	0.049593574447366	0.0581140077250406	0.172270309776924	ENSG00000047849	4134	MAP4
ENSG00000047932	1869.80023228856	-0.24903150817688	0.0668699989969027	0.000153364498316481	0.0011177403619539	ENSG00000047932	57120	GOPC
ENSG00000047936	1.85460706756461	-0.192113928421922	0.451984457768772	0.0527220872201393	0.159624885919805	ENSG00000047936	6098	ROS1
ENSG00000048028	1886.64039531214	-0.108692889232552	0.0649728331779076	0.0894808251836594	0.239049393967122	ENSG00000048028	57646	USP28
ENSG00000048052	6578.74175419625	0.4776474437168	0.0535691761852691	2.1774273977208e-19	8.69365672348979e-18	ENSG00000048052	9734	HDAC9
ENSG00000048140	569.601790451586	0.21033153719977	0.100805871656905	0.0305926789496706	0.104217414854193	ENSG00000048140	26262	TSPAN17
ENSG00000048162	1305.14040037607	0.0438810497156213	0.0817018572128361	0.583769902335387	0.789476545721155	ENSG00000048162	51491	NOP16
ENSG00000048342	366.059530677563	-0.342135480895008	0.116481582254996	0.00203657141249676	0.0107201526000896	ENSG00000048342	57545	CC2D2A
ENSG00000048392	1180.66712127837	0.0565909049810083	0.0777899822864982	0.461798023140655	0.700289779347628	ENSG00000048392	50484	RRM2B
ENSG00000048405	695.2625251241	0.167621160700248	0.0863719675312919	0.0464301701337423	0.144702910343038	ENSG00000048405	168850	ZNF800
ENSG00000048471	275.072430738643	0.202992409236437	0.120350252964552	0.0759214051991101	0.210831565771062	ENSG00000048471	92017	SNX29
ENSG00000048540	574.215780685548	0.11108293314501	0.0892744609197439	0.201421882567654	0.423138211827276	ENSG00000048540	55885	LMO3
ENSG00000048544	2029.44940323557	-0.0667583580203393	0.0629443406979682	0.282259307654546	0.527108650483791	ENSG00000048544	55173	MRPS10
ENSG00000048649	3865.84408296919	0.199641069711756	0.0865010577195563	0.0178507635508408	0.0673140469482785	ENSG00000048649	51773	RSF1
ENSG00000048707	1433.53754941568	0.238702330808182	0.0681042090428713	0.000367319036122823	0.00240840683764159	ENSG00000048707	55187	VPS13D
ENSG00000048740	1400.85784835041	1.39916025958974	0.0713114086338217	1.01092312633736e-86	4.96551333752821e-84	ENSG00000048740	10659	CELF2
ENSG00000048828	4676.22250216884	0.0957761085813188	0.0552466864674572	0.0800417857810755	0.219982115482381	ENSG00000048828	23196	FAM120A
ENSG00000048991	2285.71782726967	0.0833338724303869	0.0932512054642066	0.358060476397593	0.607827947435585	ENSG00000048991	23518	R3HDM1
ENSG00000049089	48.1683216722818	0.555195991384434	0.287603654736539	0.0146688717657139	0.0573955614234241	ENSG00000049089	1298	COL9A2
ENSG00000049130	686.990703913164	-0.59664441987577	0.0873882506059319	2.75387418851971e-12	6.25425556298116e-11	ENSG00000049130	4254	KITLG
ENSG00000049167	565.943522442304	0.144843280329938	0.089096518718362	0.0949516148298584	0.249872047946853	ENSG00000049167	1161	ERCC8
ENSG00000049192	30.7569965242516	-1.12867072716894	0.399675323993631	0.000426127795939108	0.0027431408649893	ENSG00000049192	11174	ADAMTS6
ENSG00000049239	1645.58788549844	-0.278874871577804	0.0926802891379621	0.00190172250456034	0.0101123567519685	ENSG00000049239	9563	H6PD
ENSG00000049245	2359.37828440152	-0.0352798813061688	0.0637308512910904	0.574323488976658	0.783075967939777	ENSG00000049245	9341	VAMP3
ENSG00000049246	1256.57269092686	-0.119105057502766	0.0704135821646552	0.0852438803257682	0.230736382975849	ENSG00000049246	8863	PER3
ENSG00000049323	161.466184137409	-4.05371900733166	0.236031546489531	7.34772699692918e-67	2.04199134081765e-64	ENSG00000049323	4052	LTBP1
ENSG00000049449	1307.25462843029	-0.0418213217924105	0.0751415931659223	0.57002318923771	0.780659696082859	ENSG00000049449	5954	RCN1
ENSG00000049541	1644.73550953007	-0.115698139391635	0.066703032061384	0.0781915165547665	0.216021323891854	ENSG00000049541	5982	RFC2
ENSG00000049618	1843.63405749432	0.116103694806897	0.0626032631370697	0.0603057936612177	0.177102150711705	ENSG00000049618	57492	ARID1B
ENSG00000049656	2132.25486110822	-0.0439812375975959	0.0700891201432085	0.52305546691485	0.746759047084187	ENSG00000049656	81037	CLPTM1L
ENSG00000049759	1423.75229482319	0.190336351198154	0.0692260260847375	0.00518684097118955	0.0239763952560759	ENSG00000049759	23327	NEDD4L
ENSG00000049768	24.3258830591737	0.453509977272431	0.387745603510682	0.0690198906717893	0.196226828762803	ENSG00000049768	50943	FOXP3
ENSG00000049769	82.1951057288066	-0.0241969282478851	0.197859588557296	0.887265022314177	0.95856391490014	ENSG00000049769	89801	PPP1R3F
ENSG00000049860	1779.57416924907	-0.223529716432122	0.0670735326495972	0.000706884867523545	0.00427551984162795	ENSG00000049860	3074	HEXB
ENSG00000049883	1091.7918778063	-0.101814151519825	0.0747624624401284	0.165103420441034	0.370185705216038	ENSG00000049883	79810	PTCD2
ENSG00000050030	959.757598021221	0.305509097889353	0.0871218778999788	0.000314181192441895	0.00210460544420085	ENSG00000050030	340533	NEXMIF
ENSG00000050130	839.511546432123	-0.0420177495191897	0.0787880894871526	0.585653629662726	0.790540698671083	ENSG00000050130	51528	JKAMP
ENSG00000050165	214.045723400044	0.328570372304762	0.140598537014986	0.0121922228967297	0.0491998356518585	ENSG00000050165	27122	DKK3
ENSG00000050327	4.21916860288563	-0.151007043503415	0.397158130908904	0.316412545826801	0.565888139052627	ENSG00000050327	7984	ARHGEF5
ENSG00000050344	1019.51142793767	-0.15634246790788	0.0896284850342663	0.0726103106670872	0.203719762433521	ENSG00000050344	9603	NFE2L3
ENSG00000050393	1544.77402773492	0.288419588404912	0.074480790583287	7.75794381904404e-05	0.000599983637502853	ENSG00000050393	63933	MCUR1
ENSG00000050405	1512.51197271421	0.788608492370734	0.0764752353256146	1.30148871588233e-25	7.74330793469034e-24	ENSG00000050405	51474	LIMA1
ENSG00000050426	1947.08271918271	-0.126346600469751	0.0797108537186688	0.105127183434722	0.269301545339571	ENSG00000050426	25875	LETMD1
ENSG00000050438	410.42888540208	-0.174668884323929	0.105361039527672	0.0845870417082782	0.229399448885535	ENSG00000050438	9498	SLC4A8
ENSG00000050555	111.398951009187	-2.88076194204911	0.229197964796975	2.77959943840566e-37	3.05770415305031e-35	ENSG00000050555	10319	LAMC3
ENSG00000050628	4162.6156298653	1.32583917589077	0.0597386802817256	4.04447820730806e-110	3.28551631602129e-107	ENSG00000050628	5733	PTGER3
ENSG00000050748	1544.67406961499	0.0410838174589102	0.0666834759189749	0.532372165695546	0.753363643584408	ENSG00000050748	5601	MAPK9
ENSG00000050767	22.6646452484366	-0.13297117704266	0.293106760869827	0.510315967987689	0.73728596756741	ENSG00000050767	91522	COL23A1
ENSG00000050820	434.697961864218	0.170594098723978	0.105879473390627	0.0939687792406845	0.247965340622501	ENSG00000050820	9564	BCAR1
ENSG00000051009	320.846679549168	-0.125645217018246	0.129823514639394	0.304065776238961	0.552308614266165	ENSG00000051009	84067	FHIP1B
ENSG00000051108	761.938806102097	-0.347364396351247	0.0819879993024255	1.41761374572468e-05	0.000129280742329236	ENSG00000051108	9709	HERPUD1
ENSG00000051128	102.472376955667	0.597268984914545	0.218091194940258	0.00171059898325158	0.00925212832913099	ENSG00000051128	9454	HOMER3
ENSG00000051180	1396.30976740706	-0.337640433925742	0.0734162325147072	2.71752328078103e-06	2.87559164395672e-05	ENSG00000051180	5888	RAD51
ENSG00000051341	1310.99553665384	0.101436276863233	0.0701221995279791	0.141635487135764	0.33357305127057	ENSG00000051341	10721	POLQ
ENSG00000051382	988.653263012235	-0.0337369989523158	0.0761889742381864	0.651131301655166	0.833083609296024	ENSG00000051382	5291	PIK3CB
ENSG00000051523	880.156930044264	0.120567818846712	0.0889961680997555	0.164328447370511	0.369100159436161	ENSG00000051523	1535	CYBA
ENSG00000051596	524.503403710418	-0.130646304203826	0.0920779214697795	0.143790680194549	0.337032843900685	ENSG00000051596	84321	THOC3
ENSG00000051620	1227.0967356833	0.0852787661937484	0.0697777734086362	0.214492708985017	0.44163584582497	ENSG00000051620	23593	HEBP2
ENSG00000051825	2752.14885651474	-0.0353528089398264	0.0632427427657611	0.570729317420239	0.780998724041797	ENSG00000051825	10198	MPHOSPH9
ENSG00000052126	2127.530863305	0.670265920114588	0.0819210546254049	7.53705845219259e-17	2.55932816026945e-15	ENSG00000052126	54477	PLEKHA5
ENSG00000052344	2.67601524007101	-0.0104538536728019	0.3735551232082	0.92886758384796	0.974270291536394	ENSG00000052344	5652	PRSS8
ENSG00000052723	2469.31725119659	-0.140708251669515	0.0615743785838727	0.0206626816041904	0.0760655957810438	ENSG00000052723	80143	SIKE1
ENSG00000052749	1039.33728579126	-0.184987602768037	0.0876494210924428	0.0300639527020038	0.102697840048362	ENSG00000052749	23223	RRP12
ENSG00000052795	1012.14145056829	-0.203382602862887	0.0738400597374311	0.00497478772012337	0.0231284374723147	ENSG00000052795	57600	FNIP2
ENSG00000052802	4919.54176173988	-0.970419454191226	0.0558234007768681	1.63058504380424e-68	4.91994095859847e-66	ENSG00000052802	6307	MSMO1
ENSG00000052841	1308.53664044642	0.209603945071379	0.0829688228674317	0.00969801857705948	0.0405929152528881	ENSG00000052841	55761	TTC17
ENSG00000052850	643.91613097262	1.80815406963531	0.100111699815615	5.47101090684145e-74	1.86376163489352e-71	ENSG00000052850	60529	ALX4
ENSG00000053108	209.495351057541	-6.69211231880503	0.429319993185278	2.34339940742732e-54	4.85244498865415e-52	ENSG00000053108	23105	FSTL4
ENSG00000053254	3205.76576310761	0.188689438838518	0.0571002679989401	0.000850043966143115	0.0050375360855524	ENSG00000053254	1112	FOXN3
ENSG00000053371	977.439513831209	-0.0153183446707985	0.0868510785025862	0.855724747418619	0.941390821929718	ENSG00000053371	8574	AKR7A2
ENSG00000053372	2610.71653638748	0.0428112916846921	0.0644621153499629	0.501549039130915	0.731020444102136	ENSG00000053372	51154	MRTO4
ENSG00000053501	165.909610567715	0.0975776726285126	0.14293753334885	0.463910520762984	0.702141555580354	ENSG00000053501	55850	USE1
ENSG00000053524	70.693497846929	0.153684358001374	0.200643385596322	0.374740903531453	0.623952195330036	ENSG00000053524	23101	MCF2L2
ENSG00000053747	40.3735388250974	-1.49228790818211	0.334750568550991	6.77249215431329e-07	7.89849844236615e-06	ENSG00000053747	3909	LAMA3
ENSG00000053770	1075.98004929325	0.198529503988023	0.0742610083207268	0.00643679561798009	0.0287363264103482	ENSG00000053770	55745	AP5M1
ENSG00000053900	793.807301274936	0.148322912316231	0.0847595496974747	0.072964104013482	0.204630837985494	ENSG00000053900	29945	ANAPC4
ENSG00000053918	79.5859580681361	0.88672147778303	0.233187090108383	2.18439530032815e-05	0.000191279490622848	ENSG00000053918	3784	KCNQ1
ENSG00000054116	1149.6232472217	-0.0264379222718833	0.0704725994368531	0.702356846223853	0.862697614852448	ENSG00000054116	27095	TRAPPC3
ENSG00000054118	7211.77034491059	0.0176799459960448	0.0670526372005083	0.78967745885668	0.914105974378601	ENSG00000054118	9967	THRAP3
ENSG00000054148	565.459809782825	-0.233370648799613	0.0934867243099323	0.00995836242628018	0.0413617490860309	ENSG00000054148	29085	PHPT1
ENSG00000054179	20.9530303243334	0.113909501812814	0.300458434004387	0.57189829280996	0.781590149640026	ENSG00000054179	954	ENTPD2
ENSG00000054267	1611.00981392496	-0.462897042202352	0.0869853478896324	4.70517652534364e-08	6.57697110468451e-07	ENSG00000054267	51742	ARID4B
ENSG00000054277	197.262767754591	-0.148909799357919	0.142432331382267	0.260694552505103	0.501697461818703	ENSG00000054277	23596	OPN3
ENSG00000054282	419.018402105641	-0.229723249800387	0.123564866094268	0.0494612002140173	0.151753342492774	ENSG00000054282	10806	SDCCAG8
ENSG00000054392	80.074054794352	-0.365770432769595	0.212846276639634	0.0440010983879886	0.139005410072558	ENSG00000054392	55733	HHAT
ENSG00000054523	6762.10844468896	-0.0068546451602239	0.0559501891852562	0.90113311580052	0.964114964242847	ENSG00000054523	23095	KIF1B
ENSG00000054598	668.50149233861	0.216426944617183	0.113188120962283	0.0454486640663812	0.142515575559909	ENSG00000054598	2296	FOXC1
ENSG00000054611	392.825570931274	-0.181534251405937	0.112643222535512	0.0915580527595986	0.243214392194124	ENSG00000054611	25771	TBC1D22A
ENSG00000054654	2152.6932027447	0.565461701421159	0.0857423538708861	1.49346059674055e-11	3.13552497651662e-10	ENSG00000054654	23224	SYNE2
ENSG00000054690	695.244839458444	0.135217705388472	0.0862581504400638	0.107917881743296	0.274817166662665	ENSG00000054690	57475	PLEKHH1
ENSG00000054793	1913.70895540383	0.866384878664972	0.0665673043068012	1.8112008923118e-39	2.21123549401835e-37	ENSG00000054793	10079	ATP9A
ENSG00000054965	1694.02212730703	-0.114058320879173	0.0660770642979366	0.0796834130786888	0.219339680390328	ENSG00000054965	23201	FAM168A
ENSG00000054967	199.49332083779	0.00708759103035024	0.145592221677583	0.959280533576739	0.980875491366882	ENSG00000054967	84957	RELT
ENSG00000055044	3365.42585869351	0.0690974104186725	0.0719467424260849	0.32825800798717	0.57864036949131	ENSG00000055044	51602	NOP58
ENSG00000055070	3708.78292890683	0.0106172538831103	0.0634293679910682	0.866854181728964	0.948447325543797	ENSG00000055070	26099	SZRD1
ENSG00000055118	417.222559066709	0.300592128475695	0.108399864987554	0.0038215483691671	0.0184449093019146	ENSG00000055118	3757	KCNH2
ENSG00000055130	2936.6790943643	-0.0266242172561805	0.0661756174324195	0.682027211261198	0.851518650695804	ENSG00000055130	8454	CUL1
ENSG00000055147	570.462761500113	0.155174036593141	0.0931463057068349	0.0861744983645689	0.23251042155826	ENSG00000055147	10827	FAM114A2
ENSG00000055163	2708.31571563076	0.357511330578182	0.061720871085151	4.31247837779866e-09	6.937079650989e-08	ENSG00000055163	26999	CYFIP2
ENSG00000055208	2789.91500185452	0.0993272636118346	0.0839047655312785	0.225876529980328	0.457350495697189	ENSG00000055208	23118	TAB2
ENSG00000055211	942.927991416467	0.215260499837888	0.0799536227442187	0.0059248959963928	0.0267522405698761	ENSG00000055211	116254	GINM1
ENSG00000055332	4025.53115999986	0.426914317423022	0.0807893734873427	6.44353252843721e-08	8.82580094248523e-07	ENSG00000055332	5610	EIF2AK2
ENSG00000055483	1160.64952351636	0.181230994356176	0.0732894955465568	0.0117796531785752	0.0477638767869359	ENSG00000055483	57602	USP36
ENSG00000055609	2767.90335506543	0.0479597790096402	0.0702237306604763	0.487606360369622	0.720644737062961	ENSG00000055609	58508	KMT2C
ENSG00000055732	422.422155484282	0.842621157966326	0.109749491507561	3.00382290185493e-15	8.97365537624866e-14	ENSG00000055732	55283	MCOLN3
ENSG00000055813	4.59385084804445	-3.64561346379286	1.53142629474688	0.000854731136919843	0.00506247233395513	ENSG00000055813	114800	CCDC85A
ENSG00000055917	4665.28032832637	-0.170479267962029	0.056619430920525	0.00232223996488195	0.0120068617621228	ENSG00000055917	23369	PUM2
ENSG00000055950	1039.23587642693	-0.0692922049492777	0.0770559327999779	0.358613691273506	0.60847363218089	ENSG00000055950	84545	MRPL43
ENSG00000056050	1141.8782401749	0.0888932456642524	0.0924543048826519	0.322873388359071	0.57267771049584	ENSG00000056050	54969	HPF1
ENSG00000056097	5042.05602955847	0.0602092754526689	0.0736372622482549	0.405483771556683	0.651563470850318	ENSG00000056097	51663	ZFR
ENSG00000056277	1097.54246363573	0.0968479702164892	0.078932871376641	0.210580492115348	0.43637581825894	ENSG00000056277	55609	ZNF280C
ENSG00000056487	176.096964484445	0.680382197354146	0.169787141412446	1.49462274699351e-05	0.000135136673969392	ENSG00000056487	112885	PHF21B
ENSG00000056558	41.0640440925097	-0.215149458454326	0.259152244441864	0.282478545416066	0.527378180653472	ENSG00000056558	7185	TRAF1
ENSG00000056586	2712.20494543151	0.214446776489471	0.0641155275920131	0.000690112964992641	0.00418726685826187	ENSG00000056586	54542	RC3H2
ENSG00000056736	371.465192056621	-0.0584188873706496	0.103090457637345	0.556436810223792	0.771414628732308	ENSG00000056736	55540	IL17RB
ENSG00000056972	525.458384057767	0.217706138541782	0.100625326860033	0.0249831559393574	0.0887137250496245	ENSG00000056972	10758	TRAF3IP2
ENSG00000056998	1520.01756811176	0.494293129671316	0.0692761493835656	4.1730245250994e-13	1.03327609606828e-11	ENSG00000056998	8908	GYG2
ENSG00000057019	1753.7377636562	-0.0163153183388503	0.0639469919354821	0.795658394408115	0.917459242686783	ENSG00000057019	131566	DCBLD2
ENSG00000057252	4193.69970825977	-0.596546379719073	0.0616745335816021	1.22917354760278e-22	6.22574928031612e-21	ENSG00000057252	6646	SOAT1
ENSG00000057294	637.755993860597	0.267888228182285	0.0898714772248358	0.00215188606130645	0.0112111459054893	ENSG00000057294	5318	PKP2
ENSG00000057608	14700.0898846237	0.0697301773342486	0.058097236473315	0.225439419032066	0.456914496629524	ENSG00000057608	2665	GDI2
ENSG00000057657	3.91717523250515	-0.409966545394399	0.681399476325887	0.0333003869265279	0.111076669658117	ENSG00000057657	639	PRDM1
ENSG00000057663	909.112024766613	-0.184051044115995	0.0827807359154708	0.0227111467445854	0.0820772110503988	ENSG00000057663	9474	ATG5
ENSG00000057704	567.071288946198	0.309042094317698	0.0944243052741046	0.000727288278326932	0.00438761945916685	ENSG00000057704	57458	TMCC3
ENSG00000057757	1166.43025098291	-0.0102651328296841	0.073434434045308	0.886248276072528	0.958347831196389	ENSG00000057757	57095	PITHD1
ENSG00000057935	3083.76938096178	0.0388567191585485	0.0731378119700771	0.58984618168489	0.793613275790965	ENSG00000057935	57504	MTA3
ENSG00000058056	1350.95472855074	-0.0118681631648674	0.084502314744969	0.885973392226169	0.958266719201098	ENSG00000058056	8975	USP13
ENSG00000058063	2556.03701984319	0.0844823791861658	0.0603375813503696	0.15667320149411	0.357469448931306	ENSG00000058063	23200	ATP11B
ENSG00000058091	245.110627208697	-2.46778229571068	0.149577103114137	2.98491271631389e-62	7.41698135073713e-60	ENSG00000058091	5218	CDK14
ENSG00000058262	5076.21603032185	-0.281126817985189	0.0634734912183896	7.00966195997256e-06	6.83522946706281e-05	ENSG00000058262	29927	SEC61A1
ENSG00000058272	2302.06210288938	0.133965241921093	0.0821685059071308	0.096005501481519	0.252111425685834	ENSG00000058272	4659	PPP1R12A
ENSG00000058404	8.36493334463085	0.190892649273212	0.381300951971117	0.31363009521329	0.562467626814969	ENSG00000058404	816	CAMK2B
ENSG00000058453	295.618776167065	0.683284545965472	0.12810283977012	2.43506389223462e-08	3.55431820787058e-07	ENSG00000058453	9696	CROCC
ENSG00000058600	1375.23627571851	-0.0400636883947688	0.0692074142886531	0.555924156418401	0.771210122017277	ENSG00000058600	55718	POLR3E
ENSG00000058668	3720.90827439352	-0.590912037377223	0.0566223767105638	4.53496700361473e-26	2.77631994444483e-24	ENSG00000058668	493	ATP2B4
ENSG00000058673	2.87591429954676	-0.0660416378718116	0.379161213134419	0.593288210973774	0.79636735328739	ENSG00000058673	9877	ZC3H11A
ENSG00000058729	1028.7912239615	0.12840728457737	0.0787566874523931	0.0961874156648279	0.252338145107046	ENSG00000058729	55781	RIOK2
ENSG00000058799	339.231134130112	0.214384815878366	0.110453547318343	0.0427542043261468	0.135729978892612	ENSG00000058799	54432	YIPF1
ENSG00000058804	4833.54957603284	-0.178355303397334	0.0565087618202474	0.00141449388974477	0.00785784467261946	ENSG00000058804	55706	NDC1
ENSG00000059122	627.494537186915	0.0494927494807689	0.099500856576795	0.607871691578107	0.805595050115764	ENSG00000059122	84256	FLYWCH1
ENSG00000059145	410.154808898878	0.0445911349447241	0.11660379912404	0.689704240146616	0.856027346533395	ENSG00000059145	64718	UNKL
ENSG00000059377	31.6918173250069	0.0298408021752989	0.273681670622739	0.88125229098823	0.955734512860714	ENSG00000059377	6916	TBXAS1
ENSG00000059378	227.513248703739	-0.0558018552887379	0.12861837281507	0.645309515976937	0.830717516118053	ENSG00000059378	64761	PARP12
ENSG00000059573	5541.77086220399	-0.0919722706058536	0.0652480802221541	0.153629598948055	0.352624278671142	ENSG00000059573	5832	ALDH18A1
ENSG00000059588	1192.41021063743	-0.377992901856068	0.0778322278026759	6.91349819659314e-07	8.04074864593853e-06	ENSG00000059588	6894	TARBP1
ENSG00000059691	916.114040159206	0.104448108468985	0.0767932217666187	0.165600454673012	0.370867055789278	ENSG00000059691	5188	GATB
ENSG00000059728	301.701049681788	0.216196622946065	0.123307048982925	0.0643635381019619	0.186171225452141	ENSG00000059728	4084	MXD1
ENSG00000059758	1402.17056261547	0.0216199152056159	0.0682821552772307	0.748441109500902	0.890389656206467	ENSG00000059758	5128	CDK17
ENSG00000059769	255.195196783067	0.108863209995847	0.126096468595782	0.362258512467426	0.612345901706643	ENSG00000059769	548645	DNAJC25
ENSG00000059804	816.220128442171	-0.483060981940656	0.0808025996786982	9.81257809807319e-10	1.70717843500333e-08	ENSG00000059804	6515	SLC2A3
ENSG00000059915	24.1805049829504	0.54557499200186	0.389042460302085	0.0366876810540082	0.119691150995012	ENSG00000059915	5662	PSD
ENSG00000060069	519.334718412037	0.0558271696318154	0.092911092761341	0.536888126393233	0.756555744433728	ENSG00000060069	9150	CTDP1
ENSG00000060138	8123.259662643	-0.0365787467626834	0.053876612762592	0.492259817307186	0.724228169500214	ENSG00000060138	8531	YBX3
ENSG00000060140	61.591198548071	-0.492443532840166	0.244138406888751	0.0150743651684911	0.0587427429379523	ENSG00000060140	55359	STYK1
ENSG00000060237	5902.53621551226	0.0914668361328673	0.0752195045255071	0.217151777074343	0.444848576019156	ENSG00000060237	65125	WNK1
ENSG00000060339	4044.70788418846	0.0610804919821483	0.0889771005105945	0.481922945359454	0.715851644204025	ENSG00000060339	55749	CCAR1
ENSG00000060491	913.281986204787	0.0337045816596849	0.0938958336485452	0.712533684137499	0.869147034161687	ENSG00000060491	11054	OGFR
ENSG00000060558	1.99047044394737	0.0283141084881915	0.381784298521771	0.777737848927702	0.90739662526664	ENSG00000060558	2769	GNA15
ENSG00000060642	255.901829115067	-0.165377931854153	0.12322390226319	0.156569978757127	0.357311131424018	ENSG00000060642	55650	PIGV
ENSG00000060656	2893.22496016078	-0.305900681192937	0.0635784686598354	1.05797331473389e-06	1.19686418749302e-05	ENSG00000060656	10076	PTPRU
ENSG00000060688	2696.48251827637	-9.14012346343335e-05	0.0587417798188298	0.998328730716351	0.999034464582436	ENSG00000060688	9410	SNRNP40
ENSG00000060709	2.52029456267024	-0.0281595589986447	0.376242665792441	0.806429789639915	0.922154647228779	ENSG00000060709	23504	RIMBP2
ENSG00000060718	73.7793525497935	-6.36655534458612	0.655522348315062	5.31467550387637e-22	2.59840882679104e-20	ENSG00000060718	1301	COL11A1
ENSG00000060749	3592.79905094451	-0.0606422341352343	0.0723577408999889	0.393247035568658	0.640087133033726	ENSG00000060749	79832	QSER1
ENSG00000060762	656.423137726227	-0.207426842006262	0.0936929923033335	0.0223279355188377	0.0808621958321966	ENSG00000060762	51660	MPC1
ENSG00000060971	750.664648669954	0.0164460403395771	0.0850773084694559	0.843784426128868	0.934879745411605	ENSG00000060971	30	ACAA1
ENSG00000060982	10347.2753576141	0.249450569947484	0.0538770502297531	2.89481878837069e-06	3.0373307317028e-05	ENSG00000060982	586	BCAT1
ENSG00000061273	738.86746944205	0.0944888487447873	0.0987892188013475	0.32302472555244	0.57267771049584	ENSG00000061273	51564	HDAC7
ENSG00000061337	76.7062843152691	1.84688579745706	0.25163402848322	1.70998435755647e-14	4.79635851473441e-13	ENSG00000061337	11178	LZTS1
ENSG00000061455	65.8044060698209	-0.0804542860656708	0.204548690261893	0.644617974116838	0.830278774229117	ENSG00000061455	93166	PRDM6
ENSG00000061656	59.8184221406987	-0.52458820237978	0.266089735159663	0.0147732007767809	0.057760972529876	ENSG00000061656	6676	SPAG4
ENSG00000061676	6172.98509506085	0.124582482364458	0.0511706757320156	0.0141236191233874	0.0557098735858661	ENSG00000061676	10787	NCKAP1
ENSG00000061794	2212.79197219226	-0.151161624139281	0.0630094144844726	0.0149828620746875	0.0584292891210257	ENSG00000061794	60488	MRPS35
ENSG00000061918	595.153983517163	-0.0971001982220903	0.0934854549283468	0.283903077786686	0.529015326666807	ENSG00000061918	2983	GUCY1B1
ENSG00000061936	1653.88215576932	-0.00179121016451291	0.0856783095686818	0.982138889435075	0.991914652859872	ENSG00000061936	6433	SFSWAP
ENSG00000061938	598.554458968633	0.225877421784077	0.10383913338547	0.0238538630088466	0.0852771565013286	ENSG00000061938	10188	TNK2
ENSG00000061987	1573.65680464948	0.0882683223488171	0.0650336266272152	0.169114120179265	0.376518332244309	ENSG00000061987	23041	MON2
ENSG00000062038	215.184106742308	-0.146731739892743	0.138120466201729	0.255823262688111	0.495533821801822	ENSG00000062038	1001	CDH3
ENSG00000062194	3683.92623228742	-0.0494114945936277	0.0627272550778261	0.42473049122872	0.668908560528058	ENSG00000062194	65056	GPBP1
ENSG00000062282	113.614506536425	-1.59361937563404	0.207190908941504	1.24079186328476e-15	3.84263415607586e-14	ENSG00000062282	84649	DGAT2
ENSG00000062370	126.651148407199	0.421952697343261	0.182422069707564	0.00963119931814071	0.0403852612266131	ENSG00000062370	7771	ZNF112
ENSG00000062485	11803.4068918025	-0.0244874737514793	0.0486384073198537	0.58950899061203	0.793412310630006	ENSG00000062485	1431	CS
ENSG00000062524	70.1231060683635	-0.180207258895086	0.212325585328046	0.314598348924979	0.56363040200248	ENSG00000062524	4058	LTK
ENSG00000062582	6.12577489854914	-0.032051263955949	0.353430905098016	0.838332953980295	0.93157583452548	ENSG00000062582	64951	MRPS24
ENSG00000062598	674.381148649019	0.310116115249693	0.0894446842911117	0.000360226404177991	0.0023701999634403	ENSG00000062598	63916	ELMO2
ENSG00000062650	2729.14502054998	0.0486179174881531	0.0724364992832491	0.495298227709094	0.726724131118012	ENSG00000062650	23063	WAPL
ENSG00000062716	1906.51257692778	-0.406553930871593	0.068082758724878	1.26856335860898e-09	2.16249610146733e-08	ENSG00000062716	81671	VMP1
ENSG00000062725	1592.36795674354	0.266172218036411	0.06708582487906	5.53092494617606e-05	0.0004411581034297	ENSG00000062725	10513	APPBP2
ENSG00000062822	1894.37188853968	-0.353114591989332	0.0997546074450244	0.000242848531715249	0.00167785536092829	ENSG00000062822	5424	POLD1
ENSG00000063046	27880.9640754504	-0.0793406391580915	0.051622271277164	0.12057391275414	0.296742205928709	ENSG00000063046	1975	EIF4B
ENSG00000063127	25.0800653533514	0.421242905196025	0.361844665944379	0.0806195835339842	0.221217834722215	ENSG00000063127	28968	SLC6A16
ENSG00000063169	256.001159253716	0.358963843019748	0.130139402360189	0.00340313341715567	0.0166730644638703	ENSG00000063169	29998	BICRA
ENSG00000063176	184.893017510481	0.260376464740386	0.146147805231225	0.0545229993930768	0.163926017107641	ENSG00000063176	56848	SPHK2
ENSG00000063177	15199.456164937	-0.117881565789409	0.0610550350148503	0.0505276374683806	0.154330329858231	ENSG00000063177	6141	RPL18
ENSG00000063180	289.030232149165	0.299249328294937	0.126730468212348	0.0123952471754042	0.0498856737026891	ENSG00000063180	770	CA11
ENSG00000063241	887.946181032111	-0.306881088745083	0.109909101184937	0.00352310766409277	0.01718908684992	ENSG00000063241	79763	ISOC2
ENSG00000063244	6714.67577894968	0.0720031031956954	0.0553402200738694	0.189080566616404	0.405809434763243	ENSG00000063244	11338	U2AF2
ENSG00000063245	1881.31716534368	0.0204636123893803	0.0682781833399476	0.76152809995102	0.897657941682415	ENSG00000063245	29924	EPN1
ENSG00000063322	770.159625957752	0.214617860813317	0.0858726035988948	0.0103607142531725	0.0427817489230216	ENSG00000063322	55588	MED29
ENSG00000063438	12.8626681953216	0.355311917281032	0.432096727996001	0.125888230301654	0.30653508326046	ENSG00000063438	57491	AHRR
ENSG00000063587	1110.98336470213	0.439190153688077	0.0735320740937416	1.16046702449462e-09	1.99432254063066e-08	ENSG00000063587	10838	ZNF275
ENSG00000063601	2301.24088749896	0.141169200523666	0.0633092451290773	0.0238087054854606	0.0851733855959372	ENSG00000063601	8776	MTMR1
ENSG00000063660	781.566393034928	0.279119385624889	0.090449216720906	0.00148231719661023	0.00817655301896176	ENSG00000063660	2817	GPC1
ENSG00000063761	321.750355558938	-0.079852323337764	0.112435056035811	0.457820801278494	0.697362840314659	ENSG00000063761	57143	ADCK1
ENSG00000063854	778.870114826586	0.10217453165757	0.084610386111518	0.216378816364401	0.443745701566415	ENSG00000063854	3029	HAGH
ENSG00000063978	1912.4539331784	-0.0968985568043701	0.0623631065876554	0.114825425468793	0.286636072725018	ENSG00000063978	6047	RNF4
ENSG00000064012	532.89792595317	0.0644821932314621	0.0973405631112877	0.494703273748272	0.726305286030673	ENSG00000064012	841	CASP8
ENSG00000064042	1018.88049577501	0.117250620538408	0.0835546402023242	0.151110140105313	0.348808444717411	ENSG00000064042	22998	LIMCH1
ENSG00000064102	2276.32281464444	-0.295495750152172	0.0676985749046124	9.03679694257584e-06	8.56670503699032e-05	ENSG00000064102	55726	INTS13
ENSG00000064115	2204.96597200193	-0.188618012120309	0.0724583692884871	0.00799114769993906	0.0345549495509383	ENSG00000064115	51768	TM7SF3
ENSG00000064195	237.117544747126	0.0543647567586767	0.127354249929601	0.652868817942586	0.834043567638381	ENSG00000064195	1747	DLX3
ENSG00000064199	484.432500390987	-0.0832209496857182	0.115017075016383	0.44834006542671	0.689953455177594	ENSG00000064199	53340	SPA17
ENSG00000064218	62.1352633996726	-1.36190595026363	0.261655839247686	1.78425275469256e-08	2.64272106815298e-07	ENSG00000064218	58524	DMRT3
ENSG00000064225	208.182883343721	0.147065773732635	0.132598546239055	0.238054510179144	0.473578705803937	ENSG00000064225	10402	ST3GAL6
ENSG00000064300	429.699099342491	-0.21331017883004	0.104211104657948	0.0332993716398172	0.111076669658117	ENSG00000064300	4804	NGFR
ENSG00000064309	616.040986551954	0.12317518419622	0.0909450346936244	0.163799671807739	0.36820060326216	ENSG00000064309	50937	CDON
ENSG00000064313	2009.59691919697	0.095568683906396	0.064515132298493	0.133299518677583	0.319280917893994	ENSG00000064313	6873	TAF2
ENSG00000064393	2149.01225655111	0.520047220847472	0.0663576490685542	1.86887626853468e-15	5.70412365140477e-14	ENSG00000064393	28996	HIPK2
ENSG00000064419	3773.19168997519	-0.206649316590445	0.0546582862562446	0.000133280924715957	0.00098427496885515	ENSG00000064419	23534	TNPO3
ENSG00000064490	438.453737384451	0.0410406533551275	0.112522756756892	0.704340903585227	0.863951694327404	ENSG00000064490	8625	RFXANK
ENSG00000064545	468.586083097765	-0.0909577594308591	0.117793411236554	0.417378600247745	0.662656984159986	ENSG00000064545	54929	TMEM161A
ENSG00000064547	89.5785133600005	-0.40238860013026	0.208903755648319	0.0252989603168563	0.0896676823185645	ENSG00000064547	9170	LPAR2
ENSG00000064601	893.744437682442	-0.0522374704535252	0.0809417587685744	0.509080534920105	0.736659688455505	ENSG00000064601	5476	CTSA
ENSG00000064607	4691.08882895278	0.0834755632116569	0.0554738519368193	0.128483180785427	0.311274748952628	ENSG00000064607	10147	SUGP2
ENSG00000064651	1262.38592608309	0.189507221579494	0.0707871357582874	0.00645250782356402	0.0287942991213809	ENSG00000064651	6558	SLC12A2
ENSG00000064652	562.298586726785	-0.0932419310327292	0.100220805244749	0.335231998474075	0.586003521702047	ENSG00000064652	28966	SNX24
ENSG00000064666	3622.37672988227	0.426864902716024	0.0590657360879548	2.58533832391502e-13	6.52388658774304e-12	ENSG00000064666	1265	CNN2
ENSG00000064687	223.074120923003	-0.260542318086998	0.134056954680118	0.037999950555915	0.123192165109974	ENSG00000064687	10347	ABCA7
ENSG00000064692	74.1475521709541	0.0864604933825117	0.210511896867982	0.62849462937325	0.820443912004224	ENSG00000064692	9627	SNCAIP
ENSG00000064703	990.272970893135	0.0805056328093448	0.0736877063455979	0.267225595226138	0.509064874901531	ENSG00000064703	11218	DDX20
ENSG00000064726	5394.8188418846	-0.0755431082978382	0.0567369870051766	0.176508258763219	0.387287651499891	ENSG00000064726	53339	BTBD1
ENSG00000064763	817.648473393478	0.209175584901846	0.080940356224376	0.00819075514737776	0.0352120780516519	ENSG00000064763	55711	FAR2
ENSG00000064787	2.41684793912651	0.385195309905819	0.718225428360867	0.00324228949896465	0.0159963551758076	ENSG00000064787	8537	BCAS1
ENSG00000064886	31.1446270451203	1.87966524054875	0.459967800328094	2.91311967920964e-06	3.051984163918e-05	ENSG00000064886	1117	CHI3L2
ENSG00000064932	687.383042430632	-0.259856372671592	0.0976063410770305	0.00585186718957856	0.0264832412494298	ENSG00000064932	22904	SBNO2
ENSG00000064933	1296.76874237409	-0.0356024202421445	0.0748356444861304	0.627293013188131	0.819512323346726	ENSG00000064933	5378	PMS1
ENSG00000064961	1422.47720638002	0.0789130153760562	0.0744233538133959	0.280530419860313	0.524827710373233	ENSG00000064961	10362	HMG20B
ENSG00000064989	1.92253423051497	0.201335106255097	0.458125313475284	0.0517409993967077	0.157172680606625	ENSG00000064989	10203	CALCRL
ENSG00000064995	1357.72764668604	-0.120589050840882	0.0798615469309216	0.122554812421121	0.300462007329831	ENSG00000064995	6882	TAF11
ENSG00000064999	959.240584109818	-0.0610009129603794	0.077892655480156	0.421134079634698	0.665548222451493	ENSG00000064999	23294	ANKS1A
ENSG00000065000	3735.18697695372	0.187182728227148	0.0598088701821804	0.00153400211969567	0.00842205842736994	ENSG00000065000	8943	AP3D1
ENSG00000065029	726.365951625797	0.165505436614335	0.0833301826953371	0.0421049816356779	0.134193347989611	ENSG00000065029	7629	ZNF76
ENSG00000065054	674.45180128874	0.114423827567365	0.0898762535749322	0.190930886382465	0.408493846361836	ENSG00000065054	9351	SLC9A3R2
ENSG00000065057	491.898253688815	-0.0450085170315477	0.0988028436402757	0.637207284764067	0.825824081824989	ENSG00000065057	4913	NTHL1
ENSG00000065060	2738.51961758532	-0.110263720334246	0.0596542200806159	0.0612905515970942	0.179281305254759	ENSG00000065060	54887	BLTP3A
ENSG00000065135	4257.31958705899	-0.0179576922699489	0.0608769864219469	0.765806084972865	0.899587893254276	ENSG00000065135	2773	GNAI3
ENSG00000065150	26834.9494306043	-0.0411652770028941	0.0475236998762397	0.378620505700344	0.627105058100452	ENSG00000065150	3843	IPO5
ENSG00000065154	3975.23129373138	-0.11968459512436	0.0715531084871557	0.0881932554327397	0.236597199034027	ENSG00000065154	4942	OAT
ENSG00000065183	3470.84313409352	-0.00849678188158863	0.0618119150353564	0.888662514041904	0.959261330361688	ENSG00000065183	10885	WDR3
ENSG00000065243	3313.16904947828	-0.0216213038371894	0.0627952355546202	0.726645404900682	0.876948608474219	ENSG00000065243	5586	PKN2
ENSG00000065268	948.912680737186	-0.326153495434048	0.0976634925412809	0.000545038755980179	0.00339379822083059	ENSG00000065268	57418	WDR18
ENSG00000065308	832.670381390828	0.0111403394538332	0.0792195052924696	0.886516085577585	0.958457014680302	ENSG00000065308	9697	TRAM2
ENSG00000065320	38.1249444192586	-0.968416800616432	0.360080304689218	0.000802431372528911	0.00478761384722687	ENSG00000065320	9423	NTN1
ENSG00000065328	2297.86719207969	-0.0467576089508858	0.0599329460796904	0.429447663445576	0.673114896718903	ENSG00000065328	55388	MCM10
ENSG00000065357	480.648579798787	0.274454678396517	0.0987828074035718	0.0039085804748654	0.0187876941760656	ENSG00000065357	1606	DGKA
ENSG00000065361	375.759255336804	0.610578178572153	0.11361168789342	2.36281213076725e-08	3.45602181536947e-07	ENSG00000065361	2065	ERBB3
ENSG00000065413	71.4677132632554	0.50383552331849	0.237200092361294	0.011463921185716	0.0467270024123208	ENSG00000065413	91526	ANKRD44
ENSG00000065427	7099.16629396336	-0.142650493091584	0.0499865002777546	0.00399108385009907	0.0191407089005319	ENSG00000065427	3735	KARS1
ENSG00000065457	774.703592295236	0.0775875691720946	0.0809718173256613	0.327798864880695	0.578302691709419	ENSG00000065457	23536	ADAT1
ENSG00000065485	559.926656034157	-0.266501902627992	0.0968521296783246	0.00439599667840768	0.0208039089949918	ENSG00000065485	10954	PDIA5
ENSG00000065491	495.260874950205	0.120590634439534	0.093216252138723	0.178508638358234	0.389934941644871	ENSG00000065491	55633	TBC1D22B
ENSG00000065518	2377.24961531238	-0.345441353075681	0.0638191181020658	3.91391885656685e-08	5.54804564896298e-07	ENSG00000065518	4710	NDUFB4
ENSG00000065526	3702.71638612989	-0.00701139735934593	0.0698365225572441	0.917942824148843	0.971181331649645	ENSG00000065526	23013	SPEN
ENSG00000065534	1175.20919636011	0.506183538667063	0.076325166966517	1.37413202669057e-11	2.89074128841947e-10	ENSG00000065534	4638	MYLK
ENSG00000065548	3243.36525424561	0.0760383888989996	0.0718646507636045	0.28287074076633	0.527765827024675	ENSG00000065548	55854	ZC3H15
ENSG00000065559	1200.08474964929	0.0583123983265446	0.0700556262665867	0.398009499461346	0.644461717120752	ENSG00000065559	6416	MAP2K4
ENSG00000065600	705.606995562937	-0.440387137360358	0.0865708766789552	1.77376353532514e-07	2.26777600663452e-06	ENSG00000065600	55248	PACC1
ENSG00000065609	49.4826341071389	-1.14474538420766	0.29051234138442	8.46607517195686e-06	8.10203777557322e-05	ENSG00000065609	9892	SNAP91
ENSG00000065613	2626.23922279783	-0.117675201406857	0.0757047507216786	0.112540270146387	0.282736177680722	ENSG00000065613	9748	SLK
ENSG00000065615	631.084088401056	-0.257761002138744	0.0928984920637527	0.00419828032335876	0.0200162254423612	ENSG00000065615	51167	CYB5R4
ENSG00000065618	1.65906343567004	0.07709437366489	0.391135100692613	0.442994199497961	0.684904508278781	ENSG00000065618	1308	COL17A1
ENSG00000065621	47.7205075193406	-0.103630490082369	0.235146497426374	0.583249505053941	0.78916161410918	ENSG00000065621	119391	GSTO2
ENSG00000065665	622.569726478296	0.0217669692241372	0.0920319556892559	0.808776839216402	0.922272878795039	ENSG00000065665	55176	SEC61A2
ENSG00000065675	95.5098321747531	-2.32725385415571	0.236889171794847	6.65474360048358e-24	3.57645902253979e-22	ENSG00000065675	5588	PRKCQ
ENSG00000065717	294.469894346892	0.670723264545204	0.125270020617037	2.25678961595508e-08	3.30781772925657e-07	ENSG00000065717	7089	TLE2
ENSG00000065802	994.395942651879	0.0531157309464048	0.0878970660500735	0.535941139094435	0.756001656235461	ENSG00000065802	51665	ASB1
ENSG00000065809	1159.78359128941	-0.247011075919083	0.0721431035121144	0.000484048551123704	0.0030655440624539	ENSG00000065809	83641	FAM107B
ENSG00000065833	1855.34985441348	-0.177736941226539	0.0656098724098484	0.00593547748928112	0.0267812903334985	ENSG00000065833	4199	ME1
ENSG00000065882	2752.56952233258	-0.190170445245391	0.0627101995276113	0.00210193709296945	0.0110161323425826	ENSG00000065882	23216	TBC1D1
ENSG00000065883	1342.68283844421	0.164506175943379	0.0805581218549228	0.0369409953387208	0.120405981874865	ENSG00000065883	8621	CDK13
ENSG00000065911	8864.09327681369	-0.25312378629702	0.0544898671372571	2.66133508743147e-06	2.82462604932864e-05	ENSG00000065911	10797	MTHFD2
ENSG00000065923	1579.40442614888	0.28388610723235	0.0684037229309317	2.44196076894523e-05	0.00021120660688326	ENSG00000065923	84679	SLC9A7
ENSG00000065970	736.555162069216	0.0535486023833122	0.0833518203037173	0.511464120937435	0.737812572412454	ENSG00000065970	55810	FOXJ2
ENSG00000065978	31021.0146963475	0.0839671177828415	0.166498907188982	0.593634616625291	0.796586590125899	ENSG00000065978	4904	YBX1
ENSG00000065989	251.74813487383	-0.0966677388483332	0.123363105845227	0.408334675834887	0.654308223071744	ENSG00000065989	5141	PDE4A
ENSG00000066027	1045.1460212171	-0.735423316234944	0.0790006564548262	2.92817591460235e-21	1.33288800629992e-19	ENSG00000066027	5525	PPP2R5A
ENSG00000066044	5749.43322708274	-0.000997711662585645	0.0518390412958697	0.983302124297856	0.99211013463713	ENSG00000066044	1994	ELAVL1
ENSG00000066084	3050.99212787067	-0.00879080096407248	0.0565481505993783	0.874658140783172	0.952607289462724	ENSG00000066084	57609	DIP2B
ENSG00000066117	2558.15476745948	0.114757005366655	0.0602710960471684	0.0540100547909421	0.162761544347508	ENSG00000066117	6602	SMARCD1
ENSG00000066135	566.017434406128	0.0124645367496853	0.0933167594298356	0.891518012835697	0.960801525502091	ENSG00000066135	9682	KDM4A
ENSG00000066136	1188.22434572021	0.00410101069570966	0.0733817659370504	0.955290751712731	0.980030825250619	ENSG00000066136	4802	NFYC
ENSG00000066230	4.84166275218209	-0.0310335879259202	0.361545850614752	0.830694858617832	0.927269860683961	ENSG00000066230	6550	SLC9A3
ENSG00000066248	512.778341715165	-0.0955930382099857	0.107478952599183	0.354325510029304	0.604375060237092	ENSG00000066248	25791	NGEF
ENSG00000066279	7198.80513399704	-0.138501805859119	0.0745003955850588	0.0577322585591244	0.171331042999475	ENSG00000066279	259266	ASPM
ENSG00000066322	1172.25345162634	-0.0184875133737944	0.0745015989478498	0.799835775640626	0.919214899189556	ENSG00000066322	64834	ELOVL1
ENSG00000066379	576.953775967109	-0.280346648602924	0.115509884129297	0.0107937153130678	0.0443012166978828	ENSG00000066379	30834	POLR1H
ENSG00000066382	653.684176329187	0.217282050700031	0.0874131044161662	0.0106746159401831	0.043915530440501	ENSG00000066382	744	MPPED2
ENSG00000066422	1203.45510776245	-0.116748115667232	0.0768783660074919	0.121075049250216	0.297694201776862	ENSG00000066422	27107	ZBTB11
ENSG00000066427	812.226861239236	-0.169536280544682	0.0788310491741406	0.0279175546547208	0.0968698327357251	ENSG00000066427	4287	ATXN3
ENSG00000066455	1146.13356167217	-0.0152226913946964	0.0881896817180178	0.858457170445771	0.942999128089563	ENSG00000066455	9950	GOLGA5
ENSG00000066468	1967.63536125269	0.791121605077486	0.0666393635607106	3.48485167775123e-33	3.1320660547142e-31	ENSG00000066468	2263	FGFR2
ENSG00000066557	4801.06119315793	0.642985460150642	0.0615637170460061	4.60602169771027e-26	2.81167006581904e-24	ENSG00000066557	55631	LRRC40
ENSG00000066583	1342.05790815875	-0.378454744309919	0.0724534707093793	1.01890703450708e-07	1.35008378141932e-06	ENSG00000066583	51015	ISOC1
ENSG00000066629	824.660299512689	0.591862252813817	0.0830402775046363	3.35700578664902e-13	8.39092535145727e-12	ENSG00000066629	2009	EML1
ENSG00000066651	1007.395365791	-0.087422588132881	0.0786946414702884	0.256352058482239	0.496188767155734	ENSG00000066651	60487	TRMT11
ENSG00000066654	1332.63755288936	0.0498508649859346	0.0691254936863718	0.464202547999937	0.702265485851192	ENSG00000066654	55623	THUMPD1
ENSG00000066697	510.708538860733	0.113894970375998	0.098050954829237	0.230382695812788	0.463817836074911	ENSG00000066697	91283	MSANTD3
ENSG00000066735	686.492503804328	-0.350947971765204	0.120621025466399	0.00212550205564612	0.0111148128044817	ENSG00000066735	26153	KIF26A
ENSG00000066739	1266.5811706777	0.422516593464096	0.0729597598784304	3.68215363282797e-09	5.99158450531276e-08	ENSG00000066739	55102	ATG2B
ENSG00000066777	2703.58906976945	-0.115483238270922	0.0629492722824313	0.0628912155690359	0.182838125465077	ENSG00000066777	10565	ARFGEF1
ENSG00000066827	236.753653740915	0.214382544855248	0.129534541303014	0.0787250599033292	0.217381617233392	ENSG00000066827	57623	ZFAT
ENSG00000066855	2732.0807320669	-0.154132426022706	0.0605430436079223	0.00978410362271761	0.0408298639142982	ENSG00000066855	9650	MTFR1
ENSG00000066923	23.3391447520961	-1.90252175183878	0.493200403649739	7.35039050634674e-06	7.12471766335702e-05	ENSG00000066923	10734	STAG3
ENSG00000066926	1583.70914985823	-0.0981183445657853	0.072631565462152	0.169015511835944	0.376496045771526	ENSG00000066926	2235	FECH
ENSG00000066933	2498.17115282288	-0.0412942399227537	0.0640988414220134	0.513053762479313	0.738741736685411	ENSG00000066933	4649	MYO9A
ENSG00000067057	5293.38112204616	-0.00427619422733619	0.0566318871622054	0.937430777140926	0.976073259450296	ENSG00000067057	5214	PFKP
ENSG00000067064	4017.27162923067	-0.750698937936886	0.0573583887108444	8.79749508669111e-40	1.09301113956472e-37	ENSG00000067064	3422	IDI1
ENSG00000067066	12.5118072164378	0.014174625475064	0.329132514572659	0.939522710386996	0.976571601069183	ENSG00000067066	6672	SP100
ENSG00000067082	1595.37962025846	-0.195977189856581	0.0673267622078464	0.00309322479802654	0.0153686193740575	ENSG00000067082	1316	KLF6
ENSG00000067113	559.451899880407	-0.249174352376735	0.095147509979365	0.00678421028390491	0.0300145172614905	ENSG00000067113	8611	PLPP1
ENSG00000067141	2919.69906975961	0.492629953875737	0.0616253938611104	5.69371088470812e-16	1.81109740355302e-14	ENSG00000067141	4756	NEO1
ENSG00000067167	3412.94487706311	0.0926565286271262	0.0685644783845426	0.170097972601098	0.378157719426645	ENSG00000067167	23471	TRAM1
ENSG00000067177	2987.19581243701	-1.16639431311635	0.0577387980428939	1.08954362008625e-91	6.05585547364256e-89	ENSG00000067177	5255	PHKA1
ENSG00000067182	468.271052814706	0.40783727304423	0.105801943186238	6.11194281979542e-05	0.000482220187885316	ENSG00000067182	7132	TNFRSF1A
ENSG00000067191	102.283639695042	0.467960851530169	0.190639966613783	0.00573570192649368	0.0260412210639452	ENSG00000067191	782	CACNB1
ENSG00000067208	1012.45473258647	-0.0251036139256659	0.0803830393208602	0.748771311091969	0.890640174814472	ENSG00000067208	7813	EVI5
ENSG00000067221	183.007916475671	-0.0104929188389279	0.143954994536914	0.936804522004271	0.976073259450296	ENSG00000067221	9399	STOML1
ENSG00000067225	85762.6666218857	-0.142799514667239	0.0512349974741421	0.00491957347829318	0.0228918950066161	ENSG00000067225	5315	PKM
ENSG00000067248	1550.60385295375	-0.00439831664744069	0.0715882402800623	0.949508702827238	0.978584496326028	ENSG00000067248	54505	DHX29
ENSG00000067334	2193.47340892507	0.00500341422759343	0.0757025965486488	0.947233673100724	0.977547616921717	ENSG00000067334	30836	DNTTIP2
ENSG00000067365	380.417749912284	0.0945797701259434	0.104645004630796	0.345939796387427	0.596733394594812	ENSG00000067365	79091	METTL22
ENSG00000067369	2643.0783109993	0.318458671690752	0.0596049442442767	5.42926678754475e-08	7.51451794362599e-07	ENSG00000067369	7158	TP53BP1
ENSG00000067445	3.07823772194568	-4.54454849264923	2.63898531772771	0.000702915251652097	0.00425516567215361	ENSG00000067445	7216	TRO
ENSG00000067533	1517.3530214659	-0.0764858085182372	0.0725243643320389	0.282589587416696	0.527533824029617	ENSG00000067533	51018	RRP15
ENSG00000067560	20456.2907573187	-0.103810392209107	0.0508618588937131	0.0400939916592397	0.128716400339687	ENSG00000067560	387	RHOA
ENSG00000067596	2131.00263698557	0.0465395906790619	0.0617631226848642	0.444574322956487	0.686342685122722	ENSG00000067596	1659	DHX8
ENSG00000067601	91.7311696224973	0.0802453868459615	0.183512167297284	0.622132452824975	0.815798071404749	ENSG00000067601	5380	PMS2P2
ENSG00000067606	646.522096916302	0.291232860540974	0.095262903062052	0.00158928014653999	0.00868491228333015	ENSG00000067606	5590	PRKCZ
ENSG00000067704	8008.5545462707	-0.762907686298254	0.0530513363392823	1.35834346097407e-47	2.10952737053187e-45	ENSG00000067704	55699	IARS2
ENSG00000067715	82.1791553785989	-0.127677490811159	0.206773798384274	0.467626847113069	0.704368368181279	ENSG00000067715	6857	SYT1
ENSG00000067798	410.12652114406	1.5149540190532	0.114452772129107	4.91892244667689e-41	6.29651884825834e-39	ENSG00000067798	89795	NAV3
ENSG00000067829	1754.58204445288	0.280050806930238	0.0809634939300509	0.000401292533474538	0.00260790756908176	ENSG00000067829	3421	IDH3G
ENSG00000067836	58.2797820947149	0.15095551486615	0.221226891414041	0.412584211198199	0.658420183204924	ENSG00000067836	79641	ROGDI
ENSG00000067840	678.769688233814	0.817327343385141	0.0953139309755836	1.92876558710919e-18	7.27454606523808e-17	ENSG00000067840	57595	PDZD4
ENSG00000067900	2489.81167578862	0.129617535789573	0.084805113676193	0.117261144513213	0.291201955704122	ENSG00000067900	6093	ROCK1
ENSG00000067955	3057.77735821513	0.117379306147297	0.0631005614025275	0.0594735128912483	0.175316129208103	ENSG00000067955	865	CBFB
ENSG00000067992	3365.925329986	0.0898916251136693	0.0576431091137932	0.114997446397189	0.286963736454989	ENSG00000067992	5165	PDK3
ENSG00000068001	199.071189589762	0.0354414159875281	0.148825277956259	0.798057225152875	0.918608327885383	ENSG00000068001	8692	HYAL2
ENSG00000068024	381.248271356198	-0.117393591890114	0.112161413670368	0.273763591779483	0.516634707769077	ENSG00000068024	9759	HDAC4
ENSG00000068028	244.548603384773	-0.618821084878395	0.154208868599223	1.6850483553401e-05	0.000150422258297288	ENSG00000068028	11186	RASSF1
ENSG00000068078	600.382502752978	-0.360387533608892	0.10567829525423	0.000377875469659611	0.00247169643687849	ENSG00000068078	2261	FGFR3
ENSG00000068079	22.3249225034646	-1.21033343966895	0.464707537026004	0.000735123110469311	0.00442603626460157	ENSG00000068079	3430	IFI35
ENSG00000068097	982.266847879035	-0.16554033925372	0.076643265580495	0.027414095809393	0.0954679501385307	ENSG00000068097	63897	HEATR6
ENSG00000068120	1731.15368535978	-0.0434395603142237	0.070324523428883	0.529437326755185	0.750889455976113	ENSG00000068120	80347	COASY
ENSG00000068137	315.485324008008	0.0687845584155263	0.131873279930967	0.580606077166197	0.78709762232524	ENSG00000068137	79990	PLEKHH3
ENSG00000068305	1449.28078797425	0.284697343663096	0.0737585659182533	8.38715038433139e-05	0.000645572169342068	ENSG00000068305	4205	MEF2A
ENSG00000068308	2068.29310181479	0.135050205580593	0.0732809306458193	0.0605960240796402	0.177608746126295	ENSG00000068308	55593	OTUD5
ENSG00000068323	1410.8051230578	0.0360401917138905	0.0693686776724676	0.591034410580718	0.794553993117902	ENSG00000068323	7030	TFE3
ENSG00000068354	382.244613014827	0.0269775060375382	0.124872288417925	0.820793637594044	0.924524035730065	ENSG00000068354	4943	TBC1D25
ENSG00000068366	2285.61480581077	-0.446508330842981	0.0631308398770144	7.40233904290417e-13	1.79500347790102e-11	ENSG00000068366	2182	ACSL4
ENSG00000068383	846.395632504156	0.142953259051238	0.0869584844210726	0.0917010309017894	0.243532940233458	ENSG00000068383	3632	INPP5A
ENSG00000068394	1134.43165910552	0.0623958200562006	0.0723173307611112	0.381209855903678	0.629173506801718	ENSG00000068394	27238	GPKOW
ENSG00000068400	1152.66656778909	0.526938069904839	0.0823277905397273	6.03834508581282e-11	1.198645550352e-09	ENSG00000068400	56850	GRIPAP1
ENSG00000068438	1820.64124117983	-0.0388824935027786	0.0653158737431284	0.544437736675535	0.763103146222434	ENSG00000068438	24140	FTSJ1
ENSG00000068489	4250.94925336118	-0.169966677917119	0.0586437081683062	0.00327000415263783	0.0161142691805561	ENSG00000068489	55771	PRR11
ENSG00000068615	585.581479638773	-0.235642489231822	0.090641404005806	0.0073654784270072	0.0322483975656756	ENSG00000068615	65055	REEP1
ENSG00000068650	1512.33836158801	0.0173361492806762	0.0714262619165439	0.806081286646358	0.922058794513447	ENSG00000068650	23250	ATP11A
ENSG00000068654	2849.32895928101	0.0229619940480231	0.0626182560654647	0.710851920099614	0.868153430183669	ENSG00000068654	25885	POLR1A
ENSG00000068697	2773.52753464948	-0.151942959004571	0.0641701476321258	0.0162867069850036	0.0626008258835779	ENSG00000068697	9741	LAPTM4A
ENSG00000068724	395.668094504557	0.194500700758217	0.116587989525122	0.0801663883873086	0.220192417722132	ENSG00000068724	57217	TTC7A
ENSG00000068745	1172.04386854108	0.0490611410654918	0.0735969465216277	0.497932321526114	0.728527829147154	ENSG00000068745	51447	IP6K2
ENSG00000068781	3.02752344442533	-0.252825847020253	0.491573423847717	0.0643333046136868	0.186169781661877	ENSG00000068781	286749	STON1-GTF2A1L
ENSG00000068784	1491.9988957246	0.13308067124937	0.0818975499139837	0.0965032875869571	0.252863311567096	ENSG00000068784	55133	SRBD1
ENSG00000068796	4771.73699712572	0.0290656284424473	0.0554764001673612	0.597376161581673	0.799021476891975	ENSG00000068796	3796	KIF2A
ENSG00000068831	143.346472303166	0.0786304009204431	0.166639933718021	0.603398570999547	0.802441834660712	ENSG00000068831	10235	RASGRP2
ENSG00000068878	3946.83077881636	0.144597210468106	0.0539189384223473	0.00677325803084147	0.0299849052335784	ENSG00000068878	23198	PSME4
ENSG00000068885	468.407661255927	0.0768974798258471	0.0967744167189866	0.411199091172567	0.657252611219599	ENSG00000068885	57560	IFT80
ENSG00000068903	787.410742323871	-0.0441034180519924	0.0872721285759362	0.60327141036952	0.802424299919052	ENSG00000068903	22933	SIRT2
ENSG00000068912	1142.74301666626	0.00918315074618593	0.0736540879613915	0.900395868899291	0.963994589284767	ENSG00000068912	27248	ERLEC1
ENSG00000068971	213.446146654729	-0.0447236675384984	0.13334924367667	0.722089758160638	0.874398450986746	ENSG00000068971	5526	PPP2R5B
ENSG00000068976	10.8373846780019	0.103811178133668	0.343174828951631	0.574669100028911	0.783171632251766	ENSG00000068976	5837	PYGM
ENSG00000069011	570.694997875527	-0.148658056113569	0.0941300742150697	0.103119001631191	0.265380337937419	ENSG00000069011	5307	PITX1
ENSG00000069018	7.17096124833091	-6.55623631721355	2.59370376537995	1.94069789494549e-06	2.09450588856125e-05	ENSG00000069018	57113	TRPC7
ENSG00000069020	547.540704941034	0.461616772152799	0.100010341071386	1.80601637680284e-06	1.95414302737976e-05	ENSG00000069020	375449	MAST4
ENSG00000069188	10.5104504981712	-0.134325031682868	0.345172057909693	0.479384222606021	0.713494884099009	ENSG00000069188	54549	SDK2
ENSG00000069248	4692.55980319693	-0.652156358319112	0.0570189625394825	7.71467136948257e-31	6.10268067396409e-29	ENSG00000069248	55746	NUP133
ENSG00000069275	41276.9350895554	-0.565065727113064	0.0501197054376522	4.75816927746468e-30	3.62806113030078e-28	ENSG00000069275	64710	NUCKS1
ENSG00000069329	6028.75553562219	-0.0105160317041268	0.0520954555711878	0.8385298156931	0.931719308037566	ENSG00000069329	55737	VPS35
ENSG00000069345	3492.69360360246	-0.0469496340711381	0.0626296940156096	0.44721104708248	0.688902671244188	ENSG00000069345	10294	DNAJA2
ENSG00000069399	112.951861913428	-0.204298264643158	0.172398490575036	0.186412823719831	0.401839686648965	ENSG00000069399	602	BCL3
ENSG00000069424	149.951540509105	-0.192944403243853	0.169956254633188	0.20698851563105	0.431655256580116	ENSG00000069424	8514	KCNAB2
ENSG00000069493	83.6536001142675	0.705018096572624	0.226035996864622	0.000388597635848275	0.00253320082307142	ENSG00000069493	29121	CLEC2D
ENSG00000069509	908.891948739063	0.0510133317296033	0.079979453892958	0.515210900561116	0.740558692714804	ENSG00000069509	139341	FUNDC1
ENSG00000069667	1397.68781399957	1.15729850955186	0.0727609804591337	7.08537333794414e-58	1.62663228555128e-55	ENSG00000069667	6095	RORA
ENSG00000069696	3.61014033782236	0.0628032874804523	0.371871096914025	0.64999318370352	0.832344292895439	ENSG00000069696	1815	DRD4
ENSG00000069702	430.709452941277	-0.175500795144611	0.0994535072624561	0.0675388278696994	0.19304999646359	ENSG00000069702	7049	TGFBR3
ENSG00000069812	94.244453086497	-0.253450504968675	0.19201720596334	0.130726165421405	0.315262313298185	ENSG00000069812	54626	HES2
ENSG00000069849	3366.36885935539	-0.327326478191402	0.0751480154650907	8.68868748855891e-06	8.27383987582745e-05	ENSG00000069849	483	ATP1B3
ENSG00000069869	1038.85774307747	0.424663371546356	0.0779649284221608	2.64573440389571e-08	3.84322945974424e-07	ENSG00000069869	4734	NEDD4
ENSG00000069943	152.855286338339	-0.343793856105581	0.163123935272818	0.0204862386319005	0.0755502571383801	ENSG00000069943	9488	PIGB
ENSG00000069956	3442.97279860877	-0.180795268251407	0.0578935782159959	0.00157685296328966	0.00863039943965815	ENSG00000069956	5597	MAPK6
ENSG00000069966	711.29309003017	0.213445657354384	0.0869157659290803	0.0116647515273637	0.0473608644770183	ENSG00000069966	10681	GNB5
ENSG00000069974	452.180929976865	0.277997389571098	0.102461491388085	0.00485681568604457	0.0226748019683792	ENSG00000069974	5873	RAB27A
ENSG00000069998	1575.11493242469	-0.612602174014866	0.0920678073412148	8.68024427684302e-12	1.86127349615433e-10	ENSG00000069998	27440	HDHD5
ENSG00000070010	1477.46520164986	0.114858239474706	0.0863536639128528	0.172846575675124	0.381996983526406	ENSG00000070010	7353	UFD1
ENSG00000070018	6128.60041236531	0.181575194096027	0.0568576712015263	0.00124275689303161	0.00702986209290524	ENSG00000070018	4040	LRP6
ENSG00000070047	1393.34289689997	0.150809731829086	0.0729212685811608	0.0352605115692772	0.116056921435983	ENSG00000070047	57661	PHRF1
ENSG00000070061	2288.64941894823	-0.089188108546988	0.0659590390842381	0.169729696736674	0.377592260877953	ENSG00000070061	8518	ELP1
ENSG00000070081	1061.64643856871	0.169091770194425	0.0944677698721022	0.0649659489832764	0.187502843464851	ENSG00000070081	4925	NUCB2
ENSG00000070087	6388.92054552726	-0.0829568098674403	0.0583275445797059	0.150477030065649	0.347735668820634	ENSG00000070087	5217	PFN2
ENSG00000070159	591.300214665201	0.539019380216884	0.0905779864200033	1.00147412364057e-09	1.73948478333985e-08	ENSG00000070159	5774	PTPN3
ENSG00000070182	277.302661463237	0.683215388211646	0.125561266560852	1.34636396241335e-08	2.02828482525909e-07	ENSG00000070182	6710	SPTB
ENSG00000070214	3034.05095078284	-0.267542913087155	0.0625821550551919	1.44255575137903e-05	0.000131102495804115	ENSG00000070214	23446	SLC44A1
ENSG00000070269	572.361002742719	0.100340934213551	0.0915687576271856	0.259944328187356	0.500755577858916	ENSG00000070269	54916	TMEM260
ENSG00000070366	959.949307078411	0.362811004923477	0.0794480962352303	3.01354483993402e-06	3.15250522854118e-05	ENSG00000070366	23293	SMG6
ENSG00000070367	3468.81695573197	0.0751386284574278	0.0564705737919644	0.178980673560465	0.390642844504554	ENSG00000070367	10640	EXOC5
ENSG00000070371	406.390413198243	0.0637591998868718	0.113797449227146	0.560458924358564	0.773588612036154	ENSG00000070371	8218	CLTCL1
ENSG00000070388	12.0910869101884	0.0894235389343945	0.32987212596288	0.637812148245462	0.826405152020883	ENSG00000070388	27006	FGF22
ENSG00000070404	121.6343636575	-0.111041426471825	0.164884451419434	0.457300388171474	0.697220593029205	ENSG00000070404	10272	FSTL3
ENSG00000070413	1314.6303519405	-0.00957676200937728	0.0815505623391234	0.904032183269907	0.965167503271192	ENSG00000070413	9993	DGCR2
ENSG00000070423	872.144381054261	-0.110213274358198	0.0886592030376594	0.201399760895436	0.423133825710982	ENSG00000070423	55658	RNF126
ENSG00000070444	785.294519494009	0.117119254854595	0.0808588516191928	0.138867878537083	0.328704299291913	ENSG00000070444	4335	MNT
ENSG00000070476	552.048647630954	-0.0618919079950985	0.106681654883801	0.54582634949714	0.763722976331838	ENSG00000070476	79364	ZXDC
ENSG00000070495	742.4409382604	-0.171203368881729	0.0853509420146099	0.0395527403556311	0.127404823707684	ENSG00000070495	23210	JMJD6
ENSG00000070501	537.801286090241	-0.00832847095037104	0.0913823179278958	0.924617023137267	0.972897850492173	ENSG00000070501	5423	POLB
ENSG00000070540	126.384188863074	-0.144797565235544	0.166024237410678	0.33487322427598	0.585748077506416	ENSG00000070540	55062	WIPI1
ENSG00000070601	58.7716614136927	0.603611274049087	0.262666951991863	0.00545535383185757	0.0249777863175078	ENSG00000070601	22844	FRMPD1
ENSG00000070610	1354.2668586876	0.241498757932354	0.0700400913409622	0.000451206677487619	0.00288873483941073	ENSG00000070610	57704	GBA2
ENSG00000070614	1722.10738494207	0.0664629153043645	0.0721211220287567	0.34916806611553	0.599770553385337	ENSG00000070614	3340	NDST1
ENSG00000070669	50.2532517989838	-0.0672383756560714	0.22428066936155	0.714651392676841	0.87051677231217	ENSG00000070669	440	ASNS
ENSG00000070718	1176.68823242788	-0.122843553457479	0.0734889078725113	0.0885050072893786	0.236969641994466	ENSG00000070718	10947	AP3M2
ENSG00000070731	13.2096749118159	-0.44986582229346	0.485289692444001	0.0755820189907528	0.210297434212052	ENSG00000070731	10610	ST6GALNAC2
ENSG00000070756	39327.7036479776	-0.0207471830795475	0.0876974888879907	0.850294009646141	0.938194143555331	ENSG00000070756	26986	PABPC1
ENSG00000070759	149.284413194656	0.193634885449986	0.163676015659876	0.192913843078806	0.411497323752562	ENSG00000070759	10420	TESK2
ENSG00000070761	1194.5798933414	-0.0177235272582423	0.0900260303362276	0.838551788574693	0.931719308037566	ENSG00000070761	29105	CFAP20
ENSG00000070770	3461.82819394581	0.0598856781484165	0.0659939174408821	0.358265105649603	0.608126440281705	ENSG00000070770	1459	CSNK2A2
ENSG00000070778	94.7478398212299	0.709312118510861	0.209490908017586	0.000153902073367905	0.0011212713665414	ENSG00000070778	11099	PTPN21
ENSG00000070785	1315.77532858867	-0.0825102804852145	0.0722824299237304	0.250853044596998	0.489537758009165	ENSG00000070785	8891	EIF2B3
ENSG00000070814	5323.66099410809	-0.171109320408557	0.0514926547433728	0.00068250064307052	0.00414822908842948	ENSG00000070814	6949	TCOF1
ENSG00000070831	27.7164807074197	-0.111293636038805	0.282094464101871	0.577998246653141	0.78532687153407	ENSG00000070831	998	CDC42
ENSG00000070882	1054.93299838774	0.140228908779417	0.0807548536635556	0.0759281799587696	0.210831565771062	ENSG00000070882	26031	OSBPL3
ENSG00000070886	11.9475307425546	0.01921928278147	0.325008306846703	0.918678789685445	0.971426872328451	ENSG00000070886	2046	EPHA8
ENSG00000070915	30.9534939040547	-2.27158348553765	0.445836367876687	2.30586027831526e-08	3.37739770723278e-07	ENSG00000070915	6559	SLC12A3
ENSG00000070950	1498.30427681459	-0.130937164159983	0.070385233269383	0.0581303306550645	0.172294514982545	ENSG00000070950	56852	RAD18
ENSG00000070961	2131.45484905199	-0.221608473533323	0.0650218535785702	0.000538799512603098	0.00336486827489356	ENSG00000070961	490	ATP2B1
ENSG00000071051	869.2099985619	0.269609977015914	0.0912687134100951	0.00234512537746808	0.0121103650605142	ENSG00000071051	8440	NCK2
ENSG00000071054	4695.25238334475	0.333505551270894	0.0707606663798927	1.59887294539183e-06	1.74378385778204e-05	ENSG00000071054	9448	MAP4K4
ENSG00000071073	638.092337337062	0.0652747214748437	0.0896182046245058	0.454998823874971	0.695421532604621	ENSG00000071073	11320	MGAT4A
ENSG00000071082	12988.3706153072	-0.202390542220453	0.0613300065530761	0.000796982612274113	0.00475779246858156	ENSG00000071082	6160	RPL31
ENSG00000071127	5113.38448843728	0.342186494220351	0.0530293629742734	7.09391049422724e-11	1.40028489297732e-09	ENSG00000071127	9948	WDR1
ENSG00000071189	1597.95152859861	0.135139559035987	0.0659009883532601	0.0374846160273227	0.121895700556287	ENSG00000071189	23161	SNX13
ENSG00000071205	627.305173163634	-0.176731981129287	0.0941477702528942	0.0522225022231106	0.158362020022156	ENSG00000071205	79658	ARHGAP10
ENSG00000071242	571.763331050874	0.265305751397122	0.0909455815302252	0.00266354757692197	0.0135135211078955	ENSG00000071242	6196	RPS6KA2
ENSG00000071243	424.0468766453	0.0815989671437322	0.102171146056918	0.409144205240891	0.655142139617644	ENSG00000071243	54556	ING3
ENSG00000071246	653.627670010791	-0.54759476064879	0.0865305197484997	9.00520189560236e-11	1.76436798921166e-09	ENSG00000071246	22846	VASH1
ENSG00000071282	43.3905774101338	-0.252682360427726	0.259161728415928	0.210099082317261	0.43573278845472	ENSG00000071282	29995	LMCD1
ENSG00000071462	2052.35070156179	-0.151106346573028	0.0667904943421684	0.0215507390328064	0.0787088291737685	ENSG00000071462	114049	BUD23
ENSG00000071537	2230.99755848214	-0.0659760226391008	0.0643864836460376	0.298397170232377	0.545949985488396	ENSG00000071537	6400	SEL1L
ENSG00000071539	2732.27023654278	-0.071890386721249	0.0613026766289118	0.234594872971777	0.468856766846792	ENSG00000071539	9319	TRIP13
ENSG00000071553	2678.43603460725	-0.0523405547228697	0.073296440610396	0.466705968889433	0.703621739669726	ENSG00000071553	537	ATP6AP1
ENSG00000071564	3888.98340811684	-0.0429601525209422	0.0644588168112866	0.498557492997898	0.728875181897479	ENSG00000071564	6929	TCF3
ENSG00000071575	529.323079804786	-0.128426757570307	0.101007961187103	0.187486636339714	0.403618922243513	ENSG00000071575	28951	TRIB2
ENSG00000071626	5316.58898031502	-0.025548342974852	0.0606090534504857	0.668659248773437	0.84349937129619	ENSG00000071626	26528	DAZAP1
ENSG00000071655	723.363655267785	-0.0325078886123312	0.124550310817821	0.782342862388865	0.9102682975708	ENSG00000071655	53615	MBD3
ENSG00000071794	6540.34073942716	-0.188913959895837	0.0579850076633527	0.000955359864608737	0.00559261521629743	ENSG00000071794	6596	HLTF
ENSG00000071859	1535.91939691084	0.289327364842894	0.0819820563584782	0.000300682040180823	0.00202445182360828	ENSG00000071859	9130	FAM50A
ENSG00000071889	869.44583299015	0.167505144318674	0.0897726961464401	0.0550907107078332	0.165148971315989	ENSG00000071889	60343	FAM3A
ENSG00000071894	2280.10216883025	0.0408912877476294	0.0789162668060316	0.597369137648889	0.799021476891975	ENSG00000071894	29894	CPSF1
ENSG00000071909	52.5520336653869	-0.102476232160406	0.225982408625287	0.579910171011233	0.786608613571912	ENSG00000071909	140469	MYO3B
ENSG00000071967	569.959714792513	0.0911988735524486	0.0886405128939979	0.291184272153849	0.537906183833138	ENSG00000071967	79901	CYBRD1
ENSG00000071994	2379.6256136864	0.0199210091944825	0.0591497752582996	0.734460126256737	0.881762201001239	ENSG00000071994	5134	PDCD2
ENSG00000072042	1732.47675034003	-0.140064627994939	0.0643007848936566	0.0271068636266129	0.0946477213849712	ENSG00000072042	51109	RDH11
ENSG00000072062	2309.57833616553	0.0800189341436789	0.0675537947489663	0.229468925344878	0.462595511330454	ENSG00000072062	5566	PRKACA
ENSG00000072071	2250.23447890796	-0.100093570331036	0.0607831365426032	0.0953121319642924	0.250602208293019	ENSG00000072071	22859	ADGRL1
ENSG00000072110	3165.94661465162	-0.0456819514872105	0.0580479250154192	0.425950493741745	0.670180302318191	ENSG00000072110	87	ACTN1
ENSG00000072121	744.370143177896	0.192249515571476	0.0826681484164068	0.0173380277245288	0.0657562369491423	ENSG00000072121	23503	ZFYVE26
ENSG00000072133	1156.89815262125	1.27823558888536	0.0762418534217691	4.61736977162527e-64	1.18931057251826e-61	ENSG00000072133	27330	RPS6KA6
ENSG00000072134	1148.17749773583	0.0840446430862105	0.0735479046729546	0.244925599367019	0.482427826562605	ENSG00000072134	22905	EPN2
ENSG00000072135	1209.5406962017	0.0589966124768385	0.0835338098690072	0.470197606908009	0.706282885676983	ENSG00000072135	26469	PTPN18
ENSG00000072163	31.0757906720214	0.0504180301657708	0.260759874654074	0.798486158843947	0.918695764321336	ENSG00000072163	55679	LIMS2
ENSG00000072195	276.812152492517	0.298345448228957	0.126300730202931	0.0124188679417751	0.049959524238871	ENSG00000072195	10290	SPEG
ENSG00000072201	6.68479555487879	-0.0219466117103117	0.347453340387632	0.892376095139322	0.961016403874702	ENSG00000072201	84708	LNX1
ENSG00000072210	2570.21268506997	-0.0347662828447656	0.0605660755389881	0.560956031535981	0.773856872853482	ENSG00000072210	224	ALDH3A2
ENSG00000072274	9260.37900615591	-0.522233718304579	0.0628393565917582	3.66137995973141e-17	1.27400339587293e-15	ENSG00000072274	7037	TFRC
ENSG00000072310	1464.90418179954	-0.550825879680391	0.0827510661328358	1.01029099959535e-11	2.1510439720215e-10	ENSG00000072310	6720	SREBF1
ENSG00000072364	3902.04916754064	0.109473661507212	0.0590844827575254	0.0597690885294008	0.175909270273931	ENSG00000072364	27125	AFF4
ENSG00000072401	1018.45909787084	0.368286616940967	0.0753178797043077	6.05615301799851e-07	7.13794686903719e-06	ENSG00000072401	7321	UBE2D1
ENSG00000072415	1138.97253266975	-0.0510306871730383	0.0712597197581312	0.465959897348969	0.703273294301789	ENSG00000072415	64398	PALS1
ENSG00000072422	544.961378015902	0.184095700248582	0.0911209442427963	0.0375985668150732	0.122228617777614	ENSG00000072422	9886	RHOBTB1
ENSG00000072501	14292.2245912729	0.170072302217506	0.0672565146340768	0.0102874698248605	0.0425625171735316	ENSG00000072501	8243	SMC1A
ENSG00000072506	3201.99592835985	0.0267243308551159	0.0638826674063741	0.672059069619574	0.845832333565915	ENSG00000072506	3028	HSD17B10
ENSG00000072518	957.039173862045	0.124480968325382	0.087254088083209	0.14374269492262	0.3369951669953	ENSG00000072518	2011	MARK2
ENSG00000072571	8766.8052310409	-0.153516345941916	0.0815781749419076	0.0537392426339729	0.162007785280066	ENSG00000072571	3161	HMMR
ENSG00000072609	47.8423796995504	-3.42656325515113	0.381078463547021	2.91922987009426e-20	1.23067972228066e-18	ENSG00000072609	55743	CHFR
ENSG00000072657	298.670757833494	1.05560488516915	0.135081290471131	7.18245469546604e-16	2.26418844213341e-14	ENSG00000072657	29953	TRHDE
ENSG00000072682	958.129130374704	-0.0890704418385044	0.0784111622042084	0.243162315928105	0.480237339797631	ENSG00000072682	8974	P4HA2
ENSG00000072736	1230.71867041785	0.13148478693093	0.0766450636711657	0.0802453414102474	0.220340854904555	ENSG00000072736	4775	NFATC3
ENSG00000072756	787.533246581721	0.228145576157632	0.0834536141335967	0.00508393371296564	0.0235736035019862	ENSG00000072756	51095	TRNT1
ENSG00000072778	2121.36394355843	0.0704833164991508	0.0627594749054386	0.255477739298701	0.495186419337975	ENSG00000072778	37	ACADVL
ENSG00000072786	472.506950056276	0.0576194896839361	0.0947818606423181	0.532394571475824	0.753363643584408	ENSG00000072786	6793	STK10
ENSG00000072803	2004.16376259833	-0.030480971050154	0.0676273297177319	0.646655097122224	0.831334975124384	ENSG00000072803	23291	FBXW11
ENSG00000072832	4478.92495789837	0.296505126545865	0.0546938180011044	4.26986755790615e-08	5.99626813101967e-07	ENSG00000072832	1400	CRMP1
ENSG00000072840	471.277403135903	0.211699350135521	0.0961884190908349	0.0230177409447274	0.0828489615701409	ENSG00000072840	2121	EVC
ENSG00000072849	552.008572178506	-0.108254724841198	0.0920964193637763	0.225944631719158	0.457350495697189	ENSG00000072849	51009	DERL2
ENSG00000072858	11.7481996565944	0.159750028465574	0.347365061125966	0.416453254849075	0.66178164133462	ENSG00000072858	54847	SIDT1
ENSG00000072864	1898.31476893962	-0.0407506604220841	0.062644287976056	0.509120514271348	0.736659688455505	ENSG00000072864	54820	NDE1
ENSG00000072954	265.493141951736	0.173318027181275	0.1237242806215	0.139587852158093	0.329853997027419	ENSG00000072954	79041	TMEM38A
ENSG00000072958	1048.66864632358	-0.048490264606803	0.10217688571043	0.622190536489609	0.815798208254242	ENSG00000072958	8907	AP1M1
ENSG00000073008	852.082574455223	0.0940031164945828	0.0816114694184384	0.239327491199927	0.475391323392613	ENSG00000073008	5817	PVR
ENSG00000073050	673.946928251137	0.154230665887183	0.0837149292821853	0.0591792418926927	0.174594883086403	ENSG00000073050	7515	XRCC1
ENSG00000073060	2571.84722068777	-0.166732516043385	0.0663926702195638	0.0107370359645361	0.0441372005852408	ENSG00000073060	949	SCARB1
ENSG00000073111	8185.28431948306	-0.260091225522067	0.0611887321209782	1.63976271034907e-05	0.000146751814429164	ENSG00000073111	4171	MCM2
ENSG00000073150	299.5043477403	0.923112161823787	0.134330380861407	1.00938150470809e-12	2.40894313682932e-11	ENSG00000073150	56666	PANX2
ENSG00000073169	517.480466124946	-0.0335749102061679	0.120118823969158	0.76821105968193	0.901159999530245	ENSG00000073169	83642	SELENOO
ENSG00000073331	374.707347314562	0.0781811168752023	0.111952463021104	0.466798496917268	0.703632639840879	ENSG00000073331	80216	ALPK1
ENSG00000073350	541.605247287102	0.0805173285344345	0.105252857541749	0.427687692283663	0.671629482532884	ENSG00000073350	3993	LLGL2
ENSG00000073417	1688.34113727505	0.305046857424463	0.0819758478539205	0.000138120752974051	0.00101540147008873	ENSG00000073417	5151	PDE8A
ENSG00000073464	164.245040818638	0.0705505450614616	0.143450512825191	0.597723873248956	0.799313562015829	ENSG00000073464	1183	CLCN4
ENSG00000073536	851.950492799331	-0.124991135973803	0.11223212934875	0.243921356388861	0.481257633656155	ENSG00000073536	54475	NLE1
ENSG00000073578	157.549709614268	-0.0311227831822886	0.156687923051946	0.827555063745419	0.926274006431743	ENSG00000073578	6389	SDHA
ENSG00000073584	214.358138740762	0.181140071850085	0.139909521203163	0.165357227618401	0.370558090666128	ENSG00000073584	6605	SMARCE1
ENSG00000073605	112.378838805587	-0.0200529227592196	0.172791951522334	0.89625266373278	0.96254785680645	ENSG00000073605	55876	GSDMB
ENSG00000073614	2435.58585961708	0.172515060543369	0.0623995490653126	0.00517694436763183	0.0239365678609352	ENSG00000073614	5927	KDM5A
ENSG00000073670	394.109086631477	0.276173226029209	0.106008394930602	0.00669667838386657	0.029701920232181	ENSG00000073670	4185	ADAM11
ENSG00000073711	795.127560573706	-0.336733639077625	0.0872126511800285	7.21034240386126e-05	0.000560712967275235	ENSG00000073711	5523	PPP2R3A
ENSG00000073712	2611.16063394433	-0.0490820742079365	0.0611436513721848	0.416261820331943	0.661671751987159	ENSG00000073712	10979	FERMT2
ENSG00000073756	11.5040889786107	-0.2374577091739	0.378168574795712	0.251107521638285	0.489572018501332	ENSG00000073756	5743	PTGS2
ENSG00000073792	3574.02395898801	0.404367967032239	0.0854787956268464	1.22908518772549e-06	1.37497395391684e-05	ENSG00000073792	10644	IGF2BP2
ENSG00000073803	90.5846726950651	0.637741953612999	0.212197933256948	0.000673748000612955	0.00410211343930419	ENSG00000073803	9175	MAP3K13
ENSG00000073849	5321.06527588433	-0.426930908688243	0.0528298287291047	3.78770859225142e-16	1.21580840694441e-14	ENSG00000073849	6480	ST6GAL1
ENSG00000073861	6.48753292008237	0.895776108701946	1.09540177669625	0.018522331355387	0.0694743669964712	ENSG00000073861	30009	TBX21
ENSG00000073905	12.7983381081374	-0.2579090243509	0.383294303553779	0.2231511408567	0.453451534157626	ENSG00000073905
ENSG00000073910	397.059519239537	0.212492445587057	0.104305421052769	0.0336241613982228	0.111962149281391	ENSG00000073910	10129	FRY
ENSG00000073921	4163.88860847816	0.0294779111887216	0.054139953553607	0.583548089170623	0.789375054320083	ENSG00000073921	8301	PICALM
ENSG00000073969	896.332525503792	0.0297920701288901	0.0803154468340932	0.705208989373466	0.864464252150724	ENSG00000073969	4905	NSF
ENSG00000074047	455.191233745809	0.00755415914485885	0.0995898394371584	0.938377268262649	0.976278126589143	ENSG00000074047	2736	GLI2
ENSG00000074054	2375.89828516006	0.184391581854312	0.0606763550817228	0.00209590703729315	0.0109927123254702	ENSG00000074054	23332	CLASP1
ENSG00000074071	1800.65997280314	0.00321189823046261	0.067981151622856	0.962412555203188	0.982316236228309	ENSG00000074071	65993	MRPS34
ENSG00000074181	1618.30538441578	0.118768131639896	0.0854711714774248	0.154633631908821	0.35415494898571	ENSG00000074181	4854	NOTCH3
ENSG00000074201	4475.47851817043	-0.0776181484126798	0.0588369039188374	0.181559344622289	0.394769785992495	ENSG00000074201	1207	CLNS1A
ENSG00000074211	1277.67928203677	-0.141870531102319	0.0729154765643798	0.0474171610037503	0.147127641774674	ENSG00000074211	5522	PPP2R2C
ENSG00000074219	1107.46107548727	0.206136821012585	0.0763051569677976	0.00583597175311531	0.0264226279523148	ENSG00000074219	8463	TEAD2
ENSG00000074266	850.447418818068	-0.234435606229387	0.0794943039928671	0.00255142316768435	0.0130040078968777	ENSG00000074266	8726	EED
ENSG00000074317	126.715504648546	0.00652409512180268	0.171172306445011	0.96738297756824	0.98448953788276	ENSG00000074317	6620	SNCB
ENSG00000074319	1536.48965260063	-0.0252329450285917	0.0650186500601097	0.693530073782251	0.858079921374981	ENSG00000074319	7251	TSG101
ENSG00000074356	1797.48958606993	0.154204583363115	0.0665999364803338	0.018769771823867	0.0702527646095863	ENSG00000074356	55421	NCBP3
ENSG00000074370	362.623337210303	0.36099179831853	0.130951859666074	0.00340239784208833	0.0166730644638703	ENSG00000074370	489	ATP2A3
ENSG00000074416	40.0485490161782	1.65483398466099	0.348805595699425	1.66910304705982e-07	2.1469625735049e-06	ENSG00000074416	11343	MGLL
ENSG00000074527	215.799477390009	0.514902482189183	0.151089630741145	0.000245769005496148	0.00169415377450527	ENSG00000074527	59277	NTN4
ENSG00000074582	751.984921819756	-0.253833222892632	0.0951319342437947	0.00578679852020459	0.0262210416120436	ENSG00000074582	617	BCS1L
ENSG00000074590	714.895315932945	0.053407757753046	0.0881382416036113	0.534677510179986	0.755241033306177	ENSG00000074590	9891	NUAK1
ENSG00000074603	2512.31929148308	0.088078774323465	0.0637875742684177	0.160765315970056	0.363756374949314	ENSG00000074603	54878	DPP8
ENSG00000074621	828.067746554881	0.254055700322068	0.0882765201789593	0.00309082308140738	0.0153602998358601	ENSG00000074621	9187	SLC24A1
ENSG00000074657	68.5952431485752	0.172238565698837	0.211995086526186	0.337155575685756	0.587934520645546	ENSG00000074657	55205	ZNF532
ENSG00000074660	4.5616563391814	0.256020837665935	0.469201485420532	0.119753690584152	0.295412018083143	ENSG00000074660	8578	SCARF1
ENSG00000074695	6979.04204419033	-0.27859120072784	0.0540812098844444	1.92626853633905e-07	2.44646528899682e-06	ENSG00000074695	3998	LMAN1
ENSG00000074696	13198.8024694242	-0.210443815872502	0.0504230024281293	2.53030356739882e-05	0.000218311036139831	ENSG00000074696	51495	HACD3
ENSG00000074706	118.404076200249	-0.208178981437762	0.166773488390576	0.166997189394612	0.373322146190051	ENSG00000074706	26034	IPCEF1
ENSG00000074755	1386.14200061389	0.210053183738494	0.0674161804743578	0.0015483192313518	0.00848962889028594	ENSG00000074755	23140	ZZEF1
ENSG00000074800	80942.5963955351	-0.325961651896461	0.0509435190220746	1.07532529318106e-10	2.08941541097305e-09	ENSG00000074800	2023	ENO1
ENSG00000074803	1.48961387410709	0.00925781201343773	0.385038731882517	0.911883622744308	0.968807545069543	ENSG00000074803	6557	SLC12A1
ENSG00000074842	1159.88823779013	-0.287458972000709	0.0794593517656429	0.000214023131345408	0.00150278675437047	ENSG00000074842	56005	MYDGF
ENSG00000074855	272.467254653359	0.22010284717246	0.12934609507435	0.0709334437430347	0.200318928372327	ENSG00000074855	57719	ANO8
ENSG00000074935	421.224053921667	0.107309576747364	0.104453566725882	0.28674198132757	0.53311163374015	ENSG00000074935	51175	TUBE1
ENSG00000074964	146.365161304102	0.172927563760809	0.155637504095114	0.226039693797891	0.457472630577353	ENSG00000074964	55160	ARHGEF10L
ENSG00000074966	2.93692777300091	0.14598049132271	0.407403035997881	0.264073557936322	0.505666148429109	ENSG00000074966	7294	TXK
ENSG00000075043	749.677124670157	0.393119486985881	0.0888206894941202	5.35320537128209e-06	5.3382932316737e-05	ENSG00000075043	3785	KCNQ2
ENSG00000075089	1137.93377468317	-0.197431273615029	0.0823213085838437	0.0139929872808048	0.0553042448274473	ENSG00000075089	64431	ACTR6
ENSG00000075131	1247.91474351579	0.00450049481082484	0.075213971892926	0.952071921752368	0.979020255778962	ENSG00000075131	54962	TIPIN
ENSG00000075142	3275.8532205134	0.082928703585303	0.0570291910164925	0.141781595487121	0.333805493064706	ENSG00000075142	6717	SRI
ENSG00000075151	3680.38837882016	0.365035810772333	0.0796403371974474	2.73978392124768e-06	2.89506236535491e-05	ENSG00000075151	8672	EIF4G3
ENSG00000075188	1454.27766826746	-0.0217828900741881	0.0700832757409756	0.751505902858249	0.892250980312399	ENSG00000075188	79023	NUP37
ENSG00000075213	247.707434218917	-0.390958240195152	0.13879035520402	0.00256401151514641	0.0130650150087834	ENSG00000075213	10371	SEMA3A
ENSG00000075218	2337.26348739946	-0.0184065176436561	0.0681931984127477	0.783304855312926	0.910532579046729	ENSG00000075218	51512	GTSE1
ENSG00000075223	33.5652617977064	-0.440697853031452	0.316632298113577	0.056665416672884	0.168740706220799	ENSG00000075223	10512	SEMA3C
ENSG00000075234	434.141341344156	0.159711491871842	0.105342416278049	0.115325098767414	0.287609762676248	ENSG00000075234	55020	TTC38
ENSG00000075239	4206.1895660356	-0.258330902330498	0.0591188335033098	9.58761877204768e-06	9.00801139165566e-05	ENSG00000075239	38	ACAT1
ENSG00000075240	593.184666642508	0.306496551421453	0.104855933127498	0.00236431174867376	0.0121945368604978	ENSG00000075240	23151	GRAMD4
ENSG00000075275	1282.84523866192	0.0817826478804368	0.0783703091628433	0.287375084824922	0.533786170356569	ENSG00000075275	9620	CELSR1
ENSG00000075290	14.1818795762951	-0.0228450591385769	0.311354129600971	0.903239374430028	0.964963016051423	ENSG00000075290	7479	WNT8B
ENSG00000075292	3643.38659735829	0.185688538254663	0.0787778806062476	0.0160534948728097	0.0618507597972661	ENSG00000075292	27332	ZNF638
ENSG00000075303	867.684646041866	-0.0260494146847997	0.0879522318818035	0.759196514368393	0.896260107315121	ENSG00000075303	55972	SLC25A40
ENSG00000075336	1082.3952662784	-0.187193270593342	0.0830791523759184	0.0209247369549518	0.0767943300131256	ENSG00000075336	29090	TIMM21
ENSG00000075340	3208.23190383535	-0.123922632520368	0.0600682512413981	0.0367925005918661	0.119977521229088	ENSG00000075340	119	ADD2
ENSG00000075388	30.4343477271839	-0.930638779376835	0.377645695456534	0.00157018795891052	0.00860060681539134	ENSG00000075388	2249	FGF4
ENSG00000075391	1534.62868064503	-0.614530757936996	0.0757779446225437	1.55315914976503e-16	5.14397115790187e-15	ENSG00000075391	9462	RASAL2
ENSG00000075399	51.7447844183988	0.318123451263278	0.247184247559898	0.110222774236391	0.278904422504711	ENSG00000075399	9605	VPS9D1
ENSG00000075407	769.263795149124	0.0399805530351033	0.113696728211694	0.71409046683099	0.870055638926874	ENSG00000075407	7587	ZNF37A
ENSG00000075413	2258.60523308942	0.0292921040672934	0.0614685777982103	0.630200856726163	0.82122854731696	ENSG00000075413	4140	MARK3
ENSG00000075415	14201.8469547875	-0.287550950661013	0.0849490050814416	0.00051171401368028	0.0032109066200063	ENSG00000075415	5250	SLC25A3
ENSG00000075420	819.841807179661	0.0207538774113345	0.0807752259277128	0.793591740929229	0.916118346972184	ENSG00000075420	64778	FNDC3B
ENSG00000075426	82.7043257459236	-1.17312079358922	0.23560924838998	6.69008296104708e-08	9.14571147056798e-07	ENSG00000075426	2355	FOSL2
ENSG00000075429	14.5345326721378	0.567070802666519	0.541403816297742	0.0442782458181837	0.139682493469726	ENSG00000075429	27091	CACNG5
ENSG00000075461	7.98275688829098	0.169053711008997	0.390960233613042	0.321379462162926	0.571320227282481	ENSG00000075461	27092	CACNG4
ENSG00000075539	2057.93536200962	0.311347596152364	0.0621044651084411	3.71673598376912e-07	4.54511612952195e-06	ENSG00000075539	285527	FRYL
ENSG00000075568	2244.40743499811	0.123425870158603	0.0728533183236509	0.0847704749663678	0.229751561533996	ENSG00000075568	23505	TMEM131
ENSG00000075618	6021.57034325995	-0.184460926644496	0.088132454649706	0.0314924315868102	0.106663189150901	ENSG00000075618	6624	FSCN1
ENSG00000075624	73085.2941544586	0.518275013069335	0.0556755275898769	5.36264507096341e-21	2.39459675568326e-19	ENSG00000075624	60	ACTB
ENSG00000075643	193.355672189284	0.743748849853886	0.158083281973012	5.44325833322887e-07	6.458823553715e-06	ENSG00000075643	55034	MOCOS
ENSG00000075651	103.784277816879	0.00482168419345252	0.171139633661838	0.976067860784895	0.988873975949525	ENSG00000075651	5337	PLD1
ENSG00000075673	18.0309870021098	0.14023522728535	0.310688367867431	0.489722168034747	0.722457352173073	ENSG00000075673	479	ATP12A
ENSG00000075702	746.78691623447	0.0452939585747593	0.085548425762841	0.588157384629974	0.792451653532131	ENSG00000075702	284403	WDR62
ENSG00000075711	2402.40101594229	0.303019347860598	0.0714645432703849	1.57824288521964e-05	0.000141625204677455	ENSG00000075711	1739	DLG1
ENSG00000075785	6213.26859986647	0.0333068698330659	0.0734839005884758	0.644677702013163	0.830278774229117	ENSG00000075785	7879	RAB7A
ENSG00000075790	10.5646557427427	0.0890505553209424	0.333098965760894	0.635989887889083	0.825158757754921	ENSG00000075790	55973	BCAP29
ENSG00000075826	295.454123790327	0.249911292656808	0.1232360355822	0.0323335251442901	0.108692723949157	ENSG00000075826	25956	SEC31B
ENSG00000075856	2975.1722406408	0.0106066105491265	0.0579040275466265	0.853641768486218	0.940249651680759	ENSG00000075856	9733	SART3
ENSG00000075891	75.3934073027433	-0.354507624136801	0.220805771773046	0.0567230884179265	0.168825356787564	ENSG00000075891	5076	PAX2
ENSG00000075914	759.165119841969	0.140048245499446	0.0805594293270435	0.0756099725925406	0.210347501465628	ENSG00000075914	23016	EXOSC7
ENSG00000075945	1025.15606424301	-0.560771007480234	0.0760899316046402	6.03371758699376e-14	1.6111017592275e-12	ENSG00000075945	22920	KIFAP3
ENSG00000075975	1562.52061422994	-0.094195467320294	0.0676703925760039	0.157123561951182	0.358071509707696	ENSG00000075975	23609	MKRN2
ENSG00000076003	8786.28426857375	-0.279656838488268	0.0560800551849759	4.5311744815329e-07	5.47499635151352e-06	ENSG00000076003	4175	MCM6
ENSG00000076043	465.55402056039	0.128594524339229	0.100357663230192	0.185042825282048	0.399661469759907	ENSG00000076043	25996	REXO2
ENSG00000076053	673.774692659731	-0.168018661315896	0.0845844035765786	0.0416052985580452	0.132921723013837	ENSG00000076053	10179	RBM7
ENSG00000076067	633.196381254568	0.421407692307886	0.0943856636960328	4.11744909374398e-06	4.19713524657175e-05	ENSG00000076067	5939	RBMS2
ENSG00000076108	4702.62184846241	-0.0954562949641308	0.0557229970178575	0.0832220054240282	0.226657895107789	ENSG00000076108	11176	BAZ2A
ENSG00000076201	853.972166995406	-0.0554881368747819	0.0890640448571318	0.520529079648704	0.74474050046439	ENSG00000076201	25930	PTPN23
ENSG00000076242	2764.74956971666	-0.242146395794432	0.0573350273776953	1.92025049373078e-05	0.00016983924069551	ENSG00000076242	4292	MLH1
ENSG00000076248	1716.82838072981	-0.186392770317881	0.0807112860521467	0.0181046060382923	0.068101047931393	ENSG00000076248	7374	UNG
ENSG00000076258	41.105582070331	0.0164687274458371	0.235376084951333	0.931877107363072	0.974727573001615	ENSG00000076258	2329	FMO4
ENSG00000076321	542.89940888782	-0.469244862494407	0.0945458678636999	3.06827882288483e-07	3.78092864750003e-06	ENSG00000076321	27252	KLHL20
ENSG00000076344	4.26992722062696	0.256260087363815	0.475372667816571	0.106387561449955	0.271542197629546	ENSG00000076344	8786	RGS11
ENSG00000076351	277.445330927729	0.279572181197891	0.125941847080504	0.0188120899525267	0.070386209368878	ENSG00000076351	113235	SLC46A1
ENSG00000076356	25.7922431029928	0.270129068678952	0.311185166116249	0.212977311588884	0.439329406980059	ENSG00000076356	5362	PLXNA2
ENSG00000076382	3496.6496493061	-0.258872974226678	0.0565429062671999	3.62410393998426e-06	3.74484830315105e-05	ENSG00000076382	10615	SPAG5
ENSG00000076513	1479.18672877875	0.262733469473752	0.0750016269273698	0.0003490914832797	0.00230627501355976	ENSG00000076513	88455	ANKRD13A
ENSG00000076554	2698.04777892349	-0.433866604951951	0.0726323203137059	1.15977087981358e-09	1.99432254063066e-08	ENSG00000076554	7163	TPD52
ENSG00000076555	356.171145134972	0.243893108474945	0.107148359117863	0.0177438905848165	0.0669996564014253	ENSG00000076555	32	ACACB
ENSG00000076604	889.813625219813	0.0607722948444332	0.109645587450606	0.562956601640919	0.775717394655099	ENSG00000076604	9618	TRAF4
ENSG00000076641	15.1545417462202	-0.975643347398267	0.580606291715732	0.00741457977204949	0.0324230516284591	ENSG00000076641	55824	PAG1
ENSG00000076650	356.800871355124	0.0693486225796235	0.120348134694574	0.545668508322823	0.763704497003932	ENSG00000076650	55094	GPATCH1
ENSG00000076662	8.77806022359607	0.972920066393462	0.878264406869579	0.0145499364789454	0.0570614576516514	ENSG00000076662	3385	ICAM3
ENSG00000076685	987.494160696221	0.290917084939456	0.0836551772240212	0.000363082745700037	0.00238824997568685	ENSG00000076685	22978	NT5C2
ENSG00000076706	1371.38699050941	0.437910286552524	0.073269417352361	1.14333861860941e-09	1.96937575551214e-08	ENSG00000076706	4162	MCAM
ENSG00000076716	8286.49628478398	-0.0541664571187039	0.0506117156527177	0.278233777722891	0.522045094092673	ENSG00000076716	2239	GPC4
ENSG00000076770	2581.54110695255	0.159421467661396	0.0602265278881971	0.00738476764017428	0.0323194524094739	ENSG00000076770	55796	MBNL3
ENSG00000076826	393.941654383224	0.356436864569121	0.106211666064984	0.000478250644240778	0.0030361081626118	ENSG00000076826	57662	CAMSAP3
ENSG00000076864	277.97445994709	0.495690160700558	0.127895727425214	4.33610951044675e-05	0.000354835214917264	ENSG00000076864	5909	RAP1GAP
ENSG00000076924	1585.16239577821	-0.22612868332424	0.073172466629809	0.00162961818572258	0.00887549399191509	ENSG00000076924	56949	XAB2
ENSG00000076928	1143.54143375229	-0.279249296756707	0.0779302790491006	0.000247732411590345	0.00170657412433127	ENSG00000076928	9138	ARHGEF1
ENSG00000076944	79.6143086000978	-0.8169958224365	0.220491048435367	3.60971619435661e-05	0.000301109066907606	ENSG00000076944	6813	STXBP2
ENSG00000076984	883.48041994492	-0.139940583775032	0.0883699420999705	0.103554107984643	0.266240573918884	ENSG00000076984	5609	MAP2K7
ENSG00000077009	1.48708405057031	0.0156781089861751	0.382886813681763	0.866417916203677	0.948124522058595	ENSG00000077009	27231	NMRK2
ENSG00000077044	1252.33051505979	0.118681814123441	0.0744978991170662	0.104682270955846	0.268422270833851	ENSG00000077044	8527	DGKD
ENSG00000077063	636.449967595498	0.829219452211464	0.0954198666781512	6.93794401938797e-19	2.69368227267451e-17	ENSG00000077063	83992	CTTNBP2
ENSG00000077092	181.391760929631	-7.05212932755941	0.517487924861217	9.84075811529729e-42	1.30721164876223e-39	ENSG00000077092	5915	RARB
ENSG00000077097	11282.7503342652	-0.0196732305564275	0.0702004163828557	0.773830145323021	0.904551155871165	ENSG00000077097	7155	TOP2B
ENSG00000077147	6226.77091719883	-0.0145801075636859	0.0546125516798379	0.786656670903175	0.912209045028327	ENSG00000077147	56889	TM9SF3
ENSG00000077150	948.750990854375	-0.11358873369456	0.0768520794854669	0.131405484957004	0.316286637923291	ENSG00000077150	4791	NFKB2
ENSG00000077152	2929.5571293206	-0.852926795481234	0.059700221223967	5.28227950417821e-47	7.96907324341057e-45	ENSG00000077152	29089	UBE2T
ENSG00000077157	914.270939074658	-0.283277795793038	0.0765730559059116	0.000157164371476598	0.00114110302164222	ENSG00000077157	4660	PPP1R12B
ENSG00000077232	2614.62266286408	0.149938232762979	0.0586198986155897	0.00967168243477079	0.0404987320984921	ENSG00000077232	54431	DNAJC10
ENSG00000077235	3583.76028624992	0.172948574097767	0.0557780354909009	0.00172430820924243	0.00931673412315412	ENSG00000077235	2975	GTF3C1
ENSG00000077238	337.261234728845	0.177878542692819	0.10948356231859	0.0906529785975647	0.241265317661185	ENSG00000077238	3566	IL4R
ENSG00000077254	2808.487485127	-0.0329204016433534	0.0577295094365965	0.563809570275208	0.776285654092742	ENSG00000077254	23032	USP33
ENSG00000077264	1564.1509012522	0.940133678000022	0.067525060717432	7.42642898220169e-45	1.08174901057298e-42	ENSG00000077264	5063	PAK3
ENSG00000077274	739.792388671479	1.5977115874201	0.105089227105028	2.91528600542427e-53	5.80884487929869e-51	ENSG00000077274	827	CAPN6
ENSG00000077279	5.51365210530166	-0.072226680683178	0.359727691847709	0.64952173324707	0.832344292895439	ENSG00000077279	1641	DCX
ENSG00000077312	4011.06767658427	-0.212770979778425	0.0616801262751696	0.000469222453345226	0.00298867534291451	ENSG00000077312	6626	SNRPA
ENSG00000077327	1.67059010590636	0.0714730774382957	0.390565203029193	0.462068402802148	0.700548900695152	ENSG00000077327	9576	SPAG6
ENSG00000077348	514.359984611287	-0.159363332285369	0.103836797417385	0.110833092441387	0.279845277400424	ENSG00000077348	56915	EXOSC5
ENSG00000077380	3836.89168766825	0.0144288111011558	0.0542672726633119	0.789045026657663	0.913574169939508	ENSG00000077380	1781	DYNC1I2
ENSG00000077454	75.5993810690115	0.11980214605769	0.200423532101905	0.488193658461957	0.720860385265681	ENSG00000077454	4034	LRCH4
ENSG00000077458	763.392998256886	0.0190008266539131	0.0807352914241795	0.810702276517654	0.922417862539965	ENSG00000077458	143684	FAM76B
ENSG00000077463	179.580626617151	-0.135952777656501	0.171412016677402	0.376521336839928	0.625246257991675	ENSG00000077463	51548	SIRT6
ENSG00000077514	1424.076685347	-0.0849916046587316	0.0815929861398116	0.286416054313713	0.532610801475605	ENSG00000077514	10714	POLD3
ENSG00000077522	109.67542256765	-0.250317962871329	0.182035331452486	0.120466283122673	0.296546429584379	ENSG00000077522	88	ACTN2
ENSG00000077549	4335.93431718172	0.0268019639132956	0.0550582076921499	0.624379774994867	0.817526825842575	ENSG00000077549	832	CAPZB
ENSG00000077585	243.403663543478	0.160169604883844	0.131674161690419	0.196394739071772	0.416345807882655	ENSG00000077585	7107	GPR137B
ENSG00000077616	343.294263593128	0.354462544859617	0.116083814483339	0.0013544481924334	0.00757301311016345	ENSG00000077616	10003	NAALAD2
ENSG00000077684	2041.11984648629	-0.127426233988566	0.0623022207687597	0.0383183142907229	0.124109970270566	ENSG00000077684	79960	JADE1
ENSG00000077713	1227.64691150961	-0.0503782075653091	0.07832278180876	0.511009315032208	0.73743015460476	ENSG00000077713	203427	SLC25A43
ENSG00000077721	2763.38101879359	-0.0850956215485437	0.0716063803420092	0.226323680836078	0.457915745084663	ENSG00000077721	7319	UBE2A
ENSG00000077782	5090.72474437942	-0.00263205003792704	0.0570809673056566	0.96193712701849	0.982153279341738	ENSG00000077782	2260	FGFR1
ENSG00000077942	5218.10268582679	0.0509120624490683	0.0555612056563432	0.355219257967113	0.605051603448191	ENSG00000077942	2192	FBLN1
ENSG00000078018	393.944061249724	0.252732635459	0.107044439361065	0.0139107991472559	0.0550309025639993	ENSG00000078018	4133	MAP2
ENSG00000078043	1814.3408064704	0.244453819924031	0.0653563286642832	0.000146368393316535	0.00107155869505669	ENSG00000078043	9063	PIAS2
ENSG00000078053	2.31489172720933	-0.119225947349035	0.402286837399557	0.290516146319039	0.537157172631424	ENSG00000078053	273	AMPH
ENSG00000078061	1884.76161763428	0.0938179554029834	0.0685290143357035	0.165261440348533	0.37042395856977	ENSG00000078061	369	ARAF
ENSG00000078070	862.414507669489	0.196389624514971	0.0818650776495915	0.0140824907095496	0.0556095153901733	ENSG00000078070	56922	MCCC1
ENSG00000078081	196.132287064337	0.599467489203022	0.163558015003482	7.32734316336457e-05	0.00056939225516344	ENSG00000078081	27074	LAMP3
ENSG00000078114	204.915491799784	-0.230685496821428	0.135912871583357	0.0692101284472203	0.196608893467887	ENSG00000078114	10529	NEBL
ENSG00000078124	1226.10436944619	0.200342863408129	0.0717234433363977	0.0044612143583487	0.0210700600319058	ENSG00000078124	55331	ACER3
ENSG00000078140	6794.530556336	-0.131202295794074	0.0525943711452918	0.0116172588453402	0.0472225027083199	ENSG00000078140	3093	UBE2K
ENSG00000078142	1420.89877621544	0.0380706021540662	0.0692281522015624	0.580175142654188	0.786765918972656	ENSG00000078142	5289	PIK3C3
ENSG00000078177	1872.94432164458	-0.247412651679624	0.0686568803682178	0.000244910503835437	0.00168933858638415	ENSG00000078177	55728	N4BP2
ENSG00000078237	185.890208722957	-0.201584585138705	0.141234166668525	0.124973578088683	0.304835078278216	ENSG00000078237	57103	TIGAR
ENSG00000078246	1099.90568414534	-0.261500256757169	0.0775757600466484	0.000569676929699	0.00352566654586499	ENSG00000078246	7289	TULP3
ENSG00000078269	797.714797856298	0.321722006134031	0.0807896764673488	4.62620179567893e-05	0.000376097028970495	ENSG00000078269	8871	SYNJ2
ENSG00000078304	4896.80605372081	-0.0649611941326532	0.0531747479415038	0.217375156266188	0.44502832097792	ENSG00000078304	5527	PPP2R5C
ENSG00000078319	567.43856148512	-0.0447623217533633	0.091919771251288	0.615791262225203	0.810775873889538	ENSG00000078319
ENSG00000078369	13641.6032265216	-0.0206831401623928	0.0512832684863961	0.683633701678259	0.852234098552692	ENSG00000078369	2782	GNB1
ENSG00000078399	1108.80675990017	0.0331735197573906	0.096001594700068	0.722672013692407	0.874852731197187	ENSG00000078399	3205	HOXA9
ENSG00000078403	1824.0099518688	-0.0141020916576941	0.087730401225973	0.867802482602773	0.948993281301293	ENSG00000078403	8028	MLLT10
ENSG00000078487	46.9049019363075	0.290439301446733	0.24983890323351	0.145589887017332	0.34000486551228	ENSG00000078487	55063	ZCWPW1
ENSG00000078549	29.1699501339521	2.69491227663665	0.456815986942932	3.21142487536552e-10	5.90840634081839e-09	ENSG00000078549	117	ADCYAP1R1
ENSG00000078596	21265.1077001586	1.08241584817428	0.0710386623126322	8.55133320720891e-54	1.72012103494723e-51	ENSG00000078596	9452	ITM2A
ENSG00000078618	6161.04850290804	-0.234007968603452	0.0564565113844579	2.70923802862298e-05	0.000232231397737605	ENSG00000078618	4898	NRDC
ENSG00000078668	4395.76958343562	-0.175366056284002	0.0686713587603472	0.00940505463222739	0.039617901652827	ENSG00000078668	7419	VDAC3
ENSG00000078674	4516.50765143987	0.186511252690321	0.0795247498791347	0.0165397871414268	0.0633280064805551	ENSG00000078674	5108	PCM1
ENSG00000078687	582.612941939813	0.125073923380363	0.0991410812240171	0.192313432087111	0.410578388669956	ENSG00000078687	57690	TNRC6C
ENSG00000078699	542.095887942557	0.0977977841926447	0.100396579983281	0.313873466778554	0.562667348948749	ENSG00000078699	9139	CBFA2T2
ENSG00000078747	2753.75833631623	-0.0333771132816344	0.0642448464758467	0.597915167901777	0.799428135801319	ENSG00000078747	83737	ITCH
ENSG00000078795	2.6107229201817	0.0225336246486896	0.37760621960491	0.8405304746821	0.93297120677957	ENSG00000078795	27039	PKD2L2
ENSG00000078804	837.4452229356	0.291192377974353	0.0828414279685689	0.000315715812241806	0.00211354474496329	ENSG00000078804	58476	TP53INP2
ENSG00000078808	2118.12106571056	0.0329950944330593	0.0699092724732273	0.632307657524238	0.822634796187623	ENSG00000078808	51150	SDF4
ENSG00000078814	28.317698487167	-1.16992528387221	0.404345967161285	0.000334950403275799	0.0022221697980358	ENSG00000078814	57644	MYH7B
ENSG00000078900	347.345300589624	0.116194258356334	0.112761481283085	0.280945342059756	0.525343732642069	ENSG00000078900	7161	TP73
ENSG00000078902	406.769737700298	-0.0494327205811759	0.110209020280801	0.638850773106652	0.827050789767516	ENSG00000078902	54472	TOLLIP
ENSG00000078967	273.8921846369	-0.167301735588324	0.126161569698469	0.160378642268277	0.36334220073612	ENSG00000078967	51619	UBE2D4
ENSG00000079102	257.626096492967	0.722567591759596	0.136082451557878	2.51640709293058e-08	3.66292448034367e-07	ENSG00000079102	862	RUNX1T1
ENSG00000079134	869.709446150011	0.205203527086873	0.0986222461515597	0.0312175786038406	0.105905944025014	ENSG00000079134	9984	THOC1
ENSG00000079150	419.436619807317	0.358704428434641	0.122653387621846	0.00204015600172973	0.0107296152670652	ENSG00000079150	51661	FKBP7
ENSG00000079156	942.783131495856	0.355968657539965	0.0783447109370191	3.42321211930159e-06	3.55290728116801e-05	ENSG00000079156	114880	OSBPL6
ENSG00000079215	443.695595910733	0.16364178591331	0.0992904212517578	0.0882644731409253	0.236637971212171	ENSG00000079215	6507	SLC1A3
ENSG00000079246	20719.7740292588	-0.0172497900139485	0.0557689164850107	0.754234793418449	0.893649336463091	ENSG00000079246	7520	XRCC5
ENSG00000079257	208.840835326177	0.682455807718364	0.15028195841637	1.38406287285941e-06	1.53292039526291e-05	ENSG00000079257	56925	LXN
ENSG00000079277	451.850116560802	0.324123287801377	0.100481417710437	0.000834929399880764	0.00495909557223893	ENSG00000079277	8569	MKNK1
ENSG00000079308	80.6325181545699	1.06820188686719	0.223998691082238	2.27123239621275e-07	2.85200353391257e-06	ENSG00000079308	7145	TNS1
ENSG00000079313	710.054864770396	-0.0681086029910569	0.0888917553079913	0.43092964829297	0.674197414933023	ENSG00000079313	57455	REXO1
ENSG00000079332	3575.39019960445	0.216375177562103	0.0625130667989536	0.000453581094951177	0.00290132177345949	ENSG00000079332	56681	SAR1A
ENSG00000079335	505.485601345559	-0.921960602138971	0.1029953514254	5.57802840345158e-20	2.31460781747153e-18	ENSG00000079335	8556	CDC14A
ENSG00000079337	12.7403236116208	0.165661085189823	0.350812033857743	0.399445061732626	0.645845452717966	ENSG00000079337	10411	RAPGEF3
ENSG00000079385	1.47491795918502	0.0976994825987665	0.399743749619838	0.303655907382676	0.5520802633924	ENSG00000079385	634	CEACAM1
ENSG00000079387	1366.90728520792	0.142893938934701	0.0820477901063	0.0743603069755437	0.207691621744308	ENSG00000079387	29843	SENP1
ENSG00000079432	1010.38908760128	0.0645550997409569	0.078507155692511	0.401849753249624	0.647848915226724	ENSG00000079432	23152	CIC
ENSG00000079435	157.131962578403	0.354024616225331	0.16396674602027	0.0176361870844246	0.0667193099427069	ENSG00000079435	3991	LIPE
ENSG00000079459	11213.1005589809	-0.417691022740459	0.0503177226517329	5.42922017169625e-17	1.8645619389658e-15	ENSG00000079459	2222	FDFT1
ENSG00000079462	666.201008253382	-0.0372389854424101	0.0965581430223489	0.689229485288687	0.855722675039117	ENSG00000079462	5050	PAFAH1B3
ENSG00000079482	655.735042775664	-0.0568021707419099	0.0842388838610065	0.487715983391312	0.720748386747744	ENSG00000079482	4983	OPHN1
ENSG00000079616	4240.76180559331	-0.0902341389728068	0.0575962389365815	0.112971726348315	0.283685154226936	ENSG00000079616	3835	KIF22
ENSG00000079691	817.606883286172	0.367362645492822	0.0927182678837638	4.40292435853845e-05	0.000359745320606153	ENSG00000079691	55604	CARMIL1
ENSG00000079739	1707.26831128906	-0.146818387283776	0.0675843725389977	0.0272957800399546	0.095118655374341	ENSG00000079739	5236	PGM1
ENSG00000079785	6879.34855481807	0.0671562494342266	0.053507924191282	0.209556269995427	0.43486323232201	ENSG00000079785	1653	DDX1
ENSG00000079805	3136.548440076	-0.105048744306016	0.0587602646570234	0.07099107969311	0.20042809707234	ENSG00000079805	1785	DNM2
ENSG00000079819	2870.71990304063	-0.0914603368865187	0.081758339533304	0.252330854649041	0.491430430525954	ENSG00000079819	2037	EPB41L2
ENSG00000079841	4.11095132128121	-5.31243878259521	2.57991114321175	0.000123796447721138	0.000921319511035291	ENSG00000079841	22999	RIMS1
ENSG00000079931	342.897108292255	-0.149988413846713	0.118131388231248	0.182042524467903	0.395445866428734	ENSG00000079931	26002	MOXD1
ENSG00000079950	1704.45235536035	-0.0406306961512547	0.06782392877124	0.542470618832904	0.761297138895001	ENSG00000079950	8417	STX7
ENSG00000079974	334.515469913525	0.0988954156531155	0.118247346879848	0.380822045808334	0.628937888760957	ENSG00000079974	11158	RABL2B
ENSG00000079999	1403.17057913146	-0.0869442668030679	0.0937933733628683	0.338432401826456	0.589091046561446	ENSG00000079999	9817	KEAP1
ENSG00000080031	14.0963163685177	-0.548805689072122	0.503554466702632	0.0468737173384492	0.145784094228447	ENSG00000080031	5794	PTPRH
ENSG00000080166	16.2957079836087	-2.94193467481817	0.628975792475382	2.56035973443442e-07	3.17366965718394e-06	ENSG00000080166	1638	DCT
ENSG00000080189	425.246759765646	0.167810725397132	0.120374178646772	0.142445011712472	0.334956701445014	ENSG00000080189	51006	SLC35C2
ENSG00000080200	1138.42922839491	0.449820087302672	0.0755171455953771	1.24771992942744e-09	2.13040360787688e-08	ENSG00000080200	131544	CRYBG3
ENSG00000080224	120.472793155389	-1.2137386028151	0.191441457372509	2.41637104273267e-11	4.96944233627622e-10	ENSG00000080224	285220	EPHA6
ENSG00000080298	809.899419817723	0.0179869510621305	0.0794749712702153	0.817914617832628	0.924491883035323	ENSG00000080298	5991	RFX3
ENSG00000080345	5386.73467901658	-0.00648913972563647	0.0619077919621908	0.914951939310859	0.969944270631132	ENSG00000080345	55183	RIF1
ENSG00000080371	2476.2543765341	0.0757072825595849	0.0599578627730199	0.202134962700538	0.424129996741313	ENSG00000080371	23011	RAB21
ENSG00000080493	30.1628285012005	-4.74096625395095	0.649121771910964	1.07988188894329e-13	2.81235331397919e-12	ENSG00000080493	8671	SLC4A4
ENSG00000080503	917.709031106735	0.457352443064555	0.0970631650979168	1.14329436123971e-06	1.28924293666546e-05	ENSG00000080503	6595	SMARCA2
ENSG00000080546	399.259417388383	-0.07602232939944	0.107656763314786	0.460767172693543	0.699682706144937	ENSG00000080546	27244	SESN1
ENSG00000080561	519.818421005319	0.342835252376496	0.0963641597230077	0.000235972739835656	0.00163516412010134	ENSG00000080561	11043	MID2
ENSG00000080603	96.6265372791883	-0.0621922037526201	0.17643826016859	0.692283505149823	0.857375047891675	ENSG00000080603	10847	SRCAP
ENSG00000080608	1805.18542144305	0.139179036957666	0.0894779227589839	0.110199301622451	0.278904422504711	ENSG00000080608	9933	PUM3
ENSG00000080644	162.821955373772	0.329234463202767	0.151420878125821	0.0183379168930936	0.0688805162189276	ENSG00000080644	1136	CHRNA3
ENSG00000080709	28.4141145441694	-0.666838014623371	0.41257992130315	0.0172856215078289	0.0655928156426257	ENSG00000080709	3781	KCNN2
ENSG00000080802	794.282583419279	0.103574612442772	0.106822134941483	0.313941906901605	0.56269474864604	ENSG00000080802	4850	CNOT4
ENSG00000080815	1586.92178292568	0.0728361050449718	0.0665509365400175	0.266222463683186	0.507893113129128	ENSG00000080815	5663	PSEN1
ENSG00000080819	742.438206653453	-0.21797160509862	0.0963105590881132	0.0192357638536905	0.0717426396527985	ENSG00000080819	1371	CPOX
ENSG00000080822	1605.90291261788	-0.0624694056181975	0.0708105796189225	0.369223392510194	0.619409632502606	ENSG00000080822	56650	CLDND1
ENSG00000080823	117.116231364732	0.107461029419018	0.172895239435958	0.489576839221535	0.722343864561512	ENSG00000080823	5891	MOK
ENSG00000080824	74784.274634464	0.00684449471075988	0.0626517934495265	0.891872595470542	0.960838617135084	ENSG00000080824	3320	HSP90AA1
ENSG00000080839	1379.55208501744	0.0564496691079856	0.071818040411832	0.424519312776017	0.668675695811937	ENSG00000080839	5933	RBL1
ENSG00000080845	890.740345701547	0.401224486462405	0.0940893882792206	1.08709387811702e-05	0.000101058581864919	ENSG00000080845	22839	DLGAP4
ENSG00000080854	1245.84009325761	0.143089421184249	0.0706037544237815	0.0393238954335901	0.12678369645136	ENSG00000080854	22997	IGSF9B
ENSG00000080947	134.456891850308	0.510095870478897	0.180792911553784	0.00175904880244327	0.00947777289704193	ENSG00000080947	114819	CROCCP3
ENSG00000080986	3381.55167569745	-0.00784601177952549	0.0698893593018911	0.908404257990478	0.967203021274229	ENSG00000080986	10403	NDC80
ENSG00000081014	722.623346682697	0.188445198378195	0.0840755168201551	0.0216249957987802	0.0788845485778992	ENSG00000081014	23431	AP4E1
ENSG00000081019	1202.48387644567	-0.231394763293009	0.0727309471282789	0.00118278159728063	0.00672631397850407	ENSG00000081019	54665	RSBN1
ENSG00000081026	947.537317860957	-0.108411105680682	0.0796474251085749	0.162972339543677	0.3672006383083	ENSG00000081026	260425	MAGI3
ENSG00000081041	1.52397055164936	-0.0579014405812766	0.389533904245643	0.515883741175263	0.741172743171398	ENSG00000081041	2920	CXCL2
ENSG00000081051	1.53251788527222	-0.195514267119279	0.460377683935802	0.0217092664010158	0.0790826863842455	ENSG00000081051	174	AFP
ENSG00000081052	508.728720086788	0.119570922105492	0.0983840874815423	0.209331087525129	0.434481318751794	ENSG00000081052	1286	COL4A4
ENSG00000081059	424.460535153871	0.286784580478465	0.106962686701299	0.00522531030567376	0.0241232303751116	ENSG00000081059	6932	TCF7
ENSG00000081087	963.94862874846	0.278047617866373	0.0792667537335568	0.000336192816678903	0.00222872833680952	ENSG00000081087	28962	OSTM1
ENSG00000081154	5771.74219634222	-0.146191419338042	0.0554942719670655	0.00679211846037644	0.0300432113092379	ENSG00000081154	57092	PCNP
ENSG00000081177	757.919135009358	-0.234450159564452	0.0841535965771988	0.00425330105695607	0.0202192148602226	ENSG00000081177	55218	EXD2
ENSG00000081181	1078.96207244394	-0.136216383888384	0.0760008295562884	0.0674632024207524	0.192917722492379	ENSG00000081181	384	ARG2
ENSG00000081189	584.442834089149	0.857562705892869	0.100955277330981	3.59396088582887e-18	1.33172013806301e-16	ENSG00000081189	4208	MEF2C
ENSG00000081307	1522.2085844968	-0.113813767839566	0.0701673366247865	0.0984914065632626	0.256845825048681	ENSG00000081307	79876	UBA5
ENSG00000081320	618.894808645322	-0.316054520186623	0.0966859372753071	0.000718830603807951	0.00434031480360999	ENSG00000081320	9262	STK17B
ENSG00000081377	1134.76091891746	-0.0199173951724541	0.0718807332189389	0.777562895969505	0.90729274215634	ENSG00000081377	8555	CDC14B
ENSG00000081386	248.517862637648	-0.0665395273120867	0.124086827941573	0.571157621206052	0.780998724041797	ENSG00000081386	22869	ZNF510
ENSG00000081479	30.2946541173929	-3.30525854624899	0.473253323203842	3.35480581234718e-13	8.39092535145727e-12	ENSG00000081479	4036	LRP2
ENSG00000081665	306.422927880472	-0.842872831440562	0.142552071085753	5.94294587691336e-10	1.06283623934197e-08	ENSG00000081665	440515	ZNF506
ENSG00000081692	212.778042377459	-0.255758300807982	0.147685507524401	0.0606305385040412	0.177657200487233	ENSG00000081692	65094	JMJD4
ENSG00000081721	662.546495114378	-0.564848277116588	0.0946312792633879	8.21990869312948e-10	1.4467724292299e-08	ENSG00000081721	11266	DUSP12
ENSG00000081760	1080.81456391537	0.105945009107654	0.082342714899091	0.188319367837975	0.404916356317405	ENSG00000081760	65985	AACS
ENSG00000081791	996.949497995752	0.120100921583843	0.0803220578173605	0.126530344467639	0.307672968627793	ENSG00000081791	9812	DELE1
ENSG00000081803	70.4103807809826	-5.47774984619586	0.512956570086751	1.01312412182189e-26	6.36851029077384e-25	ENSG00000081803	93664	CADPS2
ENSG00000081818	11.3577737156898	-7.44640997156569	2.66949893731305	5.44819430356254e-08	7.53084501868746e-07	ENSG00000081818	56131	PCDHB4
ENSG00000081842	2.92680488903048	-0.528259568887232	1.31373736092063	0.00140471001782898	0.00781582726200366	ENSG00000081842	56142	PCDHA6
ENSG00000081853	4.16093786504217	-0.139359132515947	0.394266597481885	0.340384835301583	0.591417251267254	ENSG00000081853	56113	PCDHGA2
ENSG00000081870	500.180922766405	0.165834826303072	0.0947795990108919	0.0711578747386782	0.200738008862778	ENSG00000081870	51668	HSPB11
ENSG00000081913	977.829935890679	-0.102656262888224	0.0779516980630397	0.178642059482035	0.390105349288675	ENSG00000081913	23239	PHLPP1
ENSG00000081923	7.40625764341961	-0.190352334401878	0.391731980734252	0.292657271390469	0.539702630667781	ENSG00000081923	5205	ATP8B1
ENSG00000081985	126.358588599342	1.933256192354	0.197446839753397	1.01157866270934e-23	5.34138823377097e-22	ENSG00000081985	3595	IL12RB2
ENSG00000082014	558.041960407508	-0.0350550043043453	0.0949164003248699	0.700747858254951	0.861980919617847	ENSG00000082014	6604	SMARCD3
ENSG00000082068	954.873932577595	-0.0294665605702125	0.0784260729785871	0.700793304920355	0.861980919617847	ENSG00000082068	55100	WDR70
ENSG00000082146	1478.82856123142	-0.104491899550477	0.0674604210551625	0.115537327887716	0.28803870423943	ENSG00000082146	55437	STRADB
ENSG00000082153	6455.13548959165	-0.225353029231828	0.0611450794052522	0.000183964546346765	0.00131147088058363	ENSG00000082153	9689	BZW1
ENSG00000082175	166.532121361147	-5.18605385582441	0.307679436391546	4.77175217895275e-64	1.2142672020682e-61	ENSG00000082175	5241	PGR
ENSG00000082196	14.4618471486436	0.238650954868318	0.36389960451065	0.259640840775839	0.50041677209747	ENSG00000082196	114899	C1QTNF3
ENSG00000082212	4786.22492125569	-0.226627794834313	0.0601061072988946	0.000133875345955992	0.000988319182781023	ENSG00000082212	4200	ME2
ENSG00000082213	1419.93537513634	-0.00402811745426035	0.077226804959822	0.95684117052751	0.980450581031569	ENSG00000082213	55322	C5orf22
ENSG00000082258	1694.60463201662	-0.0120450438676188	0.0787434205234056	0.875019036056984	0.952643147451523	ENSG00000082258	905	CCNT2
ENSG00000082269	858.595963025178	-0.0492179375541007	0.0809177901478477	0.525852299830289	0.748326854628455	ENSG00000082269	57579	FAM135A
ENSG00000082293	295.992362462277	0.394988824683987	0.127005605430982	0.00100272695582126	0.00583297681073704	ENSG00000082293	1310	COL19A1
ENSG00000082397	2267.57401775317	-0.115902081569478	0.0829948266921699	0.152608407780591	0.350886368466565	ENSG00000082397	23136	EPB41L3
ENSG00000082438	1495.36938700104	1.13940871711397	0.093065090502585	2.21092963084341e-35	2.14206627215797e-33	ENSG00000082438	22837	COBLL1
ENSG00000082458	3426.8828743562	-0.00839061554902517	0.0672066962761163	0.898363766439173	0.963446253937741	ENSG00000082458	1741	DLG3
ENSG00000082482	787.715372486653	1.11914600298129	0.0914511079810336	2.47641654135649e-35	2.38832848264796e-33	ENSG00000082482	3776	KCNK2
ENSG00000082497	269.311967560685	-4.68072181065877	0.216997970278375	8.64353263489746e-104	6.52000188505961e-101	ENSG00000082497	56256	SERTAD4
ENSG00000082512	881.076256374139	-0.174311800771062	0.0805496732749549	0.0265990338518201	0.0932135712600451	ENSG00000082512	7188	TRAF5
ENSG00000082515	1327.34976475204	-0.12918912004462	0.0790660849517183	0.0948963397363203	0.249845961635891	ENSG00000082515	29093	MRPL22
ENSG00000082516	2274.28251236622	-0.0433697444381679	0.0595096201927593	0.460511606774406	0.699494113389588	ENSG00000082516	25929	GEMIN5
ENSG00000082641	4646.85665102494	-0.312359271962123	0.0643997942555099	8.46220122470818e-07	9.70831896073121e-06	ENSG00000082641	4779	NFE2L1
ENSG00000082684	86.8749688217422	0.747272536835985	0.227467597581167	0.000200353006970658	0.00141621682069185	ENSG00000082684	54437	SEMA5B
ENSG00000082701	1932.90125667393	0.0136451048248263	0.0634185835298876	0.828251253963081	0.926512932292557	ENSG00000082701	2932	GSK3B
ENSG00000082781	1634.35489322604	-0.616391955158257	0.0876797100393528	6.24489723796348e-13	1.52660271484985e-11	ENSG00000082781	3693	ITGB5
ENSG00000082805	1947.62048913166	0.207736117650405	0.073552373588409	0.00400787113720657	0.0192037763813385	ENSG00000082805	23085	ERC1
ENSG00000082898	20897.4902211685	-0.136350248632269	0.0487028533968175	0.00472706607999687	0.0221768908653074	ENSG00000082898	7514	XPO1
ENSG00000082996	1036.16273958208	0.461694110974354	0.078771054151408	2.15242178522077e-09	3.58527606669148e-08	ENSG00000082996	11342	RNF13
ENSG00000083067	309.310458894783	-0.364144536284324	0.116738125655151	0.00105400494506534	0.00608407719178053	ENSG00000083067	80036	TRPM3
ENSG00000083093	898.719116349026	0.0718675706476831	0.0885547880543963	0.405610522707157	0.651580809529246	ENSG00000083093	79728	PALB2
ENSG00000083097	644.054215148268	0.30516092401388	0.0887985192099096	0.00040612939868921	0.00263690717175371	ENSG00000083097	23033	DOP1A
ENSG00000083099	1263.67726698886	0.0322286168900672	0.0726468673375957	0.652308992316472	0.833923056883017	ENSG00000083099	57226	LYRM2
ENSG00000083123	1052.88212123697	-0.0501533925807794	0.0738656577482792	0.488565212467762	0.721355180183964	ENSG00000083123	594	BCKDHB
ENSG00000083168	3067.51594817622	0.0507542986342118	0.0737212030292802	0.484397365878532	0.717910639647747	ENSG00000083168	7994	KAT6A
ENSG00000083223	789.371928067527	-0.00291889777692382	0.0956670447331657	0.974077273661583	0.987685362314273	ENSG00000083223	79670	TUT7
ENSG00000083312	7219.31646424215	-0.224791094922023	0.0525947948590498	1.58990888937483e-05	0.000142592210838581	ENSG00000083312	3842	TNPO1
ENSG00000083444	2123.97195875825	0.0806812666239318	0.0648797823817796	0.207587122938706	0.432306016918597	ENSG00000083444	5351	PLOD1
ENSG00000083454	161.366713952859	0.0450160724589135	0.147498496800839	0.743001012035345	0.887107087348701	ENSG00000083454	5026	P2RX5
ENSG00000083457	389.175372156248	-0.0582875065023906	0.120485578738547	0.610433133985151	0.807431166788039	ENSG00000083457	3682	ITGAE
ENSG00000083520	2914.05958438263	0.0223907672990116	0.0657933309538309	0.731102468741779	0.87951331333913	ENSG00000083520	22894	DIS3
ENSG00000083535	561.288312187665	-0.0881478994489514	0.104471328041843	0.380798395210203	0.628937888760957	ENSG00000083535	10464	PIBF1
ENSG00000083544	847.996027375307	-0.152618116443827	0.0955660051164332	0.0990598756062556	0.25782423076768	ENSG00000083544	81550	TDRD3
ENSG00000083635	639.633821319478	-0.0698905412490763	0.0960031471900738	0.451305264554126	0.692633228647559	ENSG00000083635	26747	NUFIP1
ENSG00000083642	2421.17838676774	0.479897657422347	0.0768220886305898	1.86517882093053e-10	3.55866683621263e-09	ENSG00000083642	23047	PDS5B
ENSG00000083720	3558.49094329842	0.073744484654251	0.0608915914524575	0.220582003972128	0.449354987065519	ENSG00000083720	5019	OXCT1
ENSG00000083750	335.354025589891	0.182776345496264	0.112350353886188	0.0892586391551699	0.238546339060653	ENSG00000083750	10325	RRAGB
ENSG00000083799	633.17636202047	0.681183177812008	0.0932382750939734	7.1722903849611e-14	1.90308976407994e-12	ENSG00000083799	1540	CYLD
ENSG00000083807	173.342078313596	-0.206491474849746	0.154458784833028	0.144722095679857	0.338546718344628	ENSG00000083807	10998	SLC27A5
ENSG00000083812	143.316767762715	0.194104707314666	0.162202266465681	0.188708552421762	0.40529930198292	ENSG00000083812	25799	ZNF324
ENSG00000083814	85.3353079387271	-0.734057257639192	0.227899116157118	0.000251186755024632	0.00172699070731616	ENSG00000083814	79891	ZNF671
ENSG00000083817	135.717438646873	-0.351037048418964	0.167325900054451	0.0204506305840805	0.0754476451644303	ENSG00000083817	55659	ZNF416
ENSG00000083828	39.7650293434562	-1.22737106109673	0.332484112983667	2.05297687631264e-05	0.000180595271156182	ENSG00000083828	54807	ZNF586
ENSG00000083838	108.882195955189	0.0108644893098921	0.178719487552286	0.946715988873411	0.977516108855635	ENSG00000083838	55663	ZNF446
ENSG00000083844	14.4126791334	-5.82257997144835	1.32334227157577	4.22370718257151e-07	5.14172446127336e-06	ENSG00000083844	9422	ZNF264
ENSG00000083845	14484.6248368687	-0.228184420533309	0.0517192338888826	8.38632124764599e-06	8.03299279235968e-05	ENSG00000083845	6193	RPS5
ENSG00000083857	4505.42446712642	0.140238972732452	0.0543771403970142	0.00996003294595678	0.0413617490860309	ENSG00000083857	2195	FAT1
ENSG00000083896	2974.61956313388	0.0186417432120452	0.0841022900476729	0.821054129938049	0.924524035730065	ENSG00000083896	91746	YTHDC1
ENSG00000083937	1190.31674846807	-0.0517948401493834	0.0844553439447829	0.529294575979014	0.750838252350914	ENSG00000083937	25978	CHMP2B
ENSG00000084070	1706.88020904319	-0.0310619311083528	0.0668478675219693	0.636445736772562	0.825546300213308	ENSG00000084070	64744	SMAP2
ENSG00000084072	1209.83159240397	-0.129071016013593	0.0712721387684852	0.0652673504982624	0.188090013627207	ENSG00000084072	10450	PPIE
ENSG00000084073	2142.66110233061	0.105190896134861	0.0627386822312363	0.0894614978008531	0.239027994313955	ENSG00000084073	10269	ZMPSTE24
ENSG00000084090	7047.70931542851	0.166572506205336	0.0546415163140294	0.00211072146636221	0.0110517821245079	ENSG00000084090	56910	STARD7
ENSG00000084092	1413.34297279763	-0.282777444121965	0.0693140805828471	3.29396508800638e-05	0.000277178631967262	ENSG00000084092	84273	NOA1
ENSG00000084093	1587.31380176769	-0.267403395349846	0.0689565989957873	7.93520261122714e-05	0.000612570958887896	ENSG00000084093	5978	REST
ENSG00000084110	1.6749295070488	-0.0900321882883106	0.394676167387438	0.37714884585766	0.625675846869142	ENSG00000084110	3034	HAL
ENSG00000084112	849.232378928465	0.160220395641944	0.0846664058389166	0.0524956753403499	0.15903057356046	ENSG00000084112	54434	SSH1
ENSG00000084207	14149.9108226348	-0.358123988860791	0.0505196463431962	8.39193602189953e-13	2.02566949392617e-11	ENSG00000084207	2950	GSTP1
ENSG00000084234	11388.6891317366	-0.135587754404755	0.0605242985373605	0.0231593457653701	0.0832451568942107	ENSG00000084234	334	APLP2
ENSG00000084444	1142.61828542596	0.0103014283254688	0.0822271425935109	0.898873803214347	0.963711350136559	ENSG00000084444	57613	FAM234B
ENSG00000084453	17.763403729592	-3.42856261769375	0.658736500139406	2.12177741053217e-08	3.11954931383027e-07	ENSG00000084453	6579	SLCO1A2
ENSG00000084463	4524.69682970992	0.0487591123985591	0.0768501924883606	0.518561060013779	0.74304804264254	ENSG00000084463	51729	WBP11
ENSG00000084623	6622.09768133822	-0.22894089729287	0.0646563234460728	0.000329132388576667	0.00219017176406042	ENSG00000084623	8668	EIF3I
ENSG00000084628	110.522489029271	0.267570122600205	0.176616147137461	0.0900430525783087	0.240109785325776	ENSG00000084628	79570	NKAIN1
ENSG00000084652	1897.40848417375	-0.0420295100245623	0.0625115494934061	0.495066814423602	0.726536005241864	ENSG00000084652	200081	TXLNA
ENSG00000084676	726.296368058648	0.383142374397709	0.105850639101988	0.000166246119356975	0.00120002880619914	ENSG00000084676	8648	NCOA1
ENSG00000084693	1515.61400311377	0.0531399582499691	0.0713147694978749	0.449085255405536	0.690542560672232	ENSG00000084693	60509	AGBL5
ENSG00000084710	414.557730424427	-0.759631518202137	0.115297258183556	9.49173908124159e-12	2.02704773644999e-10	ENSG00000084710	22979	EFR3B
ENSG00000084731	1103.37780987668	0.160798326210095	0.0725199067913627	0.02400102060404	0.0857596948363946	ENSG00000084731	3797	KIF3C
ENSG00000084733	4294.01583628143	-0.0428821190517156	0.0549324758585193	0.428225994161384	0.672029759427466	ENSG00000084733	10890	RAB10
ENSG00000084734	3.95617943744641	-0.0129991845308305	0.364178664381813	0.924348694767719	0.972897850492173	ENSG00000084734	2646	GCKR
ENSG00000084754	6584.91727596105	-0.355362569667603	0.0516128793760681	3.09449718165583e-12	6.99469775298229e-11	ENSG00000084754	3030	HADHA
ENSG00000084764	217.826925385223	0.49177261771062	0.140835290085916	0.000194178249888244	0.00137717891735715	ENSG00000084764	22924	MAPRE3
ENSG00000084774	4593.92450500832	-0.00228279549862682	0.0684132755583842	0.974534581346237	0.987959340146581	ENSG00000084774	790	CAD
ENSG00000085063	1450.21056409822	-0.0460181372692592	0.0743989743197528	0.528299914462434	0.749866121980182	ENSG00000085063	966	CD59
ENSG00000085117	63.3213614605377	0.613131090565722	0.252024258310726	0.0037783771728602	0.018261579924023	ENSG00000085117	3732	CD82
ENSG00000085185	2653.92685842266	-2.5920525436695	0.0675859517024434	0	0	ENSG00000085185	63035	BCORL1
ENSG00000085224	4729.85627873373	0.434731920241267	0.0784165832271867	1.47162032055086e-08	2.20128135909027e-07	ENSG00000085224	546	ATRX
ENSG00000085231	492.487266908838	-0.0879001527740253	0.109254310447207	0.401448444932233	0.647512820014641	ENSG00000085231	102157402	AK6
ENSG00000085274	830.108416840613	-0.00415159225126799	0.0850780224162933	0.958935378862164	0.98075996982944	ENSG00000085274	55892	MYNN
ENSG00000085276	903.420431383555	-0.572064743223246	0.0845960757960208	4.62001191358805e-12	1.02284351810161e-10	ENSG00000085276	2122	MECOM
ENSG00000085365	2607.5479952555	0.0832166333363983	0.0618944272014174	0.173727796338348	0.38329727216779	ENSG00000085365	9522	SCAMP1
ENSG00000085377	2326.1740186606	-0.0671270735262265	0.0593958477429132	0.252626198362631	0.491813165832589	ENSG00000085377	5550	PREP
ENSG00000085382	433.159542955379	-0.15955072722367	0.102294673628932	0.105470122010735	0.269850876526294	ENSG00000085382	57531	HACE1
ENSG00000085415	2756.72083687344	-0.444820462668978	0.0681641570675719	3.24062355755743e-11	6.60668051729446e-10	ENSG00000085415	81929	SEH1L
ENSG00000085433	821.97836317586	-0.303542864358114	0.0832795699461857	0.000182278892729858	0.00130064611261734	ENSG00000085433	22911	WDR47
ENSG00000085449	1246.91632985496	-0.0622755564999494	0.0719289169734487	0.378220351000072	0.626814525014699	ENSG00000085449	57590	WDFY1
ENSG00000085465	15.761154615018	0.288565088676864	0.375815458966882	0.192758035934637	0.411278157084095	ENSG00000085465	5016	OVGP1
ENSG00000085491	1519.43492121753	-0.160718470852311	0.0676161040076524	0.0157132973456106	0.0607172618435129	ENSG00000085491	29957	SLC25A24
ENSG00000085511	951.042784280226	-0.279772029600957	0.085938973161547	0.000799946368795414	0.00477413598624694	ENSG00000085511	4216	MAP3K4
ENSG00000085514	9.55747383378971	0.152614102006033	0.360167653170918	0.416476567237336	0.66178164133462	ENSG00000085514	29992	PILRA
ENSG00000085552	90.3068049098387	-0.25447290457672	0.195492168244826	0.13437702364408	0.32087926697418	ENSG00000085552	57549	IGSF9
ENSG00000085563	232.428629486394	0.751115908987489	0.137918989664756	1.11078527139107e-08	1.69760461049571e-07	ENSG00000085563	5243	ABCB1
ENSG00000085644	244.932770632755	0.0454787240399967	0.121187879511193	0.694775244613592	0.858656557237812	ENSG00000085644	7760	ZNF213
ENSG00000085662	3381.10121023183	-0.21663968372931	0.0836737719798204	0.00789165165341615	0.034206389611564	ENSG00000085662	231	AKR1B1
ENSG00000085719	6419.98872917426	0.0305384642378955	0.0510514010844634	0.549712548180303	0.766773129713127	ENSG00000085719	8895	CPNE3
ENSG00000085721	1552.04367128172	-0.0425361398102029	0.0735633224489386	0.555520575053796	0.770940886327362	ENSG00000085721	54700	RRN3
ENSG00000085733	3644.62631318529	0.123117603366168	0.0575876116273473	0.0306722225562337	0.104454694068077	ENSG00000085733	2017	CTTN
ENSG00000085741	71.0751497131898	-0.387376316923526	0.230604866813961	0.0437782127920593	0.138419106643875	ENSG00000085741	7481	WNT11
ENSG00000085760	2472.55550177807	-0.169313462027154	0.0704679504975667	0.014458499533107	0.0567406110439899	ENSG00000085760	4528	MTIF2
ENSG00000085788	1847.53269453088	0.0590903661262576	0.068998383908749	0.384738011170467	0.632231378253679	ENSG00000085788	23259	DDHD2
ENSG00000085831	235.193625106226	0.464859335051558	0.131537834942952	0.000180911825918504	0.00129176425802053	ENSG00000085831	22996	TTC39A
ENSG00000085832	2725.84863357009	0.0329304349842907	0.0611232177356476	0.585854320897423	0.790609488957541	ENSG00000085832	2060	EPS15
ENSG00000085840	1865.25128322854	-0.261683998300877	0.0648171976985442	4.13416590397549e-05	0.000340287287832682	ENSG00000085840	4998	ORC1
ENSG00000085871	501.123343840754	0.0475051655389383	0.094067483711357	0.603684903650755	0.802636114135661	ENSG00000085871	4258	MGST2
ENSG00000085872	1617.15023527913	0.00808538416352993	0.0730245709306411	0.910994507475706	0.968219633048765	ENSG00000085872	10523	CHERP
ENSG00000085978	501.750890084147	-0.0335615151023891	0.0934612557373274	0.71093138243723	0.868153430183669	ENSG00000085978	55054	ATG16L1
ENSG00000085982	1276.91617977259	-0.0399388025777413	0.0704996528188572	0.572450096767574	0.781761185427902	ENSG00000085982	55230	USP40
ENSG00000085998	1067.8338747912	0.0214386127539254	0.0768946786230651	0.776838573794914	0.906547738390097	ENSG00000085998	55624	POMGNT1
ENSG00000085999	1238.01566928386	-0.0537564132880466	0.0749549917818874	0.464450427424468	0.702295065695317	ENSG00000085999	8438	RAD54L
ENSG00000086015	1636.95095894645	0.056781378251309	0.0684966440589689	0.400817217348653	0.647073335444538	ENSG00000086015	23139	MAST2
ENSG00000086061	5305.74449613004	0.332238014215805	0.0685760295913092	8.35845311395574e-07	9.59450479455756e-06	ENSG00000086061	3301	DNAJA1
ENSG00000086062	983.864347020186	0.0668150995448176	0.0760940965985736	0.37124060811791	0.621263995250645	ENSG00000086062	2683	B4GALT1
ENSG00000086065	1817.84887361146	-0.11954640377408	0.0708473204399262	0.0859446719034867	0.232068194230829	ENSG00000086065	51510	CHMP5
ENSG00000086102	1719.92104373129	-0.0428085259712193	0.0641001554255863	0.497941751885248	0.728527829147154	ENSG00000086102	4799	NFX1
ENSG00000086159	11.7591795650842	-0.0874276496062203	0.336240715552004	0.635158460567982	0.824750752017488	ENSG00000086159	363	AQP6
ENSG00000086189	1153.577936148	-0.121997565273941	0.0766087994775348	0.104114257149254	0.267290291144936	ENSG00000086189	27292	DIMT1
ENSG00000086200	2444.72085405111	-0.0932869530425567	0.0586979691854224	0.107505206406623	0.273931410847423	ENSG00000086200	51194	IPO11
ENSG00000086205	308.695228259961	-2.84271530631716	0.140505399644532	4.43684557282219e-92	2.5327193336102e-89	ENSG00000086205	2346	FOLH1
ENSG00000086232	6396.0457384909	0.00286802886989907	0.0696864447048972	0.968558033313273	0.984928385714798	ENSG00000086232	27102	EIF2AK1
ENSG00000086289	117.780766074998	-0.733590315072467	0.192080173661048	2.77122134370785e-05	0.000237159505674447	ENSG00000086289	54749	EPDR1
ENSG00000086300	777.981865981948	0.145952843551672	0.0906027677419237	0.097635929912794	0.255089060353207	ENSG00000086300	29887	SNX10
ENSG00000086475	4315.57397900926	0.177624913413784	0.0549013840905118	0.00105293149181442	0.0060810581506937	ENSG00000086475	22929	SEPHS1
ENSG00000086504	1163.65374858133	0.00230778748269324	0.0741373367342308	0.97537948282014	0.988436333204307	ENSG00000086504	10573	MRPL28
ENSG00000086506	128.23314468136	0.0285910867749767	0.166619791337997	0.850939727548019	0.938767196946551	ENSG00000086506	3049	HBQ1
ENSG00000086544	235.188527453002	-0.00313630717650263	0.130190228787983	0.978683761104506	0.990074706307514	ENSG00000086544	80271	ITPKC
ENSG00000086589	1458.69564282215	-0.070432607925655	0.068622580039094	0.296516771135721	0.543592632858047	ENSG00000086589	55696	RBM22
ENSG00000086598	6958.1203385756	-0.0852888051464921	0.0553629376871179	0.128775049852531	0.311731556210349	ENSG00000086598	10959	TMED2
ENSG00000086619	493.789700457584	-0.326509664487818	0.09569533938584	0.000420000701395501	0.00270816651071298	ENSG00000086619	56605	ERO1B
ENSG00000086666	3315.78652407012	-0.0507939083603025	0.0578499916639642	0.374105659811318	0.62364493791013	ENSG00000086666	54469	ZFAND6
ENSG00000086712	2724.11899659935	0.161453283062276	0.0659639874333532	0.0129858062189131	0.051946470237892	ENSG00000086712	55787	TXLNG
ENSG00000086717	85.6397017473851	-2.13705809986701	0.236036695505007	1.08560730142709e-20	4.74722811872497e-19	ENSG00000086717	5475	PPEF1
ENSG00000086730	1.64076774325952	0.0314992566096863	0.383145543378879	0.744903704080876	0.888575123341928	ENSG00000086730	7462	LAT2
ENSG00000086758	17187.1336543626	0.222195299287465	0.0546717664040261	4.07183554891029e-05	0.000335942338392712	ENSG00000086758	10075	HUWE1
ENSG00000086827	1115.15930239522	-0.00319515435731223	0.0774885630295283	0.965780699666897	0.98366466497876	ENSG00000086827	9183	ZW10
ENSG00000086848	212.518999919076	0.116350516790205	0.132595425430341	0.35047269873689	0.600882866892153	ENSG00000086848	79796	ALG9
ENSG00000086967	7.87149343005755	0.126410320199093	0.368100159946423	0.461499360038715	0.700089291677467	ENSG00000086967	4606	MYBPC2
ENSG00000087008	183.595831701194	0.0619100668084888	0.155689653170595	0.666010974502256	0.841837338035775	ENSG00000087008	8310	ACOX3
ENSG00000087053	2729.35000085819	-0.0602584726423331	0.0611855721541494	0.317882976761737	0.567588667865808	ENSG00000087053	8898	MTMR2
ENSG00000087074	308.162735211541	-0.202144868193282	0.12796696463727	0.0937300112859367	0.247520826252847	ENSG00000087074	23645	PPP1R15A
ENSG00000087076	46.3625853729222	0.908914209291001	0.306300802348811	0.000399853566467877	0.00259935585637674	ENSG00000087076	51171	HSD17B14
ENSG00000087077	1169.88280745127	-0.154495038373405	0.0975233874507336	0.101206581172738	0.261619423187945	ENSG00000087077	7205	TRIP6
ENSG00000087085	133.077990983103	0.311943011568158	0.178286397650207	0.0500408820832271	0.153309177615295	ENSG00000087085	43	ACHE
ENSG00000087086	5634.21137724368	0.328894806565423	0.0585044779100233	1.26522261858868e-08	1.91836087058231e-07	ENSG00000087086	2512	FTL
ENSG00000087087	3187.01205443786	0.109936904049062	0.0801200526901731	0.160399729163562	0.36334220073612	ENSG00000087087	51593	SRRT
ENSG00000087088	864.073952195371	0.100691606812802	0.0800540187832736	0.199024653870889	0.419900101119677	ENSG00000087088	581	BAX
ENSG00000087095	1012.50735644424	0.280105660933675	0.0799387753614462	0.000337391866590406	0.00223597540453591	ENSG00000087095	51701	NLK
ENSG00000087111	1932.60544302503	0.0245977293680791	0.0648258476304291	0.701135059107061	0.862004000771665	ENSG00000087111	94005	PIGS
ENSG00000087116	680.487518787768	-0.395713716830653	0.0881264365177593	3.90292991922915e-06	4.00358343001646e-05	ENSG00000087116	9509	ADAMTS2
ENSG00000087152	1373.30782886958	-0.0638026864990379	0.0993025849889795	0.505878646741787	0.734796251601031	ENSG00000087152	56970	ATXN7L3
ENSG00000087157	433.136873801425	-0.0515676516333701	0.103859681463713	0.605787592613711	0.804150571528766	ENSG00000087157	9489	PGS1
ENSG00000087191	2202.51508950012	0.131386128114567	0.061145144162525	0.0294428759373409	0.10103379084851	ENSG00000087191	5705	PSMC5
ENSG00000087206	1176.19655172918	-0.00529189877992218	0.0803557251228349	0.945360233414462	0.977479430417138	ENSG00000087206	51720	UIMC1
ENSG00000087245	10.7207090252618	-0.844760850357954	0.704898570678649	0.017296265633513	0.0656214166418946	ENSG00000087245	4313	MMP2
ENSG00000087253	169.724037527109	0.598174479350806	0.160739253299795	5.93958357741587e-05	0.000469920045683258	ENSG00000087253	54947	LPCAT2
ENSG00000087258	502.103029832771	-0.00340209773393475	0.0923743333343136	0.969048836519872	0.985045744351536	ENSG00000087258	2775	GNAO1
ENSG00000087263	2531.13202340113	-0.0162348186293169	0.0607362575507353	0.786332955487757	0.912137569918261	ENSG00000087263	55239	OGFOD1
ENSG00000087266	93.6852768089953	0.00875377201001619	0.183832842980176	0.958242578956474	0.980450581031569	ENSG00000087266	6452	SH3BP2
ENSG00000087269	2752.83350447734	0.175415623629015	0.0808452680418953	0.0264520407574997	0.0928216568930305	ENSG00000087269	8602	NOP14
ENSG00000087274	4801.7235345447	0.15562336570342	0.0575648519484299	0.00629102842786897	0.0281808719883395	ENSG00000087274	118	ADD1
ENSG00000087299	1470.20557791432	-0.219874866367828	0.0719793267382947	0.00185680829391743	0.00990845072658664	ENSG00000087299	79944	L2HGDH
ENSG00000087301	946.707900443134	0.197492258424353	0.0842541163174359	0.0163176412994993	0.0626969077472665	ENSG00000087301	57544	TXNDC16
ENSG00000087302	3831.35532412711	0.124278710007321	0.080797675169593	0.116194740798281	0.289199754937603	ENSG00000087302	51637	RTRAF
ENSG00000087303	835.354486122372	0.745244164387224	0.0827265943060614	4.74885217040571e-20	1.97831374144259e-18	ENSG00000087303	22795	NID2
ENSG00000087338	1661.47780536322	-0.0280799004840142	0.0650160483240764	0.660940417499652	0.838623246306028	ENSG00000087338	64395	GMCL1
ENSG00000087365	10076.3762379303	-0.0700136341133828	0.0740059476070856	0.334360502832723	0.585314626043276	ENSG00000087365	10992	SF3B2
ENSG00000087448	657.597363714745	0.214337089315596	0.0850418666301308	0.00973612741670065	0.0406798708542304	ENSG00000087448	57542	KLHL42
ENSG00000087460	20967.6559682471	0.0150762483646642	0.0476171914445348	0.750903938340688	0.891954450351143	ENSG00000087460	2778	GNAS
ENSG00000087470	3684.01001459314	-0.0924312637932856	0.0588118093537909	0.112143094883379	0.282040284238133	ENSG00000087470	10059	DNM1L
ENSG00000087494	24.0901902353914	0.628219865942829	0.409195593425892	0.0227413970504265	0.0821201995387345	ENSG00000087494	5744	PTHLH
ENSG00000087495	23.6153380612287	3.09383837403055	0.52936039161155	5.42088146309378e-10	9.76082160119384e-09	ENSG00000087495	116154	PHACTR3
ENSG00000087502	1368.48472145184	0.0559169141204789	0.0787224117109222	0.468997613223367	0.705534087527831	ENSG00000087502	51290	ERGIC2
ENSG00000087510	1313.23897347022	-0.309126754831507	0.0734082914456881	1.75063516921747e-05	0.000155750486137499	ENSG00000087510	7022	TFAP2C
ENSG00000087586	4331.63493676806	-0.159517020136019	0.0540525541049801	0.0028533935963254	0.0143321108556453	ENSG00000087586	6790	AURKA
ENSG00000087842	812.441681383385	-0.29335996084844	0.0836348591402719	0.000318471363082134	0.00212727187212453	ENSG00000087842	8544	PIR
ENSG00000087884	322.059303079628	-0.0860935599657748	0.111024937543521	0.417613608963492	0.662790579720312	ENSG00000087884	28971	AAMDC
ENSG00000087903	197.060587302792	-0.330863879279899	0.150323995571683	0.0169503807239989	0.0645874642992707	ENSG00000087903	5990	RFX2
ENSG00000087995	1170.52682429049	-0.0922902439153262	0.076243982066215	0.216822905556635	0.444397534038009	ENSG00000087995	339175	METTL2A
ENSG00000088002	46.1795751606039	0.152918218556518	0.245074991870047	0.431491736747353	0.674627061354715	ENSG00000088002	6820	SULT2B1
ENSG00000088035	571.542258020868	0.167580126972377	0.0985620827450271	0.0787547549657954	0.217435186880074	ENSG00000088035	29929	ALG6
ENSG00000088038	1592.6139228616	0.122918788795079	0.0858454668397938	0.142337644901178	0.33477877482826	ENSG00000088038	4849	CNOT3
ENSG00000088053	2.96402953636263	0.0630759342823754	0.378900862839929	0.610563950962479	0.807496631701848	ENSG00000088053	51206	GP6
ENSG00000088179	635.772399872315	0.156222236331208	0.0874885932158302	0.0668313052363755	0.191395796325083	ENSG00000088179	5775	PTPN4
ENSG00000088205	5850.18121273491	-0.0222764741392641	0.0544832540299395	0.676529404795441	0.848024756805364	ENSG00000088205	8886	DDX18
ENSG00000088247	10290.4956703397	-0.0760914137661811	0.0546830015738111	0.162391226872249	0.36639943411695	ENSG00000088247	8570	KHSRP
ENSG00000088256	1286.4252775063	0.128061983884058	0.0830615667544299	0.114666703008978	0.286442984536088	ENSG00000088256	2767	GNA11
ENSG00000088280	992.045193864889	0.428627423992982	0.0772800017778234	1.49617528248374e-08	2.23484569599287e-07	ENSG00000088280	55616	ASAP3
ENSG00000088298	588.678619420253	-0.0375171942318573	0.0901277253088355	0.667970357418187	0.843035668899285	ENSG00000088298	55741	EDEM2
ENSG00000088305	897.44416447263	-0.0155354933520304	0.0791620702974076	0.840561957000542	0.93297120677957	ENSG00000088305	1789	DNMT3B
ENSG00000088320	4.46055354807165	-1.9007128374733	1.43151913019276	0.00743113183955997	0.0324752608283356	ENSG00000088320	28954	REM1
ENSG00000088325	10274.0907705604	0.013167018747373	0.0691095867652552	0.845947032873633	0.935604926497565	ENSG00000088325	22974	TPX2
ENSG00000088340	89.8429148374084	0.485531673072921	0.204339268458594	0.00664712869384524	0.0295131396137703	ENSG00000088340	80307	FER1L4
ENSG00000088356	573.749467767082	-0.285314168805991	0.122346243854784	0.0138288356459691	0.0547990314593832	ENSG00000088356	81572	PDRG1
ENSG00000088367	1349.08297017433	0.307852247425599	0.0851048244924019	0.000205814201726735	0.0014514196175861	ENSG00000088367	2036	EPB41L1
ENSG00000088386	4.66317308223651	-0.121039145682301	0.382402229846218	0.422437505391807	0.666617562756005	ENSG00000088386	6564	SLC15A1
ENSG00000088387	953.815202053381	0.211527809682253	0.0772765205664792	0.00519080672890917	0.0239849111619538	ENSG00000088387	23348	DOCK9
ENSG00000088448	955.98541558864	0.188723351541371	0.0762852008874613	0.0115916909066897	0.0471534627702248	ENSG00000088448	55608	ANKRD10
ENSG00000088451	600.949274877703	-0.170663996379794	0.0904217428655925	0.0517748338428504	0.157252842334605	ENSG00000088451	23483	TGDS
ENSG00000088538	498.530197724954	0.274114345389459	0.0975605548769896	0.00365487442259781	0.0177599573704511	ENSG00000088538	1795	DOCK3
ENSG00000088543	9.46765895136987	0.135407250641742	0.355811892379886	0.46391673728156	0.702141555580354	ENSG00000088543	51161	C3orf18
ENSG00000088682	973.314471146002	0.134927287470707	0.084131351963182	0.10056495553929	0.260553536058065	ENSG00000088682	57017	COQ9
ENSG00000088727	194.475088151129	-0.155875714986267	0.144740401487987	0.245421346255844	0.483133959760432	ENSG00000088727	64147	KIF9
ENSG00000088766	28.3885467662813	-0.0219352933029724	0.283018473764505	0.909750746640177	0.967953529786266	ENSG00000088766	54675	CRLS1
ENSG00000088808	449.457892167493	0.219239821636724	0.1063422510584	0.0319219560106214	0.107703455734878	ENSG00000088808	23368	PPP1R13B
ENSG00000088812	1973.90767066569	0.0265681909119518	0.0613207585410151	0.661764596364559	0.839215253066097	ENSG00000088812	8455	ATRN
ENSG00000088826	177.263769280613	-0.0289539601775312	0.154183743326201	0.837281244298663	0.930897382702557	ENSG00000088826	54498	SMOX
ENSG00000088832	5719.79030341278	-0.144843569855945	0.0602359118161158	0.01501277863634	0.0585170418909059	ENSG00000088832	2280	FKBP1A
ENSG00000088833	1365.95261801449	0.237908125071185	0.101335085859613	0.0149259700744749	0.0582614350978308	ENSG00000088833	55968	NSFL1C
ENSG00000088836	386.040947312437	0.217010899240978	0.10477535822874	0.0309170643779741	0.105135938935307	ENSG00000088836	83959	SLC4A11
ENSG00000088854	394.490296426612	0.374659056888936	0.109541579272384	0.000358664583272903	0.00236065897890526	ENSG00000088854	25943	DNAAF9
ENSG00000088876	320.036571586293	0.34271916746373	0.114675342692543	0.00173924805050665	0.00938785026188373	ENSG00000088876	79175	ZNF343
ENSG00000088881	101.118948637307	0.139213764814885	0.18165282455908	0.388047309437936	0.63534474594098	ENSG00000088881	57593	EBF4
ENSG00000088882	827.115033542776	0.870605613393687	0.0821208128593149	5.23222825474579e-27	3.34878463540866e-25	ENSG00000088882	56265	CPXM1
ENSG00000088888	2293.97882978155	0.2910773246376	0.0650330244284301	5.54817409184753e-06	5.51968841233687e-05	ENSG00000088888	57506	MAVS
ENSG00000088899	155.053554022799	0.0316255037439193	0.151280732919284	0.821886561171274	0.924524035730065	ENSG00000088899	9762	LZTS3
ENSG00000088926	3.80823684746687	-0.154056407109096	0.410478145317491	0.246950474673697	0.484809492671541	ENSG00000088926	2160	F11
ENSG00000088930	6002.4559562238	0.0458011166408003	0.056886369093659	0.415466301074934	0.661232818299257	ENSG00000088930	22803	XRN2
ENSG00000088970	448.139210855933	0.0736126820932409	0.120123472405641	0.520529796697401	0.74474050046439	ENSG00000088970	55857	KIZ
ENSG00000088986	3711.60745333756	0.020435472652607	0.0565457346979325	0.715701315771104	0.871157646980261	ENSG00000088986	8655	DYNLL1
ENSG00000088992	208.051310084091	0.275655091166015	0.136384828403095	0.0307568788251659	0.10467548141578	ENSG00000088992	54997	TESC
ENSG00000089006	3933.02660025822	-0.0384394148016408	0.0555494124806286	0.485844675486467	0.719144798045429	ENSG00000089006	27131	SNX5
ENSG00000089009	26858.6492339838	0.0876844504717182	0.0768237411199505	0.24761300011794	0.485670993233383	ENSG00000089009	6128	RPL6
ENSG00000089022	1410.04479316117	-0.00501083398508512	0.0682208488174406	0.939931027344781	0.976571601069183	ENSG00000089022	8550	MAPKAPK5
ENSG00000089048	1391.63582081914	0.0576107136241068	0.0879997810161601	0.503137279828046	0.732425562564489	ENSG00000089048	51575	ESF1
ENSG00000089050	1061.25952602819	-0.0866132902434295	0.0803535014228798	0.270312149093247	0.512501158078857	ENSG00000089050	10741	RBBP9
ENSG00000089053	5702.81973805364	-0.122008056385356	0.0566951851448296	0.0295484205651553	0.101264866952964	ENSG00000089053	51433	ANAPC5
ENSG00000089057	1132.26003454893	-0.141226045876272	0.076780222864949	0.0604460103255008	0.177379768295117	ENSG00000089057	9962	SLC23A2
ENSG00000089060	750.381025803865	0.0360910438442078	0.085670132855534	0.666659990288256	0.842388612316976	ENSG00000089060	80024	SLC8B1
ENSG00000089063	2104.44057379743	0.0475682313002655	0.0710366280403873	0.494740358162846	0.72630924478748	ENSG00000089063	29058	TMEM230
ENSG00000089091	170.960515977078	-1.41966298808064	0.157961348069903	2.39991035170093e-20	1.01988946757093e-18	ENSG00000089091	55184	DZANK1
ENSG00000089094	2593.01370444605	-0.0524934502700379	0.0606124275741106	0.381019607617052	0.62900696674064	ENSG00000089094	84678	KDM2B
ENSG00000089101	1.81287321285617	-0.0634640800038372	0.387094965561606	0.533182088120413	0.754225362212259	ENSG00000089101	26074	CFAP61
ENSG00000089116	2.9039518464759	-4.35442879018754	2.67815148970182	0.00101548377220246	0.00589393590345924	ENSG00000089116	64211	LHX5
ENSG00000089123	198.269679813936	-0.11816939801236	0.140598541084548	0.366910717558228	0.617148531082357	ENSG00000089123	55617	TASP1
ENSG00000089127	8.84714530747736	-0.178093257898534	0.369657256245763	0.348508677031951	0.598881439068573	ENSG00000089127	4938	OAS1
ENSG00000089154	5945.26875954647	-0.257082743848995	0.0700480897550215	0.000211814125181705	0.00148925637082649	ENSG00000089154	10985	GCN1
ENSG00000089157	57741.4813490894	-0.308351715434189	0.0773387021604264	4.55780284308055e-05	0.000370964754715623	ENSG00000089157	6175	RPLP0
ENSG00000089159	1236.05224962765	-0.00216285767880389	0.0757668373255492	0.976092261284773	0.988873975949525	ENSG00000089159	5829	PXN
ENSG00000089163	26.3718371580936	-0.192863934147472	0.294719363933304	0.351761864924762	0.601973938508823	ENSG00000089163	23409	SIRT4
ENSG00000089169	5.59075118075449	0.0834795775763358	0.363836324935081	0.599323427229175	0.800293614099828	ENSG00000089169	22895	RPH3A
ENSG00000089177	660.765182212837	0.138108918364265	0.0856047660995966	0.0981858516471359	0.256222491657579	ENSG00000089177	55614	KIF16B
ENSG00000089195	995.946727105071	0.134160709732206	0.0864285737960198	0.111481472299712	0.280945015683357	ENSG00000089195	51605	TRMT6
ENSG00000089199	7.42296415798095	0.127785476645296	0.362339351611807	0.471289087987484	0.706980783177894	ENSG00000089199	1114	CHGB
ENSG00000089220	9437.62917756845	0.0532421137668351	0.0525947484825159	0.311460949435509	0.560857318160217	ENSG00000089220	5037	PEBP1
ENSG00000089225	1370.91551022005	-0.0464376222250092	0.0875607183375833	0.585053515947292	0.790438546163209	ENSG00000089225	6910	TBX5
ENSG00000089234	750.333095769194	0.101457975905517	0.0930624651613104	0.261944427824066	0.502957114552009	ENSG00000089234	8315	BRAP
ENSG00000089248	2966.85730936735	-0.0644288323520214	0.0697702586293235	0.347586657176704	0.598066760338437	ENSG00000089248	10961	ERP29
ENSG00000089280	10451.5101828742	-0.05734044031188	0.0512665414062839	0.256442023230686	0.496271941786268	ENSG00000089280	2521	FUS
ENSG00000089289	2909.27078362552	-0.0598425159729007	0.0634464257875215	0.339308070454396	0.590128932482484	ENSG00000089289	3476	IGBP1
ENSG00000089327	1778.82762684871	-0.337504568696024	0.103728261670942	0.000709368611784396	0.00428931418537023	ENSG00000089327	53827	FXYD5
ENSG00000089335	689.174144496414	-0.36745513254003	0.104625400484755	0.000258661457582383	0.00176974040997652	ENSG00000089335	55900	ZNF302
ENSG00000089351	1402.05596355186	-0.103097998582831	0.0806846106123957	0.191170749635633	0.408758595166451	ENSG00000089351	57655	GRAMD1A
ENSG00000089486	729.636288723345	0.0334909845035618	0.099920007341391	0.729586556802428	0.879041509767489	ENSG00000089486	29965	CDIP1
ENSG00000089505	26.6511328595806	0.0535117069804449	0.290447310091128	0.787992499115006	0.913106357261647	ENSG00000089505	113540	CMTM1
ENSG00000089558	5.83943208087564	-0.0560749038579659	0.361635730714003	0.710897718054007	0.868153430183669	ENSG00000089558	23415	KCNH4
ENSG00000089597	12683.0369046771	-0.220795779948957	0.0801249048947041	0.00478316775127257	0.0223953194579091	ENSG00000089597	23193	GANAB
ENSG00000089639	324.270762532206	-0.269370884432868	0.117035687071864	0.0155640984654259	0.0602509757493147	ENSG00000089639	51291	GMIP
ENSG00000089682	954.533951760267	0.459333238766825	0.0992593551314205	1.70824363940258e-06	1.85405004665066e-05	ENSG00000089682	55285	RBM41
ENSG00000089685	5283.24765606772	-0.110207026273203	0.0519410572626445	0.0321735529170678	0.108344644636701	ENSG00000089685	332	BIRC5
ENSG00000089692	21.1585054667058	0.236042129289171	0.324141685660246	0.271170120152061	0.513281582302483	ENSG00000089692	3902	LAG3
ENSG00000089693	3983.36414800163	-0.022708240030303	0.0599273763289078	0.700882287007855	0.861980919617847	ENSG00000089693	8079	MLF2
ENSG00000089723	254.498799849667	0.201310547121704	0.132997135574007	0.107121714697557	0.273151966211167	ENSG00000089723	78990	OTUB2
ENSG00000089737	5853.36463989917	0.0810786300672114	0.067551264562581	0.225874026509691	0.457350495697189	ENSG00000089737	57062	DDX24
ENSG00000089775	737.411370368361	-0.0958701387218917	0.085723603967058	0.251109997132661	0.489572018501332	ENSG00000089775	7597	ZBTB25
ENSG00000089818	679.459145120502	-0.0575280186310975	0.0848147958767361	0.486709265875726	0.719923412323077	ENSG00000089818	25977	NECAP1
ENSG00000089820	660.584073632185	1.06728391642992	0.098118356533654	1.97901151467263e-28	1.3749573092566e-26	ENSG00000089820	393	ARHGAP4
ENSG00000089847	23.3685709726104	-0.117430351172027	0.295136942748587	0.558641009622046	0.772688874561518	ENSG00000089847	170961	ANKRD24
ENSG00000089876	916.158380413321	0.0292219871603107	0.0775055276317644	0.701134640019875	0.862004000771665	ENSG00000089876	55760	DHX32
ENSG00000089902	2455.94461338579	-0.100462012965378	0.0595640311849831	0.0876372690973482	0.235404649701779	ENSG00000089902	23186	RCOR1
ENSG00000089916	1537.68728819201	0.103569582797551	0.0661823830594965	0.112469775815875	0.282628984744312	ENSG00000089916	55668	GPATCH2L
ENSG00000090006	1546.51717372894	-0.106745985181324	0.0836568160285127	0.191048935986083	0.408622235641727	ENSG00000090006	8425	LTBP4
ENSG00000090013	611.995045176319	-0.167195035579213	0.0965453368433055	0.0731052810121571	0.204819024435524	ENSG00000090013	645	BLVRB
ENSG00000090020	304.001190271818	-0.148612491112269	0.121536265315798	0.197685125342225	0.418367488211737	ENSG00000090020	6548	SLC9A1
ENSG00000090054	1606.55875138478	-0.0558262441467463	0.0658456563877368	0.389335340254081	0.636023800874502	ENSG00000090054	10558	SPTLC1
ENSG00000090060	2438.20416900733	-0.0831387085287135	0.0614647083335903	0.170717643540088	0.37887687448582	ENSG00000090060	10914	PAPOLA
ENSG00000090061	2209.26110260495	0.0436784899873097	0.0754527027557489	0.555691953796064	0.771006147690143	ENSG00000090061	8812	CCNK
ENSG00000090097	496.052769598329	0.251263556660343	0.119598474035144	0.0270550479451863	0.0945136731145021	ENSG00000090097	57060	PCBP4
ENSG00000090238	240.411999837405	-0.130747684242646	0.125568775124084	0.270818057481328	0.512884121052672	ENSG00000090238	83719	YPEL3
ENSG00000090263	876.273162360479	-0.0739397132688246	0.0816902001812019	0.35413740084499	0.60432341450665	ENSG00000090263	51650	MRPS33
ENSG00000090266	569.385399664085	0.0436412524520542	0.0931085406291323	0.627044287826912	0.81945949866419	ENSG00000090266	4708	NDUFB2
ENSG00000090273	3890.99191427918	0.303598230391841	0.071042948342851	1.34372965673779e-05	0.000123020867273337	ENSG00000090273	10726	NUDC
ENSG00000090316	1409.14930220994	0.0277292083411656	0.067847737840467	0.678531832207032	0.849500990792053	ENSG00000090316	10296	MAEA
ENSG00000090339	51.1823132053398	-0.858588668050827	0.288138766527357	0.000419833337497722	0.00270816651071298	ENSG00000090339	3383	ICAM1
ENSG00000090372	1999.77568989739	0.00983557305038442	0.0687154974640474	0.885118533434793	0.957886682664353	ENSG00000090372	29888	STRN4
ENSG00000090376	97.9417544189155	-2.63934503246051	0.241724409669835	7.34253680902787e-29	5.20408456186166e-27	ENSG00000090376	11213	IRAK3
ENSG00000090432	669.554406537373	-0.0805738495896505	0.0967460586245019	0.38796317734675	0.635315892248327	ENSG00000090432	79594	MUL1
ENSG00000090447	727.669605239519	0.01324163626179	0.0901613347532172	0.880834870962721	0.955559499620232	ENSG00000090447	7023	TFAP4
ENSG00000090470	2257.92820783377	-0.0877040283977711	0.0646681989205544	0.168822775486384	0.376259770142393	ENSG00000090470	10081	PDCD7
ENSG00000090487	4176.8798664063	-0.128567737487347	0.0577808856988023	0.0243753343136251	0.08680347935223	ENSG00000090487	51324	SPG21
ENSG00000090512	2.05370023051665	-0.257062222351984	0.517880210253816	0.00789814100015185	0.0342187971413758	ENSG00000090512	26998	FETUB
ENSG00000090520	898.86279609965	0.0982722525993652	0.0809049689244837	0.214699454751443	0.441859167563572	ENSG00000090520	51726	DNAJB11
ENSG00000090530	3.11784357614941	-4.43674123753124	2.73889404216742	0.00105606712842113	0.00609431525119744	ENSG00000090530	55214	P3H2
ENSG00000090534	10.2493355826245	0.12002413192585	0.344124883808148	0.52346762752392	0.746759047084187	ENSG00000090534	7066	THPO
ENSG00000090539	224.89203258106	0.721566490045421	0.151775056505611	4.50236469549503e-07	5.44641722414379e-06	ENSG00000090539	8646	CHRD
ENSG00000090554	2.53332465453166	-0.0599325605399346	0.382656873735165	0.591875820121145	0.795262572579292	ENSG00000090554	2323	FLT3LG
ENSG00000090565	640.683134790568	0.128110429489703	0.086845286819665	0.13035562256748	0.314620169608931	ENSG00000090565	9727	RAB11FIP3
ENSG00000090581	307.572042430314	-0.030472982021898	0.112174381970929	0.776086298790929	0.906120437632018	ENSG00000090581	84572	GNPTG
ENSG00000090612	481.303073594258	0.200249998120876	0.0977500111175739	0.0336958536670985	0.11214782938903	ENSG00000090612	10795	ZNF268
ENSG00000090615	1177.24328629557	0.0153368592569636	0.0714927240940225	0.827931201429349	0.926400450592778	ENSG00000090615	2802	GOLGA3
ENSG00000090621	4725.8200589104	-0.0778704068671478	0.0551602344116474	0.154197549539924	0.353309442811101	ENSG00000090621	8761	PABPC4
ENSG00000090661	431.957318426615	0.465005726779989	0.106158736805286	5.35718378133239e-06	5.33973943584339e-05	ENSG00000090661	79603	CERS4
ENSG00000090674	169.016079375737	-0.0884619986652514	0.147295301602455	0.517021936759353	0.742038766368148	ENSG00000090674	57192	MCOLN1
ENSG00000090686	2766.86926759631	0.132666196565893	0.0657443408201134	0.0430141579627266	0.136452693050578	ENSG00000090686	84196	USP48
ENSG00000090776	4530.40180474121	0.251981764776286	0.070104415796899	0.000255176078450947	0.00175042999446653	ENSG00000090776	1947	EFNB1
ENSG00000090857	2294.76025136886	0.0993100095598972	0.0634821775399694	0.113222048795744	0.284043579120431	ENSG00000090857	55066	PDPR
ENSG00000090861	5396.76582692696	-0.109426068389594	0.0512131536407587	0.0312419270126275	0.105950664809522	ENSG00000090861	16	AARS1
ENSG00000090863	4513.50793661636	-0.114186997473872	0.0528983545221546	0.029183575697991	0.100355959348302	ENSG00000090863	2734	GLG1
ENSG00000090889	4473.55365175226	0.100501840564389	0.0652179965532709	0.118294821116204	0.293114138525967	ENSG00000090889	24137	KIF4A
ENSG00000090905	1985.38083245092	0.349291727160018	0.0796548368453463	7.28198565919201e-06	7.06489752447379e-05	ENSG00000090905	27327	TNRC6A
ENSG00000090924	526.009169807629	0.356234555347543	0.101383207099497	0.000268445517740965	0.00183132295802738	ENSG00000090924	64857	PLEKHG2
ENSG00000090932	134.849121857028	-0.115101766823624	0.157683312402603	0.424308954404855	0.668493915111513	ENSG00000090932	10683	DLL3
ENSG00000090971	365.879163199142	-0.181243959284063	0.158208986865033	0.209216361875531	0.434328560956663	ENSG00000090971	57106	NAT14
ENSG00000090975	318.355620593843	0.0617976267459424	0.112934546132845	0.568532341265078	0.779687785199643	ENSG00000090975	57605	PITPNM2
ENSG00000090989	913.494288318219	0.281149502998485	0.0827981036732232	0.00050211391031066	0.00316364135946873	ENSG00000090989	55763	EXOC1
ENSG00000091009	1056.74203967089	-0.204203870063896	0.0749697886702235	0.00544698139875275	0.0249502698163212	ENSG00000091009	54439	RBM27
ENSG00000091039	4490.98581084542	0.0983804120016419	0.0561089099310617	0.076530290659389	0.212153336266827	ENSG00000091039	114882	OSBPL8
ENSG00000091073	164.094268070257	-0.702152136881844	0.159209654490078	2.3884389805303e-06	2.54521794691123e-05	ENSG00000091073	113878	DTX2
ENSG00000091127	1772.38347100198	0.0570503548283176	0.0739659827907971	0.432574669795312	0.675386165713239	ENSG00000091127	54517	PUS7
ENSG00000091129	58.14470581307	-0.283464909929731	0.244242563582263	0.149012520296942	0.345318380613484	ENSG00000091129	4897	NRCAM
ENSG00000091136	2512.43007599936	-0.115435104522341	0.0621966729613966	0.060051889307776	0.176552888929501	ENSG00000091136	3912	LAMB1
ENSG00000091137	6.966300812485	0.043291383425867	0.347107376907933	0.798398741487412	0.918695764321336	ENSG00000091137	5172	SLC26A4
ENSG00000091140	3693.82158255067	-0.104367709763169	0.0544711303617797	0.0528714999874889	0.159939695106811	ENSG00000091140	1738	DLD
ENSG00000091157	699.569709832556	0.242904428194339	0.0844669310313104	0.0031848049045386	0.0157494193368674	ENSG00000091157	23335	WDR7
ENSG00000091164	2038.44968277652	0.0188046987787581	0.0787223444678365	0.808281549894741	0.922272878795039	ENSG00000091164	9352	TXNL1
ENSG00000091262	41.7620103238829	-0.114715563165077	0.24846008702445	0.555025172919069	0.770621001658142	ENSG00000091262	368	ABCC6
ENSG00000091317	1984.03223034366	0.154493191863529	0.069918176689984	0.0246736233466586	0.087747364658154	ENSG00000091317	54918	CMTM6
ENSG00000091409	1769.66422853592	-0.00985449600836831	0.0733644185501857	0.890611230455512	0.960543645341938	ENSG00000091409	3655	ITGA6
ENSG00000091428	406.549840105203	-0.209006919299485	0.105830188200226	0.0397307678936534	0.127861275130558	ENSG00000091428	11069	RAPGEF4
ENSG00000091436	2379.72502925186	0.288565475825706	0.0645339887382694	5.69052342420023e-06	5.63476536533207e-05	ENSG00000091436	51776	MAP3K20
ENSG00000091483	5739.49073595197	-0.606113404271287	0.0536313208963445	4.28942837265401e-30	3.28250060358063e-28	ENSG00000091483	2271	FH
ENSG00000091490	1377.59812923182	0.0917167189292759	0.0672544336091273	0.167138103457865	0.373479039688274	ENSG00000091490	23231	SEL1L3
ENSG00000091513	1.50203173703735	-0.021238231508152	0.385527810906546	0.798899839718	0.918739165560485	ENSG00000091513	7018	TF
ENSG00000091527	6223.4116838148	0.0225536076169428	0.0569179260766815	0.689199093596164	0.855722675039117	ENSG00000091527	55573	CDV3
ENSG00000091536	3.13961539334178	0.071155752888467	0.381252851449901	0.562136721246299	0.774942215876449	ENSG00000091536	51168	MYO15A
ENSG00000091542	2967.01009750149	-0.226531044420289	0.0611072597492551	0.000171715780326249	0.00123402823962937	ENSG00000091542	54890	ALKBH5
ENSG00000091622	40.5845369753625	-0.184129944345912	0.259518776424331	0.355597614666112	0.60544757915058	ENSG00000091622	83394	PITPNM3
ENSG00000091640	1000.26709187584	-0.0225503674707433	0.0784419435244576	0.768533970232318	0.901259919148472	ENSG00000091640	9552	SPAG7
ENSG00000091651	1510.84369028935	0.0121960905559446	0.0705911355560286	0.856008639865563	0.941616364568529	ENSG00000091651	23594	ORC6
ENSG00000091656	1181.94690548966	0.536272881888247	0.105037877627829	1.23242504592886e-07	1.61176776440021e-06	ENSG00000091656	79776	ZFHX4
ENSG00000091732	841.356953660191	-0.19160986446583	0.0912761282608328	0.0305616976022142	0.104128668342695	ENSG00000091732	51530	ZC3HC1
ENSG00000091831	25.2064695867303	-2.88032949839424	0.488277433500287	3.21081262478584e-10	5.90840634081839e-09	ENSG00000091831	2099	ESR1
ENSG00000091844	367.699996712958	0.235566980012794	0.106008537751851	0.0207492973558823	0.0762962934285499	ENSG00000091844	26575	RGS17
ENSG00000091947	681.952466624485	-0.173768127389308	0.0945698271033358	0.0578511935817456	0.171611665679782	ENSG00000091947	84336	TMEM101
ENSG00000091972	300.395106995528	-0.486995035646126	0.126414453484955	4.83416848934107e-05	0.000391197213269628	ENSG00000091972	4345	CD200
ENSG00000091986	633.901354084299	0.500360246356755	0.103989576921676	6.15231581456723e-07	7.23513710019345e-06	ENSG00000091986	151887	CCDC80
ENSG00000092010	1872.84599507825	0.19939068801768	0.0643987182086387	0.0016848478309054	0.00912687125841316	ENSG00000092010	5720	PSME1
ENSG00000092020	649.558254860919	-0.168585689027409	0.0862253724058247	0.0447102098290223	0.140711498630768	ENSG00000092020	55012	PPP2R3C
ENSG00000092036	387.094148566672	-0.432513347213858	0.123521857162253	0.000222360340084442	0.0015540942233367	ENSG00000092036	54930	HAUS4
ENSG00000092051	11.2992729501429	-1.15951103703575	0.681479001701584	0.00556869651071985	0.0254031185751434	ENSG00000092051	84502	JPH4
ENSG00000092068	152.856944865689	-0.0257848061032554	0.153314009088784	0.854110929436113	0.940249651680759	ENSG00000092068	23428	SLC7A8
ENSG00000092094	763.984258405562	-0.140646116552759	0.0821182422564728	0.0794997838526509	0.219032166837848	ENSG00000092094	55644	OSGEP
ENSG00000092096	94.1243158406491	0.398395108776398	0.199322208708772	0.0220882889770233	0.0801041812300323	ENSG00000092096	51310	SLC22A17
ENSG00000092098	10.3071675255099	0.322171922145541	0.442041413593578	0.142132998078318	0.334409162572368	ENSG00000092098	55072	RNF31
ENSG00000092108	1521.29836147204	0.0215682158934149	0.0770733916599753	0.776147114114139	0.906141351898995	ENSG00000092108	23256	SCFD1
ENSG00000092140	2605.03097629549	-0.349916955133147	0.0624345570287363	1.31320769454683e-08	1.98399568787723e-07	ENSG00000092140	55632	G2E3
ENSG00000092148	4556.28761616048	0.0207808091947429	0.0533698941565	0.69482028406569	0.858656557237812	ENSG00000092148	25831	HECTD1
ENSG00000092199	29825.0285286704	-0.128750233597388	0.0673178802101856	0.0517084048133809	0.15709626266735	ENSG00000092199	3183	HNRNPC
ENSG00000092200	19.8439329087599	-0.00225137482139384	0.299507929070229	0.989369830526022	0.995082920979266	ENSG00000092200	57096	RPGRIP1
ENSG00000092201	13076.0991553842	0.0222113688276495	0.0655457863794023	0.732275736573445	0.880175835733755	ENSG00000092201	11198	SUPT16H
ENSG00000092203	1743.45795284432	0.0321453958780706	0.0656865936958777	0.620413517309406	0.81455547330714	ENSG00000092203	9878	TOX4
ENSG00000092208	730.92341276513	-0.243505757693527	0.0906756749275536	0.00564899890744007	0.0257083615436418	ENSG00000092208	8487	GEMIN2
ENSG00000092295	53.4594874079832	0.0793884777314132	0.222374885101854	0.667088597672962	0.842630018312877	ENSG00000092295	7051	TGM1
ENSG00000092330	566.099819167639	-0.0121106854604405	0.0889791340852259	0.888180144104511	0.959012976004876	ENSG00000092330	26277	TINF2
ENSG00000092345	478.901626306845	-1.3344655039647	0.103851004054055	8.4856059134926e-39	9.84749903839985e-37	ENSG00000092345	1618	DAZL
ENSG00000092421	4809.38445880054	-0.611819026495288	0.0665347540868648	1.15798236856197e-20	5.04283414564894e-19	ENSG00000092421	57556	SEMA6A
ENSG00000092439	1825.82942965373	0.359256577601535	0.0706612340623602	2.26913942935876e-07	2.85107042757206e-06	ENSG00000092439	54822	TRPM7
ENSG00000092445	1238.66873811117	0.104665935856974	0.0831468132073184	0.197929007432546	0.418639060612609	ENSG00000092445	7301	TYRO3
ENSG00000092470	2140.12653272019	-0.464329472972551	0.0749400852147088	2.65647878214488e-10	4.98290305130392e-09	ENSG00000092470	79968	WDR76
ENSG00000092529	3.00996849577275	-0.044812292419916	0.375145921531338	0.715946224766403	0.871274135990353	ENSG00000092529	825	CAPN3
ENSG00000092531	1714.75051926849	0.152567115597159	0.0653311238703119	0.0177369985371461	0.0669996564014253	ENSG00000092531	8773	SNAP23
ENSG00000092607	1.36577690850379	-0.0884258649935433	0.397750291867964	0.327879465342155	0.578391460303785	ENSG00000092607	6913	TBX15
ENSG00000092621	5223.9462339093	-0.0923573778847347	0.0578727383803878	0.106505165126162	0.271743850281429	ENSG00000092621	26227	PHGDH
ENSG00000092758	109.22345266518	-1.3625785802605	0.203581196182998	2.04672646277198e-12	4.72964000221082e-11	ENSG00000092758	1299	COL9A3
ENSG00000092820	6236.04938796682	-0.133344999056054	0.0659887510217182	0.0400311122298449	0.128631845642257	ENSG00000092820	7430	EZR
ENSG00000092841	5410.13763278093	0.121399931095219	0.0678688941820494	0.0694234290258416	0.196949932096011	ENSG00000092841	4637	MYL6
ENSG00000092847	2373.02765558355	-0.223558497825963	0.0612152510779092	0.000213941372935455	0.00150271225067168	ENSG00000092847	26523	AGO1
ENSG00000092853	2076.2431210132	-0.0849096539949062	0.0868931042723129	0.314735733565594	0.563778872620868	ENSG00000092853	63967	CLSPN
ENSG00000092871	610.125450161913	0.0662646540803518	0.0956743786816754	0.475738289892306	0.710512545666482	ENSG00000092871	117584	RFFL
ENSG00000092929	4.51580030821662	0.0367408444119237	0.364316875347875	0.798897400617983	0.918739165560485	ENSG00000092929	201294	UNC13D
ENSG00000092931	223.953880826885	-0.0831729738228306	0.13614265578453	0.513926915073256	0.739741321624376	ENSG00000092931	79157	MFSD11
ENSG00000092964	6365.2579797192	0.000673771264367617	0.0524554860040074	0.982941370933206	0.992024207198357	ENSG00000092964	1808	DPYSL2
ENSG00000092969	98.8309964194337	0.315751214471823	0.195247560531339	0.0640421658723703	0.18554658235807	ENSG00000092969	7042	TGFB2
ENSG00000092978	744.047260966145	-0.282426848454412	0.0820208925975839	0.000417814743013827	0.00269784933879396	ENSG00000092978	55105	GPATCH2
ENSG00000093000	4110.70343143449	0.047509510084292	0.0545777691750588	0.378883122809197	0.627274884629442	ENSG00000093000	10762	NUP50
ENSG00000093009	1676.2584652947	-0.125138270405716	0.0746102579057055	0.0877074246154065	0.235533186942403	ENSG00000093009	8318	CDC45
ENSG00000093010	400.27377302967	0.403797673275022	0.11772124249658	0.000318838743891096	0.00212837961748541	ENSG00000093010	1312	COMT
ENSG00000093072	33.7855127670061	-0.369093822215001	0.303830576072116	0.0966912040715837	0.253282267294545	ENSG00000093072	51816	ADA2
ENSG00000093100	2.99246096577241	0.0287311894129402	0.371408819934784	0.82315290645054	0.924924857006004	ENSG00000093100
ENSG00000093167	853.391363207783	0.119480919398477	0.101697656094844	0.223325717271942	0.453690882199219	ENSG00000093167	9209	LRRFIP2
ENSG00000093183	1448.53303901892	-0.249379032698624	0.0696502526551401	0.000268529293168449	0.00183132295802738	ENSG00000093183	9117	SEC22C
ENSG00000093217	275.459636282058	0.205834968962804	0.124110214995097	0.0799759588012412	0.219887037990239	ENSG00000093217	9942	XYLB
ENSG00000094631	1924.24393304934	0.216952981697039	0.0709335582593704	0.00185061048659963	0.0098803700928895	ENSG00000094631	10013	HDAC6
ENSG00000094804	2297.42350777269	-0.0474743918213572	0.0623831241632085	0.440280242339732	0.682657392340147	ENSG00000094804	990	CDC6
ENSG00000094841	731.917259262788	0.248942248071074	0.0861532461280208	0.0030065852533205	0.0150052190773588	ENSG00000094841	139596	UPRT
ENSG00000094880	1990.91034778111	-0.00391986804184434	0.063386679773434	0.949443679597198	0.978584496326028	ENSG00000094880	8697	CDC23
ENSG00000094914	2064.71529895058	0.0401206084452919	0.0677410795777438	0.54827794844164	0.765530412443702	ENSG00000094914	8086	AAAS
ENSG00000094916	18123.0816906127	0.18056354177855	0.0485489455987068	0.000126463554745241	0.000939183101186442	ENSG00000094916	23468	CBX5
ENSG00000094975	1761.93811023756	-0.0936388054062143	0.0649926887117192	0.143584682563445	0.336699464907574	ENSG00000094975	51430	SUCO
ENSG00000095002	3043.24627268065	0.0511433337236826	0.0644018655445204	0.421757773016633	0.66606444772576	ENSG00000095002	4436	MSH2
ENSG00000095015	1256.10279152359	-0.32820811432601	0.0782676326545047	1.80168792820758e-05	0.000160022921495678	ENSG00000095015	4214	MAP3K1
ENSG00000095059	34.2005527240879	-0.0289862457361128	0.256132664636156	0.880202529152264	0.955494986922083	ENSG00000095059	1725	DHPS
ENSG00000095066	326.75891981767	0.396263258279083	0.115615918534999	0.000329971163371315	0.00219506171387891	ENSG00000095066	29911	HOOK2
ENSG00000095139	7618.47658761389	0.0339102695222819	0.0558792010575958	0.540403123679863	0.759859821266386	ENSG00000095139	372	ARCN1
ENSG00000095203	1125.42109948118	0.092407096482171	0.074071820211905	0.204160632471986	0.427361419072429	ENSG00000095203	54566	EPB41L4B
ENSG00000095209	1201.23036106193	-0.198274653151755	0.0708595013930055	0.00438622291248957	0.0207623070673896	ENSG00000095209	55151	TMEM38B
ENSG00000095303	82.434790455507	1.16082958851413	0.231862155228918	6.17514797962975e-08	8.48570595170852e-07	ENSG00000095303	5742	PTGS1
ENSG00000095319	4526.07259666981	-0.119575072611821	0.0578215883825706	0.0365773105796335	0.119349509771735	ENSG00000095319	23511	NUP188
ENSG00000095321	520.405425079463	0.111864470186253	0.0921790408544519	0.211968349144194	0.437932456448647	ENSG00000095321	1384	CRAT
ENSG00000095370	1.63678597172454	0.112145078560914	0.404989151835138	0.247607522759541	0.485670993233383	ENSG00000095370	10044	SH2D3C
ENSG00000095380	1063.39116390991	0.0738436513084443	0.0912590073257158	0.405983949089914	0.651827213130222	ENSG00000095380	54187	NANS
ENSG00000095383	50.776230732182	0.243503983879966	0.248196663922421	0.217787967027116	0.445597176361496	ENSG00000095383	55357	TBC1D2
ENSG00000095397	146.399085406989	0.467583882899051	0.16654350269736	0.00209123738862496	0.0109763978342812	ENSG00000095397	25861	WHRN
ENSG00000095485	1406.49605360713	0.0423925489290685	0.0676415642887365	0.526356685501614	0.748782889100801	ENSG00000095485	55280	CWF19L1
ENSG00000095539	369.417511618315	0.0180373835040766	0.107701882805036	0.862940779596052	0.945880544182273	ENSG00000095539	57715	SEMA4G
ENSG00000095564	1877.87153647767	0.181214927391228	0.0694665334133676	0.00799926183590088	0.0345647318404383	ENSG00000095564	9044	BTAF1
ENSG00000095574	1035.16746959244	-0.14495929884827	0.0756477834681972	0.0506086417985869	0.154443739839323	ENSG00000095574	64376	IKZF5
ENSG00000095585	1.50946454479956	-0.154953212662583	0.434846532847813	0.0348533645374254	0.115057504281801	ENSG00000095585	29760	BLNK
ENSG00000095587	22.9840686045371	0.0681619036853387	0.281197338919297	0.732826023511701	0.880456165976738	ENSG00000095587	7093	TLL2
ENSG00000095596	26.1208473154654	-2.19641616849388	0.478028843428013	2.82441356788944e-07	3.48652477892419e-06	ENSG00000095596	1592	CYP26A1
ENSG00000095637	191.69246248229	0.947507540963331	0.152149083339869	7.16071548554191e-11	1.4121519306268e-09	ENSG00000095637	10580	SORBS1
ENSG00000095739	142.42233600782	-0.21210636760188	0.157447883142197	0.140374266524755	0.331267584722833	ENSG00000095739	25805	BAMBI
ENSG00000095752	24.5430316840189	-0.415232977947822	0.35710851228121	0.0823842922711655	0.225160279122578	ENSG00000095752	3589	IL11
ENSG00000095787	3768.17292920515	-0.0397915827817811	0.085580019973621	0.63292190960764	0.823182963225533	ENSG00000095787	51322	WAC
ENSG00000095794	533.988371063249	-0.260984103642772	0.0916683682531218	0.00333045029114698	0.0163739386869915	ENSG00000095794	1390	CREM
ENSG00000095906	854.223930977322	0.00569392382027444	0.113296395092001	0.959136754989636	0.980823443504218	ENSG00000095906	10101	NUBP2
ENSG00000095932	17.8435006618785	-1.84301136283675	0.552830025891906	5.55093459367787e-05	0.000442253072625689	ENSG00000095932	284422	SMIM24
ENSG00000095951	441.764036066385	0.0435931987833149	0.110713927457654	0.682271205232947	0.851518650695804	ENSG00000095951	3096	HIVEP1
ENSG00000096060	2597.14668679709	0.138165895930678	0.0623243156898132	0.0256560004988832	0.0906457655632173	ENSG00000096060	2289	FKBP5
ENSG00000096063	6431.42574507154	-0.096612301979718	0.0547624240791976	0.0695844114555455	0.197274141523836	ENSG00000096063	6732	SRPK1
ENSG00000096070	702.948703995018	-0.253981853818008	0.102051816945352	0.00974620375445395	0.0407006671764765	ENSG00000096070	27154	BRPF3
ENSG00000096080	571.70893988852	-0.0192844607771506	0.0948678894574983	0.833347970617733	0.928976351190371	ENSG00000096080	55168	MRPS18A
ENSG00000096092	705.907113757134	-0.322498953235447	0.0946560639868055	0.000429099154846864	0.00275974520387351	ENSG00000096092	28978	TMEM14A
ENSG00000096093	389.032597107247	0.128622288377662	0.104690157894257	0.199500650650887	0.42044035545773	ENSG00000096093	114327	EFHC1
ENSG00000096384	74188.3426778967	-0.0809644674445099	0.0470174612730985	0.0826215135340401	0.225516798572301	ENSG00000096384	3326	HSP90AB1
ENSG00000096401	2862.84898007713	0.195411038551255	0.0774176788736099	0.0100375651204047	0.0416427839143722	ENSG00000096401	988	CDC5L
ENSG00000096433	3261.21590301558	-0.267745395771973	0.0569844312846267	1.98908571326087e-06	2.1423497883622e-05	ENSG00000096433	3710	ITPR3
ENSG00000096654	430.134297151074	-0.163668487471644	0.104909955031633	0.104699273846063	0.268433280274665	ENSG00000096654	7738	ZNF184
ENSG00000096696	4904.4449993653	0.0243015254052678	0.0759092773275847	0.745405239289535	0.888750255177704	ENSG00000096696	1832	DSP
ENSG00000096717	2105.57178609765	-0.799896058152486	0.0637589930389196	8.2224860961047e-37	8.68335644179137e-35	ENSG00000096717	23411	SIRT1
ENSG00000096746	8471.39105820983	0.0733727546139499	0.075051976717143	0.320354797699275	0.570410865132894	ENSG00000096746	3189	HNRNPH3
ENSG00000096872	707.271401033917	0.22968027768161	0.112442829917989	0.0327332013085498	0.109669724752202	ENSG00000096872	80173	IFT74
ENSG00000096968	437.019245793347	0.141679567391725	0.110999305666922	0.183263039632845	0.397076185893037	ENSG00000096968	3717	JAK2
ENSG00000097007	347.724267147392	-0.315715659525735	0.113915098543209	0.00367377498778003	0.0178335558531147	ENSG00000097007	25	ABL1
ENSG00000097021	2363.16269978776	-0.105218966670333	0.0677187132178339	0.114344029948289	0.285975163592399	ENSG00000097021	11332	ACOT7
ENSG00000097033	2195.34898543227	0.0376586355371988	0.064516766576091	0.554626340879565	0.770365850231522	ENSG00000097033	51100	SH3GLB1
ENSG00000097046	2046.20270920776	-0.0129399546010396	0.0684126493632461	0.84682831357076	0.935942480948614	ENSG00000097046	8317	CDC7
ENSG00000097096	382.583239414486	-0.032438105691807	0.105612216947914	0.753187421358676	0.893210080096384	ENSG00000097096	84144	SYDE2
ENSG00000099139	72.3825924464237	-1.63507876637808	0.243045104274323	1.43324488513094e-12	3.35880890345913e-11	ENSG00000099139	5125	PCSK5
ENSG00000099194	27338.7623800203	-0.421710157652791	0.0464636177048331	5.65301924723286e-20	2.34112587295697e-18	ENSG00000099194	6319	SCD
ENSG00000099203	288.964984927845	-0.210330210614278	0.128271271154213	0.0817893557704324	0.223707975035911	ENSG00000099203	11018	TMED1
ENSG00000099204	3214.65398790763	-0.0389702397989335	0.0574117439073157	0.49403326838605	0.725826145073857	ENSG00000099204	3983	ABLIM1
ENSG00000099219	1352.50243972789	-0.302960950361779	0.0773506226528763	6.24532247356671e-05	0.00049182496630948	ENSG00000099219	79956	ERMP1
ENSG00000099246	1990.54244061931	0.171377585977757	0.0656965017994297	0.00823701166757751	0.0353821280111663	ENSG00000099246	22931	RAB18
ENSG00000099250	1620.72237462745	0.0463909740874006	0.0651029947884859	0.470420486926406	0.706521680170077	ENSG00000099250	8829	NRP1
ENSG00000099256	1196.78189080027	-0.0792206979621703	0.0736377226618176	0.272920925115099	0.515549848793131	ENSG00000099256	56952	PRTFDC1
ENSG00000099282	197.795052787305	-0.00135226739760193	0.133175830672056	0.990085972360666	0.995464011671859	ENSG00000099282	23555	TSPAN15
ENSG00000099284	563.937474625505	-1.37765269579649	0.107984432292678	2.56437909998402e-38	2.8657275645906e-36	ENSG00000099284	55506	MACROH2A2
ENSG00000099290	944.672560554224	0.154396452954041	0.084879822836628	0.0625370106968938	0.182084946640349	ENSG00000099290	387680	WASHC2A
ENSG00000099308	362.314178445063	0.274558897224491	0.112361979787571	0.0105778937831122	0.0435678031577835	ENSG00000099308	23031	MAST3
ENSG00000099326	201.628804125035	0.120322925940668	0.133025722245747	0.33681443662952	0.587533673278171	ENSG00000099326	7593	MZF1
ENSG00000099330	252.367776334808	0.179264887341134	0.132984522193885	0.151636689701039	0.349641760172013	ENSG00000099330	79629	OCEL1
ENSG00000099331	1356.5690577599	0.261179570188978	0.070317749462296	0.000156883366373267	0.00113984643315094	ENSG00000099331	4650	MYO9B
ENSG00000099337	446.340113086354	-0.000661130938913064	0.10084455038632	0.993744189247735	0.997100814592445	ENSG00000099337	9424	KCNK6
ENSG00000099338	19.2985900399894	-0.0171072227713732	0.296406456509862	0.928778249293429	0.974270291536394	ENSG00000099338	57828	CATSPERG
ENSG00000099341	4370.55904013243	0.185417149125974	0.0627101566216239	0.00274416262368164	0.0138707218903978	ENSG00000099341	5714	PSMD8
ENSG00000099364	605.99054978033	0.153622516431947	0.0919211250504329	0.0850128006184858	0.230199405367056	ENSG00000099364	54620	FBXL19
ENSG00000099365	127.190256765034	0.960169830159673	0.184944991879107	3.00806975404711e-08	4.33084125938848e-07	ENSG00000099365	112755	STX1B
ENSG00000099377	17.3271078289122	-0.135050076381827	0.313075512386705	0.501149488647667	0.730703340243766	ENSG00000099377	80270	HSD3B7
ENSG00000099381	1026.49352653597	0.219359340046264	0.0889772566138639	0.011254198620215	0.045950111938442	ENSG00000099381	9739	SETD1A
ENSG00000099385	559.502067188648	-0.0765290951092557	0.101032398213157	0.432514511985407	0.675386165713239	ENSG00000099385	9274	BCL7C
ENSG00000099617	240.755786383757	0.180474384846164	0.129719424247048	0.140065733569061	0.33068727461571	ENSG00000099617	1943	EFNA2
ENSG00000099622	3069.45372798508	0.0880599030483517	0.0598461042547419	0.136648844981638	0.32463433057863	ENSG00000099622	1153	CIRBP
ENSG00000099624	954.779925923881	-0.280143162282018	0.092729642923443	0.00179377937533851	0.00962561336039755	ENSG00000099624	513	ATP5F1D
ENSG00000099625	102.657019851179	0.260026793350645	0.193096836578138	0.123662695192299	0.302319769377807	ENSG00000099625	255057	CBARP
ENSG00000099783	9628.68322669002	0.121160956102796	0.0606061497726705	0.0476898077399869	0.147734882557387	ENSG00000099783	4670	HNRNPM
ENSG00000099785	228.52531466682	0.0188828677071047	0.126890258916753	0.876130365657952	0.953116119137863	ENSG00000099785	51257	MARCHF2
ENSG00000099795	523.814192107634	-0.0671569191617018	0.0961245581654472	0.470591194890847	0.70660338075239	ENSG00000099795	4713	NDUFB7
ENSG00000099797	1547.35645976714	0.00291841530389987	0.075707534945503	0.969633182426069	0.985307791485254	ENSG00000099797	9524	TECR
ENSG00000099800	1720.33921811583	-0.142567553391933	0.0881801179229003	0.096509750829879	0.252863311567096	ENSG00000099800	26517	TIMM13
ENSG00000099804	1007.05266161996	-0.137965721710255	0.0851426866435454	0.096473786964938	0.252857660320264	ENSG00000099804	997	CDC34
ENSG00000099810	1814.91413202996	0.112116094790019	0.063333132562663	0.0728739879879287	0.204432394779259	ENSG00000099810	4507	MTAP
ENSG00000099812	7.55280686983224	-1.06012002666946	1.00364720985665	0.0129081626464591	0.0517134490242531	ENSG00000099812	126353	MISP
ENSG00000099814	776.007302775942	0.312864433495467	0.0826405526922134	0.000104778994363568	0.000791784307675466	ENSG00000099814	283638	CEP170B
ENSG00000099817	2750.25283814411	-0.0439173832166524	0.159528934224673	0.762513296404809	0.89795269477689	ENSG00000099817	5434	POLR2E
ENSG00000099821	1023.87475258612	-0.351060556648691	0.100383715800022	0.000286564976810706	0.00193681244007005	ENSG00000099821	5442	POLRMT
ENSG00000099822	51.9499043931854	-0.0238789463651477	0.233723428317769	0.897656257949655	0.963139335745729	ENSG00000099822	610	HCN2
ENSG00000099840	8.80729929877038	0.0453815651371766	0.340595363728009	0.796581570994313	0.917897057132221	ENSG00000099840	113177	IZUMO4
ENSG00000099849	179.495262973317	-0.244026934582115	0.169750975484001	0.110126642362599	0.278904422504711	ENSG00000099849	8045	RASSF7
ENSG00000099860	173.957675402889	-0.0789840427605593	0.141011068618273	0.547555495240687	0.765008829730613	ENSG00000099860	4616	GADD45B
ENSG00000099864	1360.90157750706	0.116178253278738	0.0830865316991759	0.15266791612946	0.350984984932003	ENSG00000099864	5064	PALM
ENSG00000099866	14.8738558668239	0.144735357125651	0.328087863698	0.469528155279642	0.706030483245145	ENSG00000099866	8174	MADCAM1
ENSG00000099875	1178.95294093283	0.141606830741552	0.0775130438405609	0.0623328619119622	0.18164078041426	ENSG00000099875	2872	MKNK2
ENSG00000099889	329.845804382776	0.603813064376794	0.136303942745451	2.85135461475832e-06	2.99619208051296e-05	ENSG00000099889	421	ARVCF
ENSG00000099899	594.919122188295	-0.0409814461330344	0.0949578077688569	0.655688967331901	0.835876791345792	ENSG00000099899	27037	TRMT2A
ENSG00000099901	7321.9423985951	0.0743773936928044	0.0774288467221605	0.328079535382903	0.578503114573664	ENSG00000099901	5902	RANBP1
ENSG00000099904	505.866525114658	0.178336516846541	0.10813350076163	0.0858846584208022	0.2319357972773	ENSG00000099904	29801	ZDHHC8
ENSG00000099910	390.989668575468	0.159048764520751	0.122985133828554	0.172885240543957	0.381996983526406	ENSG00000099910	84861	KLHL22
ENSG00000099917	1495.27531694769	-0.678256362428313	0.0716628026349834	7.71574805017247e-22	3.68697544270798e-20	ENSG00000099917	51586	MED15
ENSG00000099940	1022.90447095157	0.20879888991238	0.0865612536475102	0.0132834516085798	0.0528859154429433	ENSG00000099940	9342	SNAP29
ENSG00000099942	5120.8866706136	-0.248988874877867	0.0586656427343089	1.72604140265022e-05	0.000153821605339136	ENSG00000099942	1399	CRKL
ENSG00000099949	126.218018957985	0.0149663908038748	0.165198622581672	0.921616773931145	0.971675324314739	ENSG00000099949	8216	LZTR1
ENSG00000099953	262.008740371219	-0.10844122469513	0.139768041533588	0.405270979680265	0.651375721925796	ENSG00000099953	4320	MMP11
ENSG00000099954	1678.34248034335	-0.233034069167562	0.0674591767888968	0.000444105812505335	0.00284845395260406	ENSG00000099954	27443	CECR2
ENSG00000099956	2737.7124236699	-0.00932883615423246	0.062960364075924	0.880081788617502	0.955494986922083	ENSG00000099956	6598	SMARCB1
ENSG00000099958	159.659236095497	-0.376085903689969	0.153002530371435	0.00757457982528724	0.0330269819343295	ENSG00000099958	91319	DERL3
ENSG00000099968	2263.38800467706	-0.0676609547912852	0.0615449824016708	0.265056516467773	0.506785042592245	ENSG00000099968	23786	BCL2L13
ENSG00000099974	57.0790535786171	-0.143757377563789	0.23210852594432	0.445267654192596	0.687011332033152	ENSG00000099974	100037417	DDTL
ENSG00000099991	1786.83171612564	-0.190902603863902	0.0700611013498168	0.00555391051772559	0.0253457685961683	ENSG00000099991	23523	CABIN1
ENSG00000099992	101.089427810775	-0.132972397482926	0.177748337620858	0.400781211164852	0.647064666030641	ENSG00000099992	83874	TBC1D10A
ENSG00000099994	10.5015074497968	0.336750278535987	0.458699248751979	0.127518015017379	0.30929653021828	ENSG00000099994	56241	SUSD2
ENSG00000099995	4435.55384002136	0.0931976789600063	0.0629544980247058	0.133814880783325	0.319934808356872	ENSG00000099995	10291	SF3A1
ENSG00000099999	254.768351189858	-0.102621876934925	0.13780075328352	0.425430548309828	0.669511855364866	ENSG00000099999	200312	RNF215
ENSG00000100003	41.4584341349013	0.37962053816858	0.278743256538335	0.0769017777312266	0.213071290497342	ENSG00000100003	23541	SEC14L2
ENSG00000100014	515.611617535736	-0.0771356650951669	0.0959141571350408	0.406256544163464	0.652004787591432	ENSG00000100014	23384	SPECC1L
ENSG00000100023	790.530348618333	0.279680735364157	0.0800208810761232	0.000349007680311452	0.00230627501355976	ENSG00000100023	23759	PPIL2
ENSG00000100027	301.841954168046	0.297689411610005	0.12097401062748	0.00952036847447911	0.0400078994328439	ENSG00000100027	29799	YPEL1
ENSG00000100028	1351.83415804734	0.111292148555506	0.0699307933906122	0.105837196308177	0.270464298030854	ENSG00000100028	6634	SNRPD3
ENSG00000100029	2933.91340038836	-0.0198162260618818	0.0593117949889858	0.735355121261416	0.88234094668081	ENSG00000100029	23481	PES1
ENSG00000100030	4213.32289582592	-0.0588146858733904	0.0559662532082424	0.288040365193595	0.534649118869216	ENSG00000100030	5594	MAPK1
ENSG00000100031	6.10932220883872	0.0301938985733666	0.351354874358882	0.853123573170703	0.939998069223143	ENSG00000100031	2678	GGT1
ENSG00000100033	300.00575441759	-0.277122276707738	0.117964787841712	0.0134678483059228	0.0535594848558454	ENSG00000100033	5625	PRODH
ENSG00000100034	767.23750812301	0.110979571093179	0.0971434432245189	0.238114593155443	0.473605642907628	ENSG00000100034	9647	PPM1F
ENSG00000100036	158.65304158828	-0.0913411070315354	0.153456067482855	0.516942937393331	0.74198788859562	ENSG00000100036	339665	SLC35E4
ENSG00000100038	320.43894801381	0.163622679135707	0.110991652405481	0.124085848640447	0.3029846484549	ENSG00000100038	8940	TOP3B
ENSG00000100053	13.1683778126135	-1.0991283249799	0.623789701939631	0.00540268802820557	0.0247850073509405	ENSG00000100053	1417	CRYBB3
ENSG00000100056	437.500021671612	0.156431758261921	0.098765307081343	0.101560549660897	0.262219986033501	ENSG00000100056	8220	ESS2
ENSG00000100058	313.551105059111	0.313291572309728	0.124313007388896	0.00774408539647579	0.0336618291127732	ENSG00000100058	1416	CRYBB2P1
ENSG00000100060	1157.72741701222	-0.0919773970157626	0.102711648199756	0.35253346456425	0.602464544466505	ENSG00000100060	4242	MFNG
ENSG00000100065	210.115379687338	0.226074425880309	0.145431669684432	0.0936338665740951	0.247297848682189	ENSG00000100065	29775	CARD10
ENSG00000100068	74.5603237943603	0.231154275851023	0.218518159488253	0.207693558522073	0.432442394474044	ENSG00000100068	91355	LRP5L
ENSG00000100075	2909.43854270349	-0.201633328638791	0.0897984989999361	0.0205170375912837	0.0756265883011349	ENSG00000100075	6576	SLC25A1
ENSG00000100077	910.646583745885	-0.0880761935650774	0.0813899124988147	0.268099931221425	0.509856208746436	ENSG00000100077	157	GRK3
ENSG00000100078	6.8488947228028	-1.12053986532334	1.16701596139823	0.0122568948957469	0.0494041750177614	ENSG00000100078	50487	PLA2G3
ENSG00000100083	893.791272091	0.00767674663869146	0.0865136803811598	0.928290047166442	0.974134947394168	ENSG00000100083	26088	GGA1
ENSG00000100084	203.1278372121	0.052586894301591	0.135779457771999	0.680727563849425	0.851124479248747	ENSG00000100084	7290	HIRA
ENSG00000100092	75.3988738443704	-0.0699956626900951	0.196356949256359	0.679884359824839	0.850449367122323	ENSG00000100092	23616	SH3BP1
ENSG00000100097	906.195655636362	-0.375520318989504	0.106929863966054	0.000253011897419817	0.00173727707587905	ENSG00000100097	3956	LGALS1
ENSG00000100099	1577.79580537341	-0.0721671013203341	0.0650916914262872	0.260636840472272	0.501697461818703	ENSG00000100099	89781	HPS4
ENSG00000100100	69.7132898019396	-0.406002857268096	0.235298133458383	0.0374545738874691	0.121822303568375	ENSG00000100100	113791	PIK3IP1
ENSG00000100104	859.792123929213	-0.217505675143937	0.0818954757753559	0.00646495398209707	0.0288437458926642	ENSG00000100104	402055	SRRD
ENSG00000100105	993.110392774604	0.246293615606886	0.0854882916406377	0.00311443804073257	0.0154631043390486	ENSG00000100105	23598	PATZ1
ENSG00000100106	506.102188319718	0.390775594670772	0.0977871021917308	3.58133942837657e-05	0.00029921467589692	ENSG00000100106	11078	TRIOBP
ENSG00000100109	632.147267508182	0.0297430280381049	0.0852933949532897	0.72185761997845	0.874217591259452	ENSG00000100109	24144	TFIP11
ENSG00000100116	455.936756149368	0.0595597953107221	0.101616120249512	0.544882635101243	0.763211495190222	ENSG00000100116	23464	GCAT
ENSG00000100124	462.17303908715	-0.167430094325363	0.101915973288691	0.0882578461557552	0.236637971212171	ENSG00000100124	129138	ANKRD54
ENSG00000100129	6160.16677164505	-0.153037063023659	0.0603293598729125	0.010185033075106	0.0422131247212153	ENSG00000100129	51386	EIF3L
ENSG00000100138	2737.35371448362	-0.137337548578023	0.0681189467040921	0.0403466856898047	0.129409620114558	ENSG00000100138	4809	SNU13
ENSG00000100139	799.085126044514	0.332565801163587	0.0897347092443036	0.000136253968331254	0.00100377400248497	ENSG00000100139	85377	MICALL1
ENSG00000100142	1063.53957089089	0.0969457415055123	0.0781792445710174	0.205954266455884	0.430135475310465	ENSG00000100142	5435	POLR2F
ENSG00000100147	709.611831131905	-0.196025266206211	0.0918166416176125	0.0277391036933213	0.0963456025500148	ENSG00000100147	79879	CCDC134
ENSG00000100150	177.555915853444	-0.143612480569348	0.142403586588412	0.278125400971741	0.522008913738692	ENSG00000100150	9681	DEPDC5
ENSG00000100151	256.549709749039	0.211057497129517	0.134368473400217	0.0940256833955525	0.248053517236756	ENSG00000100151	9463	PICK1
ENSG00000100154	2328.82329902051	0.0484589836184283	0.0670157988810256	0.463250472530389	0.701736586840303	ENSG00000100154	23331	TTC28
ENSG00000100162	341.639716560137	-0.0706377176376654	0.142483883394959	0.593724505969283	0.796649214826073	ENSG00000100162	79019	CENPM
ENSG00000100167	664.252992727187	0.467206269584908	0.095668706476905	4.72912505643463e-07	5.68490895372543e-06	ENSG00000100167	55964	SEPTIN3
ENSG00000100181	1943.45344441668	-1.29248555628479	0.0681627253247037	3.6170794997085e-81	1.52792672226687e-78	ENSG00000100181	387590	TPTEP1
ENSG00000100196	339.689765411599	0.602893429051374	0.121284713164061	2.05099041595749e-07	2.58858608773073e-06	ENSG00000100196	11015	KDELR3
ENSG00000100197	3.9977653996052	0.0504684563475437	0.370685147846663	0.710270138179822	0.868084080781573	ENSG00000100197	1565	CYP2D6
ENSG00000100201	13430.7978841066	0.2682067391282	0.0492817040093294	4.04115451276654e-08	5.71162827822093e-07	ENSG00000100201	10521	DDX17
ENSG00000100206	100.006833066002	0.0770323218478162	0.18050563866764	0.632077982238288	0.822558167766783	ENSG00000100206	11144	DMC1
ENSG00000100207	2105.96785299535	0.057691440618672	0.0693965614301446	0.398877733470931	0.645258538021403	ENSG00000100207	6942	TCF20
ENSG00000100209	188.599099572625	0.0103951768783728	0.138303816936264	0.937316468434629	0.976073259450296	ENSG00000100209	150274	HSCB
ENSG00000100211	340.855989629555	0.351721209276164	0.118376422587814	0.00179255381414293	0.00962148134905029	ENSG00000100211	25776	CBY1
ENSG00000100216	3737.03553637815	-0.0379005676547813	0.0658621261589925	0.558967385459109	0.772843031440287	ENSG00000100216	56993	TOMM22
ENSG00000100218	8.23336621333895	-0.30520218675511	0.456283329927625	0.139466925301523	0.329680265282296	ENSG00000100218	27156	RSPH14
ENSG00000100219	1917.94084796821	-0.237497930166051	0.0660051088570005	0.000257030232249881	0.0017608613478267	ENSG00000100219	7494	XBP1
ENSG00000100220	2563.4120209077	-0.0232806591657029	0.0655506082734627	0.717760309257346	0.872206172937369	ENSG00000100220	51493	RTCB
ENSG00000100221	2158.29993251854	-0.285415391727493	0.0698419673586193	3.17557965429348e-05	0.000268500471890843	ENSG00000100221	9929	JOSD1
ENSG00000100225	2201.38839995796	-0.188089330295349	0.0603715928447201	0.00159683207060997	0.00871853014064598	ENSG00000100225	25793	FBXO7
ENSG00000100226	2972.76531649601	-0.166658115258427	0.0706623385410024	0.0163567055290314	0.0627968012017031	ENSG00000100226	9567	GTPBP1
ENSG00000100227	5.645439017866	-0.088407356116478	0.364282754840549	0.578257644691304	0.785394985243386	ENSG00000100227	84271	POLDIP3
ENSG00000100228	40.7273747324934	0.808455444163655	0.3313306527261	0.00218733927678486	0.0113678132049639	ENSG00000100228	9609	RAB36
ENSG00000100234	199.863566945186	0.950173612891524	0.146545735242407	1.36469643290565e-11	2.87375407371887e-10	ENSG00000100234	7078	TIMP3
ENSG00000100239	1096.83871220347	0.250901235521075	0.0871944487107212	0.00311622231388381	0.015464692549704	ENSG00000100239	9701	PPP6R2
ENSG00000100241	2591.83290583464	-0.169301611920416	0.0859451514958425	0.0440464132860634	0.139079727166235	ENSG00000100241	6305	SBF1
ENSG00000100242	889.829092511164	-0.043371171227038	0.0957944344653462	0.639755681591876	0.827654033498836	ENSG00000100242	25777	SUN2
ENSG00000100243	1172.1486245443	0.109297021721445	0.0872456019727992	0.199084527779192	0.419960222482862	ENSG00000100243	1727	CYB5R3
ENSG00000100246	202.374334881789	-0.0780442107967011	0.137747457089971	0.544299503819546	0.763103146222434	ENSG00000100246	10126	DNAL4
ENSG00000100258	530.752026310873	0.203293707132534	0.10717752870647	0.0482771667650833	0.148942746018891	ENSG00000100258	91289	LMF2
ENSG00000100263	238.936372022603	0.0686103538738226	0.133268864547192	0.585028835189684	0.790438546163209	ENSG00000100263	25807	RHBDD3
ENSG00000100266	1594.49606136235	0.00125380190349556	0.0662938913436326	0.985314196559703	0.993102505489855	ENSG00000100266	11252	PACSIN2
ENSG00000100271	185.30908389415	0.378723949984944	0.152729421059582	0.00713857554288008	0.0313818622990397	ENSG00000100271	25809	TTLL1
ENSG00000100276	3.5082706062448	-0.0305962183564345	0.369139424469941	0.816089040038285	0.923915399831574	ENSG00000100276	10633	RASL10A
ENSG00000100280	2759.03741804619	0.0235550786850222	0.0608725044522414	0.694763822470086	0.858656557237812	ENSG00000100280	162	AP1B1
ENSG00000100281	2053.62479843383	-0.137986718258788	0.0649634667596044	0.0310365744072362	0.105457446598333	ENSG00000100281	10042	HMGXB4
ENSG00000100284	318.313610724605	-0.00289179566680629	0.116986178799428	0.978391369938212	0.989873736561841	ENSG00000100284	10043	TOM1
ENSG00000100288	12.1945254685847	0.10534120600676	0.335891073035762	0.578711066202258	0.785638027333712	ENSG00000100288	1120	CHKB
ENSG00000100290	72.4008524311089	-0.0632774469592629	0.209117105961137	0.719954713356318	0.873274338298473	ENSG00000100290	638	BIK
ENSG00000100292	187.231906228837	-0.0556598905385469	0.137703663736818	0.665258280043673	0.841725282022549	ENSG00000100292	3162	HMOX1
ENSG00000100294	403.271693533887	-0.0673217499296367	0.105774299185201	0.507947917702902	0.736169516859175	ENSG00000100294	27349	MCAT
ENSG00000100296	999.200926800469	-0.106260773437865	0.0797472234019018	0.173094499851644	0.382179482685195	ENSG00000100296	8563	THOC5
ENSG00000100297	3395.8310019813	-0.0661243905860949	0.0655657266741581	0.306106551164433	0.55474993491292	ENSG00000100297	4174	MCM5
ENSG00000100298	2.81280521330932	0.0793750274637438	0.385388649966162	0.502233007277684	0.731633792576273	ENSG00000100298	164668	APOBEC3H
ENSG00000100299	173.385156964085	0.446808341990479	0.157985637242006	0.00210047836308382	0.0110112195350443	ENSG00000100299	410	ARSA
ENSG00000100300	692.39367688175	-0.268190366399857	0.283878273762639	0.201625591859014	0.423496846555715	ENSG00000100300	706	TSPO
ENSG00000100302	47.3758739853421	0.954171495191597	0.322940301738153	0.000383364713267947	0.00250372483269397	ENSG00000100302	23551	RASD2
ENSG00000100304	2754.48555303158	-0.012924051256741	0.0633167780472873	0.83555720728223	0.930292960686176	ENSG00000100304	23170	TTLL12
ENSG00000100307	136.732289337648	0.148654090823325	0.170625881902614	0.333957606692165	0.585111456735398	ENSG00000100307	23492	CBX7
ENSG00000100311	16.345701660296	1.02534237991873	0.657231040990147	0.00810911810797309	0.0349464769554172	ENSG00000100311	5155	PDGFB
ENSG00000100314	3.42115033548669	0.154952273622497	0.409015189415951	0.257720098150913	0.497969645324805	ENSG00000100314	164633	CABP7
ENSG00000100316	59563.8585018071	-0.191536984024772	0.056215121248826	0.000507083559245	0.00318880466365664	ENSG00000100316	6122	RPL3
ENSG00000100319	220.260157800216	0.0984826805662018	0.128087129537085	0.416634081896142	0.661905854961842	ENSG00000100319	55954	ZMAT5
ENSG00000100320	3868.56056586738	-0.108366163769921	0.0545576294360662	0.0447898242213788	0.140837558043731	ENSG00000100320	23543	RBFOX2
ENSG00000100321	506.465941601616	0.164156076665676	0.102226862163743	0.0959974309138776	0.252111425685834	ENSG00000100321	9145	SYNGR1
ENSG00000100324	870.964628923199	0.0199219065153035	0.0797443592227912	0.799157032262418	0.918958008518262	ENSG00000100324	10454	TAB1
ENSG00000100325	906.997985717509	0.116031051769398	0.0810336056380167	0.14341725859397	0.336456283323697	ENSG00000100325	84164	ASCC2
ENSG00000100330	1406.3908150849	0.0883348486618557	0.0719256022611921	0.211799869812335	0.437777058138796	ENSG00000100330	8897	MTMR3
ENSG00000100335	2490.26926719365	-0.168400774938852	0.070142345794258	0.0145513489144558	0.0570614576516514	ENSG00000100335	54471	MIEF1
ENSG00000100344	324.640231304757	0.00381471530117073	0.116831060254392	0.973518176853885	0.987497714596624	ENSG00000100344	80339	PNPLA3
ENSG00000100345	8098.18479030997	0.256737113431205	0.0577997740821195	7.20554156344604e-06	7.00682520080773e-05	ENSG00000100345	4627	MYH9
ENSG00000100346	21.9932363550108	0.165905578088629	0.299028729391175	0.420888872175613	0.665488386676232	ENSG00000100346	8911	CACNA1I
ENSG00000100347	1419.07473230713	0.137516211856253	0.0692099043764351	0.043489938261158	0.137796427544842	ENSG00000100347	25813	SAMM50
ENSG00000100348	1691.87501603735	-0.18701404618005	0.0683831794047619	0.00539871307788572	0.0247818396701857	ENSG00000100348	25828	TXN2
ENSG00000100350	1708.94952235297	-0.319023113693757	0.0689279644574834	2.48490477560247e-06	2.64268246553372e-05	ENSG00000100350	80020	FOXRED2
ENSG00000100351	1.54649032903555	-0.0897173545757464	0.399907870511903	0.288197997292687	0.534717350436563	ENSG00000100351	9402	GRAP2
ENSG00000100353	6148.12314592735	-0.118664421678926	0.0654024596326646	0.0652866449137909	0.188119949143817	ENSG00000100353	8664	EIF3D
ENSG00000100354	2337.09945338433	0.348675738202935	0.0741477567006557	1.62514503123323e-06	1.77022631277344e-05	ENSG00000100354	23112	TNRC6B
ENSG00000100359	11.4935345972428	0.0115401238898256	0.326163553927185	0.951529735270614	0.978969240520758	ENSG00000100359	27352	SGSM3
ENSG00000100360	391.697853796773	0.925049025777215	0.113136983024393	4.68786979052268e-17	1.61521203663343e-15	ENSG00000100360	11020	IFT27
ENSG00000100364	1848.67918844737	-0.0638965036347539	0.0716778581729739	0.363976110599808	0.614118823452512	ENSG00000100364	23313	KIAA0930
ENSG00000100372	1205.232598924	-0.190116276270304	0.0943254612982457	0.0374373161633501	0.121798144591207	ENSG00000100372	10478	SLC25A17
ENSG00000100376	533.863743957666	0.150439366099661	0.0941596342637919	0.0996469335251543	0.2589456918399	ENSG00000100376	55007	FAM118A
ENSG00000100379	220.645261204691	0.064832012002828	0.138975741284059	0.618879434706966	0.813282470201646	ENSG00000100379	79734	KCTD17
ENSG00000100380	12071.1233606218	0.0793723771287259	0.0697217340196245	0.248285467072426	0.486099124030099	ENSG00000100380	6767	ST13
ENSG00000100387	1730.52458817355	-0.295972316033285	0.0962572770601258	0.00146682020279015	0.00810588945660144	ENSG00000100387	9978	RBX1
ENSG00000100393	3465.53626256208	0.249654310219078	0.0736893065131774	0.000552865760641278	0.0034374676863422	ENSG00000100393	2033	EP300
ENSG00000100395	912.097594730041	0.0626079095609408	0.076800938434507	0.406249589069387	0.652004787591432	ENSG00000100395	83746	L3MBTL2
ENSG00000100399	1.48454318731098	-0.0235089388830363	0.384300492728546	0.791886199767303	0.915494616691776	ENSG00000100399	150356	CHADL
ENSG00000100401	3029.62152706587	-0.145965984202805	0.0707462038517239	0.0356887867228697	0.117028856446783	ENSG00000100401	5905	RANGAP1
ENSG00000100403	2191.81110535866	0.0767474935371263	0.0678344692718867	0.251234976339953	0.489600055346801	ENSG00000100403	23264	ZC3H7B
ENSG00000100410	862.023429449432	-0.251650940055205	0.0812459457939699	0.00147719301961494	0.00815254605886779	ENSG00000100410	84844	PHF5A
ENSG00000100412	4386.49556265205	-0.223214294066077	0.0548512419058559	3.89056515447323e-05	0.000321866927644454	ENSG00000100412	50	ACO2
ENSG00000100413	673.476294624687	0.246631788509674	0.0944134361544725	0.00701131147354116	0.0308705252517538	ENSG00000100413	171568	POLR3H
ENSG00000100416	933.513575010056	0.176672031349763	0.0782778707333021	0.0211728272024542	0.0775431391265884	ENSG00000100416	55687	TRMU
ENSG00000100417	471.815348487895	-0.195806365331705	0.116270172405931	0.0770453097445524	0.213412981916681	ENSG00000100417	5372	PMM1
ENSG00000100418	2090.43632580984	-0.0142458501916695	0.060518229927244	0.81104674935586	0.922498306723081	ENSG00000100418	27351	DESI1
ENSG00000100422	1293.48099453906	0.439886164489978	0.078960454092642	1.25755819083786e-08	1.90810966585391e-07	ENSG00000100422	64781	CERK
ENSG00000100425	1101.34916525013	0.0244626562609589	0.0812838514644658	0.759164769929455	0.896260107315121	ENSG00000100425	23774	BRD1
ENSG00000100426	1833.52494218963	-0.0422451221817619	0.0670232384140255	0.521878913348231	0.745879315795641	ENSG00000100426	9889	ZBED4
ENSG00000100427	1.81365191716207	0.0133714308056433	0.380185896626164	0.89605490119753	0.96239896100651	ENSG00000100427	23209	MLC1
ENSG00000100429	30.1085280519945	0.0786448351226465	0.273223019937795	0.693255822316957	0.85787767888191	ENSG00000100429	83933	HDAC10
ENSG00000100439	292.256028814668	0.0996862730737852	0.114410575933925	0.362801643575081	0.612773571687268	ENSG00000100439	63874	ABHD4
ENSG00000100441	1510.75020693325	-0.200989501413343	0.0847517076908782	0.0149438903486266	0.0583203821236773	ENSG00000100441	23351	KHNYN
ENSG00000100442	3598.14136788619	0.0867840878057982	0.0686392846647751	0.199316522467243	0.420169526828107	ENSG00000100442	2287	FKBP3
ENSG00000100445	526.984570909878	0.0681844373595999	0.104168512525103	0.497833449499923	0.728527829147154	ENSG00000100445	56948	SDR39U1
ENSG00000100461	1642.18347491785	0.0250421925255662	0.0762501260082095	0.738642424848109	0.884202372206807	ENSG00000100461	55147	RBM23
ENSG00000100462	4429.87499941182	0.00622835372728748	0.0567035015304606	0.916423560209951	0.970555183031358	ENSG00000100462	10419	PRMT5
ENSG00000100473	810.199217080727	-0.356012926705887	0.0875365167656658	2.8918480214932e-05	0.000246683045484482	ENSG00000100473	1690	COCH
ENSG00000100478	116.73469056577	-0.0319866299370872	0.168355238955846	0.832515406468694	0.928578258345231	ENSG00000100478	11154	AP4S1
ENSG00000100479	743.733306598754	0.0132233794878253	0.0845782942946699	0.873532132053817	0.951858440959019	ENSG00000100479	5427	POLE2
ENSG00000100483	190.937765179123	0.0735825594049848	0.141518520708082	0.578263063302432	0.785394985243386	ENSG00000100483	79609	VCPKMT
ENSG00000100485	916.79915695002	0.331762112945531	0.0844097023659175	5.53519093240841e-05	0.000441331701334081	ENSG00000100485	6655	SOS2
ENSG00000100490	104.275784267857	-0.328055288299305	0.187976405923114	0.047584281180901	0.147491363576611	ENSG00000100490	8814	CDKL1
ENSG00000100503	3251.12269461466	0.566434208338837	0.0766105926744705	4.9798675370075e-14	1.34329223817542e-12	ENSG00000100503	51199	NIN
ENSG00000100504	6586.1075533287	0.123657537049896	0.0566344507182791	0.0273362080991074	0.0952438223789585	ENSG00000100504	5836	PYGL
ENSG00000100505	1992.10704791149	0.61349030489088	0.0683813303742712	9.19103620786453e-20	3.74756516884762e-18	ENSG00000100505	114088	TRIM9
ENSG00000100519	2465.6141455706	-0.0495138494578728	0.0644951513605638	0.43431353261172	0.677034181289552	ENSG00000100519	5706	PSMC6
ENSG00000100522	2815.92464315155	-0.63245677577383	0.0635813187368835	7.63618562636473e-24	4.07282516703155e-22	ENSG00000100522	64841	GNPNAT1
ENSG00000100523	1465.51362452491	-0.130261184870204	0.0693237798801623	0.055737814533779	0.16652878224206	ENSG00000100523	80821	DDHD1
ENSG00000100526	2013.45962945927	-0.125895229471522	0.0833484804060034	0.121721763730592	0.299009696645014	ENSG00000100526	1033	CDKN3
ENSG00000100528	3628.37375489642	-0.272585682079402	0.063603592024125	1.43052057906269e-05	0.000130176756356669	ENSG00000100528	10175	CNIH1
ENSG00000100532	216.380582476471	0.260335716727004	0.141082016214416	0.0476837159167787	0.147734882557387	ENSG00000100532	10668	CGRRF1
ENSG00000100554	1084.24089165766	-0.116466770668893	0.0734883271987685	0.106323756831245	0.271444949599024	ENSG00000100554	51382	ATP6V1D
ENSG00000100564	336.455920911172	0.0414088442515501	0.128750169322387	0.734474807168922	0.881762201001239	ENSG00000100564	5283	PIGH
ENSG00000100567	3366.06501832841	-0.10620876245013	0.0567552513782116	0.0584491138927167	0.17302084576427	ENSG00000100567	5684	PSMA3
ENSG00000100568	1638.15403507489	0.0704800630526349	0.0682379867751744	0.294617870385849	0.541997311454378	ENSG00000100568	10490	VTI1B
ENSG00000100575	896.799475736611	-0.0989331252041687	0.0866989114342472	0.241393928694095	0.477788507913783	ENSG00000100575	26520	TIMM9
ENSG00000100577	409.467718447808	0.0245024764532666	0.112494948366136	0.821076321468072	0.924524035730065	ENSG00000100577	2954	GSTZ1
ENSG00000100578	1859.9123672315	-0.128069046144018	0.072638773734421	0.0724751264607645	0.203446800061235	ENSG00000100578	9786	KIAA0586
[truncated: 19,122 more rows]

## Sheet: Clusters up-regulated
ID	label	group	RenameCluster	NES	core_enrichment
GO:0046717	acid secretion	cluster_12	Synaptic vesicle	2.1246110324169	ENSG00000113749/ENSG00000050628/ENSG00000147606/ENSG00000053918/ENSG00000182389/ENSG00000133107/ENSG00000110148/ENSG00000204681/ENSG00000180914/ENSG00000183044/ENSG00000107282/ENSG00000163794/ENSG00000196712/ENSG00000130787/ENSG00000086300/ENSG00000125510/ENSG00000157017
GO:0051017	actin filament bundle assembly	cluster_6	Actin filament	2.22300962697902	ENSG00000128849/ENSG00000185345/ENSG00000095637/ENSG00000140416/ENSG00000144339/ENSG00000103647/ENSG00000158106/ENSG00000050405/ENSG00000118523/ENSG00000161681/ENSG00000204991/ENSG00000047648/ENSG00000164403/ENSG00000105976/ENSG00000251322/ENSG00000196924/ENSG00000088280/ENSG00000126878/ENSG00000171992/ENSG00000120899/ENSG00000079691/ENSG00000159840/ENSG00000165533/ENSG00000107140/ENSG00000115355…
GO:0061572	actin filament bundle organization	cluster_6	Actin filament	2.31885452499613	ENSG00000128849/ENSG00000185345/ENSG00000095637/ENSG00000140416/ENSG00000144339/ENSG00000103647/ENSG00000158106/ENSG00000050405/ENSG00000118523/ENSG00000161681/ENSG00000204991/ENSG00000047648/ENSG00000164403/ENSG00000105976/ENSG00000251322/ENSG00000196924/ENSG00000088280/ENSG00000126878/ENSG00000171992/ENSG00000120899/ENSG00000079691/ENSG00000159840/ENSG00000165533/ENSG00000107140/ENSG00000187164…
GO:0007015	actin filament organization	cluster_6	Actin filament	2.77421892977391	ENSG00000180353/ENSG00000124429/ENSG00000197872/ENSG00000136541/ENSG00000128849/ENSG00000133816/ENSG00000185345/ENSG00000095637/ENSG00000186648/ENSG00000077264/ENSG00000140416/ENSG00000162643/ENSG00000163431/ENSG00000144339/ENSG00000128833/ENSG00000167100/ENSG00000103647/ENSG00000158106/ENSG00000050405/ENSG00000146376/ENSG00000124126/ENSG00000147010/ENSG00000070182/ENSG00000118523/ENSG00000136717…
GO:0031032	actomyosin structure organization	cluster_6	Actin filament	2.25550780406297	ENSG00000128849/ENSG00000095637/ENSG00000140416/ENSG00000163431/ENSG00000144339/ENSG00000103647/ENSG00000158106/ENSG00000159176/ENSG00000171877/ENSG00000118523/ENSG00000047648/ENSG00000105976/ENSG00000128872/ENSG00000088280/ENSG00000064666/ENSG00000117519/ENSG00000134775/ENSG00000170776/ENSG00000120899/ENSG00000079691/ENSG00000159840/ENSG00000165533/ENSG00000107140/ENSG00000092439/ENSG00000071127…
GO:0048844	artery morphogenesis	cluster_5	Tissue development	2.2608064607953	ENSG00000103241/ENSG00000130203/ENSG00000176692/ENSG00000105664/ENSG00000123384/ENSG00000164683/ENSG00000065534/ENSG00000110195/ENSG00000118762/ENSG00000204217/ENSG00000106991/ENSG00000092969/ENSG00000164442/ENSG00000184058/ENSG00000128917/ENSG00000107831/ENSG00000121068/ENSG00000137868/ENSG00000106031/ENSG00000196712/ENSG00000148400/ENSG00000141756/ENSG00000054598/ENSG00000117707/ENSG00000112658…
GO:0008306	associative learning	cluster_2	Regulation of blood pressure	2.39587561472446	ENSG00000176884/ENSG00000166963/ENSG00000109956/ENSG00000006071/ENSG00000169220/ENSG00000161681/ENSG00000103034/ENSG00000151012/ENSG00000136535/ENSG00000154146/ENSG00000197283/ENSG00000186297/ENSG00000160469/ENSG00000040531/ENSG00000128487/ENSG00000163794/ENSG00000183117/ENSG00000196712/ENSG00000188603/ENSG00000106236/ENSG00000118058/ENSG00000159388/ENSG00000106688/ENSG00000169057/ENSG00000133703…
GO:0061564	axon development	cluster_1	Dendrite / axon development	2.41763225913973	ENSG00000165731/ENSG00000166963/ENSG00000153993/ENSG00000004848/ENSG00000130203/ENSG00000104967/ENSG00000136352/ENSG00000162614/ENSG00000089820/ENSG00000136040/ENSG00000106038/ENSG00000101977/ENSG00000077264/ENSG00000133083/ENSG00000273706/ENSG00000198513/ENSG00000133216/ENSG00000143032/ENSG00000066468/ENSG00000137872/ENSG00000082684/ENSG00000168779/ENSG00000134121/ENSG00000006837/ENSG00000167680…
GO:0007411	axon guidance	cluster_1	Dendrite / axon development	2.13178707166109	ENSG00000165731/ENSG00000153993/ENSG00000004848/ENSG00000104967/ENSG00000136352/ENSG00000162614/ENSG00000136040/ENSG00000106038/ENSG00000273706/ENSG00000133216/ENSG00000137872/ENSG00000082684/ENSG00000134121/ENSG00000167680/ENSG00000184349/ENSG00000154134/ENSG00000187122/ENSG00000145147/ENSG00000128610/ENSG00000108947/ENSG00000182580/ENSG00000185008/ENSG00000067141/ENSG00000176165/ENSG00000163531…
GO:0035082	axoneme assembly	cluster_7	Microtubule movement / formation	2.46282362711132	ENSG00000206530/ENSG00000162643/ENSG00000118997/ENSG00000160345/ENSG00000107954/ENSG00000183638/ENSG00000141519/ENSG00000141933/ENSG00000138587/ENSG00000155530/ENSG00000187775/ENSG00000214021/ENSG00000100271/ENSG00000157423/ENSG00000114473/ENSG00000105792/ENSG00000114841/ENSG00000111834/ENSG00000004838/ENSG00000152763/ENSG00000198718/ENSG00000104450/ENSG00000144451/ENSG00000129295/ENSG00000109944…
GO:0007409	axonogenesis	cluster_1	Dendrite / axon development	2.37481791295517	ENSG00000165731/ENSG00000166963/ENSG00000153993/ENSG00000004848/ENSG00000130203/ENSG00000104967/ENSG00000136352/ENSG00000162614/ENSG00000089820/ENSG00000136040/ENSG00000106038/ENSG00000101977/ENSG00000077264/ENSG00000133083/ENSG00000273706/ENSG00000198513/ENSG00000133216/ENSG00000143032/ENSG00000066468/ENSG00000137872/ENSG00000082684/ENSG00000168779/ENSG00000134121/ENSG00000006837/ENSG00000167680…
GO:0007610	behavior	cluster_2	Regulation of blood pressure	2.65668304825251	ENSG00000169432/ENSG00000176884/ENSG00000112164/ENSG00000111249/ENSG00000187848/ENSG00000196549/ENSG00000166963/ENSG00000166833/ENSG00000130203/ENSG00000109956/ENSG00000128564/ENSG00000008735/ENSG00000184408/ENSG00000082482/ENSG00000136352/ENSG00000120738/ENSG00000162545/ENSG00000126583/ENSG00000100302/ENSG00000185345/ENSG00000250722/ENSG00000114200/ENSG00000129244/ENSG00000053918/ENSG00000006071…
GO:0008015	blood circulation	cluster_2	Regulation of blood pressure	3.10038992464636	ENSG00000013016/ENSG00000133116/ENSG00000113749/ENSG00000112164/ENSG00000149131/ENSG00000048740/ENSG00000187848/ENSG00000166833/ENSG00000130203/ENSG00000095303/ENSG00000176692/ENSG00000139445/ENSG00000072657/ENSG00000100311/ENSG00000177098/ENSG00000164308/ENSG00000105664/ENSG00000140416/ENSG00000129244/ENSG00000053918/ENSG00000170624/ENSG00000006071/ENSG00000184185/ENSG00000005187/ENSG00000188176…
GO:0034331	cell junction maintenance	cluster_9	Regulation of G protein-coupled signaling	2.36498907485019	ENSG00000163347/ENSG00000164061/ENSG00000187672/ENSG00000132535/ENSG00000165215/ENSG00000139899/ENSG00000141668/ENSG00000186472/ENSG00000140859/ENSG00000095397/ENSG00000169992/ENSG00000076826/ENSG00000102981/ENSG00000197283/ENSG00000104067/ENSG00000075711/ENSG00000204843/ENSG00000082805/ENSG00000166689
GO:0048667	cell morphogenesis involved in neuron differentiation	cluster_1	Dendrite / axon development	3.00253364025044	ENSG00000061337/ENSG00000165731/ENSG00000139220/ENSG00000111249/ENSG00000166963/ENSG00000153993/ENSG00000004848/ENSG00000130203/ENSG00000104967/ENSG00000008735/ENSG00000136352/ENSG00000162614/ENSG00000089820/ENSG00000136040/ENSG00000106038/ENSG00000101977/ENSG00000169306/ENSG00000077264/ENSG00000133083/ENSG00000273706/ENSG00000004139/ENSG00000198513/ENSG00000081189/ENSG00000133216/ENSG00000143032…
GO:0030031	cell projection assembly	cluster_1	Dendrite / axon development	3.17410120702224	ENSG00000013016/ENSG00000184731/ENSG00000132122/ENSG00000162975/ENSG00000206530/ENSG00000100360/ENSG00000162643/ENSG00000118997/ENSG00000053918/ENSG00000187240/ENSG00000133216/ENSG00000006740/ENSG00000160345/ENSG00000173805/ENSG00000058453/ENSG00000083799/ENSG00000107954/ENSG00000183638/ENSG00000101445/ENSG00000163171/ENSG00000141519/ENSG00000024422/ENSG00000104892/ENSG00000145147/ENSG00000174007…
GO:1905114	cell surface receptor signaling pathway involved in cell-cell signaling	cluster_3	Synaptic sygnalling	2.63354323648047	ENSG00000176884/ENSG00000268089/ENSG00000111249/ENSG00000187848/ENSG00000130203/ENSG00000008735/ENSG00000102678/ENSG00000176678/ENSG00000120738/ENSG00000196562/ENSG00000205363/ENSG00000099365/ENSG00000111432/ENSG00000185345/ENSG00000182256/ENSG00000081189/ENSG00000166206/ENSG00000066468/ENSG00000197380/ENSG00000141753/ENSG00000105559/ENSG00000123384/ENSG00000100968/ENSG00000109472/ENSG00000083799…
GO:0043954	cellular component maintenance	cluster_9	Regulation of G protein-coupled signaling	2.49730164761832	ENSG00000163347/ENSG00000130203/ENSG00000164061/ENSG00000187672/ENSG00000132535/ENSG00000005884/ENSG00000165215/ENSG00000170396/ENSG00000139899/ENSG00000141668/ENSG00000186472/ENSG00000140859/ENSG00000095397/ENSG00000169992/ENSG00000076826/ENSG00000102981/ENSG00000197283/ENSG00000104067/ENSG00000075711/ENSG00000204843/ENSG00000204311/ENSG00000100151/ENSG00000082805/ENSG00000010810/ENSG00000171105…
GO:0044344	cellular response to fibroblast growth factor stimulus	cluster_9	Regulation of G protein-coupled signaling	2.27166775609192	ENSG00000133116/ENSG00000179388/ENSG00000108691/ENSG00000102678/ENSG00000138675/ENSG00000196562/ENSG00000115339/ENSG00000273706/ENSG00000066468/ENSG00000118523/ENSG00000241186/ENSG00000138685/ENSG00000171388/ENSG00000137801/ENSG00000157613/ENSG00000128016/ENSG00000010361/ENSG00000108821/ENSG00000184058/ENSG00000127418/ENSG00000128917/ENSG00000137573/ENSG00000166225/ENSG00000258289/ENSG00000162552…
GO:0046068	cGMP metabolic process	cluster_9	Regulation of G protein-coupled signaling	2.37851155832693	ENSG00000069667/ENSG00000112541/ENSG00000160191/ENSG00000159899/ENSG00000164116/ENSG00000163273/ENSG00000138735/ENSG00000132518/ENSG00000186642
GO:0099565	chemical synaptic transmission, postsynaptic	cluster_3	Synaptic sygnalling	2.44083164659618	ENSG00000176884/ENSG00000268089/ENSG00000111249/ENSG00000187848/ENSG00000008735/ENSG00000205363/ENSG00000099365/ENSG00000182256/ENSG00000081189/ENSG00000166206/ENSG00000132535/ENSG00000161681/ENSG00000117971/ENSG00000251322/ENSG00000108852/ENSG00000169992/ENSG00000105737/ENSG00000183044/ENSG00000120899/ENSG00000135124/ENSG00000112759/ENSG00000080644/ENSG00000188191/ENSG00000186297/ENSG00000162065…
GO:0060271	cilium assembly	cluster_1	Dendrite / axon development	3.39282001553607	ENSG00000013016/ENSG00000132122/ENSG00000162975/ENSG00000206530/ENSG00000100360/ENSG00000162643/ENSG00000118997/ENSG00000053918/ENSG00000187240/ENSG00000160345/ENSG00000173805/ENSG00000058453/ENSG00000083799/ENSG00000107954/ENSG00000183638/ENSG00000141519/ENSG00000024422/ENSG00000104892/ENSG00000174007/ENSG00000054654/ENSG00000204852/ENSG00000141933/ENSG00000138587/ENSG00000173588/ENSG00000196924…
GO:0003341	cilium movement	cluster_7	Microtubule movement / formation	2.4375878241683	ENSG00000169064/ENSG00000206530/ENSG00000162643/ENSG00000118997/ENSG00000108387/ENSG00000160345/ENSG00000170703/ENSG00000107954/ENSG00000141519/ENSG00000104892/ENSG00000166762/ENSG00000141933/ENSG00000138587/ENSG00000174483/ENSG00000163075/ENSG00000187775/ENSG00000214021/ENSG00000100271/ENSG00000197969/ENSG00000157423/ENSG00000076826/ENSG00000086061/ENSG00000114473/ENSG00000105792/ENSG00000114841…
GO:0044782	cilium organization	cluster_1	Dendrite / axon development	3.36929429675902	ENSG00000013016/ENSG00000173947/ENSG00000132122/ENSG00000162975/ENSG00000206530/ENSG00000100360/ENSG00000162643/ENSG00000118997/ENSG00000053918/ENSG00000187240/ENSG00000160345/ENSG00000173805/ENSG00000058453/ENSG00000083799/ENSG00000107954/ENSG00000183638/ENSG00000141519/ENSG00000024422/ENSG00000104892/ENSG00000174007/ENSG00000196169/ENSG00000054654/ENSG00000204852/ENSG00000141933/ENSG00000138587…
GO:0003013	circulatory system process	cluster_2	Regulation of blood pressure	3.32239960264022	ENSG00000013016/ENSG00000133116/ENSG00000113749/ENSG00000112164/ENSG00000149131/ENSG00000048740/ENSG00000187848/ENSG00000166833/ENSG00000130203/ENSG00000095303/ENSG00000176692/ENSG00000139445/ENSG00000072657/ENSG00000100311/ENSG00000177098/ENSG00000164308/ENSG00000105664/ENSG00000140416/ENSG00000129244/ENSG00000053918/ENSG00000170624/ENSG00000006071/ENSG00000176463/ENSG00000184185/ENSG00000005187…
GO:0050890	cognition	cluster_2	Regulation of blood pressure	2.50016445252903	ENSG00000176884/ENSG00000112164/ENSG00000111249/ENSG00000196549/ENSG00000166963/ENSG00000130203/ENSG00000109956/ENSG00000008735/ENSG00000082482/ENSG00000162545/ENSG00000126583/ENSG00000185345/ENSG00000114200/ENSG00000006071/ENSG00000081189/ENSG00000133216/ENSG00000146216/ENSG00000204060/ENSG00000169220/ENSG00000115902/ENSG00000100968/ENSG00000132535/ENSG00000134121/ENSG00000005884/ENSG00000161681…
GO:0009187	cyclic nucleotide metabolic process	cluster_9	Regulation of G protein-coupled signaling	2.66783687945033	ENSG00000069667/ENSG00000112541/ENSG00000160191/ENSG00000159899/ENSG00000182389/ENSG00000087494/ENSG00000164116/ENSG00000142627/ENSG00000073417/ENSG00000163273/ENSG00000121281/ENSG00000138735/ENSG00000184588/ENSG00000143199/ENSG00000174233/ENSG00000138031/ENSG00000132518/ENSG00000186642/ENSG00000116337
GO:0016358	dendrite development	cluster_1	Dendrite / axon development	2.59480552238907	ENSG00000061337/ENSG00000139220/ENSG00000111249/ENSG00000166963/ENSG00000130203/ENSG00000008735/ENSG00000101977/ENSG00000169306/ENSG00000077264/ENSG00000133083/ENSG00000004139/ENSG00000081189/ENSG00000133216/ENSG00000006740/ENSG00000204060/ENSG00000100968/ENSG00000132535/ENSG00000170921/ENSG00000006837/ENSG00000107954/ENSG00000161681/ENSG00000102383/ENSG00000171533/ENSG00000164796/ENSG00000130294…
GO:0048813	dendrite morphogenesis	cluster_1	Dendrite / axon development	2.60392575170059	ENSG00000061337/ENSG00000139220/ENSG00000111249/ENSG00000008735/ENSG00000169306/ENSG00000077264/ENSG00000133083/ENSG00000004139/ENSG00000133216/ENSG00000006740/ENSG00000100968/ENSG00000132535/ENSG00000170921/ENSG00000006837/ENSG00000161681/ENSG00000102383/ENSG00000171533/ENSG00000130294/ENSG00000251322/ENSG00000182580/ENSG00000277363/ENSG00000187764/ENSG00000047579/ENSG00000069869/ENSG00000154310…
GO:0009583	detection of light stimulus	cluster_11	Detection of light	2.21921285547423	ENSG00000082684/ENSG00000188107/ENSG00000278570/ENSG00000182389/ENSG00000021300/ENSG00000167995/ENSG00000116745/ENSG00000125388/ENSG00000180376/ENSG00000115255/ENSG00000152465/ENSG00000134183/ENSG00000186326/ENSG00000110697/ENSG00000132518/ENSG00000143919/ENSG00000151062/ENSG00000149489/ENSG00000134376/ENSG00000088256/ENSG00000156052
GO:0050962	detection of light stimulus involved in sensory perception	cluster_11	Detection of light	2.62024599117594	ENSG00000082684/ENSG00000188107/ENSG00000182389/ENSG00000167995/ENSG00000116745/ENSG00000180376/ENSG00000115255/ENSG00000134183/ENSG00000186326/ENSG00000151062/ENSG00000149489/ENSG00000134376
GO:0050908	detection of light stimulus involved in visual perception	cluster_11	Detection of light	2.62024599117594	ENSG00000082684/ENSG00000188107/ENSG00000182389/ENSG00000167995/ENSG00000116745/ENSG00000180376/ENSG00000115255/ENSG00000134183/ENSG00000186326/ENSG00000151062/ENSG00000149489/ENSG00000134376
GO:0009584	detection of visible light	cluster_11	Detection of light	2.24497351882096	ENSG00000082684/ENSG00000188107/ENSG00000182389/ENSG00000167995/ENSG00000116745/ENSG00000125388/ENSG00000180376/ENSG00000115255/ENSG00000152465/ENSG00000134183/ENSG00000186326/ENSG00000132518/ENSG00000143919/ENSG00000151062/ENSG00000149489/ENSG00000134376/ENSG00000088256/ENSG00000156052
GO:0031128	developmental induction	cluster_9	Regulation of G protein-coupled signaling	2.18636111912394	ENSG00000136352/ENSG00000005513/ENSG00000123388/ENSG00000138685/ENSG00000169083/ENSG00000064393/ENSG00000185008/ENSG00000103449/ENSG00000157895/ENSG00000166225/ENSG00000162552/ENSG00000107831/ENSG00000134245
GO:0060079	excitatory postsynaptic potential	cluster_3	Synaptic sygnalling	2.22085287324142	ENSG00000176884/ENSG00000268089/ENSG00000111249/ENSG00000187848/ENSG00000008735/ENSG00000099365/ENSG00000182256/ENSG00000081189/ENSG00000166206/ENSG00000132535/ENSG00000161681/ENSG00000117971/ENSG00000251322/ENSG00000108852/ENSG00000169992/ENSG00000105737/ENSG00000120899/ENSG00000135124/ENSG00000112759/ENSG00000080644/ENSG00000188191/ENSG00000186297/ENSG00000162065/ENSG00000067606/ENSG00000138814…
GO:0140029	exocytic process	cluster_12	Synaptic vesicle	2.2127427623261	ENSG00000101298/ENSG00000099365/ENSG00000187672/ENSG00000168993/ENSG00000169213/ENSG00000103496/ENSG00000167371/ENSG00000136854/ENSG00000105737/ENSG00000166128/ENSG00000105402/ENSG00000182473/ENSG00000139998/ENSG00000144118/ENSG00000090989/ENSG00000104142/ENSG00000198722/ENSG00000125814/ENSG00000180104/ENSG00000159082/ENSG00000206418/ENSG00000099940/ENSG00000158445/ENSG00000144036/ENSG00000167461…
GO:0007186	G protein-coupled receptor signaling pathway	cluster_9	Regulation of G protein-coupled signaling	2.20601477456741	ENSG00000219438/ENSG00000157680/ENSG00000078549/ENSG00000213694/ENSG00000147145/ENSG00000113749/ENSG00000074416/ENSG00000112164/ENSG00000171551/ENSG00000050628/ENSG00000130203/ENSG00000108691/ENSG00000082482/ENSG00000138835/ENSG00000111432/ENSG00000053918/ENSG00000114812/ENSG00000124126/ENSG00000131477/ENSG00000168243/ENSG00000169220/ENSG00000135324/ENSG00000158292/ENSG00000170412/ENSG00000248329…
GO:0001696	gastric acid secretion	cluster_12	Synaptic vesicle	2.40211382912071	ENSG00000113749/ENSG00000050628/ENSG00000147606/ENSG00000053918/ENSG00000110148/ENSG00000180914/ENSG00000163794/ENSG00000130787/ENSG00000086300/ENSG00000125510/ENSG00000157017
GO:0032835	glomerulus development	cluster_5	Tissue development	2.4735455119356	ENSG00000165731/ENSG00000176692/ENSG00000120738/ENSG00000100311/ENSG00000196562/ENSG00000273706/ENSG00000081189/ENSG00000107796/ENSG00000163909/ENSG00000169031/ENSG00000163884/ENSG00000154188/ENSG00000171791/ENSG00000143867/ENSG00000137573/ENSG00000172037/ENSG00000138814/ENSG00000148400/ENSG00000184937/ENSG00000054598/ENSG00000018408/ENSG00000205213/ENSG00000128567/ENSG00000003402/ENSG00000134250…
GO:0003015	heart process	cluster_2	Regulation of blood pressure	2.10589323703365	ENSG00000013016/ENSG00000112164/ENSG00000048740/ENSG00000139445/ENSG00000177098/ENSG00000140416/ENSG00000129244/ENSG00000053918/ENSG00000170624/ENSG00000184185/ENSG00000151090/ENSG00000006283/ENSG00000168779/ENSG00000248329/ENSG00000118523/ENSG00000136717/ENSG00000149575/ENSG00000153956/ENSG00000116741/ENSG00000105409/ENSG00000160808/ENSG00000171388/ENSG00000196924/ENSG00000113070/ENSG00000165995…
GO:0098657	import into cell	cluster_4	Transmembrane transport	2.24523751097714	ENSG00000110324/ENSG00000185345/ENSG00000129244/ENSG00000053918/ENSG00000006071/ENSG00000184185/ENSG00000214357/ENSG00000188338/ENSG00000115902/ENSG00000153956/ENSG00000181804/ENSG00000111199/ENSG00000115232/ENSG00000169213/ENSG00000116741/ENSG00000162572/ENSG00000105409/ENSG00000075624/ENSG00000164638/ENSG00000110195/ENSG00000111181/ENSG00000151012/ENSG00000157214/ENSG00000137801/ENSG00000003989…
GO:0001822	kidney development	cluster_5	Tissue development	2.18329996982251	ENSG00000165731/ENSG00000196549/ENSG00000167034/ENSG00000176692/ENSG00000103811/ENSG00000120738/ENSG00000100311/ENSG00000196562/ENSG00000100360/ENSG00000273706/ENSG00000187240/ENSG00000081189/ENSG00000169174/ENSG00000107796/ENSG00000005513/ENSG00000066468/ENSG00000150347/ENSG00000150893/ENSG00000123388/ENSG00000005884/ENSG00000145147/ENSG00000138685/ENSG00000146021/ENSG00000105696/ENSG00000166147…
GO:0007612	learning	cluster_2	Regulation of blood pressure	2.29945864023837	ENSG00000176884/ENSG00000166963/ENSG00000109956/ENSG00000008735/ENSG00000185345/ENSG00000114200/ENSG00000006071/ENSG00000133216/ENSG00000169220/ENSG00000132535/ENSG00000161681/ENSG00000251322/ENSG00000103034/ENSG00000151012/ENSG00000175592/ENSG00000136535/ENSG00000110076/ENSG00000154146/ENSG00000124140/ENSG00000197283/ENSG00000186297/ENSG00000160469/ENSG00000040531/ENSG00000128487/ENSG00000163794…
GO:0007611	learning or memory	cluster_2	Regulation of blood pressure	2.28290945715133	ENSG00000176884/ENSG00000112164/ENSG00000111249/ENSG00000196549/ENSG00000166963/ENSG00000130203/ENSG00000109956/ENSG00000008735/ENSG00000082482/ENSG00000162545/ENSG00000126583/ENSG00000185345/ENSG00000114200/ENSG00000006071/ENSG00000081189/ENSG00000133216/ENSG00000146216/ENSG00000204060/ENSG00000169220/ENSG00000100968/ENSG00000132535/ENSG00000005884/ENSG00000161681/ENSG00000128872/ENSG00000251322…
GO:0060291	long-term synaptic potentiation	cluster_3	Synaptic sygnalling	2.37997930630809	ENSG00000196549/ENSG00000121297/ENSG00000130203/ENSG00000126583/ENSG00000133216/ENSG00000169220/ENSG00000100968/ENSG00000168824/ENSG00000251322/ENSG00000103496/ENSG00000036530/ENSG00000108852/ENSG00000154146/ENSG00000204314/ENSG00000173227/ENSG00000120899/ENSG00000188191/ENSG00000067606/ENSG00000196712/ENSG00000074621/ENSG00000131095/ENSG00000161509/ENSG00000175344/ENSG00000106688/ENSG00000105894…
GO:0007638	mechanosensory behavior	cluster_2	Regulation of blood pressure	2.12253919035782	ENSG00000251322/ENSG00000110076/ENSG00000137868/ENSG00000079215/ENSG00000179915/ENSG00000165209/ENSG00000197386/ENSG00000184564
GO:0060485	mesenchyme development	cluster_5	Tissue development	2.12584131359081	ENSG00000163017/ENSG00000103241/ENSG00000165731/ENSG00000153993/ENSG00000176692/ENSG00000102678/ENSG00000136352/ENSG00000111846/ENSG00000081189/ENSG00000107796/ENSG00000005513/ENSG00000066468/ENSG00000197380/ENSG00000137872/ENSG00000082684/ENSG00000167680/ENSG00000065361/ENSG00000153071/ENSG00000140682/ENSG00000164683/ENSG00000110195/ENSG00000185008/ENSG00000196924/ENSG00000163389/ENSG00000001617…
GO:0007018	microtubule-based movement	cluster_7	Microtubule movement / formation	2.57841727648523	ENSG00000041353/ENSG00000166963/ENSG00000164627/ENSG00000169064/ENSG00000150672/ENSG00000206530/ENSG00000100360/ENSG00000162643/ENSG00000118997/ENSG00000108387/ENSG00000187240/ENSG00000105270/ENSG00000160345/ENSG00000173805/ENSG00000170703/ENSG00000107954/ENSG00000172575/ENSG00000141519/ENSG00000104892/ENSG00000103723/ENSG00000166762/ENSG00000196169/ENSG00000130294/ENSG00000054654/ENSG00000141933…
GO:0099111	microtubule-based transport	cluster_7	Microtubule movement / formation	2.1930778338042	ENSG00000041353/ENSG00000166963/ENSG00000150672/ENSG00000100360/ENSG00000187240/ENSG00000105270/ENSG00000173805/ENSG00000172575/ENSG00000141519/ENSG00000104892/ENSG00000103723/ENSG00000130294/ENSG00000054654/ENSG00000168280/ENSG00000135127/ENSG00000163075/ENSG00000047579/ENSG00000115993/ENSG00000181004/ENSG00000204104/ENSG00000107863/ENSG00000100271/ENSG00000118096/ENSG00000197557/ENSG00000129250…
GO:0072393	microtubule anchoring at microtubule organizing center	cluster_7	Microtubule movement / formation	2.08991288961355	ENSG00000166510/ENSG00000101004/ENSG00000174007/ENSG00000100503/ENSG00000147144/ENSG00000204843/ENSG00000151746/ENSG00000168172/ENSG00000078674
GO:0001578	microtubule bundle formation	cluster_7	Microtubule movement / formation	2.51989450437756	ENSG00000077274/ENSG00000206530/ENSG00000162643/ENSG00000118997/ENSG00000160345/ENSG00000167566/ENSG00000170703/ENSG00000107954/ENSG00000183638/ENSG00000141519/ENSG00000141933/ENSG00000138587/ENSG00000155530/ENSG00000187775/ENSG00000214021/ENSG00000100271/ENSG00000157423/ENSG00000114473/ENSG00000007047/ENSG00000105792/ENSG00000114841/ENSG00000111834/ENSG00000180376/ENSG00000004838/ENSG00000159713…
GO:0050804	modulation of chemical synaptic transmission	cluster_3	Synaptic sygnalling	3.21719385149523	ENSG00000157680/ENSG00000061337/ENSG00000176884/ENSG00000111249/ENSG00000196549/ENSG00000166963/ENSG00000121297/ENSG00000130203/ENSG00000128564/ENSG00000108691/ENSG00000008735/ENSG00000126583/ENSG00000215045/ENSG00000099365/ENSG00000185345/ENSG00000114200/ENSG00000081189/ENSG00000133216/ENSG00000105605/ENSG00000154822/ENSG00000169220/ENSG00000101098/ENSG00000173805/ENSG00000187672/ENSG00000234965…
GO:0061138	morphogenesis of a branching epithelium	cluster_5	Tissue development	2.11420159455043	ENSG00000103241/ENSG00000167034/ENSG00000176692/ENSG00000136352/ENSG00000103811/ENSG00000273706/ENSG00000005513/ENSG00000066468/ENSG00000100968/ENSG00000145147/ENSG00000138685/ENSG00000105976/ENSG00000198959/ENSG00000169083/ENSG00000074527/ENSG00000105696/ENSG00000166341/ENSG00000118762/ENSG00000184557/ENSG00000171791/ENSG00000115596/ENSG00000142627/ENSG00000138795/ENSG00000163513/ENSG00000106991…
GO:0001763	morphogenesis of a branching structure	cluster_5	Tissue development	2.14268684626982	ENSG00000103241/ENSG00000136541/ENSG00000167034/ENSG00000176692/ENSG00000136352/ENSG00000103811/ENSG00000273706/ENSG00000005513/ENSG00000066468/ENSG00000168779/ENSG00000100968/ENSG00000073803/ENSG00000241186/ENSG00000145147/ENSG00000138685/ENSG00000105976/ENSG00000198959/ENSG00000169083/ENSG00000074527/ENSG00000105696/ENSG00000166341/ENSG00000118762/ENSG00000184557/ENSG00000171791/ENSG00000115596…
GO:0002009	morphogenesis of an epithelium	cluster_5	Tissue development	2.27336746605935	ENSG00000103241/ENSG00000165731/ENSG00000142871/ENSG00000167034/ENSG00000176692/ENSG00000136352/ENSG00000103811/ENSG00000139445/ENSG00000181392/ENSG00000133816/ENSG00000115461/ENSG00000133121/ENSG00000273706/ENSG00000165730/ENSG00000081189/ENSG00000144339/ENSG00000005513/ENSG00000066468/ENSG00000105559/ENSG00000150893/ENSG00000100968/ENSG00000163637/ENSG00000141519/ENSG00000153071/ENSG00000165617…
GO:0044458	motile cilium assembly	cluster_1	Dendrite / axon development	2.63500968331857	ENSG00000132122/ENSG00000206530/ENSG00000107954/ENSG00000141519/ENSG00000104892/ENSG00000141933/ENSG00000138587/ENSG00000163075/ENSG00000119636/ENSG00000100271/ENSG00000114473/ENSG00000105792/ENSG00000114841/ENSG00000004838/ENSG00000134874/ENSG00000166454/ENSG00000144451/ENSG00000122970/ENSG00000129295/ENSG00000164066/ENSG00000151849/ENSG00000109944/ENSG00000141577/ENSG00000011143/ENSG00000118690…
GO:0006397	mRNA processing	cluster_9	Regulation of G protein-coupled signaling	2.23826851110669	ENSG00000048740/ENSG00000104967/ENSG00000228775/ENSG00000214575/ENSG00000180917/ENSG00000105290/ENSG00000089682/ENSG00000154743/ENSG00000178951/ENSG00000164663/ENSG00000112183/ENSG00000161265/ENSG00000155966/ENSG00000162437/ENSG00000161082/ENSG00000167978/ENSG00000100836/ENSG00000071859/ENSG00000004534/ENSG00000164985/ENSG00000159086/ENSG00000102241/ENSG00000114503/ENSG00000100201/ENSG00000005436…
GO:0042692	muscle cell differentiation	cluster_5	Tissue development	2.33926878799584	ENSG00000134516/ENSG00000103241/ENSG00000187848/ENSG00000101096/ENSG00000069667/ENSG00000166106/ENSG00000102678/ENSG00000100311/ENSG00000105664/ENSG00000131018/ENSG00000115461/ENSG00000140416/ENSG00000163431/ENSG00000170624/ENSG00000081189/ENSG00000066468/ENSG00000159176/ENSG00000131477/ENSG00000168779/ENSG00000100968/ENSG00000136717/ENSG00000182389/ENSG00000166831/ENSG00000024422/ENSG00000128872…
GO:0006936	muscle contraction	cluster_2	Regulation of blood pressure	2.43264147648559	ENSG00000013016/ENSG00000144681/ENSG00000187848/ENSG00000050628/ENSG00000177098/ENSG00000196562/ENSG00000105664/ENSG00000140416/ENSG00000152818/ENSG00000053918/ENSG00000163431/ENSG00000170624/ENSG00000184185/ENSG00000107796/ENSG00000006283/ENSG00000118523/ENSG00000136717/ENSG00000149575/ENSG00000153956/ENSG00000111199/ENSG00000117971/ENSG00000128872/ENSG00000141750/ENSG00000116741/ENSG00000160808…
GO:0007517	muscle organ development	cluster_5	Tissue development	2.65927572260273	ENSG00000052850/ENSG00000179388/ENSG00000187848/ENSG00000127124/ENSG00000176692/ENSG00000120738/ENSG00000140416/ENSG00000108924/ENSG00000152818/ENSG00000170624/ENSG00000081189/ENSG00000005513/ENSG00000066468/ENSG00000150347/ENSG00000168779/ENSG00000142700/ENSG00000107954/ENSG00000065361/ENSG00000160808/ENSG00000185551/ENSG00000104369/ENSG00000065534/ENSG00000179588/ENSG00000113070/ENSG00000048052…
GO:0003012	muscle system process	cluster_2	Regulation of blood pressure	2.18948109784752	ENSG00000146147/ENSG00000013016/ENSG00000144681/ENSG00000187848/ENSG00000050628/ENSG00000177098/ENSG00000196562/ENSG00000105664/ENSG00000115461/ENSG00000140416/ENSG00000152818/ENSG00000053918/ENSG00000163431/ENSG00000170624/ENSG00000006071/ENSG00000184185/ENSG00000107796/ENSG00000160191/ENSG00000028137/ENSG00000006283/ENSG00000118523/ENSG00000136717/ENSG00000149575/ENSG00000153956/ENSG00000111199…
GO:0032232	negative regulation of actin filament bundle assembly	cluster_6	Actin filament	2.3077942073365	ENSG00000128849/ENSG00000185345/ENSG00000144339/ENSG00000103647/ENSG00000158106/ENSG00000161681/ENSG00000047648/ENSG00000105976/ENSG00000251322/ENSG00000164741/ENSG00000186635/ENSG00000104067/ENSG00000180370
GO:0030336	negative regulation of cell migration	cluster_13	Regulation of cell motility	2.30066718079191	ENSG00000219438/ENSG00000067798/ENSG00000130203/ENSG00000108691/ENSG00000136352/ENSG00000089820/ENSG00000115461/ENSG00000133121/ENSG00000140416/ENSG00000162643/ENSG00000129244/ENSG00000006071/ENSG00000081189/ENSG00000144339/ENSG00000137872/ENSG00000090539/ENSG00000123384/ENSG00000165215/ENSG00000187098/ENSG00000145147/ENSG00000138685/ENSG00000185551/ENSG00000103034/ENSG00000276644/ENSG00000137801…
GO:2000146	negative regulation of cell motility	cluster_13	Regulation of cell motility	2.19281864754105	ENSG00000219438/ENSG00000067798/ENSG00000130203/ENSG00000108691/ENSG00000136352/ENSG00000089820/ENSG00000115461/ENSG00000133121/ENSG00000140416/ENSG00000162643/ENSG00000129244/ENSG00000006071/ENSG00000081189/ENSG00000144339/ENSG00000137872/ENSG00000090539/ENSG00000123384/ENSG00000171877/ENSG00000165215/ENSG00000187098/ENSG00000145147/ENSG00000138685/ENSG00000185551/ENSG00000103034/ENSG00000276644…
GO:0001937	negative regulation of endothelial cell proliferation	cluster_9	Regulation of G protein-coupled signaling	2.57661765811291	ENSG00000000005/ENSG00000130203/ENSG00000108691/ENSG00000012779/ENSG00000113140/ENSG00000081189/ENSG00000185551/ENSG00000137801/ENSG00000169031/ENSG00000115415/ENSG00000128917/ENSG00000137573/ENSG00000196712/ENSG00000102755/ENSG00000130770/ENSG00000001631/ENSG00000213463/ENSG00000139567/ENSG00000106799/ENSG00000132170/ENSG00000171951/ENSG00000157017/ENSG00000105971
GO:0045744	negative regulation of G protein-coupled receptor signaling pathway	cluster_9	Regulation of G protein-coupled signaling	2.54659147250902	ENSG00000169220/ENSG00000135324/ENSG00000248329/ENSG00000010310/ENSG00000141576/ENSG00000105976/ENSG00000116741/ENSG00000171388/ENSG00000105290/ENSG00000103494/ENSG00000103154/ENSG00000140577/ENSG00000102858/ENSG00000151746/ENSG00000114353/ENSG00000145335/ENSG00000181031/ENSG00000184588/ENSG00000008405/ENSG00000125510/ENSG00000188021/ENSG00000137486
GO:0040013	negative regulation of locomotion	cluster_13	Regulation of cell motility	2.44747523715738	ENSG00000219438/ENSG00000067798/ENSG00000153993/ENSG00000130203/ENSG00000108691/ENSG00000136352/ENSG00000089820/ENSG00000115461/ENSG00000133121/ENSG00000140416/ENSG00000162643/ENSG00000129244/ENSG00000006071/ENSG00000081189/ENSG00000144339/ENSG00000137872/ENSG00000082684/ENSG00000090539/ENSG00000123384/ENSG00000171877/ENSG00000165215/ENSG00000167680/ENSG00000187098/ENSG00000187122/ENSG00000145147…
GO:0014912	negative regulation of smooth muscle cell migration	cluster_13	Regulation of cell motility	2.17042042334972	ENSG00000219438/ENSG00000115461/ENSG00000140416/ENSG00000081189/ENSG00000137872/ENSG00000123384/ENSG00000145147/ENSG00000103034/ENSG00000140526/ENSG00000196712/ENSG00000116044/ENSG00000112033
GO:1902904	negative regulation of supramolecular fiber organization	cluster_6	Actin filament	2.21930635045585	ENSG00000067798/ENSG00000130203/ENSG00000128849/ENSG00000185345/ENSG00000162643/ENSG00000185133/ENSG00000163431/ENSG00000105270/ENSG00000144339/ENSG00000103647/ENSG00000158106/ENSG00000050405/ENSG00000070182/ENSG00000161681/ENSG00000047648/ENSG00000123349/ENSG00000145147/ENSG00000105976/ENSG00000128872/ENSG00000006747/ENSG00000251322/ENSG00000197321/ENSG00000152527/ENSG00000109265/ENSG00000134775…
GO:0072006	nephron development	cluster_5	Tissue development	2.17307507595448	ENSG00000165731/ENSG00000176692/ENSG00000120738/ENSG00000100311/ENSG00000196562/ENSG00000273706/ENSG00000081189/ENSG00000107796/ENSG00000005513/ENSG00000005884/ENSG00000138685/ENSG00000146021/ENSG00000105696/ENSG00000128342/ENSG00000166341/ENSG00000163909/ENSG00000169031/ENSG00000118762/ENSG00000163884/ENSG00000115415/ENSG00000154188/ENSG00000171791/ENSG00000115596/ENSG00000103449/ENSG00000075711…
GO:0097485	neuron projection guidance	cluster_1	Dendrite / axon development	2.18032845918099	ENSG00000165731/ENSG00000153993/ENSG00000004848/ENSG00000104967/ENSG00000136352/ENSG00000162614/ENSG00000136040/ENSG00000106038/ENSG00000273706/ENSG00000133216/ENSG00000137872/ENSG00000082684/ENSG00000134121/ENSG00000151640/ENSG00000167680/ENSG00000184349/ENSG00000154134/ENSG00000187122/ENSG00000145147/ENSG00000128610/ENSG00000108947/ENSG00000182580/ENSG00000185008/ENSG00000067141/ENSG00000176165…
GO:0099637	neurotransmitter receptor transport	cluster_8	Protein localization	2.67539402524992	ENSG00000099365/ENSG00000105605/ENSG00000006740/ENSG00000168993/ENSG00000075429/ENSG00000168824/ENSG00000068400/ENSG00000144596/ENSG00000106688/ENSG00000167461/ENSG00000065000/ENSG00000132639/ENSG00000075461/ENSG00000155974/ENSG00000127946/ENSG00000166900
GO:0098877	neurotransmitter receptor transport to plasma membrane	cluster_8	Protein localization	2.10485745384408	ENSG00000099365/ENSG00000006740/ENSG00000168993/ENSG00000168824/ENSG00000068400/ENSG00000144596/ENSG00000106688/ENSG00000167461/ENSG00000132639/ENSG00000155974/ENSG00000166900
GO:0006836	neurotransmitter transport	cluster_12	Synaptic vesicle	2.15031464698689	ENSG00000268089/ENSG00000126583/ENSG00000101298/ENSG00000099365/ENSG00000185345/ENSG00000081189/ENSG00000101098/ENSG00000163618/ENSG00000187672/ENSG00000182389/ENSG00000168993/ENSG00000272636/ENSG00000169213/ENSG00000117971/ENSG00000103496/ENSG00000186472/ENSG00000102003/ENSG00000164638/ENSG00000008056/ENSG00000111181/ENSG00000167371/ENSG00000110076/ENSG00000165995/ENSG00000047579/ENSG00000063127…
GO:0007389	pattern specification process	cluster_5	Tissue development	2.35683109695578	ENSG00000052850/ENSG00000173947/ENSG00000103241/ENSG00000135638/ENSG00000167034/ENSG00000176692/ENSG00000136352/ENSG00000139445/ENSG00000133816/ENSG00000273706/ENSG00000105419/ENSG00000187240/ENSG00000081189/ENSG00000066468/ENSG00000160345/ENSG00000090539/ENSG00000142700/ENSG00000123388/ENSG00000141519/ENSG00000241186/ENSG00000138685/ENSG00000140807/ENSG00000116035/ENSG00000204852/ENSG00000169083…
GO:1904238	pericyte cell differentiation	cluster_9	Regulation of G protein-coupled signaling	2.18148131887765	ENSG00000176692/ENSG00000100311/ENSG00000107796/ENSG00000142627/ENSG00000143867/ENSG00000162552/ENSG00000148400
GO:0120031	plasma membrane bounded cell projection assembly	cluster_1	Dendrite / axon development	3.21498835240498	ENSG00000013016/ENSG00000132122/ENSG00000162975/ENSG00000206530/ENSG00000100360/ENSG00000162643/ENSG00000118997/ENSG00000053918/ENSG00000187240/ENSG00000133216/ENSG00000006740/ENSG00000160345/ENSG00000173805/ENSG00000058453/ENSG00000083799/ENSG00000107954/ENSG00000183638/ENSG00000101445/ENSG00000163171/ENSG00000141519/ENSG00000024422/ENSG00000104892/ENSG00000145147/ENSG00000174007/ENSG00000054654…
GO:2001259	positive regulation of cation channel activity	cluster_4	Transmembrane transport	2.51871439516255	ENSG00000013016/ENSG00000144681/ENSG00000108691/ENSG00000006071/ENSG00000133216/ENSG00000129159/ENSG00000173805/ENSG00000182389/ENSG00000153956/ENSG00000141750/ENSG00000251322/ENSG00000197943/ENSG00000165995/ENSG00000118762/ENSG00000213366/ENSG00000151150/ENSG00000158286/ENSG00000158828/ENSG00000138814/ENSG00000179841/ENSG00000167535/ENSG00000120049/ENSG00000075461/ENSG00000175548/ENSG00000181754…
GO:1904064	positive regulation of cation transmembrane transport	cluster_4	Transmembrane transport	2.26635834377934	ENSG00000013016/ENSG00000078549/ENSG00000176884/ENSG00000144681/ENSG00000187848/ENSG00000108691/ENSG00000129244/ENSG00000053918/ENSG00000006071/ENSG00000133216/ENSG00000129159/ENSG00000173805/ENSG00000182389/ENSG00000153956/ENSG00000141750/ENSG00000251322/ENSG00000197943/ENSG00000196924/ENSG00000165995/ENSG00000118762/ENSG00000213366/ENSG00000135124/ENSG00000151150/ENSG00000173221/ENSG00000127914…
GO:0031346	positive regulation of cell projection organization	cluster_1	Dendrite / axon development	2.16790994746349	ENSG00000136960/ENSG00000165731/ENSG00000196711/ENSG00000111249/ENSG00000130203/ENSG00000136040/ENSG00000169306/ENSG00000077264/ENSG00000129244/ENSG00000133216/ENSG00000168779/ENSG00000173805/ENSG00000058453/ENSG00000132535/ENSG00000005884/ENSG00000006837/ENSG00000107954/ENSG00000073803/ENSG00000184349/ENSG00000163171/ENSG00000102383/ENSG00000145147/ENSG00000171533/ENSG00000100503/ENSG00000170396…
GO:0050775	positive regulation of dendrite morphogenesis	cluster_1	Dendrite / axon development	2.37526468478166	ENSG00000111249/ENSG00000169306/ENSG00000077264/ENSG00000133216/ENSG00000006837/ENSG00000110888/ENSG00000113758/ENSG00000162065/ENSG00000137817/ENSG00000136279/ENSG00000058404/ENSG00000116106/ENSG00000184402/ENSG00000044090/ENSG00000040341/ENSG00000008086/ENSG00000124006/ENSG00000176248/ENSG00000174989/ENSG00000080371/ENSG00000174953/ENSG00000007168/ENSG00000153707/ENSG00000257923/ENSG00000103319…
GO:0045807	positive regulation of endocytosis	cluster_4	Transmembrane transport	2.35529103208163	ENSG00000130203/ENSG00000167601/ENSG00000105270/ENSG00000169174/ENSG00000123384/ENSG00000248329/ENSG00000136717/ENSG00000153071/ENSG00000171388/ENSG00000197943/ENSG00000168461/ENSG00000047579/ENSG00000154188/ENSG00000179869/ENSG00000161203/ENSG00000138814/ENSG00000135404/ENSG00000164171/ENSG00000159082/ENSG00000102081/ENSG00000147257/ENSG00000188603/ENSG00000157978/ENSG00000185722/ENSG00000151746…
GO:0034767	positive regulation of ion transmembrane transport	cluster_4	Transmembrane transport	2.24090355845	ENSG00000013016/ENSG00000078549/ENSG00000176884/ENSG00000144681/ENSG00000187848/ENSG00000108691/ENSG00000129244/ENSG00000053918/ENSG00000006071/ENSG00000133216/ENSG00000085563/ENSG00000129159/ENSG00000173805/ENSG00000182389/ENSG00000153956/ENSG00000141750/ENSG00000251322/ENSG00000197943/ENSG00000196924/ENSG00000165995/ENSG00000118762/ENSG00000213366/ENSG00000135124/ENSG00000151150/ENSG00000173221…
GO:0032414	positive regulation of ion transmembrane transporter activity	cluster_4	Transmembrane transport	2.44399439109585	ENSG00000013016/ENSG00000144681/ENSG00000108691/ENSG00000129244/ENSG00000006071/ENSG00000133216/ENSG00000085563/ENSG00000129159/ENSG00000173805/ENSG00000182389/ENSG00000153956/ENSG00000141750/ENSG00000251322/ENSG00000197943/ENSG00000165995/ENSG00000118762/ENSG00000213366/ENSG00000151150/ENSG00000173221/ENSG00000127914/ENSG00000158286/ENSG00000158828/ENSG00000088992/ENSG00000138814/ENSG00000165238…
GO:0043270	positive regulation of ion transport	cluster_4	Transmembrane transport	2.27109513385643	ENSG00000013016/ENSG00000078549/ENSG00000176884/ENSG00000144681/ENSG00000187848/ENSG00000108691/ENSG00000100311/ENSG00000177098/ENSG00000129244/ENSG00000053918/ENSG00000006071/ENSG00000133216/ENSG00000188338/ENSG00000085563/ENSG00000129159/ENSG00000173805/ENSG00000182389/ENSG00000153956/ENSG00000204681/ENSG00000169213/ENSG00000141750/ENSG00000251322/ENSG00000075624/ENSG00000065534/ENSG00000197943…
GO:0098779	positive regulation of mitophagy in response to mitochondrial depolarization	cluster_9	Regulation of G protein-coupled signaling	2.10530882597846	ENSG00000185345/ENSG00000129003/ENSG00000123240/ENSG00000105401/ENSG00000158828/ENSG00000086758/ENSG00000094631
GO:0048260	positive regulation of receptor-mediated endocytosis	cluster_4	Transmembrane transport	2.12336268388526	ENSG00000169174/ENSG00000248329/ENSG00000153071/ENSG00000171388/ENSG00000197943/ENSG00000047579/ENSG00000154188/ENSG00000161203/ENSG00000135404/ENSG00000159082/ENSG00000102081/ENSG00000157978/ENSG00000151746/ENSG00000100151/ENSG00000171105/ENSG00000120885/ENSG00000110395/ENSG00000127946/ENSG00000137486/ENSG00000135541/ENSG00000187391/ENSG00000077044
GO:0050806	positive regulation of synaptic transmission	cluster_3	Synaptic sygnalling	2.49542380995055	ENSG00000176884/ENSG00000196549/ENSG00000121297/ENSG00000130203/ENSG00000108691/ENSG00000126583/ENSG00000099365/ENSG00000133216/ENSG00000105605/ENSG00000169220/ENSG00000173805/ENSG00000100968/ENSG00000132535/ENSG00000182389/ENSG00000075429/ENSG00000168824/ENSG00000251322/ENSG00000103496/ENSG00000036530/ENSG00000165995/ENSG00000047579/ENSG00000180914/ENSG00000108852/ENSG00000169992/ENSG00000136854…
GO:0051968	positive regulation of synaptic transmission, glutamatergic	cluster_3	Synaptic sygnalling	2.18007132883692	ENSG00000176884/ENSG00000121297/ENSG00000108691/ENSG00000105605/ENSG00000075429/ENSG00000251322/ENSG00000047579/ENSG00000180914/ENSG00000169992/ENSG00000136854/ENSG00000120899
GO:0032411	positive regulation of transporter activity	cluster_4	Transmembrane transport	2.40129104310756	ENSG00000013016/ENSG00000144681/ENSG00000108691/ENSG00000129244/ENSG00000006071/ENSG00000133216/ENSG00000085563/ENSG00000129159/ENSG00000173805/ENSG00000182389/ENSG00000153956/ENSG00000141750/ENSG00000251322/ENSG00000197943/ENSG00000165995/ENSG00000118762/ENSG00000213366/ENSG00000151150/ENSG00000173221/ENSG00000127914/ENSG00000158286/ENSG00000158828/ENSG00000088992/ENSG00000138814/ENSG00000163932…
GO:0071805	potassium ion transmembrane transport	cluster_4	Transmembrane transport	2.45421063122119	ENSG00000169282/ENSG00000184408/ENSG00000082482/ENSG00000162975/ENSG00000152315/ENSG00000129244/ENSG00000053918/ENSG00000006071/ENSG00000170049/ENSG00000184185/ENSG00000129159/ENSG00000124249/ENSG00000136717/ENSG00000181804/ENSG00000105409/ENSG00000196924/ENSG00000026559/ENSG00000118762/ENSG00000069869/ENSG00000135519/ENSG00000075043/ENSG00000120457/ENSG00000127419/ENSG00000022267/ENSG00000151150…
GO:0006813	potassium ion transport	cluster_4	Transmembrane transport	2.32111656923622	ENSG00000169282/ENSG00000184408/ENSG00000082482/ENSG00000162975/ENSG00000152315/ENSG00000129244/ENSG00000053918/ENSG00000006071/ENSG00000170049/ENSG00000184185/ENSG00000129159/ENSG00000124249/ENSG00000136717/ENSG00000181804/ENSG00000105409/ENSG00000196924/ENSG00000026559/ENSG00000118762/ENSG00000069869/ENSG00000135519/ENSG00000075043/ENSG00000120457/ENSG00000120899/ENSG00000127419/ENSG00000022267…
GO:0031503	protein-containing complex localization	cluster_8	Protein localization	2.13756340532698	ENSG00000150672/ENSG00000099365/ENSG00000100360/ENSG00000170624/ENSG00000187240/ENSG00000105605/ENSG00000006740/ENSG00000132535/ENSG00000124313/ENSG00000168993/ENSG00000075429/ENSG00000168824/ENSG00000068400/ENSG00000148411/ENSG00000168280/ENSG00000171246/ENSG00000144596/ENSG00000181004/ENSG00000204104/ENSG00000113758/ENSG00000118096/ENSG00000197557/ENSG00000010361/ENSG00000127914/ENSG00000166402…
GO:1902414	protein localization to cell junction	cluster_8	Protein localization	2.5588628317927	ENSG00000041353/ENSG00000166963/ENSG00000128849/ENSG00000164061/ENSG00000150672/ENSG00000099365/ENSG00000105605/ENSG00000006740/ENSG00000150054/ENSG00000132535/ENSG00000161681/ENSG00000124313/ENSG00000168993/ENSG00000102383/ENSG00000168824/ENSG00000186472/ENSG00000068400/ENSG00000075624/ENSG00000168280/ENSG00000110076/ENSG00000171246/ENSG00000144596/ENSG00000105699/ENSG00000169992/ENSG00000035403…
GO:1990778	protein localization to cell periphery	cluster_8	Protein localization	2.74739142791789	ENSG00000013016/ENSG00000029534/ENSG00000144681/ENSG00000099365/ENSG00000095637/ENSG00000133216/ENSG00000105270/ENSG00000105605/ENSG00000006740/ENSG00000131477/ENSG00000135324/ENSG00000123384/ENSG00000132535/ENSG00000005884/ENSG00000183087/ENSG00000124313/ENSG00000168993/ENSG00000153071/ENSG00000024422/ENSG00000169213/ENSG00000168824/ENSG00000141750/ENSG00000169083/ENSG00000103496/ENSG00000068400…
GO:0072659	protein localization to plasma membrane	cluster_8	Protein localization	2.47337930322488	ENSG00000013016/ENSG00000029534/ENSG00000144681/ENSG00000095637/ENSG00000133216/ENSG00000105270/ENSG00000006740/ENSG00000131477/ENSG00000135324/ENSG00000123384/ENSG00000005884/ENSG00000183087/ENSG00000153071/ENSG00000024422/ENSG00000169213/ENSG00000168824/ENSG00000141750/ENSG00000169083/ENSG00000103496/ENSG00000068400/ENSG00000075624/ENSG00000177108/ENSG00000196924/ENSG00000163531/ENSG00000168461…
GO:0062237	protein localization to postsynapse	cluster_8	Protein localization	2.56412756330054	ENSG00000099365/ENSG00000105605/ENSG00000006740/ENSG00000132535/ENSG00000124313/ENSG00000168993/ENSG00000102383/ENSG00000168824/ENSG00000068400/ENSG00000171246/ENSG00000144596/ENSG00000075711/ENSG00000067606/ENSG00000161509/ENSG00000167461/ENSG00000132639/ENSG00000174775/ENSG00000155974
GO:1903539	protein localization to postsynaptic membrane	cluster_8	Protein localization	2.43291162067881	ENSG00000099365/ENSG00000105605/ENSG00000006740/ENSG00000132535/ENSG00000124313/ENSG00000168993/ENSG00000168824/ENSG00000068400/ENSG00000171246/ENSG00000144596/ENSG00000075711/ENSG00000067606/ENSG00000161509/ENSG00000167461/ENSG00000132639/ENSG00000174775/ENSG00000155974
GO:0035418	protein localization to synapse	cluster_8	Protein localization	2.54966758224476	ENSG00000041353/ENSG00000166963/ENSG00000164061/ENSG00000150672/ENSG00000099365/ENSG00000105605/ENSG00000006740/ENSG00000132535/ENSG00000161681/ENSG00000124313/ENSG00000168993/ENSG00000102383/ENSG00000168824/ENSG00000186472/ENSG00000068400/ENSG00000168280/ENSG00000110076/ENSG00000171246/ENSG00000144596/ENSG00000169992/ENSG00000075711/ENSG00000067606/ENSG00000161509/ENSG00000139182/ENSG00000167461…
GO:0097120	receptor localization to synapse	cluster_8	Protein localization	2.16564620234657	ENSG00000150672/ENSG00000099365/ENSG00000105605/ENSG00000006740/ENSG00000132535/ENSG00000124313/ENSG00000168993/ENSG00000075429/ENSG00000168824/ENSG00000068400/ENSG00000168280/ENSG00000171246/ENSG00000144596/ENSG00000113758/ENSG00000075711/ENSG00000067606/ENSG00000171723/ENSG00000213463/ENSG00000167461/ENSG00000132639/ENSG00000075461/ENSG00000174775/ENSG00000155974
GO:0110053	regulation of actin filament organization	cluster_6	Actin filament	2.29039719850644	ENSG00000180353/ENSG00000197872/ENSG00000128849/ENSG00000185345/ENSG00000186648/ENSG00000077264/ENSG00000140416/ENSG00000162643/ENSG00000163431/ENSG00000144339/ENSG00000103647/ENSG00000158106/ENSG00000050405/ENSG00000146376/ENSG00000070182/ENSG00000118523/ENSG00000136717/ENSG00000161681/ENSG00000163171/ENSG00000047648/ENSG00000145147/ENSG00000105976/ENSG00000128872/ENSG00000006747/ENSG00000103490…
GO:2000311	regulation of AMPA receptor activity	cluster_4	Transmembrane transport	2.19662670363586	ENSG00000008735/ENSG00000081189/ENSG00000105605/ENSG00000234965/ENSG00000161681/ENSG00000075429/ENSG00000251322/ENSG00000169992/ENSG00000204314
GO:0050770	regulation of axonogenesis	cluster_1	Dendrite / axon development	2.28688895828372	ENSG00000165731/ENSG00000153993/ENSG00000089820/ENSG00000136040/ENSG00000101977/ENSG00000077264/ENSG00000133216/ENSG00000137872/ENSG00000082684/ENSG00000168779/ENSG00000006837/ENSG00000167680/ENSG00000073803/ENSG00000184349/ENSG00000187122/ENSG00000111962/ENSG00000145147/ENSG00000171533/ENSG00000100503/ENSG00000108947/ENSG00000182580/ENSG00000185008/ENSG00000001617/ENSG00000130827/ENSG00000012171…
GO:1903522	regulation of blood circulation	cluster_2	Regulation of blood pressure	2.43201364475357	ENSG00000013016/ENSG00000113749/ENSG00000112164/ENSG00000048740/ENSG00000139445/ENSG00000177098/ENSG00000140416/ENSG00000129244/ENSG00000053918/ENSG00000184185/ENSG00000188176/ENSG00000151090/ENSG00000006283/ENSG00000168779/ENSG00000248329/ENSG00000118523/ENSG00000136717/ENSG00000149575/ENSG00000153956/ENSG00000116741/ENSG00000105409/ENSG00000160808/ENSG00000171388/ENSG00000196924/ENSG00000113070…
GO:0008217	regulation of blood pressure	cluster_2	Regulation of blood pressure	2.42952117412549	ENSG00000133116/ENSG00000112164/ENSG00000187848/ENSG00000166833/ENSG00000095303/ENSG00000072657/ENSG00000100311/ENSG00000164308/ENSG00000140416/ENSG00000053918/ENSG00000005187/ENSG00000107796/ENSG00000103647/ENSG00000153904/ENSG00000131477/ENSG00000159899/ENSG00000183087/ENSG00000167748/ENSG00000169083/ENSG00000162572/ENSG00000185551/ENSG00000186951/ENSG00000171388/ENSG00000006638/ENSG00000144596…
GO:2001257	regulation of cation channel activity	cluster_4	Transmembrane transport	2.42962187768157	ENSG00000169282/ENSG00000013016/ENSG00000144681/ENSG00000108691/ENSG00000008735/ENSG00000053918/ENSG00000006071/ENSG00000081189/ENSG00000133216/ENSG00000105605/ENSG00000157782/ENSG00000129159/ENSG00000173805/ENSG00000234965/ENSG00000132535/ENSG00000182389/ENSG00000153956/ENSG00000161681/ENSG00000075429/ENSG00000141750/ENSG00000251322/ENSG00000104369/ENSG00000197943/ENSG00000067191/ENSG00000026559…
GO:1904062	regulation of cation transmembrane transport	cluster_4	Transmembrane transport	2.79906942283779	ENSG00000169282/ENSG00000013016/ENSG00000078549/ENSG00000176884/ENSG00000144681/ENSG00000187848/ENSG00000108691/ENSG00000008735/ENSG00000177098/ENSG00000129244/ENSG00000152818/ENSG00000053918/ENSG00000006071/ENSG00000081189/ENSG00000133216/ENSG00000170049/ENSG00000105605/ENSG00000169174/ENSG00000157782/ENSG00000129159/ENSG00000173805/ENSG00000234965/ENSG00000132535/ENSG00000136717/ENSG00000182389…
GO:0060284	regulation of cell development	cluster_5	Tissue development	2.24072909109616	ENSG00000213694/ENSG00000165731/ENSG00000111249/ENSG00000196549/ENSG00000153993/ENSG00000205927/ENSG00000089820/ENSG00000136040/ENSG00000101977/ENSG00000169306/ENSG00000077264/ENSG00000006071/ENSG00000133216/ENSG00000146216/ENSG00000005513/ENSG00000124126/ENSG00000137872/ENSG00000082684/ENSG00000169220/ENSG00000028137/ENSG00000168779/ENSG00000142700/ENSG00000173805/ENSG00000100968/ENSG00000159899…
GO:0022604	regulation of cell morphogenesis	cluster_5	Tissue development	3.1028131044678	ENSG00000136960/ENSG00000111249/ENSG00000136541/ENSG00000108691/ENSG00000136040/ENSG00000169306/ENSG00000185345/ENSG00000077264/ENSG00000140416/ENSG00000113140/ENSG00000133216/ENSG00000105605/ENSG00000146376/ENSG00000157827/ENSG00000124126/ENSG00000147010/ENSG00000132535/ENSG00000006837/ENSG00000165215/ENSG00000142279/ENSG00000141576/ENSG00000073803/ENSG00000184349/ENSG00000163171/ENSG00000153071…
GO:0090287	regulation of cellular response to growth factor stimulus	cluster_9	Regulation of G protein-coupled signaling	2.11028146398136	ENSG00000142871/ENSG00000102678/ENSG00000136352/ENSG00000196562/ENSG00000102935/ENSG00000166033/ENSG00000142611/ENSG00000124225/ENSG00000090539/ENSG00000005884/ENSG00000146197/ENSG00000106025/ENSG00000153071/ENSG00000170801/ENSG00000166831/ENSG00000145147/ENSG00000138685/ENSG00000140682/ENSG00000064393/ENSG00000186951/ENSG00000171388/ENSG00000166147/ENSG00000110195/ENSG00000067141/ENSG00000137642…
GO:0050773	regulation of dendrite development	cluster_1	Dendrite / axon development	2.40457417184506	ENSG00000061337/ENSG00000111249/ENSG00000169306/ENSG00000077264/ENSG00000004139/ENSG00000133216/ENSG00000100968/ENSG00000006837/ENSG00000102383/ENSG00000164796/ENSG00000187764/ENSG00000069869/ENSG00000154310/ENSG00000110888/ENSG00000113758/ENSG00000106460/ENSG00000169439/ENSG00000080644/ENSG00000168389/ENSG00000162065/ENSG00000137817/ENSG00000147852/ENSG00000138814/ENSG00000136279/ENSG00000106078…
GO:0048814	regulation of dendrite morphogenesis	cluster_1	Dendrite / axon development	2.67820480583669	ENSG00000061337/ENSG00000111249/ENSG00000169306/ENSG00000077264/ENSG00000004139/ENSG00000133216/ENSG00000100968/ENSG00000006837/ENSG00000187764/ENSG00000069869/ENSG00000154310/ENSG00000110888/ENSG00000113758/ENSG00000169439/ENSG00000080644/ENSG00000162065/ENSG00000137817/ENSG00000138814/ENSG00000136279/ENSG00000058404/ENSG00000102103/ENSG00000049759/ENSG00000116106/ENSG00000184402/ENSG00000171798…
GO:0048638	regulation of developmental growth	cluster_5	Tissue development	2.35193691515625	ENSG00000153993/ENSG00000004848/ENSG00000130203/ENSG00000176692/ENSG00000102678/ENSG00000082482/ENSG00000089820/ENSG00000185345/ENSG00000081189/ENSG00000105605/ENSG00000143032/ENSG00000066468/ENSG00000137872/ENSG00000082684/ENSG00000126561/ENSG00000006837/ENSG00000167680/ENSG00000141576/ENSG00000073803/ENSG00000184349/ENSG00000187122/ENSG00000138685/ENSG00000140807/ENSG00000116741/ENSG00000169083…
GO:0008277	regulation of G protein-coupled receptor signaling pathway	cluster_9	Regulation of G protein-coupled signaling	2.53456023606408	ENSG00000074416/ENSG00000138835/ENSG00000131477/ENSG00000168243/ENSG00000169220/ENSG00000135324/ENSG00000248329/ENSG00000010310/ENSG00000141576/ENSG00000183783/ENSG00000070601/ENSG00000105976/ENSG00000128872/ENSG00000116741/ENSG00000102003/ENSG00000171388/ENSG00000176533/ENSG00000105290/ENSG00000103494/ENSG00000103154/ENSG00000166402/ENSG00000125388/ENSG00000134318/ENSG00000140577/ENSG00000108370…
GO:0008016	regulation of heart contraction	cluster_2	Regulation of blood pressure	2.33749671469937	ENSG00000013016/ENSG00000112164/ENSG00000048740/ENSG00000139445/ENSG00000177098/ENSG00000140416/ENSG00000129244/ENSG00000053918/ENSG00000184185/ENSG00000151090/ENSG00000006283/ENSG00000168779/ENSG00000248329/ENSG00000118523/ENSG00000136717/ENSG00000149575/ENSG00000153956/ENSG00000116741/ENSG00000105409/ENSG00000160808/ENSG00000171388/ENSG00000196924/ENSG00000113070/ENSG00000165995/ENSG00000112276…
GO:0034765	regulation of ion transmembrane transport	cluster_4	Transmembrane transport	3.20240896144387	ENSG00000169282/ENSG00000013016/ENSG00000078549/ENSG00000169432/ENSG00000176884/ENSG00000144681/ENSG00000187848/ENSG00000108691/ENSG00000008735/ENSG00000184408/ENSG00000162975/ENSG00000177098/ENSG00000152315/ENSG00000129244/ENSG00000152818/ENSG00000053918/ENSG00000006071/ENSG00000081189/ENSG00000133216/ENSG00000170049/ENSG00000184185/ENSG00000105605/ENSG00000169174/ENSG00000157782/ENSG00000122986…
GO:0032412	regulation of ion transmembrane transporter activity	cluster_4	Transmembrane transport	2.81387703996477	ENSG00000169282/ENSG00000013016/ENSG00000144681/ENSG00000108691/ENSG00000008735/ENSG00000177098/ENSG00000129244/ENSG00000152818/ENSG00000053918/ENSG00000006071/ENSG00000081189/ENSG00000133216/ENSG00000105605/ENSG00000169174/ENSG00000157782/ENSG00000085563/ENSG00000129159/ENSG00000173805/ENSG00000234965/ENSG00000132535/ENSG00000182389/ENSG00000149575/ENSG00000153956/ENSG00000161681/ENSG00000075429…
GO:0043269	regulation of ion transport	cluster_4	Transmembrane transport	2.64494737513723	ENSG00000169282/ENSG00000013016/ENSG00000078549/ENSG00000169432/ENSG00000176884/ENSG00000144681/ENSG00000187848/ENSG00000108691/ENSG00000008735/ENSG00000184408/ENSG00000162975/ENSG00000100311/ENSG00000177098/ENSG00000152315/ENSG00000185345/ENSG00000185942/ENSG00000129244/ENSG00000152818/ENSG00000053918/ENSG00000006071/ENSG00000081189/ENSG00000133216/ENSG00000170049/ENSG00000184185/ENSG00000105605…
GO:0048169	regulation of long-term neuronal synaptic plasticity	cluster_3	Synaptic sygnalling	2.80112047987486	ENSG00000133216/ENSG00000132535/ENSG00000107954/ENSG00000251322/ENSG00000102003/ENSG00000197283/ENSG00000177807/ENSG00000196712/ENSG00000058404/ENSG00000167461/ENSG00000145335/ENSG00000133703/ENSG00000100321/ENSG00000174775
GO:0042391	regulation of membrane potential	cluster_10	Regulation of synapse organization	2.63033391521383	ENSG00000013016/ENSG00000169432/ENSG00000176884/ENSG00000268089/ENSG00000111249/ENSG00000187848/ENSG00000008735/ENSG00000184408/ENSG00000082482/ENSG00000177098/ENSG00000152315/ENSG00000205363/ENSG00000099365/ENSG00000185345/ENSG00000182256/ENSG00000129244/ENSG00000053918/ENSG00000165730/ENSG00000081189/ENSG00000166206/ENSG00000006283/ENSG00000101098/ENSG00000129159/ENSG00000124249/ENSG00000132535…
GO:0031644	regulation of nervous system process	cluster_2	Regulation of blood pressure	2.17545303527622	ENSG00000176884/ENSG00000074416/ENSG00000111249/ENSG00000099365/ENSG00000028137/ENSG00000136367/ENSG00000132535/ENSG00000161681/ENSG00000051128/ENSG00000117971/ENSG00000075429/ENSG00000251322/ENSG00000171246/ENSG00000124920/ENSG00000116544/ENSG00000169992/ENSG00000080845/ENSG00000183044/ENSG00000120899/ENSG00000221890/ENSG00000127914/ENSG00000188191/ENSG00000162065/ENSG00000067606/ENSG00000134318…
GO:0010975	regulation of neuron projection development	cluster_1	Dendrite / axon development	2.53793960361479	ENSG00000061337/ENSG00000165731/ENSG00000139220/ENSG00000196711/ENSG00000111249/ENSG00000153993/ENSG00000130203/ENSG00000104967/ENSG00000089820/ENSG00000136040/ENSG00000101977/ENSG00000169306/ENSG00000099365/ENSG00000077264/ENSG00000185133/ENSG00000004139/ENSG00000129244/ENSG00000133216/ENSG00000006740/ENSG00000137872/ENSG00000082684/ENSG00000168779/ENSG00000100968/ENSG00000170921/ENSG00000005884…
GO:0048168	regulation of neuronal synaptic plasticity	cluster_3	Synaptic sygnalling	2.87908917958323	ENSG00000176884/ENSG00000130203/ENSG00000128564/ENSG00000133216/ENSG00000234965/ENSG00000132535/ENSG00000107954/ENSG00000251322/ENSG00000102003/ENSG00000113758/ENSG00000197283/ENSG00000177807/ENSG00000169895/ENSG00000196712/ENSG00000188603/ENSG00000118058/ENSG00000161509/ENSG00000058404/ENSG00000167461/ENSG00000145335/ENSG00000133703/ENSG00000100321/ENSG00000174775/ENSG00000183691/ENSG00000198576…
GO:0001505	regulation of neurotransmitter levels	cluster_10	Regulation of synapse organization	2.54640958104148	ENSG00000126583/ENSG00000101298/ENSG00000099365/ENSG00000185345/ENSG00000114200/ENSG00000150540/ENSG00000081189/ENSG00000101098/ENSG00000163618/ENSG00000187672/ENSG00000182389/ENSG00000168993/ENSG00000272636/ENSG00000169213/ENSG00000117971/ENSG00000103496/ENSG00000186472/ENSG00000102003/ENSG00000164638/ENSG00000008056/ENSG00000111181/ENSG00000167371/ENSG00000206561/ENSG00000110076/ENSG00000165995…
GO:0099601	regulation of neurotransmitter receptor activity	cluster_4	Transmembrane transport	3.05412566411212	ENSG00000108691/ENSG00000008735/ENSG00000081189/ENSG00000133216/ENSG00000105605/ENSG00000234965/ENSG00000132535/ENSG00000161681/ENSG00000051128/ENSG00000075429/ENSG00000251322/ENSG00000171246/ENSG00000116544/ENSG00000169992/ENSG00000080845/ENSG00000204314/ENSG00000120899/ENSG00000221890/ENSG00000127914/ENSG00000196517/ENSG00000158828/ENSG00000106236/ENSG00000171208/ENSG00000141503/ENSG00000170579…
GO:2000819	regulation of nucleotide-excision repair	cluster_9	Regulation of G protein-coupled signaling	2.17932632387385	ENSG00000075624/ENSG00000080503/ENSG00000139613/ENSG00000011332/ENSG00000117713/ENSG00000073584/ENSG00000163939/ENSG00000166164/ENSG00000136504/ENSG00000049167/ENSG00000049618/ENSG00000066117/ENSG00000205683/ENSG00000189079/ENSG00000110987/ENSG00000127616/ENSG00000002016/ENSG00000133884/ENSG00000130024/ENSG00000106635/ENSG00000099956/ENSG00000173473/ENSG00000139842/ENSG00000082014/ENSG00000108604
GO:0060078	regulation of postsynaptic membrane potential	cluster_10	Regulation of synapse organization	2.46871646143307	ENSG00000176884/ENSG00000268089/ENSG00000111249/ENSG00000187848/ENSG00000008735/ENSG00000184408/ENSG00000205363/ENSG00000099365/ENSG00000182256/ENSG00000081189/ENSG00000166206/ENSG00000132535/ENSG00000161681/ENSG00000204681/ENSG00000117971/ENSG00000251322/ENSG00000108852/ENSG00000169992/ENSG00000105737/ENSG00000183044/ENSG00000120899/ENSG00000135124/ENSG00000112759/ENSG00000080644/ENSG00000188191…
GO:0098962	regulation of postsynaptic neurotransmitter receptor activity	cluster_2	Regulation of blood pressure	2.32243594818904	ENSG00000051128/ENSG00000075429/ENSG00000171246/ENSG00000116544/ENSG00000080845/ENSG00000221890/ENSG00000127914/ENSG00000106236/ENSG00000170579/ENSG00000075461
GO:0010469	regulation of signaling receptor activity	cluster_4	Transmembrane transport	2.57425330577578	ENSG00000108691/ENSG00000008735/ENSG00000081189/ENSG00000133216/ENSG00000105605/ENSG00000169174/ENSG00000234965/ENSG00000132535/ENSG00000107954/ENSG00000161681/ENSG00000051128/ENSG00000075429/ENSG00000251322/ENSG00000186951/ENSG00000113070/ENSG00000171246/ENSG00000116544/ENSG00000187123/ENSG00000169992/ENSG00000080845/ENSG00000204314/ENSG00000137496/ENSG00000120899/ENSG00000182195/ENSG00000119865…
GO:0008589	regulation of smoothened signaling pathway	cluster_3	Synaptic sygnalling	2.23110859708928	ENSG00000069667/ENSG00000102678/ENSG00000159307/ENSG00000187240/ENSG00000066468/ENSG00000168779/ENSG00000117425/ENSG00000204852/ENSG00000188997/ENSG00000103494/ENSG00000142875/ENSG00000103852/ENSG00000166813/ENSG00000010361/ENSG00000005339/ENSG00000123607/ENSG00000105429/ENSG00000162062/ENSG00000147257/ENSG00000102858/ENSG00000151208/ENSG00000188343/ENSG00000135931/ENSG00000122970/ENSG00000072840…
GO:1902903	regulation of supramolecular fiber organization	cluster_6	Actin filament	2.48268109534837	ENSG00000180353/ENSG00000067798/ENSG00000166963/ENSG00000197872/ENSG00000130203/ENSG00000128849/ENSG00000185345/ENSG00000186648/ENSG00000077264/ENSG00000140416/ENSG00000162643/ENSG00000185133/ENSG00000163431/ENSG00000105270/ENSG00000144339/ENSG00000103647/ENSG00000158106/ENSG00000050405/ENSG00000146376/ENSG00000070182/ENSG00000118523/ENSG00000136717/ENSG00000161681/ENSG00000163171/ENSG00000047648…
GO:0050807	regulation of synapse organization	cluster_10	Regulation of synapse organization	2.38034415364115	ENSG00000139220/ENSG00000111249/ENSG00000130203/ENSG00000110324/ENSG00000112139/ENSG00000169306/ENSG00000077264/ENSG00000081189/ENSG00000133216/ENSG00000077063/ENSG00000006740/ENSG00000140557/ENSG00000100968/ENSG00000170921/ENSG00000107954/ENSG00000184349/ENSG00000102383/ENSG00000187122/ENSG00000130294/ENSG00000170396/ENSG00000251322/ENSG00000141668/ENSG00000182580/ENSG00000068400/ENSG00000185008…
GO:0050803	regulation of synapse structure or activity	cluster_10	Regulation of synapse organization	2.42071665135105	ENSG00000139220/ENSG00000111249/ENSG00000130203/ENSG00000110324/ENSG00000112139/ENSG00000169306/ENSG00000099365/ENSG00000077264/ENSG00000081189/ENSG00000133216/ENSG00000077063/ENSG00000006740/ENSG00000140557/ENSG00000100968/ENSG00000170921/ENSG00000107954/ENSG00000184349/ENSG00000102383/ENSG00000187122/ENSG00000130294/ENSG00000170396/ENSG00000251322/ENSG00000141668/ENSG00000182580/ENSG00000068400…
GO:0048167	regulation of synaptic plasticity	cluster_3	Synaptic sygnalling	3.11654325247696	ENSG00000061337/ENSG00000176884/ENSG00000196549/ENSG00000166963/ENSG00000121297/ENSG00000130203/ENSG00000128564/ENSG00000126583/ENSG00000215045/ENSG00000081189/ENSG00000133216/ENSG00000169220/ENSG00000187672/ENSG00000234965/ENSG00000100968/ENSG00000132535/ENSG00000107954/ENSG00000168824/ENSG00000251322/ENSG00000103496/ENSG00000102003/ENSG00000167371/ENSG00000036530/ENSG00000108852/ENSG00000136854…
GO:0044057	regulation of system process	cluster_2	Regulation of blood pressure	3.08722158658091	ENSG00000146147/ENSG00000013016/ENSG00000113749/ENSG00000176884/ENSG00000074416/ENSG00000112164/ENSG00000111249/ENSG00000048740/ENSG00000050628/ENSG00000121297/ENSG00000130203/ENSG00000167034/ENSG00000139445/ENSG00000100311/ENSG00000177098/ENSG00000099365/ENSG00000115461/ENSG00000140416/ENSG00000129244/ENSG00000053918/ENSG00000006071/ENSG00000184185/ENSG00000188176/ENSG00000103647/ENSG00000151090…
GO:0099177	regulation of trans-synaptic signaling	cluster_3	Synaptic sygnalling	3.19438983195052	ENSG00000157680/ENSG00000061337/ENSG00000176884/ENSG00000111249/ENSG00000196549/ENSG00000166963/ENSG00000121297/ENSG00000130203/ENSG00000128564/ENSG00000108691/ENSG00000008735/ENSG00000126583/ENSG00000215045/ENSG00000099365/ENSG00000185345/ENSG00000114200/ENSG00000081189/ENSG00000133216/ENSG00000105605/ENSG00000154822/ENSG00000169220/ENSG00000101098/ENSG00000173805/ENSG00000187672/ENSG00000234965…
GO:0034762	regulation of transmembrane transport	cluster_4	Transmembrane transport	3.0875115274894	ENSG00000169282/ENSG00000013016/ENSG00000078549/ENSG00000169432/ENSG00000176884/ENSG00000144681/ENSG00000187848/ENSG00000108691/ENSG00000008735/ENSG00000184408/ENSG00000162975/ENSG00000177098/ENSG00000152315/ENSG00000095637/ENSG00000129244/ENSG00000152818/ENSG00000053918/ENSG00000006071/ENSG00000081189/ENSG00000133216/ENSG00000170049/ENSG00000184185/ENSG00000105270/ENSG00000105605/ENSG00000169174…
GO:0022898	regulation of transmembrane transporter activity	cluster_4	Transmembrane transport	2.85088571669911	ENSG00000169282/ENSG00000013016/ENSG00000144681/ENSG00000108691/ENSG00000008735/ENSG00000177098/ENSG00000129244/ENSG00000152818/ENSG00000053918/ENSG00000006071/ENSG00000081189/ENSG00000133216/ENSG00000105605/ENSG00000169174/ENSG00000157782/ENSG00000085563/ENSG00000129159/ENSG00000173805/ENSG00000234965/ENSG00000132535/ENSG00000182389/ENSG00000149575/ENSG00000153956/ENSG00000161681/ENSG00000075429…
GO:0032409	regulation of transporter activity	cluster_4	Transmembrane transport	2.89040382096577	ENSG00000169282/ENSG00000013016/ENSG00000144681/ENSG00000108691/ENSG00000008735/ENSG00000177098/ENSG00000129244/ENSG00000152818/ENSG00000053918/ENSG00000006071/ENSG00000081189/ENSG00000133216/ENSG00000105605/ENSG00000169174/ENSG00000157782/ENSG00000085563/ENSG00000129159/ENSG00000173805/ENSG00000234965/ENSG00000132535/ENSG00000182389/ENSG00000149575/ENSG00000153956/ENSG00000161681/ENSG00000075429…
GO:0072001	renal system development	cluster_5	Tissue development	2.25110141608352	ENSG00000103241/ENSG00000165731/ENSG00000196549/ENSG00000167034/ENSG00000176692/ENSG00000103811/ENSG00000120738/ENSG00000100311/ENSG00000196562/ENSG00000100360/ENSG00000273706/ENSG00000187240/ENSG00000081189/ENSG00000169174/ENSG00000107796/ENSG00000005513/ENSG00000066468/ENSG00000150347/ENSG00000150893/ENSG00000123388/ENSG00000005884/ENSG00000145147/ENSG00000138685/ENSG00000146021/ENSG00000105696…
GO:0071774	response to fibroblast growth factor	cluster_9	Regulation of G protein-coupled signaling	2.30882948939865	ENSG00000133116/ENSG00000179388/ENSG00000108691/ENSG00000102678/ENSG00000138675/ENSG00000196562/ENSG00000115339/ENSG00000273706/ENSG00000066468/ENSG00000129159/ENSG00000118523/ENSG00000241186/ENSG00000138685/ENSG00000171388/ENSG00000137801/ENSG00000157613/ENSG00000128016/ENSG00000010361/ENSG00000108821/ENSG00000184058/ENSG00000127418/ENSG00000128917/ENSG00000137573/ENSG00000166225/ENSG00000258289…
GO:0002931	response to ischemia	cluster_9	Regulation of G protein-coupled signaling	2.30120173892216	ENSG00000187848/ENSG00000120738/ENSG00000135472/ENSG00000073150/ENSG00000081189/ENSG00000181019/ENSG00000103150/ENSG00000112276/ENSG00000132906/ENSG00000171791/ENSG00000165474/ENSG00000120899/ENSG00000135124/ENSG00000103266/ENSG00000141510/ENSG00000134318/ENSG00000158828/ENSG00000132326
GO:0008380	RNA splicing	cluster_9	Regulation of G protein-coupled signaling	2.37337536498641	ENSG00000048740/ENSG00000104967/ENSG00000228775/ENSG00000099889/ENSG00000185567/ENSG00000089682/ENSG00000154743/ENSG00000178951/ENSG00000164663/ENSG00000120656/ENSG00000112183/ENSG00000161265/ENSG00000155966/ENSG00000162437/ENSG00000161082/ENSG00000167978/ENSG00000071859/ENSG00000004534/ENSG00000164985/ENSG00000124383/ENSG00000159086/ENSG00000102241/ENSG00000114503/ENSG00000100201/ENSG00000005436…
GO:1902287	semaphorin-plexin signaling pathway involved in axon guidance	cluster_1	Dendrite / axon development	2.18320229769062	ENSG00000136040/ENSG00000001617/ENSG00000130827/ENSG00000164050/ENSG00000076356/ENSG00000198753/ENSG00000117298/ENSG00000196576/ENSG00000151617/ENSG00000004399/ENSG00000099250
GO:0051145	smooth muscle cell differentiation	cluster_5	Tissue development	2.18919528537368	ENSG00000103241/ENSG00000101096/ENSG00000102678/ENSG00000100311/ENSG00000105664/ENSG00000081189/ENSG00000066468/ENSG00000131477/ENSG00000100968/ENSG00000166831/ENSG00000164683/ENSG00000186260/ENSG00000105088/ENSG00000106991/ENSG00000168743/ENSG00000162552/ENSG00000121068/ENSG00000112531/ENSG00000148400/ENSG00000148516/ENSG00000163069/ENSG00000169057/ENSG00000112658
GO:0048745	smooth muscle tissue development	cluster_5	Tissue development	2.26861593164043	ENSG00000065534/ENSG00000118762/ENSG00000106991/ENSG00000075711/ENSG00000143867/ENSG00000137868/ENSG00000196712/ENSG00000117707/ENSG00000112658/ENSG00000128602/ENSG00000185920/ENSG00000163659
GO:0050808	synapse organization	cluster_9	Regulation of G protein-coupled signaling	2.46341997450758	ENSG00000139220/ENSG00000111249/ENSG00000148798/ENSG00000187848/ENSG00000130203/ENSG00000164061/ENSG00000110324/ENSG00000112139/ENSG00000169306/ENSG00000077264/ENSG00000081189/ENSG00000133216/ENSG00000077063/ENSG00000166206/ENSG00000006740/ENSG00000140557/ENSG00000187672/ENSG00000100968/ENSG00000132535/ENSG00000188153/ENSG00000170921/ENSG00000005884/ENSG00000182389/ENSG00000107954/ENSG00000161681…
GO:0099504	synaptic vesicle cycle	cluster_12	Synaptic vesicle	2.60176692089885	ENSG00000041353/ENSG00000164061/ENSG00000126583/ENSG00000101298/ENSG00000099365/ENSG00000101098/ENSG00000163618/ENSG00000187672/ENSG00000136717/ENSG00000182389/ENSG00000168993/ENSG00000272636/ENSG00000103723/ENSG00000169213/ENSG00000103496/ENSG00000186472/ENSG00000068400/ENSG00000075624/ENSG00000102003/ENSG00000138688/ENSG00000008056/ENSG00000167371/ENSG00000140022/ENSG00000165995/ENSG00000047579…
GO:0048499	synaptic vesicle membrane organization	cluster_9	Regulation of G protein-coupled signaling	2.16260308911576	ENSG00000099365/ENSG00000168993/ENSG00000103496/ENSG00000102003/ENSG00000167371/ENSG00000136854/ENSG00000105737/ENSG00000099940/ENSG00000065000/ENSG00000132639/ENSG00000136827/ENSG00000100321/ENSG00000092531/ENSG00000166900
GO:0016082	synaptic vesicle priming	cluster_12	Synaptic vesicle	2.40511226239343	ENSG00000099365/ENSG00000187672/ENSG00000136854/ENSG00000105402/ENSG00000198722/ENSG00000125814/ENSG00000159082/ENSG00000099940/ENSG00000145335/ENSG00000132639/ENSG00000092531/ENSG00000130477
GO:0001894	tissue homeostasis	cluster_10	Regulation of synapse organization	2.12283068665481	ENSG00000004799/ENSG00000163347/ENSG00000103811/ENSG00000105664/ENSG00000111846/ENSG00000129244/ENSG00000006071/ENSG00000148600/ENSG00000058453/ENSG00000182040/ENSG00000118523/ENSG00000165215/ENSG00000183638/ENSG00000160801/ENSG00000075624/ENSG00000139219/ENSG00000142552/ENSG00000095397/ENSG00000166340/ENSG00000174483/ENSG00000169744/ENSG00000109265/ENSG00000105699/ENSG00000181004/ENSG00000154188…
GO:0001655	urogenital system development	cluster_5	Tissue development	2.23530142677538	ENSG00000103241/ENSG00000165731/ENSG00000196549/ENSG00000167034/ENSG00000176692/ENSG00000103811/ENSG00000120738/ENSG00000100311/ENSG00000196562/ENSG00000100360/ENSG00000273706/ENSG00000187240/ENSG00000081189/ENSG00000133216/ENSG00000169174/ENSG00000107796/ENSG00000005513/ENSG00000066468/ENSG00000150347/ENSG00000150893/ENSG00000123388/ENSG00000005884/ENSG00000145147/ENSG00000138685/ENSG00000146021…
GO:0099003	vesicle-mediated transport in synapse	cluster_12	Synaptic vesicle	2.40930629493595	ENSG00000041353/ENSG00000164061/ENSG00000126583/ENSG00000101298/ENSG00000099365/ENSG00000101098/ENSG00000163618/ENSG00000187672/ENSG00000136717/ENSG00000182389/ENSG00000168993/ENSG00000272636/ENSG00000103723/ENSG00000169213/ENSG00000168824/ENSG00000103496/ENSG00000186472/ENSG00000068400/ENSG00000075624/ENSG00000102003/ENSG00000138688/ENSG00000008056/ENSG00000167371/ENSG00000140022/ENSG00000165995…
GO:0048278	vesicle docking	cluster_12	Synaptic vesicle	2.10166081653282	ENSG00000101298/ENSG00000099365/ENSG00000169213/ENSG00000103496/ENSG00000103034/ENSG00000173588/ENSG00000112276/ENSG00000136854/ENSG00000166128/ENSG00000182473/ENSG00000139998/ENSG00000144118/ENSG00000090989/ENSG00000104142/ENSG00000198722/ENSG00000180104/ENSG00000171045/ENSG00000188603/ENSG00000206418/ENSG00000158445/ENSG00000144036/ENSG00000167461/ENSG00000132639/ENSG00000170310/ENSG00000106636…

## Sheet: Clusters down-regulated
ID	label	group	RenameCluster	NES	core_enrichment
GO:1990845	adaptive thermogenesis	cluster_12	Adaptive thermogenesis	-2.29853181790677	ENSG00000144481/ENSG00000187688/ENSG00000153187/ENSG00000170522/ENSG00000130222/ENSG00000139687/ENSG00000165409/ENSG00000104325/ENSG00000126351/ENSG00000151726/ENSG00000155846/ENSG00000116688/ENSG00000133794/ENSG00000004487/ENSG00000165092/ENSG00000133027/ENSG00000247077/ENSG00000114739/ENSG00000135218/ENSG00000140332/ENSG00000168000/ENSG00000101493/ENSG00000118046/ENSG00000154803/ENSG00000162390…
GO:0019646	aerobic electron transport chain	cluster_2	Mitochondrial ATP synthesis / oxidative phosphorylation	-2.95260637878822	ENSG00000116288/ENSG00000168653/ENSG00000131143/ENSG00000110717/ENSG00000136003/ENSG00000073578/ENSG00000122696/ENSG00000187581/ENSG00000128609/ENSG00000156467/ENSG00000135537/ENSG00000099795/ENSG00000166136/ENSG00000023228/ENSG00000140990/ENSG00000198804/ENSG00000229344/ENSG00000167985/ENSG00000204922/ENSG00000091140/ENSG00000164405/ENSG00000139180/ENSG00000184983/ENSG00000178127/ENSG00000115944…
GO:0009060	aerobic respiration	cluster_2	Mitochondrial ATP synthesis / oxidative phosphorylation	-4.08281816042751	ENSG00000116288/ENSG00000062485/ENSG00000168653/ENSG00000131143/ENSG00000110717/ENSG00000186010/ENSG00000136003/ENSG00000073578/ENSG00000122696/ENSG00000147123/ENSG00000187581/ENSG00000128609/ENSG00000156467/ENSG00000213465/ENSG00000150768/ENSG00000131828/ENSG00000135537/ENSG00000125648/ENSG00000137288/ENSG00000105953/ENSG00000108179/ENSG00000099795/ENSG00000166136/ENSG00000023228/ENSG00000135441…
GO:0006040	amino sugar metabolic process	cluster_14	Icosanoid secretion	-2.25069636457515	ENSG00000167363/ENSG00000198380/ENSG00000013375/ENSG00000165092/ENSG00000111726/ENSG00000162694/ENSG00000135702/ENSG00000163281/ENSG00000133424/ENSG00000172269/ENSG00000147119/ENSG00000117151/ENSG00000131446/ENSG00000131459/ENSG00000122863/ENSG00000135838/ENSG00000170191/ENSG00000073849/ENSG00000117620/ENSG00000100522/ENSG00000117143/ENSG00000008513/ENSG00000147408/ENSG00000175040/ENSG00000167080
GO:0001525	angiogenesis	cluster_8	Angiogenesis / gonad development	-3.12110510424934	ENSG00000221823/ENSG00000196189/ENSG00000025708/ENSG00000064300/ENSG00000161999/ENSG00000111961/ENSG00000092847/ENSG00000101017/ENSG00000020181/ENSG00000185043/ENSG00000073756/ENSG00000100219/ENSG00000148926/ENSG00000125266/ENSG00000161638/ENSG00000116874/ENSG00000132205/ENSG00000006327/ENSG00000138080/ENSG00000168214/ENSG00000112062/ENSG00000106004/ENSG00000255346/ENSG00000101346/ENSG00000170989…
GO:0019731	antibacterial humoral response	cluster_4	Cell defense response	-3.27952772185163	ENSG00000101443/ENSG00000274290/ENSG00000149806/ENSG00000198918/ENSG00000184381/ENSG00000184678/ENSG00000214274/ENSG00000197903/ENSG00000204592/ENSG00000278588/ENSG00000180596/ENSG00000124635/ENSG00000206503/ENSG00000277224/ENSG00000273802/ENSG00000159674/ENSG00000133710
GO:0061844	antimicrobial humoral immune response mediated by antimicrobial peptide	cluster_4	Cell defense response	-2.81148959541416	ENSG00000274290/ENSG00000149806/ENSG00000111640/ENSG00000105372/ENSG00000163734/ENSG00000198918/ENSG00000184678/ENSG00000214274/ENSG00000197903/ENSG00000278588/ENSG00000180596/ENSG00000124635/ENSG00000145824/ENSG00000277224/ENSG00000273802/ENSG00000133710
GO:0019730	antimicrobial humoral response	cluster_4	Cell defense response	-3.64125165530178	ENSG00000018280/ENSG00000125995/ENSG00000092020/ENSG00000101443/ENSG00000274290/ENSG00000069399/ENSG00000149806/ENSG00000111640/ENSG00000105372/ENSG00000163734/ENSG00000198918/ENSG00000184381/ENSG00000184678/ENSG00000214274/ENSG00000197903/ENSG00000204592/ENSG00000278588/ENSG00000180596/ENSG00000124635/ENSG00000206503/ENSG00000145824/ENSG00000277224/ENSG00000273802/ENSG00000196415/ENSG00000159674…
GO:0035107	appendage morphogenesis	cluster_8	Angiogenesis / gonad development	-2.32149795255742	ENSG00000128709/ENSG00000134569/ENSG00000253293/ENSG00000078246/ENSG00000141622/ENSG00000124766/ENSG00000105880/ENSG00000174279/ENSG00000164690/ENSG00000005073/ENSG00000125378/ENSG00000143320/ENSG00000137203/ENSG00000144320/ENSG00000205084/ENSG00000030110/ENSG00000075223/ENSG00000121039/ENSG00000185630/ENSG00000138759/ENSG00000162769/ENSG00000135111/ENSG00000163064/ENSG00000138829/ENSG00000106571…
GO:0006754	ATP biosynthetic process	cluster_6	Nucleotide metabolic process	-2.97153999887284	ENSG00000099795/ENSG00000166136/ENSG00000023228/ENSG00000140990/ENSG00000165629/ENSG00000229344/ENSG00000165280/ENSG00000204922/ENSG00000139180/ENSG00000103254/ENSG00000114573/ENSG00000154803/ENSG00000184983/ENSG00000169020/ENSG00000149925/ENSG00000115840/ENSG00000167283/ENSG00000178127/ENSG00000170906/ENSG00000167863/ENSG00000135390/ENSG00000162433/ENSG00000117118/ENSG00000136521/ENSG00000241837…
GO:0046034	ATP metabolic process	cluster_2	Mitochondrial ATP synthesis / oxidative phosphorylation	-2.98297602773847	ENSG00000166136/ENSG00000142192/ENSG00000023228/ENSG00000140990/ENSG00000165629/ENSG00000229344/ENSG00000165280/ENSG00000147416/ENSG00000204922/ENSG00000087470/ENSG00000111674/ENSG00000227345/ENSG00000139180/ENSG00000168610/ENSG00000103254/ENSG00000141564/ENSG00000178409/ENSG00000132356/ENSG00000091262/ENSG00000114573/ENSG00000068024/ENSG00000154803/ENSG00000197594/ENSG00000184983/ENSG00000169020…
GO:0042773	ATP synthesis coupled electron transport	cluster_2	Mitochondrial ATP synthesis / oxidative phosphorylation	-2.99103188223249	ENSG00000116288/ENSG00000168653/ENSG00000131143/ENSG00000110717/ENSG00000136003/ENSG00000073578/ENSG00000187581/ENSG00000128609/ENSG00000156467/ENSG00000135537/ENSG00000099795/ENSG00000166136/ENSG00000023228/ENSG00000140990/ENSG00000198804/ENSG00000229344/ENSG00000167985/ENSG00000204922/ENSG00000134057/ENSG00000091140/ENSG00000164405/ENSG00000139180/ENSG00000184983/ENSG00000170312/ENSG00000165678…
GO:0003401	axis elongation	cluster_14	Icosanoid secretion	-2.41651903599648	ENSG00000114251/ENSG00000104332/ENSG00000126778/ENSG00000130726/ENSG00000137693/ENSG00000100625/ENSG00000164690/ENSG00000125378/ENSG00000085741/ENSG00000136158/ENSG00000121039/ENSG00000164056/ENSG00000128714/ENSG00000091831/ENSG00000109321
GO:0048514	blood vessel morphogenesis	cluster_8	Angiogenesis / gonad development	-3.13103404929116	ENSG00000125266/ENSG00000161638/ENSG00000116874/ENSG00000132205/ENSG00000006327/ENSG00000138080/ENSG00000168214/ENSG00000112062/ENSG00000106004/ENSG00000135547/ENSG00000255346/ENSG00000101346/ENSG00000170989/ENSG00000127837/ENSG00000259207/ENSG00000091129/ENSG00000074842/ENSG00000016082/ENSG00000115966/ENSG00000159399/ENSG00000124766/ENSG00000120093/ENSG00000204632/ENSG00000110955/ENSG00000097007…
GO:0060602	branch elongation of an epithelium	cluster_14	Icosanoid secretion	-2.63586772887323	ENSG00000114251/ENSG00000126778/ENSG00000137693/ENSG00000100625/ENSG00000164690/ENSG00000125378/ENSG00000136158/ENSG00000121039/ENSG00000164056/ENSG00000128714/ENSG00000091831/ENSG00000109321
GO:0016339	calcium-dependent cell-cell adhesion via plasma membrane cell adhesion molecules	cluster_1	Regulation of cell-cell adhesion	-3.04885310571618	ENSG00000154162/ENSG00000240184/ENSG00000040731/ENSG00000089327/ENSG00000075945/ENSG00000197479/ENSG00000187372/ENSG00000120327/ENSG00000120324/ENSG00000113209/ENSG00000177839/ENSG00000272674/ENSG00000113205/ENSG00000101542/ENSG00000112852/ENSG00000113211/ENSG00000150394/ENSG00000081818
GO:0043010	camera-type eye development	cluster_8	Angiogenesis / gonad development	-2.35887893672144	ENSG00000075891/ENSG00000143995/ENSG00000164690/ENSG00000173482/ENSG00000125378/ENSG00000137203/ENSG00000205084/ENSG00000030110/ENSG00000188158/ENSG00000136158/ENSG00000176485/ENSG00000124479/ENSG00000198369/ENSG00000182968/ENSG00000115844/ENSG00000121039/ENSG00000127152/ENSG00000101384/ENSG00000164056/ENSG00000163348/ENSG00000180660/ENSG00000058668/ENSG00000117139/ENSG00000138829/ENSG00000137936…
GO:0046394	carboxylic acid biosynthetic process	cluster_7	Fatty acid biosynthetic process	-2.36339372963687	ENSG00000145293/ENSG00000132570/ENSG00000106397/ENSG00000136881/ENSG00000206527/ENSG00000165092/ENSG00000083535/ENSG00000116171/ENSG00000059573/ENSG00000092621/ENSG00000145439/ENSG00000111371/ENSG00000136143/ENSG00000101986/ENSG00000036473/ENSG00000097021/ENSG00000121897/ENSG00000152952/ENSG00000132356/ENSG00000177225/ENSG00000115419/ENSG00000165175/ENSG00000065154/ENSG00000099377/ENSG00000115425…
GO:0003206	cardiac chamber morphogenesis	cluster_8	Angiogenesis / gonad development	-2.12683312020044	ENSG00000168214/ENSG00000135547/ENSG00000016082/ENSG00000124766/ENSG00000154734/ENSG00000157168/ENSG00000125378/ENSG00000085741/ENSG00000162775/ENSG00000164867/ENSG00000152192/ENSG00000125850/ENSG00000157240/ENSG00000075223/ENSG00000112414/ENSG00000169855/ENSG00000101384/ENSG00000153531/ENSG00000135111/ENSG00000162496/ENSG00000105877/ENSG00000136574/ENSG00000135766/ENSG00000107485/ENSG00000184347…
GO:0098742	cell-cell adhesion via plasma-membrane adhesion molecules	cluster_1	Regulation of cell-cell adhesion	-4.30794722809232	ENSG00000085552/ENSG00000161638/ENSG00000249158/ENSG00000173621/ENSG00000112062/ENSG00000013297/ENSG00000204961/ENSG00000154162/ENSG00000240184/ENSG00000149564/ENSG00000040731/ENSG00000197971/ENSG00000170571/ENSG00000131409/ENSG00000183098/ENSG00000089327/ENSG00000130700/ENSG00000204965/ENSG00000152583/ENSG00000178235/ENSG00000173482/ENSG00000204936/ENSG00000253910/ENSG00000253873/ENSG00000261934…
GO:0045165	cell fate commitment	cluster_8	Angiogenesis / gonad development	-2.09095432954555	ENSG00000157168/ENSG00000130700/ENSG00000075891/ENSG00000164690/ENSG00000005073/ENSG00000125378/ENSG00000170004/ENSG00000085741/ENSG00000162493/ENSG00000057657/ENSG00000152192/ENSG00000143013/ENSG00000134371/ENSG00000136158/ENSG00000155760/ENSG00000182968/ENSG00000115844/ENSG00000127152/ENSG00000101384/ENSG00000143614/ENSG00000204531/ENSG00000115738/ENSG00000135111/ENSG00000181449/ENSG00000143842…
GO:0060795	cell fate commitment involved in formation of primary germ layer	cluster_8	Angiogenesis / gonad development	-2.26289129207927	ENSG00000104313/ENSG00000149922/ENSG00000168036/ENSG00000137815/ENSG00000107984/ENSG00000170365/ENSG00000075891/ENSG00000005073/ENSG00000125378/ENSG00000134371/ENSG00000155760/ENSG00000204531/ENSG00000181449/ENSG00000163508/ENSG00000170577/ENSG00000111704/ENSG00000141448/ENSG00000136826
GO:0034329	cell junction assembly	cluster_10	Protein-DNA complex assembly	-2.52175232860295	ENSG00000155366/ENSG00000134569/ENSG00000099942/ENSG00000077522/ENSG00000125266/ENSG00000100625/ENSG00000161638/ENSG00000114346/ENSG00000173621/ENSG00000169756/ENSG00000013297/ENSG00000179051/ENSG00000259207/ENSG00000091129/ENSG00000175928/ENSG00000145362/ENSG00000154162/ENSG00000169862/ENSG00000149564/ENSG00000108798/ENSG00000040731/ENSG00000165300/ENSG00000097007/ENSG00000198400/ENSG00000131409…
GO:0008037	cell recognition	cluster_14	Icosanoid secretion	-2.38524409070977	ENSG00000156642/ENSG00000174469/ENSG00000156261/ENSG00000110651/ENSG00000149925/ENSG00000204390/ENSG00000146072/ENSG00000187800/ENSG00000164924/ENSG00000115484/ENSG00000073060/ENSG00000070495/ENSG00000158270/ENSG00000147065/ENSG00000153266/ENSG00000131126/ENSG00000115310/ENSG00000115257/ENSG00000143569/ENSG00000165637/ENSG00000085552/ENSG00000090512/ENSG00000091129/ENSG00000170571/ENSG00000163661…
GO:1990748	cellular detoxification	cluster_9	Cellular response to oxidative stress	-2.07210670591897	ENSG00000080546/ENSG00000183291/ENSG00000112096/ENSG00000123131/ENSG00000165092/ENSG00000142168/ENSG00000135218/ENSG00000065621/ENSG00000137193/ENSG00000104687/ENSG00000243955/ENSG00000072042/ENSG00000167815/ENSG00000008394/ENSG00000117450/ENSG00000116157/ENSG00000120942/ENSG00000117448/ENSG00000074706/ENSG00000139684/ENSG00000197894/ENSG00000073756/ENSG00000186205/ENSG00000178980/ENSG00000198843…
GO:0045333	cellular respiration	cluster_2	Mitochondrial ATP synthesis / oxidative phosphorylation	-4.10552973334982	ENSG00000100644/ENSG00000122873/ENSG00000116288/ENSG00000062485/ENSG00000004864/ENSG00000168653/ENSG00000131143/ENSG00000110717/ENSG00000186010/ENSG00000136003/ENSG00000073578/ENSG00000122696/ENSG00000147123/ENSG00000187581/ENSG00000128609/ENSG00000156467/ENSG00000213465/ENSG00000150768/ENSG00000131828/ENSG00000135537/ENSG00000125648/ENSG00000137288/ENSG00000105953/ENSG00000108179/ENSG00000099795…
GO:0062197	cellular response to chemical stress	cluster_9	Cellular response to oxidative stress	-2.27503646144621	ENSG00000100823/ENSG00000155846/ENSG00000112096/ENSG00000133794/ENSG00000164305/ENSG00000079999/ENSG00000277258/ENSG00000127554/ENSG00000064545/ENSG00000142168/ENSG00000126602/ENSG00000135218/ENSG00000028116/ENSG00000196591/ENSG00000172071/ENSG00000101986/ENSG00000168924/ENSG00000196262/ENSG00000164830/ENSG00000156711/ENSG00000104687/ENSG00000107745/ENSG00000168036/ENSG00000141564/ENSG00000188906…
GO:0044320	cellular response to leptin stimulus	cluster_9	Cellular response to oxidative stress	-2.50970695123696	ENSG00000125863/ENSG00000140463/ENSG00000168610/ENSG00000148154/ENSG00000106633/ENSG00000145386/ENSG00000159346/ENSG00000163083/ENSG00000096717/ENSG00000119508/ENSG00000116678/ENSG00000153823
GO:0071396	cellular response to lipid	cluster_9	Cellular response to oxidative stress	-2.23899315940268	ENSG00000145604/ENSG00000109424/ENSG00000008394/ENSG00000168283/ENSG00000132471/ENSG00000137693/ENSG00000114315/ENSG00000144580/ENSG00000135446/ENSG00000115170/ENSG00000073060/ENSG00000160323/ENSG00000215021/ENSG00000196843/ENSG00000142453/ENSG00000112333/ENSG00000138029/ENSG00000034152/ENSG00000062524/ENSG00000109775/ENSG00000143816/ENSG00000147065/ENSG00000128245/ENSG00000104814/ENSG00000110090…
GO:0034599	cellular response to oxidative stress	cluster_9	Cellular response to oxidative stress	-2.25904364760099	ENSG00000100823/ENSG00000155846/ENSG00000112096/ENSG00000133794/ENSG00000079999/ENSG00000277258/ENSG00000127554/ENSG00000064545/ENSG00000142168/ENSG00000126602/ENSG00000135218/ENSG00000028116/ENSG00000196591/ENSG00000101986/ENSG00000196262/ENSG00000164830/ENSG00000156711/ENSG00000104687/ENSG00000168036/ENSG00000188906/ENSG00000132356/ENSG00000165304/ENSG00000170312/ENSG00000244405/ENSG00000167815…
GO:0006935	chemotaxis	cluster_4	Cell defense response	-2.58132640471969	ENSG00000158747/ENSG00000102879/ENSG00000162490/ENSG00000099942/ENSG00000107020/ENSG00000125266/ENSG00000085552/ENSG00000137285/ENSG00000112062/ENSG00000170989/ENSG00000259207/ENSG00000091129/ENSG00000141622/ENSG00000105372/ENSG00000016082/ENSG00000163734/ENSG00000129422/ENSG00000170571/ENSG00000217555/ENSG00000198400/ENSG00000163464/ENSG00000010319/ENSG00000157168/ENSG00000169242/ENSG00000105880…
GO:0006695	cholesterol biosynthetic process	cluster_13	Cholesterol metabolic process	-2.62852572612421	ENSG00000109929/ENSG00000001630/ENSG00000147155/ENSG00000131473/ENSG00000107566/ENSG00000160285/ENSG00000079459/ENSG00000111684/ENSG00000173409/ENSG00000110921/ENSG00000172893/ENSG00000072310/ENSG00000125629/ENSG00000112972/ENSG00000113161/ENSG00000132196/ENSG00000143815/ENSG00000067064/ENSG00000160752/ENSG00000163344/ENSG00000167508/ENSG00000186480/ENSG00000052802
GO:0008203	cholesterol metabolic process	cluster_13	Cholesterol metabolic process	-2.10208371045331	ENSG00000079459/ENSG00000111684/ENSG00000104549/ENSG00000173409/ENSG00000110921/ENSG00000172893/ENSG00000072310/ENSG00000125629/ENSG00000112972/ENSG00000113161/ENSG00000057252/ENSG00000130164/ENSG00000132196/ENSG00000177628/ENSG00000143815/ENSG00000147465/ENSG00000067064/ENSG00000160752/ENSG00000164211/ENSG00000163344/ENSG00000167508/ENSG00000186480/ENSG00000052802/ENSG00000116678/ENSG00000165029…
GO:0106106	cold-induced thermogenesis	cluster_12	Adaptive thermogenesis	-2.19248610949575	ENSG00000144481/ENSG00000187688/ENSG00000170522/ENSG00000130222/ENSG00000139687/ENSG00000165409/ENSG00000104325/ENSG00000126351/ENSG00000151726/ENSG00000155846/ENSG00000116688/ENSG00000133794/ENSG00000004487/ENSG00000165092/ENSG00000133027/ENSG00000247077/ENSG00000114739/ENSG00000135218/ENSG00000140332/ENSG00000168000/ENSG00000101493/ENSG00000118046/ENSG00000154803/ENSG00000162390/ENSG00000006831…
GO:0002181	cytoplasmic translation	cluster_3	Mitochondrial gene expression / RNA modification	-3.15400824226104	ENSG00000174748/ENSG00000172809/ENSG00000037241/ENSG00000166441/ENSG00000067248/ENSG00000134419/ENSG00000106263/ENSG00000135316/ENSG00000198034/ENSG00000148303/ENSG00000138668/ENSG00000182899/ENSG00000132478/ENSG00000070756/ENSG00000229117/ENSG00000139726/ENSG00000147677/ENSG00000060138/ENSG00000198492/ENSG00000068438/ENSG00000115268/ENSG00000134146/ENSG00000130255/ENSG00000180574/ENSG00000153187…
GO:0042742	defense response to bacterium	cluster_4	Cell defense response	-2.55613714157933	ENSG00000187796/ENSG00000204619/ENSG00000133661/ENSG00000187554/ENSG00000135218/ENSG00000144214/ENSG00000158869/ENSG00000144747/ENSG00000156482/ENSG00000135334/ENSG00000007171/ENSG00000081181/ENSG00000018280/ENSG00000164104/ENSG00000125995/ENSG00000101443/ENSG00000089127/ENSG00000010327/ENSG00000158270/ENSG00000274290/ENSG00000069399/ENSG00000119396/ENSG00000149806/ENSG00000164251/ENSG00000172216…
GO:0050830	defense response to Gram-positive bacterium	cluster_4	Cell defense response	-2.13305856124371	ENSG00000187796/ENSG00000204619/ENSG00000135218/ENSG00000144214/ENSG00000164104/ENSG00000125995/ENSG00000274290/ENSG00000149806/ENSG00000106100/ENSG00000198918/ENSG00000180483/ENSG00000085415/ENSG00000184678/ENSG00000214274/ENSG00000137462/ENSG00000197903/ENSG00000204592/ENSG00000278588/ENSG00000180596/ENSG00000124635/ENSG00000206503/ENSG00000277224/ENSG00000273802/ENSG00000125538/ENSG00000129538
GO:0009595	detection of biotic stimulus	cluster_4	Cell defense response	-2.14943350072381	ENSG00000137693/ENSG00000073060/ENSG00000149269/ENSG00000100300/ENSG00000106100/ENSG00000115966/ENSG00000158473/ENSG00000137462/ENSG00000234745/ENSG00000206503/ENSG00000101955/ENSG00000174130/ENSG00000174125
GO:0045137	development of primary sexual characteristics	cluster_8	Angiogenesis / gonad development	-2.19894378039745	ENSG00000102230/ENSG00000107679/ENSG00000081051/ENSG00000196139/ENSG00000111581/ENSG00000115884/ENSG00000136931/ENSG00000106003/ENSG00000172216/ENSG00000099942/ENSG00000103740/ENSG00000100625/ENSG00000253293/ENSG00000134363/ENSG00000139985/ENSG00000087510/ENSG00000186792/ENSG00000198400/ENSG00000154734/ENSG00000143545/ENSG00000163661/ENSG00000163041/ENSG00000151422/ENSG00000005073/ENSG00000164867…
GO:0043648	dicarboxylic acid metabolic process	cluster_7	Fatty acid biosynthetic process	-2.13282835539506	ENSG00000084110/ENSG00000059573/ENSG00000136143/ENSG00000139344/ENSG00000138363/ENSG00000115419/ENSG00000065154/ENSG00000101365/ENSG00000159650/ENSG00000115840/ENSG00000148672/ENSG00000182054/ENSG00000161653/ENSG00000117118/ENSG00000119689/ENSG00000023909/ENSG00000065833/ENSG00000101473/ENSG00000146701/ENSG00000164933/ENSG00000014641/ENSG00000196636/ENSG00000182199/ENSG00000087299/ENSG00000082212…
GO:0022900	electron transport chain	cluster_2	Mitochondrial ATP synthesis / oxidative phosphorylation	-3.22724464321477	ENSG00000116288/ENSG00000004864/ENSG00000168653/ENSG00000131143/ENSG00000110717/ENSG00000136003/ENSG00000073578/ENSG00000122696/ENSG00000131203/ENSG00000187581/ENSG00000128609/ENSG00000131480/ENSG00000156467/ENSG00000135537/ENSG00000005194/ENSG00000099795/ENSG00000284194/ENSG00000145545/ENSG00000166136/ENSG00000023228/ENSG00000140990/ENSG00000112096/ENSG00000198804/ENSG00000229344/ENSG00000072682…
GO:0048568	embryonic organ development	cluster_8	Angiogenesis / gonad development	-2.10085185625521	ENSG00000171223/ENSG00000169242/ENSG00000162738/ENSG00000048342/ENSG00000105880/ENSG00000075891/ENSG00000163093/ENSG00000164690/ENSG00000005073/ENSG00000125378/ENSG00000085741/ENSG00000137203/ENSG00000117597/ENSG00000057657/ENSG00000139263/ENSG00000125850/ENSG00000152977/ENSG00000136158/ENSG00000115844/ENSG00000121039/ENSG00000105991/ENSG00000185630/ENSG00000105717/ENSG00000143437/ENSG00000071246…
GO:0015980	energy derivation by oxidation of organic compounds	cluster_2	Mitochondrial ATP synthesis / oxidative phosphorylation	-3.84440365204458	ENSG00000122873/ENSG00000116288/ENSG00000049769/ENSG00000062485/ENSG00000004864/ENSG00000168653/ENSG00000235194/ENSG00000131143/ENSG00000152556/ENSG00000110717/ENSG00000186010/ENSG00000136003/ENSG00000073578/ENSG00000122696/ENSG00000147123/ENSG00000187581/ENSG00000128609/ENSG00000156467/ENSG00000213465/ENSG00000150768/ENSG00000131828/ENSG00000135537/ENSG00000125648/ENSG00000137288/ENSG00000105953…
GO:0050673	epithelial cell proliferation	cluster_11	Leukocyte proliferation	-2.48193984242444	ENSG00000125266/ENSG00000100625/ENSG00000101311/ENSG00000126368/ENSG00000115353/ENSG00000168214/ENSG00000106004/ENSG00000255346/ENSG00000259207/ENSG00000074842/ENSG00000147883/ENSG00000016082/ENSG00000115966/ENSG00000134363/ENSG00000152234/ENSG00000105810/ENSG00000156535/ENSG00000105880/ENSG00000075891/ENSG00000164690/ENSG00000125968/ENSG00000144891/ENSG00000122779/ENSG00000173482/ENSG00000125378…
GO:0072594	establishment of protein localization to organelle	cluster_14	Icosanoid secretion	-2.15335784821143	ENSG00000155463/ENSG00000204463/ENSG00000130204/ENSG00000102178/ENSG00000086200/ENSG00000148356/ENSG00000132341/ENSG00000166323/ENSG00000135218/ENSG00000006530/ENSG00000112357/ENSG00000161036/ENSG00000100575/ENSG00000160014/ENSG00000099999/ENSG00000164284/ENSG00000185304/ENSG00000146731/ENSG00000168610/ENSG00000205339/ENSG00000124587/ENSG00000188906/ENSG00000132356/ENSG00000184903/ENSG00000198356…
GO:0045229	external encapsulating structure organization	cluster_10	Protein-DNA complex assembly	-2.60500064809869	ENSG00000160323/ENSG00000167642/ENSG00000172638/ENSG00000157227/ENSG00000112333/ENSG00000124159/ENSG00000137845/ENSG00000075618/ENSG00000102996/ENSG00000168477/ENSG00000095209/ENSG00000069399/ENSG00000122335/ENSG00000163975/ENSG00000204580/ENSG00000181404/ENSG00000107821/ENSG00000112706/ENSG00000133110/ENSG00000101311/ENSG00000130309/ENSG00000138080/ENSG00000197930/ENSG00000259207/ENSG00000198598…
GO:0030198	extracellular matrix organization	cluster_10	Protein-DNA complex assembly	-2.63153421155033	ENSG00000160323/ENSG00000167642/ENSG00000172638/ENSG00000157227/ENSG00000112333/ENSG00000124159/ENSG00000137845/ENSG00000075618/ENSG00000102996/ENSG00000168477/ENSG00000095209/ENSG00000069399/ENSG00000122335/ENSG00000163975/ENSG00000204580/ENSG00000181404/ENSG00000107821/ENSG00000112706/ENSG00000133110/ENSG00000101311/ENSG00000130309/ENSG00000138080/ENSG00000197930/ENSG00000259207/ENSG00000198598…
GO:0043062	extracellular structure organization	cluster_10	Protein-DNA complex assembly	-2.60500064809869	ENSG00000160323/ENSG00000167642/ENSG00000172638/ENSG00000157227/ENSG00000112333/ENSG00000124159/ENSG00000137845/ENSG00000075618/ENSG00000102996/ENSG00000168477/ENSG00000095209/ENSG00000069399/ENSG00000122335/ENSG00000163975/ENSG00000204580/ENSG00000181404/ENSG00000107821/ENSG00000112706/ENSG00000133110/ENSG00000101311/ENSG00000130309/ENSG00000138080/ENSG00000197930/ENSG00000259207/ENSG00000198598…
GO:0001654	eye development	cluster_8	Angiogenesis / gonad development	-2.78141878108397	ENSG00000075891/ENSG00000143995/ENSG00000164690/ENSG00000173482/ENSG00000125378/ENSG00000137203/ENSG00000057657/ENSG00000205084/ENSG00000030110/ENSG00000188158/ENSG00000136158/ENSG00000176485/ENSG00000124479/ENSG00000198369/ENSG00000182968/ENSG00000115844/ENSG00000121039/ENSG00000127152/ENSG00000101384/ENSG00000127928/ENSG00000164056/ENSG00000185630/ENSG00000105717/ENSG00000163348/ENSG00000180660…
GO:0006633	fatty acid biosynthetic process	cluster_7	Fatty acid biosynthetic process	-2.18857085995842	ENSG00000196139/ENSG00000074696/ENSG00000119915/ENSG00000158715/ENSG00000012660/ENSG00000164181/ENSG00000116353/ENSG00000073756/ENSG00000100219/ENSG00000103740/ENSG00000131473/ENSG00000107566/ENSG00000242612/ENSG00000118402/ENSG00000149485/ENSG00000124212/ENSG00000084207/ENSG00000131408/ENSG00000110958/ENSG00000149084/ENSG00000004779/ENSG00000099194/ENSG00000134824/ENSG00000151093/ENSG00000101670…
GO:0006631	fatty acid metabolic process	cluster_7	Fatty acid biosynthetic process	-2.38300456049187	ENSG00000134463/ENSG00000164751/ENSG00000145284/ENSG00000180011/ENSG00000169710/ENSG00000143819/ENSG00000130649/ENSG00000167799/ENSG00000103066/ENSG00000101255/ENSG00000138029/ENSG00000101473/ENSG00000168477/ENSG00000100372/ENSG00000100997/ENSG00000089163/ENSG00000185950/ENSG00000110090/ENSG00000155368/ENSG00000196139/ENSG00000083807/ENSG00000074696/ENSG00000119915/ENSG00000158715/ENSG00000085662…
GO:0008585	female gonad development	cluster_8	Angiogenesis / gonad development	-2.14739149331629	ENSG00000123610/ENSG00000221829/ENSG00000157227/ENSG00000102230/ENSG00000107679/ENSG00000081051/ENSG00000111581/ENSG00000136931/ENSG00000106003/ENSG00000172216/ENSG00000103740/ENSG00000134363/ENSG00000186792/ENSG00000154734/ENSG00000163661/ENSG00000164867/ENSG00000163083/ENSG00000118689/ENSG00000138413/ENSG00000214274/ENSG00000044574/ENSG00000049130/ENSG00000096717/ENSG00000087245/ENSG00000092758…
GO:0006091	generation of precursor metabolites and energy	cluster_2	Mitochondrial ATP synthesis / oxidative phosphorylation	-3.94442319940164	ENSG00000145545/ENSG00000166136/ENSG00000125611/ENSG00000142192/ENSG00000023228/ENSG00000135441/ENSG00000140990/ENSG00000165629/ENSG00000198380/ENSG00000112096/ENSG00000198804/ENSG00000177156/ENSG00000163931/ENSG00000229344/ENSG00000165280/ENSG00000072682/ENSG00000167985/ENSG00000155463/ENSG00000126602/ENSG00000204922/ENSG00000092621/ENSG00000111674/ENSG00000156873/ENSG00000066926/ENSG00000171612…
GO:0048732	gland development	cluster_8	Angiogenesis / gonad development	-2.12115133199097	ENSG00000100219/ENSG00000172216/ENSG00000174669/ENSG00000128709/ENSG00000099942/ENSG00000100625/ENSG00000138035/ENSG00000075239/ENSG00000253293/ENSG00000168214/ENSG00000106004/ENSG00000100300/ENSG00000276045/ENSG00000158813/ENSG00000147883/ENSG00000116539/ENSG00000016082/ENSG00000115966/ENSG00000159399/ENSG00000089157/ENSG00000120093/ENSG00000097007/ENSG00000157168/ENSG00000132646/ENSG00000164690…
GO:0008406	gonad development	cluster_8	Angiogenesis / gonad development	-2.31509495960649	ENSG00000102230/ENSG00000107679/ENSG00000081051/ENSG00000196139/ENSG00000111581/ENSG00000115884/ENSG00000136931/ENSG00000106003/ENSG00000172216/ENSG00000099942/ENSG00000103740/ENSG00000100625/ENSG00000253293/ENSG00000134363/ENSG00000139985/ENSG00000087510/ENSG00000186792/ENSG00000198400/ENSG00000154734/ENSG00000143545/ENSG00000163661/ENSG00000163041/ENSG00000151422/ENSG00000005073/ENSG00000164867…
GO:0007156	homophilic cell adhesion via plasma membrane adhesion molecules	cluster_1	Regulation of cell-cell adhesion	-3.95031346309317	ENSG00000085552/ENSG00000249158/ENSG00000204961/ENSG00000154162/ENSG00000240184/ENSG00000149564/ENSG00000040731/ENSG00000170571/ENSG00000204965/ENSG00000173482/ENSG00000253910/ENSG00000253873/ENSG00000261934/ENSG00000204963/ENSG00000169855/ENSG00000081842/ENSG00000039068/ENSG00000243232/ENSG00000253731/ENSG00000197479/ENSG00000144847/ENSG00000204956/ENSG00000187372/ENSG00000262209/ENSG00000139211…
GO:0042446	hormone biosynthetic process	cluster_12	Adaptive thermogenesis	-2.62599509417568	ENSG00000113231/ENSG00000085662/ENSG00000140443/ENSG00000148926/ENSG00000084093/ENSG00000100300/ENSG00000049239/ENSG00000198189/ENSG00000025423/ENSG00000149084/ENSG00000128039/ENSG00000113739/ENSG00000204228/ENSG00000143437/ENSG00000172893/ENSG00000132196/ENSG00000111012/ENSG00000153162/ENSG00000115705/ENSG00000113580/ENSG00000138039/ENSG00000125845/ENSG00000154080
GO:0042445	hormone metabolic process	cluster_12	Adaptive thermogenesis	-2.69535279339037	ENSG00000147100/ENSG00000137845/ENSG00000107679/ENSG00000081051/ENSG00000042445/ENSG00000196139/ENSG00000145740/ENSG00000115257/ENSG00000113231/ENSG00000085662/ENSG00000136931/ENSG00000140443/ENSG00000154309/ENSG00000148926/ENSG00000160439/ENSG00000084093/ENSG00000100300/ENSG00000197930/ENSG00000049239/ENSG00000198189/ENSG00000025423/ENSG00000166426/ENSG00000164690/ENSG00000149084/ENSG00000143320…
GO:0006959	humoral immune response	cluster_4	Cell defense response	-3.12685638542647	ENSG00000110651/ENSG00000146072/ENSG00000018280/ENSG00000125995/ENSG00000095585/ENSG00000168283/ENSG00000092020/ENSG00000101443/ENSG00000108561/ENSG00000159403/ENSG00000274290/ENSG00000069399/ENSG00000149806/ENSG00000203710/ENSG00000168214/ENSG00000111640/ENSG00000105220/ENSG00000105372/ENSG00000163734/ENSG00000198918/ENSG00000184381/ENSG00000179344/ENSG00000073849/ENSG00000196352/ENSG00000184678…
GO:0046456	icosanoid biosynthetic process	cluster_7	Fatty acid biosynthetic process	-2.09356700007799	ENSG00000196139/ENSG00000073756/ENSG00000111144/ENSG00000149485/ENSG00000124212/ENSG00000110958/ENSG00000143198/ENSG00000148344/ENSG00000096717/ENSG00000164687/ENSG00000116711/ENSG00000100078/ENSG00000135046/ENSG00000166148/ENSG00000137752/ENSG00000125538/ENSG00000165025
GO:0032309	icosanoid secretion	cluster_14	Icosanoid secretion	-2.22966461998794	ENSG00000007171/ENSG00000123739/ENSG00000101405/ENSG00000197696/ENSG00000073756/ENSG00000184381/ENSG00000125257/ENSG00000148344/ENSG00000116711/ENSG00000100078/ENSG00000159640/ENSG00000135046/ENSG00000115008/ENSG00000125538/ENSG00000165025/ENSG00000138039
GO:0071715	icosanoid transport	cluster_14	Icosanoid secretion	-2.20528678621021	ENSG00000167525/ENSG00000091262/ENSG00000007171/ENSG00000123739/ENSG00000023839/ENSG00000101405/ENSG00000124574/ENSG00000197696/ENSG00000103222/ENSG00000073756/ENSG00000184381/ENSG00000125257/ENSG00000148344/ENSG00000116711/ENSG00000100078/ENSG00000159640/ENSG00000135046/ENSG00000115008/ENSG00000125538/ENSG00000165025/ENSG00000138039
GO:0002227	innate immune response in mucosa	cluster_4	Cell defense response	-2.72236684202648	ENSG00000007171/ENSG00000274290/ENSG00000149806/ENSG00000198918/ENSG00000184678/ENSG00000197903/ENSG00000278588/ENSG00000180596/ENSG00000124635/ENSG00000277224/ENSG00000273802
GO:0048839	inner ear development	cluster_8	Angiogenesis / gonad development	-2.13287331144263	ENSG00000137845/ENSG00000138802/ENSG00000158055/ENSG00000057663/ENSG00000120756/ENSG00000081923/ENSG00000004975/ENSG00000109062/ENSG00000184916/ENSG00000197753/ENSG00000132932/ENSG00000099954/ENSG00000117600/ENSG00000116990/ENSG00000100625/ENSG00000073111/ENSG00000104413/ENSG00000145386/ENSG00000168214/ENSG00000135547/ENSG00000109083/ENSG00000188620/ENSG00000105880/ENSG00000075891/ENSG00000164690…
GO:0008299	isoprenoid biosynthetic process	cluster_5	Regulation of lipid / steroid metabolic process	-3.03196498747191	ENSG00000160285/ENSG00000143320/ENSG00000128039/ENSG00000121039/ENSG00000110921/ENSG00000112972/ENSG00000113161/ENSG00000067064/ENSG00000152904/ENSG00000160752/ENSG00000140465/ENSG00000163344/ENSG00000167508/ENSG00000114115/ENSG00000128918/ENSG00000214960
GO:0006720	isoprenoid metabolic process	cluster_5	Regulation of lipid / steroid metabolic process	-2.50453819688688	ENSG00000042445/ENSG00000164494/ENSG00000196139/ENSG00000085662/ENSG00000197894/ENSG00000160439/ENSG00000025423/ENSG00000166426/ENSG00000160285/ENSG00000143320/ENSG00000157193/ENSG00000128039/ENSG00000079459/ENSG00000121039/ENSG00000110921/ENSG00000167600/ENSG00000112972/ENSG00000113161/ENSG00000179085/ENSG00000067064/ENSG00000152904/ENSG00000160752/ENSG00000162496/ENSG00000140465/ENSG00000163344…
GO:0007159	leukocyte cell-cell adhesion	cluster_1	Regulation of cell-cell adhesion	-2.30816787411757	ENSG00000107968/ENSG00000198805/ENSG00000160223/ENSG00000105639/ENSG00000164690/ENSG00000174564/ENSG00000100097/ENSG00000112679/ENSG00000125378/ENSG00000179344/ENSG00000204936/ENSG00000154305/ENSG00000196352/ENSG00000118689/ENSG00000272398/ENSG00000136235/ENSG00000143772/ENSG00000158473/ENSG00000158092/ENSG00000115457/ENSG00000072274/ENSG00000168071/ENSG00000113384/ENSG00000166710/ENSG00000171867…
GO:0070661	leukocyte proliferation	cluster_11	Leukocyte proliferation	-2.62103989317873	ENSG00000152804/ENSG00000113811/ENSG00000103423/ENSG00000081181/ENSG00000174842/ENSG00000110651/ENSG00000165704/ENSG00000146072/ENSG00000167815/ENSG00000018280/ENSG00000178035/ENSG00000168283/ENSG00000128791/ENSG00000114315/ENSG00000140691/ENSG00000198286/ENSG00000139636/ENSG00000147065/ENSG00000197696/ENSG00000185950/ENSG00000177697/ENSG00000117586/ENSG00000135870/ENSG00000149273/ENSG00000167244…
GO:0035108	limb morphogenesis	cluster_8	Angiogenesis / gonad development	-2.32149795255742	ENSG00000128709/ENSG00000134569/ENSG00000253293/ENSG00000078246/ENSG00000141622/ENSG00000124766/ENSG00000105880/ENSG00000174279/ENSG00000164690/ENSG00000005073/ENSG00000125378/ENSG00000143320/ENSG00000137203/ENSG00000144320/ENSG00000205084/ENSG00000030110/ENSG00000075223/ENSG00000121039/ENSG00000185630/ENSG00000138759/ENSG00000162769/ENSG00000135111/ENSG00000163064/ENSG00000138829/ENSG00000106571…
GO:0046651	lymphocyte proliferation	cluster_11	Leukocyte proliferation	-2.25868067971678	ENSG00000113811/ENSG00000103423/ENSG00000081181/ENSG00000174842/ENSG00000110651/ENSG00000165704/ENSG00000146072/ENSG00000167815/ENSG00000018280/ENSG00000178035/ENSG00000168283/ENSG00000128791/ENSG00000114315/ENSG00000140691/ENSG00000198286/ENSG00000139636/ENSG00000147065/ENSG00000185950/ENSG00000177697/ENSG00000117586/ENSG00000135870/ENSG00000149273/ENSG00000167244/ENSG00000101017/ENSG00000114423…
GO:0042775	mitochondrial ATP synthesis coupled electron transport	cluster_2	Mitochondrial ATP synthesis / oxidative phosphorylation	-2.99103188223249	ENSG00000116288/ENSG00000168653/ENSG00000131143/ENSG00000110717/ENSG00000136003/ENSG00000073578/ENSG00000187581/ENSG00000128609/ENSG00000156467/ENSG00000135537/ENSG00000099795/ENSG00000166136/ENSG00000023228/ENSG00000140990/ENSG00000198804/ENSG00000229344/ENSG00000167985/ENSG00000204922/ENSG00000134057/ENSG00000091140/ENSG00000164405/ENSG00000139180/ENSG00000184983/ENSG00000170312/ENSG00000165678…
GO:0006123	mitochondrial electron transport, cytochrome c to oxygen	cluster_2	Mitochondrial ATP synthesis / oxidative phosphorylation	-2.20991434294213	ENSG00000131143/ENSG00000187581/ENSG00000135537/ENSG00000198804/ENSG00000229344/ENSG00000115944/ENSG00000131174/ENSG00000126267/ENSG00000176340/ENSG00000172115/ENSG00000112695/ENSG00000135940/ENSG00000111775/ENSG00000189043/ENSG00000127184/ENSG00000164919/ENSG00000178741
GO:0140053	mitochondrial gene expression	cluster_3	Mitochondrial gene expression / RNA modification	-4.02946619369243	ENSG00000132300/ENSG00000171421/ENSG00000135972/ENSG00000243147/ENSG00000096080/ENSG00000123297/ENSG00000112996/ENSG00000242485/ENSG00000137547/ENSG00000175110/ENSG00000127989/ENSG00000168827/ENSG00000103356/ENSG00000062582/ENSG00000106246/ENSG00000171103/ENSG00000114686/ENSG00000115364/ENSG00000101391/ENSG00000136463/ENSG00000011376/ENSG00000137288/ENSG00000130312/ENSG00000102738/ENSG00000006744…
GO:0033108	mitochondrial respiratory chain complex assembly	cluster_10	Protein-DNA complex assembly	-2.39644481403866	ENSG00000090266/ENSG00000198786/ENSG00000110074/ENSG00000156709/ENSG00000156170/ENSG00000184752/ENSG00000108064/ENSG00000119421/ENSG00000232838/ENSG00000130414/ENSG00000003509/ENSG00000124279/ENSG00000163528/ENSG00000101247/ENSG00000162600/ENSG00000168653/ENSG00000168569/ENSG00000110717/ENSG00000186010/ENSG00000147123/ENSG00000138495/ENSG00000250317/ENSG00000128609/ENSG00000136463/ENSG00000171204…
GO:0000959	mitochondrial RNA metabolic process	cluster_3	Mitochondrial gene expression / RNA modification	-2.87273764225016	ENSG00000127989/ENSG00000103356/ENSG00000119705/ENSG00000171103/ENSG00000101391/ENSG00000006744/ENSG00000138095/ENSG00000155846/ENSG00000171612/ENSG00000126814/ENSG00000132356/ENSG00000174840/ENSG00000165526/ENSG00000124608/ENSG00000135297/ENSG00000104835/ENSG00000164896/ENSG00000106105/ENSG00000262814/ENSG00000168286/ENSG00000172171/ENSG00000177192/ENSG00000132463/ENSG00000139131/ENSG00000138035…
GO:0032543	mitochondrial translation	cluster_3	Mitochondrial gene expression / RNA modification	-3.7732109090785	ENSG00000101181/ENSG00000173141/ENSG00000239789/ENSG00000116898/ENSG00000074071/ENSG00000124279/ENSG00000086504/ENSG00000132300/ENSG00000171421/ENSG00000135972/ENSG00000243147/ENSG00000096080/ENSG00000123297/ENSG00000112996/ENSG00000242485/ENSG00000137547/ENSG00000175110/ENSG00000168827/ENSG00000103356/ENSG00000062582/ENSG00000106246/ENSG00000114686/ENSG00000115364/ENSG00000101391/ENSG00000136463…
GO:0051646	mitochondrion localization	cluster_14	Icosanoid secretion	-2.25819052542625	ENSG00000182606/ENSG00000090432/ENSG00000130202/ENSG00000116688/ENSG00000102401/ENSG00000087470/ENSG00000171109/ENSG00000131966/ENSG00000188906/ENSG00000140983/ENSG00000278259/ENSG00000130479/ENSG00000131711/ENSG00000132361/ENSG00000186868/ENSG00000112290/ENSG00000126858/ENSG00000104442/ENSG00000106009/ENSG00000171100/ENSG00000126756/ENSG00000135049/ENSG00000196296/ENSG00000137463/ENSG00000104953…
GO:0072330	monocarboxylic acid biosynthetic process	cluster_7	Fatty acid biosynthetic process	-2.25665762566522	ENSG00000196139/ENSG00000083807/ENSG00000074696/ENSG00000119915/ENSG00000158715/ENSG00000012660/ENSG00000164181/ENSG00000143627/ENSG00000116353/ENSG00000073756/ENSG00000100219/ENSG00000103740/ENSG00000131473/ENSG00000126368/ENSG00000107566/ENSG00000242612/ENSG00000118402/ENSG00000149485/ENSG00000124212/ENSG00000084207/ENSG00000131408/ENSG00000110958/ENSG00000149084/ENSG00000143320/ENSG00000004779…
GO:0032787	monocarboxylic acid metabolic process	cluster_7	Fatty acid biosynthetic process	-3.21373360732586	ENSG00000116171/ENSG00000092621/ENSG00000145439/ENSG00000111674/ENSG00000135218/ENSG00000112357/ENSG00000111371/ENSG00000169169/ENSG00000101986/ENSG00000091140/ENSG00000097021/ENSG00000140043/ENSG00000161533/ENSG00000139344/ENSG00000168610/ENSG00000121897/ENSG00000141564/ENSG00000132356/ENSG00000172940/ENSG00000177225/ENSG00000068024/ENSG00000165175/ENSG00000154803/ENSG00000122691/ENSG00000162390…
GO:0015718	monocarboxylic acid transport	cluster_14	Icosanoid secretion	-2.65107757869236	ENSG00000138074/ENSG00000167525/ENSG00000135218/ENSG00000132356/ENSG00000172940/ENSG00000007171/ENSG00000126903/ENSG00000123739/ENSG00000023839/ENSG00000101405/ENSG00000147100/ENSG00000081923/ENSG00000109062/ENSG00000197696/ENSG00000083807/ENSG00000060762/ENSG00000073756/ENSG00000170571/ENSG00000155380/ENSG00000119899/ENSG00000184381/ENSG00000130821/ENSG00000118777/ENSG00000141526/ENSG00000125257…
GO:0032943	mononuclear cell proliferation	cluster_11	Leukocyte proliferation	-2.25703717847185	ENSG00000113811/ENSG00000103423/ENSG00000081181/ENSG00000174842/ENSG00000110651/ENSG00000165704/ENSG00000146072/ENSG00000167815/ENSG00000018280/ENSG00000178035/ENSG00000168283/ENSG00000128791/ENSG00000114315/ENSG00000140691/ENSG00000198286/ENSG00000139636/ENSG00000147065/ENSG00000185950/ENSG00000177697/ENSG00000117586/ENSG00000135870/ENSG00000149273/ENSG00000167244/ENSG00000101017/ENSG00000114423…
GO:0002385	mucosal immune response	cluster_4	Cell defense response	-2.70285943448899	ENSG00000274290/ENSG00000149806/ENSG00000198918/ENSG00000184678/ENSG00000264522/ENSG00000197903/ENSG00000278588/ENSG00000180596/ENSG00000124635/ENSG00000277224/ENSG00000273802
GO:0034470	ncRNA processing	cluster_3	Mitochondrial gene expression / RNA modification	-2.50064286778038	ENSG00000114767/ENSG00000055483/ENSG00000129347/ENSG00000100416/ENSG00000087269/ENSG00000275464/ENSG00000136937/ENSG00000132773/ENSG00000178252/ENSG00000164880/ENSG00000117395/ENSG00000132467/ENSG00000175467/ENSG00000100697/ENSG00000105171/ENSG00000179041/ENSG00000124228/ENSG00000121274/ENSG00000137760/ENSG00000103005/ENSG00000174720/ENSG00000135698/ENSG00000122085/ENSG00000037897/ENSG00000178896…
GO:0051985	negative regulation of chromosome segregation	cluster_15	Negative regulation of mitotic sister chromatid separation	-2.25727972632449	ENSG00000071539/ENSG00000205629/ENSG00000116670/ENSG00000117399/ENSG00000134057/ENSG00000089685/ENSG00000149503/ENSG00000112029/ENSG00000117724/ENSG00000169679/ENSG00000134690/ENSG00000164754/ENSG00000154473/ENSG00000164611/ENSG00000177602/ENSG00000161888/ENSG00000120129/ENSG00000174442/ENSG00000112742/ENSG00000184445/ENSG00000040275/ENSG00000126226/ENSG00000128789/ENSG00000178999/ENSG00000126215…
GO:1905819	negative regulation of chromosome separation	cluster_15	Negative regulation of mitotic sister chromatid separation	-2.25727972632449	ENSG00000071539/ENSG00000205629/ENSG00000116670/ENSG00000117399/ENSG00000134057/ENSG00000089685/ENSG00000149503/ENSG00000112029/ENSG00000117724/ENSG00000169679/ENSG00000134690/ENSG00000164754/ENSG00000154473/ENSG00000164611/ENSG00000177602/ENSG00000161888/ENSG00000120129/ENSG00000174442/ENSG00000112742/ENSG00000184445/ENSG00000040275/ENSG00000126226/ENSG00000128789/ENSG00000178999/ENSG00000126215…
GO:1902100	negative regulation of metaphase/anaphase transition of cell cycle	cluster_15	Negative regulation of mitotic sister chromatid separation	-2.16410914940488	ENSG00000071539/ENSG00000205629/ENSG00000116670/ENSG00000117399/ENSG00000134057/ENSG00000089685/ENSG00000149503/ENSG00000112029/ENSG00000117724/ENSG00000169679/ENSG00000134690/ENSG00000164754/ENSG00000154473/ENSG00000177602/ENSG00000161888/ENSG00000120129/ENSG00000174442/ENSG00000112742/ENSG00000184445/ENSG00000040275/ENSG00000126226/ENSG00000128789/ENSG00000178999/ENSG00000126215/ENSG00000167513…
GO:0033048	negative regulation of mitotic sister chromatid segregation	cluster_15	Negative regulation of mitotic sister chromatid separation	-2.16410914940488	ENSG00000071539/ENSG00000205629/ENSG00000116670/ENSG00000117399/ENSG00000134057/ENSG00000089685/ENSG00000149503/ENSG00000112029/ENSG00000117724/ENSG00000169679/ENSG00000134690/ENSG00000164754/ENSG00000154473/ENSG00000164611/ENSG00000177602/ENSG00000161888/ENSG00000120129/ENSG00000174442/ENSG00000112742/ENSG00000184445/ENSG00000040275/ENSG00000126226/ENSG00000128789/ENSG00000178999/ENSG00000126215…
GO:2000816	negative regulation of mitotic sister chromatid separation	cluster_15	Negative regulation of mitotic sister chromatid separation	-2.16410914940488	ENSG00000071539/ENSG00000205629/ENSG00000116670/ENSG00000117399/ENSG00000134057/ENSG00000089685/ENSG00000149503/ENSG00000112029/ENSG00000117724/ENSG00000169679/ENSG00000134690/ENSG00000164754/ENSG00000154473/ENSG00000164611/ENSG00000177602/ENSG00000161888/ENSG00000120129/ENSG00000174442/ENSG00000112742/ENSG00000184445/ENSG00000040275/ENSG00000126226/ENSG00000128789/ENSG00000178999/ENSG00000126215…
GO:0032102	negative regulation of response to external stimulus	cluster_4	Cell defense response	-2.20541780652072	ENSG00000158747/ENSG00000198799/ENSG00000131507/ENSG00000203710/ENSG00000149476/ENSG00000126368/ENSG00000112062/ENSG00000184979/ENSG00000173456/ENSG00000116539/ENSG00000105372/ENSG00000016082/ENSG00000196821/ENSG00000147324/ENSG00000204632/ENSG00000204516/ENSG00000124212/ENSG00000010319/ENSG00000156535/ENSG00000084207/ENSG00000131408/ENSG00000174564/ENSG00000075213/ENSG00000164867/ENSG00000111684…
GO:0033046	negative regulation of sister chromatid segregation	cluster_15	Negative regulation of mitotic sister chromatid separation	-2.16410914940488	ENSG00000071539/ENSG00000205629/ENSG00000116670/ENSG00000117399/ENSG00000134057/ENSG00000089685/ENSG00000149503/ENSG00000112029/ENSG00000117724/ENSG00000169679/ENSG00000134690/ENSG00000164754/ENSG00000154473/ENSG00000164611/ENSG00000177602/ENSG00000161888/ENSG00000120129/ENSG00000174442/ENSG00000112742/ENSG00000184445/ENSG00000040275/ENSG00000126226/ENSG00000128789/ENSG00000178999/ENSG00000126215…
GO:0046496	nicotinamide nucleotide metabolic process	cluster_6	Nucleotide metabolic process	-2.37606499432203	ENSG00000065833/ENSG00000171174/ENSG00000213995/ENSG00000069424/ENSG00000101911/ENSG00000078237/ENSG00000014641/ENSG00000183077/ENSG00000106633/ENSG00000008130/ENSG00000153574/ENSG00000082212/ENSG00000152620/ENSG00000049239/ENSG00000112874/ENSG00000023697/ENSG00000124212/ENSG00000151014/ENSG00000171314/ENSG00000186364/ENSG00000111716/ENSG00000105835/ENSG00000138413/ENSG00000163382/ENSG00000163864…
GO:0034404	nucleobase-containing small molecule biosynthetic process	cluster_7	Fatty acid biosynthetic process	-2.20951071874535	ENSG00000099256/ENSG00000168393/ENSG00000198276/ENSG00000165704/ENSG00000156110/ENSG00000178700/ENSG00000169299/ENSG00000198805/ENSG00000093072/ENSG00000198931/ENSG00000196839
GO:0009163	nucleoside biosynthetic process	cluster_7	Fatty acid biosynthetic process	-2.20951071874535	ENSG00000099256/ENSG00000168393/ENSG00000198276/ENSG00000165704/ENSG00000156110/ENSG00000178700/ENSG00000169299/ENSG00000198805/ENSG00000093072/ENSG00000198931/ENSG00000196839
GO:0009123	nucleoside monophosphate metabolic process	cluster_6	Nucleotide metabolic process	-2.16487930700443	ENSG00000163655/ENSG00000147853/ENSG00000176890/ENSG00000183696/ENSG00000100938/ENSG00000106348/ENSG00000128050/ENSG00000130830/ENSG00000158825/ENSG00000102967/ENSG00000162368/ENSG00000085231/ENSG00000178921/ENSG00000168393/ENSG00000081026/ENSG00000165695/ENSG00000138363/ENSG00000198276/ENSG00000159131/ENSG00000112667/ENSG00000165704/ENSG00000178035/ENSG00000162433/ENSG00000198286/ENSG00000156110…
GO:1901293	nucleoside phosphate biosynthetic process	cluster_6	Nucleotide metabolic process	-3.17567405638874	ENSG00000166136/ENSG00000023228/ENSG00000151726/ENSG00000158825/ENSG00000140990/ENSG00000165629/ENSG00000206527/ENSG00000102967/ENSG00000162368/ENSG00000229344/ENSG00000165280/ENSG00000085231/ENSG00000178921/ENSG00000204922/ENSG00000121905/ENSG00000061918/ENSG00000138801/ENSG00000168393/ENSG00000091140/ENSG00000097021/ENSG00000139180/ENSG00000165695/ENSG00000103254/ENSG00000138363/ENSG00000198276…
GO:0009142	nucleoside triphosphate biosynthetic process	cluster_6	Nucleotide metabolic process	-2.89237362009215	ENSG00000099795/ENSG00000166136/ENSG00000023228/ENSG00000140990/ENSG00000165629/ENSG00000162368/ENSG00000229344/ENSG00000165280/ENSG00000204922/ENSG00000168393/ENSG00000139180/ENSG00000165695/ENSG00000103254/ENSG00000198276/ENSG00000114573/ENSG00000154803/ENSG00000184983/ENSG00000169020/ENSG00000149925/ENSG00000115840/ENSG00000167283/ENSG00000178127/ENSG00000170906/ENSG00000178035/ENSG00000167863…
GO:0009141	nucleoside triphosphate metabolic process	cluster_6	Nucleotide metabolic process	-3.03986421892039	ENSG00000162368/ENSG00000229344/ENSG00000165280/ENSG00000147416/ENSG00000204922/ENSG00000087470/ENSG00000171109/ENSG00000111674/ENSG00000132341/ENSG00000227345/ENSG00000067560/ENSG00000168393/ENSG00000139180/ENSG00000168610/ENSG00000165695/ENSG00000103254/ENSG00000141564/ENSG00000178409/ENSG00000188906/ENSG00000132356/ENSG00000198276/ENSG00000091262/ENSG00000114573/ENSG00000068024/ENSG00000154803…
GO:0006334	nucleosome assembly	cluster_10	Protein-DNA complex assembly	-2.70111370870415	ENSG00000273542/ENSG00000205531/ENSG00000213551/ENSG00000156650/ENSG00000083168/ENSG00000148229/ENSG00000153147/ENSG00000186310/ENSG00000092201/ENSG00000105011/ENSG00000188486/ENSG00000075856/ENSG00000204256/ENSG00000235217/ENSG00000197061/ENSG00000275714/ENSG00000204209/ENSG00000158406/ENSG00000184205/ENSG00000127483/ENSG00000183598/ENSG00000105447/ENSG00000278828/ENSG00000159259/ENSG00000277157…
GO:0034728	nucleosome organization	cluster_10	Protein-DNA complex assembly	-2.22217143035629	ENSG00000099956/ENSG00000275714/ENSG00000204209/ENSG00000158406/ENSG00000173473/ENSG00000184205/ENSG00000127483/ENSG00000183598/ENSG00000105447/ENSG00000173575/ENSG00000082014/ENSG00000108604/ENSG00000278828/ENSG00000159259/ENSG00000277157/ENSG00000181163/ENSG00000080603/ENSG00000197153/ENSG00000113648/ENSG00000183207/ENSG00000132475/ENSG00000119335/ENSG00000189241/ENSG00000111875/ENSG00000278637…
GO:0009165	nucleotide biosynthetic process	cluster_6	Nucleotide metabolic process	-3.17310219692609	ENSG00000166136/ENSG00000023228/ENSG00000151726/ENSG00000158825/ENSG00000140990/ENSG00000165629/ENSG00000206527/ENSG00000102967/ENSG00000162368/ENSG00000229344/ENSG00000165280/ENSG00000085231/ENSG00000178921/ENSG00000204922/ENSG00000121905/ENSG00000061918/ENSG00000138801/ENSG00000168393/ENSG00000091140/ENSG00000097021/ENSG00000139180/ENSG00000165695/ENSG00000103254/ENSG00000138363/ENSG00000198276…
GO:0009117	nucleotide metabolic process	cluster_6	Nucleotide metabolic process	-3.24440859565987	ENSG00000136881/ENSG00000177156/ENSG00000206527/ENSG00000163931/ENSG00000102967/ENSG00000162368/ENSG00000229344/ENSG00000165280/ENSG00000147416/ENSG00000085231/ENSG00000178921/ENSG00000204922/ENSG00000087470/ENSG00000171109/ENSG00000131844/ENSG00000111674/ENSG00000132341/ENSG00000121905/ENSG00000065989/ENSG00000227345/ENSG00000061918/ENSG00000136143/ENSG00000101986/ENSG00000138801/ENSG00000067560…
GO:0002251	organ or tissue specific immune response	cluster_4	Cell defense response	-2.87287758530131	ENSG00000274290/ENSG00000149806/ENSG00000198918/ENSG00000184678/ENSG00000264522/ENSG00000197903/ENSG00000278588/ENSG00000180596/ENSG00000124635/ENSG00000160712/ENSG00000277224/ENSG00000273802
GO:0016053	organic acid biosynthetic process	cluster_7	Fatty acid biosynthetic process	-2.37383472478965	ENSG00000145293/ENSG00000132570/ENSG00000106397/ENSG00000136881/ENSG00000206527/ENSG00000165092/ENSG00000083535/ENSG00000116171/ENSG00000059573/ENSG00000092621/ENSG00000145439/ENSG00000111371/ENSG00000136143/ENSG00000101986/ENSG00000036473/ENSG00000097021/ENSG00000121897/ENSG00000152952/ENSG00000132356/ENSG00000177225/ENSG00000115419/ENSG00000165175/ENSG00000065154/ENSG00000099377/ENSG00000115425…
GO:1901617	organic hydroxy compound biosynthetic process	cluster_13	Cholesterol metabolic process	-2.14007279189415	ENSG00000132437/ENSG00000101473/ENSG00000165389/ENSG00000109929/ENSG00000001630/ENSG00000141401/ENSG00000141744/ENSG00000196139/ENSG00000147155/ENSG00000083807/ENSG00000144935/ENSG00000100596/ENSG00000120053/ENSG00000131473/ENSG00000126368/ENSG00000084093/ENSG00000107566/ENSG00000049239/ENSG00000135069/ENSG00000159348/ENSG00000145725/ENSG00000160285/ENSG00000128039/ENSG00000079459/ENSG00000111684…
GO:1901615	organic hydroxy compound metabolic process	cluster_13	Cholesterol metabolic process	-2.30026323070579	ENSG00000177225/ENSG00000143387/ENSG00000129167/ENSG00000168350/ENSG00000176928/ENSG00000114251/ENSG00000101365/ENSG00000100612/ENSG00000104331/ENSG00000116133/ENSG00000172269/ENSG00000157500/ENSG00000099377/ENSG00000158874/ENSG00000165704/ENSG00000153982/ENSG00000072042/ENSG00000115425/ENSG00000115840/ENSG00000258839/ENSG00000111669/ENSG00000062038/ENSG00000182054/ENSG00000141447/ENSG00000054277…
GO:0030728	ovulation	cluster_14	Icosanoid secretion	-2.24794121061475	ENSG00000123610/ENSG00000081051/ENSG00000073756/ENSG00000154734/ENSG00000164867/ENSG00000163083/ENSG00000118689/ENSG00000096717/ENSG00000087245/ENSG00000148935/ENSG00000180530/ENSG00000082175
GO:0006119	oxidative phosphorylation	cluster_2	Mitochondrial ATP synthesis / oxidative phosphorylation	-3.68201227568046	ENSG00000116288/ENSG00000168653/ENSG00000131143/ENSG00000110717/ENSG00000186010/ENSG00000136003/ENSG00000073578/ENSG00000122696/ENSG00000147123/ENSG00000187581/ENSG00000128609/ENSG00000156467/ENSG00000135537/ENSG00000125648/ENSG00000137288/ENSG00000108179/ENSG00000099795/ENSG00000166136/ENSG00000023228/ENSG00000140990/ENSG00000165629/ENSG00000198804/ENSG00000229344/ENSG00000165280/ENSG00000167985…
GO:0018108	peptidyl-tyrosine phosphorylation	cluster_3	Mitochondrial gene expression / RNA modification	-2.07592261192537	ENSG00000204628/ENSG00000127334/ENSG00000114315/ENSG00000169032/ENSG00000116584/ENSG00000115170/ENSG00000013588/ENSG00000005700/ENSG00000213066/ENSG00000034152/ENSG00000062524/ENSG00000004975/ENSG00000047936/ENSG00000145777/ENSG00000112742/ENSG00000180008/ENSG00000196396/ENSG00000140443/ENSG00000204580/ENSG00000171132/ENSG00000167244/ENSG00000101017/ENSG00000166483/ENSG00000013364/ENSG00000114423…
GO:0045766	positive regulation of angiogenesis	cluster_8	Angiogenesis / gonad development	-2.20249347861158	ENSG00000179348/ENSG00000117020/ENSG00000122691/ENSG00000114251/ENSG00000147649/ENSG00000109458/ENSG00000131845/ENSG00000164252/ENSG00000077463/ENSG00000067225/ENSG00000239697/ENSG00000170365/ENSG00000112333/ENSG00000130669/ENSG00000161999/ENSG00000111961/ENSG00000101017/ENSG00000100219/ENSG00000148926/ENSG00000161638/ENSG00000116874/ENSG00000132205/ENSG00000138080/ENSG00000259207/ENSG00000074842…
GO:0022409	positive regulation of cell-cell adhesion	cluster_1	Regulation of cell-cell adhesion	-2.2054167257688	ENSG00000100219/ENSG00000136518/ENSG00000102879/ENSG00000203710/ENSG00000125266/ENSG00000132205/ENSG00000105122/ENSG00000187210/ENSG00000124766/ENSG00000060656/ENSG00000204632/ENSG00000097007/ENSG00000107968/ENSG00000198805/ENSG00000160223/ENSG00000105639/ENSG00000164690/ENSG00000100097/ENSG00000162493/ENSG00000179344/ENSG00000196352/ENSG00000118689/ENSG00000272398/ENSG00000143772/ENSG00000158473…
GO:0120162	positive regulation of cold-induced thermogenesis	cluster_12	Adaptive thermogenesis	-2.22648643769585	ENSG00000043591/ENSG00000112715/ENSG00000144481/ENSG00000187688/ENSG00000170522/ENSG00000130222/ENSG00000165409/ENSG00000104325/ENSG00000126351/ENSG00000151726/ENSG00000155846/ENSG00000116688/ENSG00000004487/ENSG00000133027/ENSG00000135218/ENSG00000168000/ENSG00000101493/ENSG00000006831/ENSG00000077463/ENSG00000101405/ENSG00000109424/ENSG00000132510/ENSG00000171720/ENSG00000119915/ENSG00000140443…
[truncated: 109 more rows]
