# Supplementary material for: The ubiquitin-specific protease 21 is critical for cancer cell mitochondrial function and regulates proliferation and migration
Source: J Biol Chem. 2024 Sep 19;300(10):107793. doi: 10.1016/j.jbc.2024.107793 (PMC11513602; doi:10.1016/j.jbc.2024.107793)
Supplement: Supplementary Table S5 [file mmc6.xlsx]

## Sheet: Proteomics USP21-KO
Gene names	Log2 change USP21 KO vs WT	negLog10 p-value	q-value	T-test Significant	RegulateDown USP21 KO vs WT	3a (WT)	3b (WT)	3c (WT)	4a (USP21KO)	4b (USP21KO)	4c (USP21KO)	Razor + unique peptides	MS/MS count	iBAQ	Q-value	Score	Protein IDs	Majority protein IDs	Protein names	ENSEMBL	ENTREZID
BCORL1	-2.28386783599853	5.10979484006588	0	+	Down	-2.90839672088623	-2.79102039337158	-2.77190971374512	-4.984619140625	-5.20167541503906	-5.13663578033447	2	4	1252900	0.00020247	9.1109	Q5H9F3;A0A075B6Q3;H7C4B2	Q5H9F3;A0A075B6Q3;H7C4B2	BCL-6 corepressor-like protein 1	ENSG00000085185	63035
TKTL1	-2.11796379089355	5.13249532228385	0	+	Down	-1.9600133895874	-2.01290798187256	-1.80244445800781	-4.10606861114502	-4.00863075256348	-4.01455783843994	2	4	3955600	0	11.419	P51854;F8WF97	P51854;F8WF97	Transketolase-like protein 1	ENSG00000007350	8277
ACTL8	-2.0844570795695	8.04509028154565	0	+	Down	4.73746585845947	4.7047815322876	4.73204803466797	2.64981174468994	2.62412357330322	2.64698886871338	17	127	1197500000	0	323.31	Q9H568	Q9H568	Actin-like protein 8	ENSG00000117148	81569
SULT1A3;SULT1A4	-1.79068406422933	6.25595519960183	0	+	Down	0.0261831283569336	-0.00681781768798828	0.0552444458007813	-1.72562313079834	-1.81333446502686	-1.75848484039307	3	5	14107000	0	11.896	P0DMM9;P0DMN0;A0A0A6YYL2;H3BPL6;P50225;P50226;A0A7I2V2T5;E9PKW4;H3BRY5	P0DMM9;P0DMN0;A0A0A6YYL2;H3BPL6	Sulfotransferase 1A3;Sulfotransferase 1A4;Sulfotransferase
IFI16	-1.62348143259684	6.27602147138467	0	+	Down	2.00696277618408	1.92886829376221	2.01279640197754	0.356860160827637	0.37293529510498	0.348387718200684	13	32	31689000	0	83.69	Q16666;H3BM18;X6RHM1;A0A0A0MRB1;Q6K0P9;H3BVE6;X6RHR0;H3BR88	Q16666	Gamma-interferon-inducible protein 16	ENSG00000163565	3428
ALDH1A2	-1.61112117767334	5.66275704409954	0	+	Down	2.10719776153564	1.97648334503174	2.06941604614258	0.43569278717041	0.429436683654785	0.454604148864746	15	31	48877000	0	86.942	O94788;H0YMG7;Q9UED3;E9PF31;H0YKL3	O94788;H0YMG7	Retinal dehydrogenase 2	ENSG00000128918	8854
FASTKD2	-1.4540917078654	4.72435035653531	0	+	Down	-0.405058860778809	-0.398592948913574	-0.381410598754883	-1.76821994781494	-1.81045627593994	-1.96866130828857	4	9	3598500	0	18.237	Q9NYY8	Q9NYY8	FAST kinase domain-containing protein 2	ENSG00000118246	22868
GJA1	-1.37601375579834	4.71894514237478	0	+	Down	-1.63892650604248	-1.76822185516357	-1.58620643615723	-2.99872493743896	-3.0504846572876	-3.07218647003174	2	5	3624200	0.00019829	4735-08-01	P17302	P17302	Gap junction alpha-1 protein	ENSG00000152661	2697
KLF4	-1.1698522567749	3.01486147012544	0	+	Down	-0.0384340286254883	0.388813972473145	0.121768951416016	-0.926377296447754	-1.10298252105713	-1.00804805755615	3	8	21683000	0	11.189	O43474;Q13887;Q99612;Q9Y5W3;O75840;Q13351	O43474	Krueppel-like factor 4	ENSG00000136826	9314
CD44	-1.12099234263102	4.90847675272577	0	+	Down	-0.0837888717651367	-0.0954866409301758	0.00998878479003906	-1.22166156768799	-1.18026256561279	-1.13033962249756	3	5	11304000	0.00020149	9181-08-01	P16070;H0YD13;H0YDW7;H0YCV9;H0Y2P0;H0Y5E4;E9PKC6;Q86UZ1;H0YE40;H0YDX6;H0YD17;J3KN83	P16070;H0YD13;H0YDW7;H0YCV9;H0Y2P0;H0Y5E4	CD44 antigen	ENSG00000026508	960
ANXA1	-1.1119057337443	4.97306007585513	0	+	Down	4.39121532440186	4.27278804779053	4.37895965576172	3.21016979217529	3.23339939117432	3.26367664337158	24	96	670920000	0	280.49	P04083;Q5T3N1;Q5T3N0	P04083	Annexin A1	ENSG00000135046	301
MALSU1	-1.08735879262288	1.72150157727022	0	+	Down	-7.27343559265137	-7.19999217987061	-7.09645843505859	-7.79266929626465	-8.27334308624268	-8.76595020294189	2	3	6527500	0.00017895	8359-05-01	Q96EH3	Q96EH3	Mitochondrial assembly of ribosomal large subunit protein 1	ENSG00000156928	115416
HS6ST2	-1.07673613230387	4.61818810039482	0	+	Down	-3.54646873474121	-3.59042930603027	-3.67329692840576	-4.74079036712646	-4.63936710357666	-4.66024589538574	1	1	520000	0.00064226	6658-03-01	Q96MM7;A0A1W2PQ14	Q96MM7;A0A1W2PQ14	Heparan-sulfate 6-O-sulfotransferase 2	ENSG00000171004	90161
KIAA1210	-1.01163641611735	3.05986559933542	0	+	Down	-1.84787082672119	-1.57593059539795	-1.64303016662598	-2.55392551422119	-2.72553157806396	-2.82228374481201	1	2	727870	0.00065147	8641-03-01	Q9ULL0	Q9ULL0	Uncharacterized protein KIAA1210	ENSG00000250423	57481
DLX5	-1.00755055745443	3.5690909505401	0	+	Down	-3.03116416931152	-3.18169116973877	-2.97263526916504	-4.05785369873047	-4.17082023620605	-3.97946834564209	1	1	3860900	0.001218	8165-02-01	P56178	P56178	Homeobox protein DLX-5	ENSG00000105880	1749
SPRTN	-0.975157737731934	2.17442848681512	0	+	Down	-5.46042823791504	-4.90181064605713	-5.02905178070068	-6.2438793182373	-5.95260906219482	-6.12027549743652	2	6	924090	0.00017873	8115-05-01	Q9H040	Q9H040	SprT-like domain-containing protein Spartan	ENSG00000010072	83932
ESX1	-0.954065322875977	2.85162386495271	0	+	Down	-2.20604419708252	-1.82035350799561	-2.15168190002441	-3.0345344543457	-3.01491260528564	-2.99082851409912	3	8	6664400	0	26.799	Q8N693	Q8N693	Homeobox protein ESX1;Homeobox protein ESX1-N;Homeobox protein ESX1-C	ENSG00000123576	80712
MRPS30	-0.939903577168783	6.37496523229728	0	+	Down	2.12420749664307	2.07613849639893	2.11685943603516	1.16548824310303	1.16028499603271	1.17172145843506	4	16	39224000	0	19.048	Q9NP92	Q9NP92	28S ribosomal protein S30, mitochondrial	ENSG00000112996	10884
KLRG2	-0.922675768534342	4.09001150885112	0	+	Down	-1.12365436553955	-1.02326488494873	-1.055419921875	-1.91017055511475	-1.98433017730713	-2.07586574554443	5	11	22234000	0	18.961	A4D1S0	A4D1S0	Killer cell lectin-like receptor subfamily G member 2	ENSG00000188883	346689
PIK3AP1	-0.92098331451416	5.32607601687119	0	+	Down	0.49187183380127	0.406197547912598	0.483942031860352	-0.461539268493652	-0.464310646057129	-0.45508861541748	4	8	4227400	0	19.239	Q6ZUJ8	Q6ZUJ8	Phosphoinositide 3-kinase adapter protein 1	ENSG00000155629	118788
MT-ATP8	-0.916693687438965	4.4318866902428	0	+	Down	2.27570819854736	2.20509243011475	2.34086227416992	1.3428373336792	1.32504749298096	1.40369701385498	2	12	328930000	0.00019312	8124-07-01	P03928	P03928	ATP synthase protein 8
TAGLN2	-0.90436585744222	5.28491276011574	0	+	Down	5.65589046478271	5.63230991363525	5.70434761047363	4.74715900421143	4.73751354217529	4.79477787017822	17	270	4940600000	0	198.33	P37802;X6RJP6;Q9UI15;C9J5W6	P37802;X6RJP6	Transgelin-2	ENSG00000158710	8407
FABP5	-0.888381004333496	4.61635305820957	0	+	Down	5.23277759552002	5.16497325897217	5.29951095581055	4.33987522125244	4.33037662506104	4.36186695098877	14	96	3006400000	0	260.57	Q01469;I6L8B7;A8MUU1	Q01469;I6L8B7	Fatty acid-binding protein, epidermal	ENSG00000164687	2171
IAH1	-0.875876426696777	4.05505193188091	0	+	Down	-4.03944301605225	-3.93513774871826	-4.00962352752686	-4.89994430541992	-4.78245162963867	-4.9294376373291	2	2	3389200	0.00033659	4528-04-01	Q2TAA2;H7C5G1;C9JDY4;C9J5J2;C9JE02	Q2TAA2;H7C5G1;C9JDY4;C9J5J2;C9JE02	Isoamyl acetate-hydrolyzing esterase 1 homolog	ENSG00000134330	285148
ALPL	-0.872610727945963	2.50597659578685	0	+	Down	-2.17303371429443	-2.06594562530518	-1.89257049560547	-2.79463386535645	-2.81869983673096	-3.13604831695557	2	4	7302900	0.00018601	8798-06-01	P05186;B1ANL0	P05186;B1ANL0	Alkaline phosphatase, tissue-nonspecific isozyme	ENSG00000162551	249
QPRT	-0.870774904886882	5.75742685267455	0	+	Down	-1.41359424591064	-1.46756649017334	-1.40977096557617	-2.31407833099365	-2.30225658416748	-2.28692150115967	4	4	19050000	0	12.975	Q15274	Q15274	Nicotinate-nucleotide pyrophosphorylase [carboxylating]	ENSG00000103485	23475
KIAA1551	-0.865283012390137	3.5260678219105	0	+	Down	0.300795555114746	0.462937355041504	0.281982421875	-0.426724433898926	-0.576968193054199	-0.546441078186035	8	15	2928600	0	23.142	Q9HCM1;J3KPI3	Q9HCM1	Uncharacterized protein KIAA1551
AP4E1	-0.853391965230306	4.30010376482467	0	+	Down	1.76513767242432	1.881178855896	1.91489028930664	1.00836277008057	1.00880908966064	0.983859062194824	5	8	13456000	0	14.88	Q9UPM8;H0YL95	Q9UPM8	AP-4 complex subunit epsilon-1	ENSG00000081014	23431
TUBB4A	-0.850433667500814	5.22790585793378	0	+	Down	3.27196788787842	3.19327640533447	3.22362518310547	2.35448741912842	2.3801794052124	2.4029016494751	6	67	488270000	0	147.74	P04350;M0R2D3;M0R278;M0QY85;M0R0X0;M0QY37;M0QX14;M0QZL7;M0QYM7;M0R042;M0R1I1;M0R2T4;A0A075B724	P04350	Tubulin beta-4A chain	ENSG00000104833	10382
WARS	-0.849544207255046	3.88414475668574	0	+	Down	5.07693958282471	4.96554088592529	5.1190013885498	4.154860496521	4.18273639678955	4.27525234222412	28	140	827410000	0	323.31	P23381;G3V3Y5;G3V3H8;G3V277;H0YJP3;G3V456;G3V5U1;G3V423;G3V227;G3V3P2;G3V3X0;G3V3S7;G3V2Y7;G3V5W1;G3V4N8;G3V4C7;G3V2C0;G3V339;G3V313;G3V4S4;G3V3R3;G3V2F2;P78534;G3V4N0;G3V4Q0;G3V4A3;G3V5H5	P23381	Tryptophan--tRNA ligase, cytoplasmic;T1-TrpRS;T2-TrpRS
TMSB4X	-0.847460110982259	1.7344188347482	0.000287703016241299	+	Down	2.65051364898682	3.17212009429932	2.96767425537109	2.23285961151123	1.76261806488037	2.25244998931885	4	12	884850000	0	14.743	P62328	P62328	Thymosin beta-4;Hematopoietic system regulatory peptide	ENSG00000205542	7114
DESI2	-0.841046969095866	3.32487561844538	0	+	Down	-2.50424671173096	-2.41207218170166	-2.5660343170166	-3.2700138092041	-3.26657485961914	-3.46890544891357	2	4	15142000	0.00019912	6029-08-01	Q9BSY9	Q9BSY9	Desumoylating isopeptidase 2	ENSG00000121644	51029
HLA-C	-0.840509414672851	0.959959437863353	0.0126787658802178			-4.2495813369751	-3.05883312225342	-3.4070987701416	-4.067138671875	-4.78490829467773	-4.38499450683594	1	5	5168000	0.0003406	7052-04-01	A2AEA2;A0A140T9H5;P10321;O19617;A0A140T921;A0A140T9U8	A2AEA2;A0A140T9H5;P10321;O19617;A0A140T921;A0A140T9U8	HLA class I histocompatibility antigen, Cw-7 alpha chain	ENSG00000204525	3107
FAM101A	-0.838633219401041	2.51507383230155	0	+	Down	-4.38655567169189	-4.14287853240967	-3.9826135635376	-4.89789772033691	-5.09276485443115	-5.03728485107422	1	2	9465100	0.00063482	5059-03-01	Q6ZTI6	Q6ZTI6	Filamin-interacting protein FAM101A
TMSB10	-0.831000328063965	1.752727718545	0.000289044289044289	+	Down	0.245924949645996	0.532864570617676	0.492870330810547	-0.0988798141479492	-0.76471996307373	-0.357741355895996	1	4	246890000	0.00064967	8216-03-01	P63313	P63313	Thymosin beta-10	ENSG00000034510	9168
AMBRA1	-0.827778180440267	1.11766333992777	0.00824324324324324	+	Down	-6.33375263214111	-6.91079425811768	-6.26543426513672	-7.40694427490234	-6.8095235824585	-7.77684783935547	1	3	288640	0.0091691	7938-01-01	Q9C0C7;H0YE34;A0A075B6T1	Q9C0C7;H0YE34;A0A075B6T1	Activating molecule in BECN1-regulated autophagy protein 1	ENSG00000110497	55626
MRPL28	-0.821460405985514	3.77225869155275	0	+	Down	1.62683773040771	1.46122264862061	1.55241775512695	0.666321754455566	0.716938972473145	0.79283618927002	4	12	39497000	0	15.107	Q13084;A2IDC6;A2IDC7;Q4TT37	Q13084;A2IDC6;A2IDC7;Q4TT37	39S ribosomal protein L28, mitochondrial	ENSG00000086504	10573
FARP2	-0.813891092936198	1.96902314080027	0	+	Down	-3.60431003570557	-3.56799507141113	-3.42550563812256	-4.00904369354248	-4.5731897354126	-4.45725059509277	1	2	3818700	0.00065168	8687-03-01	H7C3M7	H7C3M7		ENSG00000006607	9855
EDEM3	-0.807282447814941	2.90916508186839	0	+	Down	-5.21531963348389	-5.0082426071167	-5.16739559173584	-5.78680515289307	-5.98814678192139	-6.0378532409668	1	4	959320	0.0015103	2.687	Q9BZQ6;H0Y498	Q9BZQ6;H0Y498	ER degradation-enhancing alpha-mannosidase-like protein 3	ENSG00000116406	80267
VSNL1	-0.801133791605631	4.99636720255741	0	+	Down	0.91472339630127	0.921828269958496	1.0009880065918	0.133574485778809	0.161276817321777	0.139286994934082	6	11	34534000	0	18.555	P62760;E9PE24;E7ER47;Q9UM19	P62760;E9PE24;E7ER47	Visinin-like protein 1	ENSG00000163032	7447
MRPL57	-0.797104835510254	4.05015673019154	0	+	Down	0.0341176986694336	-0.107687950134277	-0.111648559570313	-0.88347339630127	-0.856030464172363	-0.837029457092285	1	1	46376000	0.00064673	7657-03-01	Q9BQC6	Q9BQC6	Ribosomal protein 63, mitochondrial	ENSG00000173141	78988
KCTD12	-0.791999499003092	6.83991490529578	0	+	Down	-0.267905235290527	-0.27222728729248	-0.251388549804688	-1.04077434539795	-1.06233692169189	-1.06440830230713	7	17	29854000	0	26.445	Q96CX2	Q96CX2	BTB/POZ domain-containing protein KCTD12	ENSG00000178695	115207
MRPL13	-0.791273434956869	4.5077340350543	0	+	Down	-1.02771282196045	-1.11745548248291	-0.994447708129883	-1.81972217559814	-1.84330081939697	-1.85041332244873	3	7	14777000	0	18.895	Q9BYD1;E5RJI7;H0YAX3	Q9BYD1;E5RJI7;H0YAX3	39S ribosomal protein L13, mitochondrial	ENSG00000172172	28998
THEM4	-0.789905865987142	3.99766112196321	0	+	Down	-2.28979015350342	-2.2074556350708	-2.30037117004395	-3.11962985992432	-3.06993007659912	-2.97777462005615	2	4	4198400	0.00032782	9556-03-01	Q5T1C6;F6XC58;E9PLJ7	Q5T1C6;F6XC58;E9PLJ7	Acyl-coenzyme A thioesterase THEM4	ENSG00000159445	117145
ZNF451	-0.784590721130371	3.45310320360667	0	+	Down	-1.96517086029053	-1.88860034942627	-2.0415210723877	-2.64984607696533	-2.76499080657959	-2.83422756195068	3	4	2262800	0.00017712	5854-05-01	Q9Y4E5;E9PH99	Q9Y4E5;E9PH99	Zinc finger protein 451	ENSG00000112200	26036
CYP2S1	-0.773312568664551	4.35331627087844	0	+	Down	-1.04115390777588	-1.13496685028076	-1.01724243164063	-1.80430507659912	-1.86896228790283	-1.84003353118896	4	8	11612000	0	33.747	Q96SQ9;M0R2G8;M0R152;M0R057	Q96SQ9	Cytochrome P450 2S1	ENSG00000167600	29785
MYOF	-0.765784899393718	4.04079846623169	0	+	Down	0.614510536193848	0.636683464050293	0.618534088134766	-0.0638933181762695	-0.135348320007324	-0.228384971618652	16	21	4904500	0	99.619	Q9NZM1;H0YD14;O75923	Q9NZM1;H0YD14	Myoferlin	ENSG00000138119	26509
LRIF1	-0.759254137674968	6.16156933989508	0	+	Down	-2.49890995025635	-2.54464626312256	-2.52307891845703	-3.28508186340332	-3.28697395324707	-3.27234172821045	3	4	1429200	0.00019135	5634-07-01	Q5T3J3	Q5T3J3	Ligand-dependent nuclear receptor-interacting factor 1	ENSG00000121931	55791
HMGN4	-0.757376035054525	4.65096952134729	0	+	Down	0.874106407165527	0.91289234161377	0.893392562866211	0.16423511505127	0.0733156204223633	0.170712471008301	2	9	891180000	0.00049132	9458-03-01	O00479	O00479	High mobility group nucleosome-binding domain-containing protein 4	ENSG00000182952	10473
RBP1	-0.750003496805827	5.07328537852787	0	+	Down	1.82260608673096	1.75078868865967	1.8329906463623	1.05123615264893	1.05014705657959	1.05499172210693	7	19	161710000	0	45.404	P09455;A0A0A0MTB9;H0YAK8;A0A0A0MQT0	P09455;A0A0A0MTB9;H0YAK8;A0A0A0MQT0	Retinol-binding protein 1	ENSG00000114115	5947
MRPL35	-0.737931887308757	3.47947965723337	0	+	Down	-2.39550685882568	-2.55394649505615	-2.35086631774902	-3.19616031646729	-3.18348979949951	-3.13446521759033	1	2	2182100	0.00077616	3.1859	Q9NZE8	Q9NZE8	39S ribosomal protein L35, mitochondrial	ENSG00000132313	51318
SMN1;SMN2	-0.737001736958822	5.10874183927955	0	+	Down	1.63946056365967	1.65346622467041	1.59127426147461	0.921347618103027	0.886466026306152	0.865382194519043	9	28	185400000	0	48.87	Q16637;A0A1W2PRV5;E7EQZ4;B4DP61;A0A0G2JRX5;A0A0G2JRY6;A0A0G2JQN8;H0YBZ9	Q16637;A0A1W2PRV5;E7EQZ4;B4DP61	Survival motor neuron protein
ANP32E	-0.735170046488444	5.14740958658393	0	+	Down	3.74475574493408	3.71572971343994	3.77190399169922	3.006911277771	3.04129886627197	2.97866916656494	10	75	1353900000	0	204.29	Q9BTT0;Q5TB19;E9PLC4;E9PPH5;Q5TB25;E9PI45	Q9BTT0;Q5TB19;E9PLC4;E9PPH5	Acidic leucine-rich nuclear phosphoprotein 32 family member E	ENSG00000143401	81611
DUSP23	-0.722286542256673	4.6747889317629	0	+	Down	0.77059268951416	0.723958015441895	0.728906631469727	0.0565729141235352	0.0351419448852539	-0.0351171493530273	10	21	94612000	0	30.557	Q9BVJ7	Q9BVJ7	Dual specificity protein phosphatase 23	ENSG00000158716	54935
COA6	-0.71381409962972	2.17020351653986	0	+	Down	1.25780963897705	1.34921360015869	1.58804321289063	0.725815773010254	0.829266548156738	0.498541831970215	5	12	106220000	0	17.412	Q5JTJ3	Q5JTJ3	Cytochrome c oxidase assembly factor 6 homolog	ENSG00000168275	388753
HELLS	-0.712788899739584	0.772575334297479	0.0292882703777336			-8.92246627807617	-8.30992603302002	-8.42609596252441	-9.96794700622559	-8.65738487243652	-9.17152309417725	2	2	6178300	0.0003363	4346-04-01	B1ALG6	B1ALG6		ENSG00000119969	3070
HLA-G;HLA-G2.2	-0.709054629007975	3.98339316873342	0	+	Down	-2.19958019256592	-2.20937442779541	-2.25121879577637	-2.97202205657959	-2.84260845184326	-2.97270679473877	2	3	31231000	0.00064809	7899-03-01	P17693;Q8MH48;Q5RJ85;A0A0G2JPQ3;Q31611;A0A0G2JNX1	P17693;Q8MH48;Q5RJ85;A0A0G2JPQ3;Q31611;A0A0G2JNX1	HLA class I histocompatibility antigen, alpha chain G
MRPL48	-0.703837394714355	3.94864151754469	0	+	Down	-0.0480337142944336	-0.201352119445801	-0.112051010131836	-0.852173805236816	-0.806023597717285	-0.814751625061035	2	4	20889000	0.00019712	3726-08-01	Q96GC5;F5H702;F5H8D0	Q96GC5;F5H702;F5H8D0	39S ribosomal protein L48, mitochondrial	ENSG00000175581	51642
GPATCH4	-0.69638729095459	3.89428951991767	0	+	Down	2.72530651092529	2.84947109222412	2.86999130249023	2.12823390960693	2.08891582489014	2.13845729827881	14	33	81461000	0	124.37	Q5T3I0;A0A0A0MRK1;E9PAV9;F8W895;E9PPY4;F2Z3C6	Q5T3I0;A0A0A0MRK1;E9PAV9;F8W895	G patch domain-containing protein 4	ENSG00000160818	54865
MRPL34	-0.692943255106608	2.85443282944452	0	+	Down	-2.06457042694092	-1.76919460296631	-1.9266242980957	-2.63338565826416	-2.63471698760986	-2.57111644744873	1	3	23608000	0.00062804	3608-03-01	Q9BQ48;M0R226	Q9BQ48;M0R226	39S ribosomal protein L34, mitochondrial;Ribosomal protein L34	ENSG00000130312	64981
UBE2T	-0.692765871683757	4.81008609772331	0	+	Down	2.3784704208374	2.35795116424561	2.43930244445801	1.67865467071533	1.69452953338623	1.72424221038818	10	36	383450000	0	72.776	Q9NPD8;A0A2R8Y812	Q9NPD8	Ubiquitin-conjugating enzyme E2 T	ENSG00000077152	29089
GADD45GIP1	-0.691913286844889	4.89070478601447	0	+	Down	1.36914539337158	1.30387783050537	1.37945556640625	0.661103248596191	0.637085914611816	0.678549766540527	7	17	78273000	0	21.599	Q8TAE8	Q8TAE8	Growth arrest and DNA damage-inducible proteins-interacting protein 1	ENSG00000179271	90480
TET2	-0.688117980957031	2.29640355117454	0	+	Down	-4.92751979827881	-4.80959415435791	-5.02858448028564	-5.80234241485596	-5.5903377532959	-5.4373722076416	1	4	341630	0.00065083	8578-03-01	Q6N021;E7EPB1;E7EQS8	Q6N021;E7EPB1;E7EQS8	Methylcytosine dioxygenase TET2	ENSG00000168769	54790
GNPNAT1	-0.68758742014567	3.6834684232279	0	+	Down	1.99982357025146	1.83520793914795	1.88035774230957	1.18975162506104	1.25767612457275	1.20519924163818	6	20	143150000	0	125.11	Q96EK6;G3V4W4;G3V5E4	Q96EK6;G3V4W4;G3V5E4	Glucosamine 6-phosphate N-acetyltransferase	ENSG00000100522	64841
MRPL39	-0.686603228251139	3.70552056239634	0	+	Down	0.68974781036377	0.570273399353027	0.576066970825195	-0.144635200500488	-0.0459909439086914	-0.0330953598022461	6	13	37257000	0	30.553	Q9NYK5;C9JG87	Q9NYK5;C9JG87	39S ribosomal protein L39, mitochondrial	ENSG00000154719	54148
F11R	-0.68462085723877	5.55383207567231	0	+	Down	0.978604316711426	0.949515342712402	0.982799530029297	0.314705848693848	0.269984245300293	0.272366523742676	9	24	55225000	0	40.778	Q9Y624;A0A087WY82	Q9Y624;A0A087WY82	Junctional adhesion molecule A	ENSG00000158769	50848
NES	-0.679378191630046	4.90645154845164	0	+	Down	5.01206111907959	5.07294940948486	5.08982849121094	4.39643001556396	4.37996959686279	4.3603048324585	62	194	248110000	0	323.31	P48681	P48681	Nestin	ENSG00000132688	10763
MT-CO1	-0.678884188334147	3.56598863244458	0	+	Down	-2.47066020965576	-2.63680744171143	-2.58034515380859	-3.27455425262451	-3.26444244384766	-3.18546867370605	1	3	13715000	0	19.378	P00395	P00395	Cytochrome c oxidase subunit 1
CKS1B	-0.676131248474121	3.52556276053156	0	+	Down	1.80594348907471	1.66922473907471	1.81229591369629	1.02509593963623	1.09349918365479	1.14047527313232	2	13	547970000	0	1958-12-01	P61024;Q5T179;Q9BZU3	P61024;Q5T179;Q9BZU3	Cyclin-dependent kinases regulatory subunit 1;Cyclin-dependent kinases regulatory subunit	ENSG00000173207	1163
MRPL37	-0.672268231709798	4.06989083071334	0	+	Down	1.45959949493408	1.35318279266357	1.4005126953125	0.684920310974121	0.730181694030762	0.781388282775879	13	23	34389000	0	53.845	Q9BZE1;S4R369;A6NHR2;H0Y4J2	Q9BZE1;S4R369	39S ribosomal protein L37, mitochondrial	ENSG00000116221	51253
EPPK1	-0.668873151143392	5.42630106862889	0	+	Down	4.63772678375244	4.6355504989624	4.62915802001953	3.95598888397217	3.93862438201904	4.00120258331299	62	171	39438000	0	323.31	P58107;A0A075B730	P58107;A0A075B730	Epiplakin	ENSG00000261150	83481
LMNA	-0.668084780375163	4.3712911042543	0	+	Down	5.92625141143799	5.93327617645264	6.00555229187012	5.27961826324463	5.25023365020752	5.33097362518311	43	274	1528600000	0	323.31	P02545;A0A6Q8PFJ0;A0A6Q8PHQ9;A0A6Q8PF80;A0A6Q8PGH0;A0A0C4DGC5;A0A6Q8PFM1;A0A6Q8PF59;A0A6Q8PFF5	P02545;A0A6Q8PFJ0;A0A6Q8PHQ9;A0A6Q8PF80	Prelamin-A/C;Lamin-A/C	ENSG00000160789	4000
TUBB3	-0.666642824808756	4.8927171570341	0	+	Down	3.97342205047607	3.89968204498291	3.91360092163086	3.25080966949463	3.24999141693115	3.28597545623779	13	88	577380000	0	293.87	Q13509;A0A0B4J269;G3V2A3;G3V5W4;G3V2R8;G3V3R4;G3V2N6;G3V542;G3V3J6;G3V3W7	Q13509;A0A0B4J269	Tubulin beta-3 chain	ENSG00000258947	10381
MRPL16	-0.657841046651204	4.63330631073374	0	+	Down	0.69544506072998	0.650874137878418	0.68925666809082	0.070033073425293	0.00880908966064453	-0.016789436340332	5	9	56865000	0	11.719	Q9NX20;E9PI14	Q9NX20	39S ribosomal protein L16, mitochondrial	ENSG00000166902	54948
FAM20B	-0.657305717468262	2.8867073349866	0	+	Down	-4.65141010284424	-4.83108520507813	-4.724045753479	-5.30562400817871	-5.51497840881348	-5.35785579681396	4	5	3971000	0	12.608	O75063;X6RH03	O75063	Glycosaminoglycan xylosylkinase	ENSG00000116199	9917
FLVCR1	-0.652471860249837	3.40108671708285	0	+	Down	-0.444127082824707	-0.35013484954834	-0.385623931884766	-0.942109107971191	-1.11677265167236	-1.07841968536377	4	8	35010000	0	15.633	Q9Y5Y0;H7C3Z2	Q9Y5Y0;H7C3Z2	Feline leukemia virus subgroup C receptor-related protein 1	ENSG00000162769	28982
EPRS	-0.650111834208171	4.4556368166871	0	+	Down	6.55608463287354	6.51210880279541	6.57635116577148	5.86831378936768	5.87626552581787	5.94962978363037	78	438	759990000	0	323.31	P07814;V9GYZ6;V9GZ76	P07814;V9GYZ6	Bifunctional glutamate/proline--tRNA ligase;Glutamate--tRNA ligase;Proline--tRNA ligase
MRPL49	-0.648304303487142	5.62225299071082	0	+	Down	0.310126304626465	0.345173835754395	0.332881927490234	-0.29703426361084	-0.340882301330566	-0.318814277648926	4	14	51238000	0	21.614	Q13405;H0YDP7;E9PNF1	Q13405;H0YDP7	39S ribosomal protein L49, mitochondrial	ENSG00000149792	740
HLA-B	-0.647113482157389	3.79602184696628	0	+	Down	1.12927722930908	1.03915882110596	1.16846656799316	0.411860466003418	0.483447074890137	0.50025463104248	5	16	47889000	0	22.119	Q5SS57;A0A140TA21;A0A140T9D4	Q5SS57;A0A140TA21;A0A140T9D4		ENSG00000234745	3106
PRUNE	-0.645301500956217	4.05079102111831	0	+	Down	-2.23156261444092	-2.17802143096924	-2.22745704650879	-2.89363384246826	-2.78475856781006	-2.89455318450928	2	4	5533000	0	12.481	Q86TP1;A0A3B3ITN0;Q5SZG1	Q86TP1;A0A3B3ITN0;Q5SZG1	Protein prune homolog
CD46	-0.639087359110514	2.76674807844373	0	+	Down	-1.90618801116943	-2.0418004989624	-1.79696846008301	-2.64879131317139	-2.49456310272217	-2.51886463165283	2	2	44713000	0.00034831	1914-05-01	R4GN18	R4GN18		ENSG00000117335	4179
LAMC1	-0.637383460998535	4.97569341380409	0	+	Down	3.46139049530029	3.52596187591553	3.49924659729004	2.88027858734131	2.83275699615479	2.86141300201416	37	109	73581000	0	269.96	P11047	P11047	Laminin subunit gamma-1	ENSG00000135862	3915
HOOK1	-0.634510040283203	3.92563424509316	0	+	Down	-3.51168060302734	-3.522385597229	-3.50008869171143	-4.22707939147949	-4.12491989135742	-4.08568572998047	1	2	350480	0.00033031	4.067	Q9UJC3	Q9UJC3	Protein Hook homolog 1	ENSG00000134709	51361
ODC1	-0.634258588155111	0.747790000880444	0.0339085290482077			-0.886635780334473	-1.23096752166748	-2.18588066101074	-2.06045627593994	-2.02928829193115	-2.11651515960693	2	2	20109000	0.00063341	3.487	P11926;C9JG30	P11926;C9JG30	Ornithine decarboxylase	ENSG00000115758	4953
SEMA6A	-0.634196281433106	3.35282825619691	0	+	Down	-0.571362495422363	-0.44774341583252	-0.551763534545898	-1.12475109100342	-1.24816608428955	-1.10054111480713	10	17	10149000	0	36.588	Q9H2E6;A0A0A0MQU6;H0Y8V9;E9PDV9;B3KU01;Q9H3T3	Q9H2E6;A0A0A0MQU6;H0Y8V9	Semaphorin-6A	ENSG00000092421	57556
MRPL15	-0.621734937032064	4.09932449382846	0	+	Down	2.21255779266357	2.13908290863037	2.23787879943848	1.55452632904053	1.54837322235107	1.62141513824463	7	12	56368000	0	19.887	Q9P015;E5RIZ4;E5RHF4	Q9P015;E5RIZ4	39S ribosomal protein L15, mitochondrial	ENSG00000137547	29088
MRPS21	-0.618393898010254	3.1768607412966	0	+	Down	-0.770747184753418	-0.969710350036621	-0.825517654418945	-1.52384471893311	-1.45720958709717	-1.44010257720947	2	11	80384000	0	10.863	P82921	P82921	28S ribosomal protein S21, mitochondrial	ENSG00000266472	54460
GLIPR2	-0.618168195088704	4.41613812112534	0	+	Down	0.613522529602051	0.541308403015137	0.620172500610352	-0.038447380065918	-0.0505781173706055	0.00952434539794922	5	12	79535000	0	17.954	Q9H4G4;Q5VZR0;A0A088AWP7;A0A087WUM5	Q9H4G4;Q5VZR0	Golgi-associated plant pathogenesis-related protein 1	ENSG00000122694	152007
H2AFY2	-0.614429791768392	5.7705500482355	0	+	Down	1.1572732925415	1.18262195587158	1.20563697814941	0.565253257751465	0.564684867858887	0.572304725646973	5	9	17803000	0	16.061	Q9P0M6;A0A7I2YQD6;A0A7I2V412;A0A7I2V423;A0A7I2YQR8;A0A7I2V6E9;A0A7I2V2N7;A0A7I2V3R0;A0A7I2V522;A0A7I2V3Z8;A0A7I2V3M7;Q5SQT3;A0A7I2V3B3;A0A7I2V5A9;A0A7I2V5G0;A0A7I2V583	Q9P0M6;A0A7I2YQD6;A0A7I2V412;A0A7I2V423;A0A7I2YQR8;A0A7I2V6E9;A0A7I2V2N7;A0A7I2V3R0	Core histone macro-H2A.2
MRPL30	-0.612015088399251	3.68594783233506	0	+	Down	-1.02210903167725	-1.16649532318115	-1.0495491027832	-1.72437572479248	-1.67026424407959	-1.67955875396729	2	2	15665000	0	15.573	Q8TCC3	Q8TCC3	39S ribosomal protein L30, mitochondrial	ENSG00000185414	51263
	-0.610347429911296	2.3674433621259	0	+	Down	-4.88341426849365	-4.66388034820557	-4.59682178497314	-5.39402008056641	-5.37273216247559	-5.20840644836426	1	3	7584200	0.00018086	6.0683	A0A3B3IRU2;A0A3B3ISH1	A0A3B3IRU2		NULL	NULL
PARP1	-0.605175971984863	3.99708696473339	0	+	Down	6.96353244781494	6.89135646820068	6.96268653869629	6.29372310638428	6.31380367279053	6.39452075958252	60	423	2179700000	0	323.31	P09874;A0A7I2V3E1;A0A7I2V625;A0A7I2V5E9;A0A7I2V384	P09874;A0A7I2V3E1	Poly [ADP-ribose] polymerase 1	ENSG00000143799	142
HOMER2	-0.605170249938965	4.55514643154075	0	+	Down	0.160344123840332	0.0733652114868164	0.150520324707031	-0.477498054504395	-0.487616539001465	-0.466166496276855	6	10	25389000	0	18.436	Q9NSB8;H0YNR9;Q86YM7	Q9NSB8	Homer protein homolog 2	ENSG00000103942	9455
SIRT1	-0.604725201924642	2.8923592648606	0	+	Down	1.76854801177979	2.02519512176514	1.91988563537598	1.28348064422607	1.30557346343994	1.31039905548096	12	27	44324000	0	152.84	Q96EB6;B0QZ35;E9PC49	Q96EB6;B0QZ35;E9PC49	NAD-dependent protein deacetylase sirtuin-1;SirtT1 75 kDa fragment	ENSG00000096717	23411
GALNT2	-0.603193600972494	4.92235005617039	0	+	Down	2.84607982635498	2.82652378082275	2.87116432189941	2.20924282073975	2.25232219696045	2.27262210845947	19	44	80138000	0	79.272	Q10471;Q8N4A0;F8VUJ3	Q10471	Polypeptide N-acetylgalactosaminyltransferase 2;Polypeptide N-acetylgalactosaminyltransferase 2 soluble form	ENSG00000143641	2590
NDUFB8	-0.595086733500163	3.15597694181905	0	+	Down	-3.68130588531494	-3.76310062408447	-3.87059307098389	-4.35481929779053	-4.32010936737061	-4.42533111572266	1	2	1431500	0.0012203	8571-02-01	O95169;K9J7I2;E9PQ68	O95169;K9J7I2;E9PQ68	NADH dehydrogenase [ubiquinone] 1 beta subcomplex subunit 8, mitochondrial	ENSG00000166136	4714
B2M	-0.593718528747558	4.03665696950329	0	+	Down	2.27977275848389	2.17947292327881	2.20508003234863	1.63955402374268	1.65885829925537	1.58475780487061	3	20	1.464e+09	0	42.777	P61769;H0YLF3;F5H6I0	P61769;H0YLF3;F5H6I0	Beta-2-microglobulin;Beta-2-microglobulin form pI 5.3	ENSG00000166710	567
ADA	-0.592695554097494	2.2451997080651	0	+	Down	-3.72934818267822	-3.79085922241211	-3.74359893798828	-4.51491641998291	-4.14512538909912	-4.38185119628906	3	8	2782800	0	5419-09-01	P00813;F5GWI4;F5GXW0	P00813;F5GWI4	Adenosine deaminase	ENSG00000196839	100
KDM5B	-0.590054512023926	5.72612825350401	0	+	Down	-1.10193157196045	-1.11965274810791	-1.08453369140625	-1.67348384857178	-1.6972188949585	-1.70557880401611	5	6	1191100	0	11.246	Q9UGL1;B3KV94;A0A3B3ISE6;A0A3B3ITJ7;A0A3B3ITE7;A0A3B3IT25;A0A3B3IS40;A0A3B3ITA8;A0A3B3ITA9;A0A3B3IT51;A0A3B3IT85	Q9UGL1;B3KV94;A0A3B3ISE6;A0A3B3ITJ7;A0A3B3ITE7;A0A3B3IT25;A0A3B3IS40;A0A3B3ITA8	Lysine-specific demethylase 5B	ENSG00000117139	10765
COX7A2L	-0.589774131774902	4.08127483053378	0	+	Down	-1.4674596786499	-1.5893030166626	-1.5030517578125	-2.11010646820068	-2.10785961151123	-2.11117076873779	2	5	17765000	0	18.969	O14548;E5RJZ1;H0YBD2	O14548;E5RJZ1;H0YBD2	Cytochrome c oxidase subunit 7A-related protein, mitochondrial	ENSG00000115944	9167
PRPF40A	-0.584378242492676	3.16445175263366	0	+	Down	-3.99575328826904	-4.19665622711182	-4.10367584228516	-4.71813201904297	-4.64774322509766	-4.68334484100342	1	2	920220	0.0019365	2.438	H0YG38	H0YG38		ENSG00000196504	55660
NDUFA7	-0.583355267842611	4.61036047100202	0	+	Down	-0.252285957336426	-0.275490760803223	-0.276243209838867	-0.836775779724121	-0.817025184631348	-0.900284767150879	6	11	131350000	0	25.101	O95182;M0R0N0;M0R1K9	O95182;M0R0N0	NADH dehydrogenase [ubiquinone] 1 alpha subcomplex subunit 7	ENSG00000267855	4701
CLIP1	-0.573339780171712	4.22875264319902	0	+	Down	2.67062854766846	2.76051425933838	2.76773262023926	2.14880084991455	2.15444850921631	2.1756067276001	29	64	29603000	0	119.7	P30622;J3KP58;F5H0N7;F5H6A0;A0A3B3ITA2;F5H1T5;F5H367;F5H270;A0A3B3IS27	P30622;J3KP58;F5H0N7;F5H6A0	CAP-Gly domain-containing linker protein 1	ENSG00000130779	6249
BCL11B	-0.572438557942708	3.05746053283139	0	+	Down	-3.94155788421631	-3.80063056945801	-3.87385845184326	-4.36178493499756	-4.5335636138916	-4.43801403045654	1	1	410170	0.0013614	7144-02-01	Q9C0K0;D3YTK1	Q9C0K0;D3YTK1	B-cell lymphoma/leukemia 11B	ENSG00000127152	64919
BMP2K	-0.571135520935059	1.50632046468947	0.00427167630057803	+	Down	-6.8587121963501	-6.74245357513428	-6.97213745117188	-7.75254058837891	-7.24475860595703	-7.28941059112549	6	8	2329000	0	31.177	Q9NSY1;H0Y9P1;Q5H9B9;K4DI97	Q9NSY1;H0Y9P1	BMP-2-inducible protein kinase	ENSG00000138756	55589
EGLN1	-0.570906639099121	5.54871533398891	0	+	Down	1.55550479888916	1.55688762664795	1.58528327941895	1.00730419158936	1.00545024871826	0.972201347351074	10	25	35510000	0	54.847	Q9GZT9;A0A590UJK7;A0A590UJT7;A0A590UJ78;A0A590UJD6;A0A590UJZ0	Q9GZT9	Egl nine homolog 1	ENSG00000135766	54583
LPGAT1	-0.568549474080403	1.58773662218439	0.00322222222222222	+	Down	-2.88594722747803	-3.30030822753906	-2.96685600280762	-3.822340965271	-3.5626392364502	-3.47377967834473	2	4	1396400	0.00019369	8707-07-01	Q92604	Q92604	Acyl-CoA:lysophosphatidylglycerol acyltransferase 1	ENSG00000123684	9926
ZNF200	-0.565349896748861	2.90139832861408	0	+	Down	-5.6414680480957	-5.53442764282227	-5.43438053131104	-6.03922462463379	-6.16313743591309	-6.10396385192871	1	1	217580	0.00063816	5657-03-01	P98182	P98182	Zinc finger protein 200	ENSG00000010539	7752
MRPL55	-0.560224215189616	4.02346983003745	0	+	Down	-1.47232151031494	-1.39217472076416	-1.42996788024902	-1.99828624725342	-2.03481006622314	-1.94204044342041	5	8	29207000	0	20.63	Q7Z7F7;X6R631;X6RIW1	Q7Z7F7;X6R631	39S ribosomal protein L55, mitochondrial	ENSG00000162910	128308
UQCRQ	-0.559605598449707	3.70642813502991	0	+	Down	0.845839500427246	0.823975563049316	0.928865432739258	0.324902534484863	0.25090503692627	0.344056129455566	4	10	208910000	0.00018182	2122-06-01	O14949	O14949	Cytochrome b-c1 complex subunit 8	ENSG00000164405	27089
DMD	-0.558583577473958	3.21783095672325	0	+	Down	-2.1959867477417	-2.34366321563721	-2.23942375183105	-2.7743091583252	-2.79006862640381	-2.89044666290283	3	8	1328200	0	10.029	A0A5H1ZRP9;A0A5H1ZRQ8;H0Y304;P11532;A0A5H1ZRP7;A0A5H1ZRR9;A0A5H1ZRQ1;A0A087WV90;A0A5H1ZRP8;A0A087WTU7;A0A075B6G3;H0Y3E8	A0A5H1ZRP9;A0A5H1ZRQ8;H0Y304;P11532;A0A5H1ZRP7;A0A5H1ZRR9;A0A5H1ZRQ1;A0A087WV90;A0A5H1ZRP8;A0A087WTU7;A0A075B6G3	Dystrophin	ENSG00000198947	1756
MORC2	-0.555813789367676	2.85187923422013	0	+	Down	-2.43677043914795	-2.21069622039795	-2.35565757751465	-2.84173488616943	-2.90596294403076	-2.92286777496338	8	10	3230200	0	15.24	Q9Y6X9;A0A6Q8PGC6	Q9Y6X9	MORC family CW-type zinc finger protein 2	ENSG00000133422	22880
MSTO1	-0.551927248636881	3.77696305304901	0	+	Down	1.49461460113525	1.40262699127197	1.49483871459961	0.87724781036377	0.895306587219238	0.963744163513184	11	26	57101000	0	50.998	Q9BUK6;A0A3B3IUD2	Q9BUK6;A0A3B3IUD2	Protein misato homolog 1	ENSG00000125459	55154
UCK2	-0.549709637959798	4.22747544054343	0	+	Down	1.99779796600342	1.90618991851807	1.94304847717285	1.41137027740479	1.4186544418335	1.36788272857666	8	24	131600000	0	55.456	Q9BZX2;A0A2R8Y653	Q9BZX2;A0A2R8Y653	Uridine-cytidine kinase 2	ENSG00000143179	7371
UQCRB	-0.549700736999511	4.28614890644508	0	+	Down	2.35163402557373	2.33513355255127	2.42733955383301	1.8284387588501	1.80290699005127	1.83365917205811	8	28	590270000	0	22.764	P14927;B7Z2R2;E5RHG9	P14927;B7Z2R2;E5RHG9	Cytochrome b-c1 complex subunit 7	ENSG00000156467	7381
NBPF10;NBPF9;NBPF14;NBPF19;NBPF8;NBPF15;NBPF12;NBPF11;NBPF3;NBPF26;NOTCH2NL;NBPF1	-0.548318545023601	4.09840855169925	0	+	Down	-2.93557453155518	-2.95436763763428	-2.99309253692627	-3.46497249603271	-3.50000762939453	-3.56301021575928	2	7	1103300	0.00034341	8454-04-01	Q6P3W6;A0A087WVG0;A0A087WVE3;P0DPF2;A0A087WUL8;A0A075B762;A0A087WVU4;A0A087WZJ2;A0A087WVC7;A0A075B7A3;P0DPF3;A0A087WZE1;A0A087WYQ9;A0A075B757;A0A075B6G5;A0A087WTW4;Q3BBV2;Q8N660;H7BY70;A0A087WYI5;A0A087WW93;A0A087WY24;Q86T75;Q5TI25;Q5TAG4;Q9H094;A0A087WY62;B4DH59;A0A087WVG8;A0A075B764;H7BZX4;A0A087WZB6;A0A087X002;A0A087WWQ1;A0A087WTH4;A0A075B7F9;A0A494C053;Q3BBV0;A0A087WU30;A0A087WZS8;A0A087X288	Q6P3W6;A0A087WVG0;A0A087WVE3;P0DPF2;A0A087WUL8;A0A075B762;A0A087WVU4;A0A087WZJ2;A0A087WVC7;A0A075B7A3;P0DPF3;A0A087WZE1;A0A087WYQ9;A0A075B757;A0A075B6G5;A0A087WTW4;Q3BBV2;Q8N660;H7BY70;A0A087WYI5;A0A087WW93;A0A087WY24;Q86T75;Q5TI25;Q5TAG4;Q9H094;A0A087WY62;B4DH59;A0A087WVG8;A0A075B764;H7BZX4;A0A087WZB6;A0A087X002;A0A087WWQ1;A0A087WTH4;A0A075B7F9;A0A494C053;Q3BBV0;A0A087WU30;A0A087WZS8;A0A087X288	Neuroblastoma breakpoint family member 10;Putative neuroblastoma breakpoint family member 8;Neuroblastoma breakpoint family member 15;Neuroblastoma breakpoint family member 11;Neuroblastoma breakpoint family member 14;Neuroblastoma breakpoint family member 12;Neuroblastoma breakpoint family member 3;Neuroblastoma breakpoint family member 26;Neuroblastoma breakpoint family member 1
RASAL2	-0.547324180603027	3.9133868924414	0	+	Down	-0.0422658920288086	-0.0251665115356445	-0.106714248657227	-0.551129341125488	-0.624794960021973	-0.640194892883301	9	13	3690100	0	25.617	Q9UJF2;H0Y638	Q9UJF2	Ras GTPase-activating protein nGAP	ENSG00000075391	9462
RHBDF2	-0.546838442484538	2.96428170549637	0	+	Down	-4.69041061401367	-4.61178874969482	-4.76303291320801	-5.1500301361084	-5.31611728668213	-5.23960018157959	1	5	1620900	0.00032971	4.0448	Q6PJF5	Q6PJF5	Inactive rhomboid protein 2	ENSG00000129667	79651
TPM3	-0.546439806620279	2.22825438432253	0	+	Down	5.00375270843506	4.91936016082764	5.14557838439941	4.60456371307373	4.48985195159912	4.33495616912842	26	169	3423200000	0	273.28	A0A087WWU8;D6R904;A0A494C0G0;Q5VU61	A0A087WWU8;D6R904		ENSG00000143549	7170
PROM1	-0.544901212056478	3.43451456400387	0	+	Down	-3.19534397125244	-3.26653861999512	-3.33885288238525	-3.8024377822876	-3.77240085601807	-3.86060047149658	2	3	1100400	0.00062962	4099-03-01	O43490	O43490	Prominin-1	ENSG00000007062	8842
ADSS	-0.542855898539225	3.61221769127716	0	+	Down	3.54580211639404	3.47916698455811	3.58894729614258	2.93830966949463	3.00668048858643	3.040358543396	20	74	332710000	0	170.2	P30520;Q8N142;G3V5D8;G3V232	P30520	Adenylosuccinate synthetase isozyme 2
NDUFV3	-0.540504137674967	3.61220678061895	0	+	Down	-2.51260471343994	-2.42525768280029	-2.43143272399902	-2.94445705413818	-2.98751926422119	-3.05883121490479	1	2	12593000	0.00063462	5048-03-01	P56181	P56181	NADH dehydrogenase [ubiquinone] flavoprotein 3, mitochondrial	ENSG00000160194	4731
POU5F1	-0.538572629292806	5.11130421624195	0	+	Down	1.12296772003174	1.10049724578857	1.11071586608887	0.582467079162598	0.596205711364746	0.539790153503418	9	18	152050000	0	43.324	Q01860;M1S623;F2Z381;Q06416;P20265;A0A1W2PP83;A0A2R8Y739;Q03052	Q01860;M1S623;F2Z381	POU domain, class 5, transcription factor 1;POU domain protein	ENSG00000204531	5460
TFAP2C	-0.536931037902832	5.51562871035559	0	+	Down	-1.80496692657471	-1.79941844940186	-1.78332138061523	-2.33090877532959	-2.31168270111084	-2.35590839385986	3	4	7846300	0.00020251	9.1242	Q92754;A2A2R7	Q92754	Transcription factor AP-2 gamma	ENSG00000087510	7022
AGPAT9	-0.534349123636882	3.45509563515642	0	+	Down	-0.569277763366699	-0.536986351013184	-0.638616561889648	-1.06712436676025	-1.18765735626221	-1.09314632415771	4	10	8864900	0	19.474	Q53EU6	Q53EU6	Glycerol-3-phosphate acyltransferase 3
HLA-B	-0.533745129903158	3.18825867925285	0	+	Down	0.743332862854004	0.702023506164551	0.604009628295898	0.180489540100098	0.191740989685059	0.0759000778198242	1	7	27208000	0	16.493	P01889;A0A1W2PPR8;F6U0H7	P01889;A0A1W2PPR8	HLA class I histocompatibility antigen, B-7 alpha chain	ENSG00000234745	3106
PLEC	-0.531705538431804	6.1932165706254	0	+	Down	5.77286243438721	5.77648830413818	5.7824764251709	5.24104595184326	5.23238658905029	5.26327800750732	160	413	93298000	0	323.31	Q15149	Q15149	Plectin	ENSG00000178209	5339
LBR	-0.531663576761882	3.95233547407053	0	+	Down	3.28044033050537	3.23095607757568	3.23687934875488	2.66552257537842	2.77443599700928	2.7133264541626	8	34	187620000	0	58.947	Q14739;A0A494C1L1;C9JXK0;C9JES9	Q14739;A0A494C1L1;C9JXK0	Lamin-B receptor	ENSG00000143815	3930
VPS39	-0.531229337056478	2.11977733235108	0.000690265486725664	+	Down	-2.87004566192627	-2.81086826324463	-3.0821590423584	-3.58674812316895	-3.3707857131958	-3.39922714233398	2	3	875730	0.00063939	5952-03-01	Q96JC1	Q96JC1	Vam6/Vps39-like protein	ENSG00000166887	23339
MRPL20	-0.530756950378418	3.4066274000963	0	+	Down	-0.405093193054199	-0.504471778869629	-0.520624160766602	-1.03872776031494	-0.94313907623291	-1.04059314727783	3	4	19477000	0	4649-09-01	Q9BYC9;I3L2X1	Q9BYC9	39S ribosomal protein L20, mitochondrial	ENSG00000242485	55052
ATE1	-0.525891621907552	2.34612567609886	0	+	Down	-7.37278366088867	-7.16399097442627	-7.46310329437256	-7.86303997039795	-7.89546203613281	-7.81905078887939	1	1	80547	0.00063131	4518-03-01	O95260;F8WAC9;H0Y5C2	O95260;F8WAC9	Arginyl-tRNA--protein transferase 1	ENSG00000107669	11101
MRPL51	-0.524612108866374	2.40579165605398	0	+	Down	-1.52660274505615	-1.75843906402588	-1.65874290466309	-2.1616792678833	-2.27527904510498	-2.08066272735596	3	4	23839000	0.00018907	3039-07-01	Q4U2R6;M0R176;A0A087WU28;A0A0B4J2C1	Q4U2R6	39S ribosomal protein L51, mitochondrial	ENSG00000111639	51258
ABL2	-0.524049441019694	2.77602349178008	0	+	Down	-1.0164155960083	-0.910489082336426	-0.954059600830078	-1.36697864532471	-1.50561046600342	-1.58052349090576	4	5	3100700	0.00020169	9377-08-01	P42684	P42684	Abelson tyrosine-protein kinase 2	ENSG00000143322	27
ZNF274	-0.523001988728842	2.33104972669959	0	+	Down	-5.45556163787842	-5.50406646728516	-5.59026336669922	-6.14082813262939	-5.87556552886963	-6.10250377655029	2	4	269760	0.00034323	8387-04-01	Q96GC6;A0A0A0MR47	Q96GC6;A0A0A0MR47	Neurotrophin receptor-interacting factor homolog	ENSG00000171606	10782
MRPL47	-0.520489692687988	5.17645311160484	0	+	Down	0.801783561706543	0.842320442199707	0.817222595214844	0.308930397033691	0.31496524810791	0.275961875915527	7	16	71036000	0	33.545	Q9HD33	Q9HD33	39S ribosomal protein L47, mitochondrial	ENSG00000136522	57129
PYGB	-0.518966992696127	5.28164630338035	0	+	Down	4.62399387359619	4.57126522064209	4.60386276245117	4.07313442230225	4.08227062225342	4.08681583404541	45	134	292560000	0	313.84	P11216;P11217;H0Y4Z6	P11216	Glycogen phosphorylase, brain form	ENSG00000100994	5834
MRPL45	-0.517345110575358	4.4486572543475	0	+	Down	1.39134502410889	1.33528804779053	1.36997222900391	0.880326271057129	0.81220531463623	0.852038383483887	7	17	30330000	0	23.343	Q9BRJ2;A0A0G2JMS5;A0A087WU62;A0A087X2D5	Q9BRJ2;A0A0G2JMS5;A0A087WU62;A0A087X2D5	39S ribosomal protein L45, mitochondrial	ENSG00000278845	84311
PPIP5K2	-0.512578010559082	3.70834199823974	0	+	Down	-1.3765230178833	-1.48243236541748	-1.35776710510254	-1.91740894317627	-1.92691326141357	-1.91013431549072	7	16	5013800	0	21.015	O43314;A0A087WZV0;A0A087WWN8;H0Y9M0;D6RBU4	O43314;A0A087WZV0;A0A087WWN8	Inositol hexakisphosphate and diphosphoinositol-pentakisphosphate kinase 2	ENSG00000145725	23262
ISG20L2	-0.512110074361165	4.19560380706241	0	+	Down	0.781378746032715	0.728869438171387	0.789384841918945	0.255507469177246	0.215025901794434	0.292769432067871	5	12	38546000	0	12.303	Q9H9L3	Q9H9L3	Interferon-stimulated 20 kDa exonuclease-like 2	ENSG00000143319	81875
CACYBP	-0.511811256408691	4.20451133005612	0	+	Down	5.25635433197021	5.16909122467041	5.21450424194336	4.67258739471436	4.71041774749756	4.721510887146	15	102	1928100000	0	155.26	Q9HB71;B2ZWH1	Q9HB71	Calcyclin-binding protein	ENSG00000116161	27101
APOA1BP	-0.511287371317545	4.12699222356658	0	+	Down	2.74795436859131	2.65350818634033	2.67912101745605	2.16717052459717	2.20536518096924	2.17418575286865	9	26	137410000	0	59.725	Q8NCW5;Q5T3I4;Q5T3I3	Q8NCW5;Q5T3I4	NAD(P)H-hydrate epimerase
PITX1	-0.510503133138021	1.87269655641972	0.00227949183303085	+	Down	-2.853928565979	-3.02264308929443	-2.99703693389893	-3.26859188079834	-3.64285659790039	-3.4936695098877	3	3	5653800	0.00017565	4147-05-01	P78337;Q99697;D6RFI4	P78337	Pituitary homeobox 1	ENSG00000069011	5307
MRPL50	-0.510482470194499	4.90043910279297	0	+	Down	0.460835456848145	0.438969612121582	0.453821182250977	-0.0254011154174805	-0.0638742446899414	-0.0885457992553711	5	14	51783000	0	36.77	Q8N5N7	Q8N5N7	39S ribosomal protein L50, mitochondrial	ENSG00000136897	54534
PGRMC1	-0.509028434753418	2.67582568725488	0	+	Down	4.11095333099365	4.15352344512939	4.27654647827148	3.73708438873291	3.70844745635986	3.5684061050415	13	98	2407800000	0	165.03	O00264	O00264	Membrane-associated progesterone receptor component 1	ENSG00000101856	10857
PPIP5K2	-0.508716265360514	3.72634976994616	0	+	Down	-2.370436668396	-2.46670627593994	-2.35317230224609	-2.93566417694092	-2.89002323150635	-2.89077663421631	1	2	993410	0.00018943	3338-07-01	H0Y9S9;K7ENU7	H0Y9S9;K7ENU7		ENSG00000145725	23262
PIPSL	-0.506134986877441	3.29018011647102	0	+	Down	-3.4358491897583	-3.40680313110352	-3.53056049346924	-3.93592643737793	-3.9272985458374	-4.02839279174805	3	4	3517500	0.00018129	6.1255	A2A3N6	A2A3N6	Putative PIP5K1A and PSMD4-like protein	ENSG00000180764	266971
MRPL9	-0.50511646270752	3.7742371671937	0	+	Down	0.16401195526123	0.249226570129395	0.258247375488281	-0.259636878967285	-0.32481861114502	-0.259407997131348	7	10	29578000	0	21.761	Q9BYD2;Q5SZR1;A0A1W2PQB6;A0A1W2PS92;A0A1W2PPK1;A0A1W2PPE5;A0A1W2PRK9	Q9BYD2;Q5SZR1	39S ribosomal protein L9, mitochondrial	ENSG00000143436	65005
SLC38A5	-0.504719734191895	3.81082649398487	0	+	Down	1.45625782012939	1.42870616912842	1.53643989562988	0.939509391784668	0.996415138244629	0.971320152282715	5	21	72566000	0	19.667	Q8WUX1;C9JJU1;C9JMY2;C9JHH7;C9JWG4;C9JNK4;A0A087X1I6	Q8WUX1;C9JJU1;C9JMY2;C9JHH7;C9JWG4;C9JNK4	Sodium-coupled neutral amino acid transporter 5	ENSG00000017483	92745
PLA2G4A	-0.502614657084147	5.23264113041652	0	+	Down	2.70167636871338	2.69535350799561	2.68939781188965	2.222975730896	2.18355846405029	2.1720495223999	17	39	66661000	0	106.16	P47712	P47712	Cytosolic phospholipase A2;Phospholipase A2;Lysophospholipase	ENSG00000116711	5321
HLA-A	-0.502480506896972	4.7838953115239	0	+	Down	4.12841320037842	4.11649417877197	4.14378356933594	3.63000011444092	3.59295177459717	3.65829753875732	20	95	543330000	0	266.32	Q53Z42;A0A140T9I0;A0A140T9X5;A0A140T913;A0A140T955;A0A140T933;A0A1W2PPQ2;A0A1W2PRT9;A0A140T975;A0A140T941;A0A1W2PQS8;Q9GJ45;A0A1W2PS39;A0A140T9Z6;Q5RJ27;B0UXQ0	Q53Z42;A0A140T9I0;A0A140T9X5;A0A140T913;A0A140T955;A0A140T933;A0A1W2PPQ2;A0A1W2PRT9		ENSG00000206503	3105
TIMM17A	-0.501828193664551	3.54211931129135	0	+	Down	-0.148791313171387	-0.278889656066895	-0.242633819580078	-0.747570991516113	-0.692496299743652	-0.735732078552246	3	9	67343000	0	32.305	Q99595	Q99595	Mitochondrial import inner membrane translocase subunit Tim17-A	ENSG00000134375	10440
BPNT1	-0.501535097757975	2.64441180498189	0	+	Down	1.56100559234619	1.39089488983154	1.56097030639648	0.980870246887207	0.938342094421387	1.0890531539917	11	30	69119000	0	45.311	O95861;A6NF51;F8VVW8;F8VZG4;F8W1J0;F8VRY7	O95861;A6NF51	3(2),5-bisphosphate nucleotidase 1	ENSG00000162813	10380
PIF1	-0.49996280670166	0.880356279875373	0.0279945982444294			-7.34174633026123	-7.67776679992676	-7.29575347900391	-8.16218852996826	-7.46756553649902	-8.18540096282959	1	1	68492	0.00063391	4879-03-01	Q9H611	Q9H611	ATP-dependent DNA helicase PIF1	ENSG00000140451	80119
ZNF496	-0.496051152547201	2.5820648034455	0	+	Down	-3.89670562744141	-3.7295503616333	-3.76968574523926	-4.26285076141357	-4.22011470794678	-4.40112972259521	1	2	1239000	0.0001904	4241-07-01	Q96IT1;A0A0C4DGR5	Q96IT1;A0A0C4DGR5	Zinc finger protein 496	ENSG00000162714	84838
SLIT3	-0.496045112609863	1.27111948592935	0.00976313079299691	+	Down	-2.01821994781494	-2.2987756729126	-2.32723999023438	-2.87662982940674	-2.40258312225342	-2.85315799713135	1	5	3775300	0.0069234	8944-01-01	O75094;A0A0A0MSC8	O75094;A0A0A0MSC8	Slit homolog 3 protein	ENSG00000184347	6586
NVL	-0.494648933410645	4.89685279448861	0	+	Down	2.50929737091064	2.5403356552124	2.55002784729004	2.01431751251221	2.03734111785889	2.06405544281006	30	63	58109000	0	160.7	O15381;E9PH71;C9J6P7;C9JP83;E7EWK7;E9PGD8;F8WF01	O15381;E9PH71	Nuclear valosin-containing protein-like	ENSG00000143748	4931
ERVK-9;ERVK-6;ERVK-24;ERVK-7;ERVK-19;ERVK-8;HERVK_113;ERVK-10;ERVK-21	-0.49402650197347	4.31110232969753	0	+	Down	0.612374305725098	0.590929985046387	0.556934356689453	0.13388729095459	0.0646047592163086	0.0796670913696289	9	17	10910000	0	24.311	P63128;Q7LDI9;P63145;P63130;P63126;Q9YNA8;P62685;P62684;P87889;P62683;Q9HDB9	P63128;Q7LDI9;P63145;P63130;P63126;Q9YNA8;P62685;P62684;P87889;P62683	Endogenous retrovirus group K member 9 Pol protein;Protease;Reverse transcriptase/ribonuclease H;Endogenous retrovirus group K member 6 Gag polyprotein;Endogenous retrovirus group K member 24 Gag polyprotein;Endogenous retrovirus group K member 7 Gag polyprotein;Endogenous retrovirus group K member 9 Gag polyprotein;Endogenous retrovirus group K member 19 Gag polyprotein;Endogenous retrovirus gro…
ZBTB24	-0.493151346842448	1.31071281576007	0.00982321618743344	+	Down	-3.72113418579102	-4.03505897521973	-3.65258026123047	-4.55475234985352	-4.20416164398193	-4.12931346893311	1	4	2039500	0.00017544	3866-05-01	O43167	O43167	Zinc finger and BTB domain-containing protein 24	ENSG00000112365	9841
NCEH1	-0.492474555969238	4.37196689387556	0	+	Down	-2.50091075897217	-2.51430988311768	-2.44782829284668	-2.98104000091553	-3.00647830963135	-2.95295429229736	3	5	3762300	0	21.614	Q6PIU2;H7C046;A0A0A0MTJ9	Q6PIU2;H7C046;A0A0A0MTJ9	Neutral cholesterol ester hydrolase 1	ENSG00000144959	57552
MRPL19	-0.492250124613444	3.94587393243362	0	+	Down	1.28565692901611	1.28151798248291	1.26156806945801	0.720620155334473	0.820828437805176	0.810544013977051	8	12	30780000	0	32.551	P49406;S4R3W9;H7C2J0;S4R455;A0A0A0MRF4	P49406;S4R3W9	39S ribosomal protein L19, mitochondrial	ENSG00000115364	9801
MRPL42	-0.491669019063314	3.97219088491882	0	+	Down	-0.242127418518066	-0.147191047668457	-0.200756072998047	-0.69603443145752	-0.656403541564941	-0.712643623352051	2	4	48815000	0.0002045	4074-09-01	Q9Y6G3;S4R360;J3KPP0;S4R2Z7	Q9Y6G3;S4R360;J3KPP0;S4R2Z7	39S ribosomal protein L42, mitochondrial	ENSG00000198015	28977
GTF2H2C;GTF2H2	-0.489490191141764	3.94747315005944	0	+	Down	-0.862967491149902	-0.902071952819824	-0.965181350708008	-1.42216777801514	-1.37730884552002	-1.39921474456787	4	8	8683600	0.00018954	3493-07-01	Q6P1K8;Q13888;D6RIT7;D6RGC9;R4GMS9;D6RJD3;D6RID8;D6RAW1	Q6P1K8;Q13888;D6RIT7;D6RGC9;R4GMS9;D6RJD3;D6RID8	General transcription factor IIH subunit 2-like protein;General transcription factor IIH subunit 2
MT1X	-0.484556516011556	3.4957911973223	0	+	Down	-1.98118114471436	-2.08443355560303	-2.09036636352539	-2.50471782684326	-2.52532291412354	-2.57960987091064	1	6	44021000	0.00062735	3499-03-01	P80297;U3KQD7	P80297	Metallothionein-1X	ENSG00000187193	4501
RCOR3	-0.483730951944987	2.89096365704896	0	+	Down	-3.82675743103027	-3.89044666290283	-3.96607398986816	-4.33246326446533	-4.46710681915283	-4.33490085601807	3	4	2050300	0.00076746	9772-02-01	Q9P2K3;E9PQE5;E9PR63;E9PPC5	Q9P2K3;E9PQE5	REST corepressor 3	ENSG00000117625	55758
POLR2I	-0.483723004659017	2.19638811759456	0.000659619450317125	+	Down	-3.78901481628418	-3.64953899383545	-3.52123928070068	-4.08338737487793	-4.23811054229736	-4.08946418762207	3	6	8782700	0.00020268	9.1477	P36954;K7EKS1;K7EK49	P36954;K7EKS1	DNA-directed RNA polymerase II subunit RPB9	ENSG00000105258	5438
TRIM27	-0.483590761820475	3.91233598885727	0	+	Down	0.333930015563965	0.223130226135254	0.268657684326172	-0.202075004577637	-0.220738410949707	-0.202240943908691	6	10	12274000	0	31.33	P14373;A0A0G2JIZ4;A0A140T9B9;A0A140T9N6;A0A140T9V9;H0Y551	P14373;A0A0G2JIZ4	Zinc finger protein RFP	ENSG00000204713	5987
NDUFS4	-0.483320554097494	2.88609299871388	0	+	Down	-1.95487499237061	-2.02173519134521	-1.84300231933594	-2.42538928985596	-2.47392177581787	-2.37026309967041	1	2	7830400	0.00034141	4.748	O43181	O43181	NADH dehydrogenase [ubiquinone] iron-sulfur protein 4, mitochondrial	ENSG00000164258	4724
SMG7	-0.478788057963053	3.6650480890139	0	+	Down	-1.25618457794189	-1.3437967300415	-1.28516960144043	-1.81561183929443	-1.78314876556396	-1.72275447845459	7	12	4559500	0	22.981	Q92540;B1ALB4;E9PD50;E9PEK3;D6RAD0;E9PBK2	Q92540;B1ALB4;E9PD50	Protein SMG7	ENSG00000116698	9887
CHD3	-0.478754679361979	3.78167224566915	0	+	Down	-4.6995735168457	-4.60551834106445	-4.59571552276611	-5.13500595092773	-5.10018920898438	-5.1018762588501	1	1	1820500	0.0060799	9665-01-01	H7C0J3;H7C3H7	H7C0J3;H7C3H7		ENSG00000170004	1107
PMVK	-0.47525946299235	4.40470039622734	0	+	Down	2.2348165512085	2.17015933990479	2.17620468139648	1.70908451080322	1.70292186737061	1.74339580535889	11	42	234680000	0	60.065	Q15126	Q15126	Phosphomevalonate kinase	ENSG00000163344	10654
UXT	-0.474633534749349	3.18302114609407	0	+	Down	-4.31246757507324	-4.35233497619629	-4.24621772766113	-4.81001949310303	-4.82323169708252	-4.70166969299316	2	3	2064100	0.00019693	3468-08-01	Q9UBK9;S4R2Z4	Q9UBK9;S4R2Z4	Protein UXT	ENSG00000126756	8409
UCHL5	-0.474436124165853	5.3308524460961	0	+	Down	-1.30372142791748	-1.3496732711792	-1.33205604553223	-1.81018733978271	-1.80379199981689	-1.79477977752686	1	7	14414000	0	17.197	Q5LJA5;Q5LJB0;H0Y636;H0Y4K0	Q5LJA5;Q5LJB0	Ubiquitin carboxyl-terminal hydrolase	ENSG00000116750	51377
DARS2	-0.474137941996256	3.32972960085044	0	+	Down	1.7670431137085	1.61635303497314	1.69267463684082	1.19383525848389	1.22483730316162	1.23498439788818	14	27	63876000	0	55.537	Q6PI48;A0A3B3ISK7;A0A3B3IT01;A0A3B3ITS3;A0A3B3IS01;A0A3B3IS54;A0A3B3ITK9;A0A3B3IT89	Q6PI48;A0A3B3ISK7;A0A3B3IT01;A0A3B3ITS3;A0A3B3IS01;A0A3B3IS54;A0A3B3ITK9	Aspartate--tRNA ligase, mitochondrial	ENSG00000117593	55157
TOR1AIP1	-0.473343213399251	3.06118374349307	0	+	Down	-1.42856121063232	-1.55785465240479	-1.40923881530762	-1.98790836334229	-1.90561962127686	-1.92215633392334	1	3	11969000	0	17.057	J3KN66	J3KN66		ENSG00000143337	26092
HDGF	-0.472406069437663	3.73564841132475	0	+	Down	4.43656444549561	4.48172473907471	4.52917671203613	4.04683017730713	4.01656055450439	3.96685695648193	15	85	958350000	0	279.7	P51858	P51858	Hepatoma-derived growth factor	ENSG00000143321	3068
CD70	-0.470296541849772	3.10623281919315	0	+	Down	0.650496482849121	0.70856761932373	0.61332893371582	0.250412940979004	0.104798316955566	0.206292152404785	3	11	84204000	0	12.217	P32970	P32970	CD70 antigen	ENSG00000125726	970
C9orf40	-0.468942324320476	2.14183086034242	0.00111553784860558	+	Down	-3.20479965209961	-2.96334934234619	-3.24331665039063	-3.65675163269043	-3.55106353759766	-3.61047744750977	3	11	10871000	0	12.787	Q8IXQ3	Q8IXQ3	Uncharacterized protein C9orf40	ENSG00000135045	55071
COLGALT2	-0.46749750773112	1.64050012325126	0.00538987688098495	+	Down	-6.57179164886475	-6.73964786529541	-6.31969547271729	-7.0369930267334	-7.07303905487061	-6.9235954284668	1	2	287960	0.0003296	4.0411	Q8IYK4;A0A3B3IT37	Q8IYK4;A0A3B3IT37	Procollagen galactosyltransferase 2	ENSG00000198756	23127
ICT1	-0.466844240824382	2.18409407760754	0.000884381338742394	+	Down	-0.52979564666748	-0.286974906921387	-0.552516937255859	-0.89376163482666	-0.894192695617676	-0.981865882873535	5	9	34980000	0	12.989	Q14197;J3KS15;J3QRF8	Q14197;J3KS15	Peptidyl-tRNA hydrolase ICT1, mitochondrial
MUS81	-0.465545018513998	2.03146456282905	0.00210841121495327	+	Down	-6.70842742919922	-6.6331729888916	-6.48606491088867	-7.0773286819458	-7.20242118835449	-6.94455051422119	1	2	1054700	0.00077736	2068-03-01	Q96NY9;E9PL60;E9PII7;H0YDE3;H0YDU2;E9PRI1	Q96NY9;E9PL60;E9PII7;H0YDE3;H0YDU2;E9PRI1	Crossover junction endonuclease MUS81	ENSG00000172732	80198
CAGE1	-0.460677782694499	2.10830166727649	0.00167816091954023	+	Down	1.86747646331787	1.88694477081299	1.67182731628418	1.37691593170166	1.43978404998779	1.22751522064209	2	6	17481000	0.0013628	7323-02-01	Q8TC20;E7EUJ7;D6RCC6	Q8TC20;E7EUJ7;D6RCC6	Cancer-associated gene 1 protein	ENSG00000164304	285782
MRPL24	-0.457660992940267	2.53641729404243	0.000298076923076923	+	Down	-0.162537574768066	-0.207785606384277	-0.173734664916992	-0.650040626525879	-0.514019966125488	-0.75298023223877	4	5	26452000	0	4948-09-01	Q96A35;X6RIR5;X6RHI2;X6RJ73	Q96A35	39S ribosomal protein L24, mitochondrial	ENSG00000143314	79590
CSTF2T	-0.454415957132975	3.5749593721279	0	+	Down	-1.7671594619751	-1.75755977630615	-1.70843124389648	-2.26426792144775	-2.16261386871338	-2.16951656341553	6	11	13666000	0	22.382	Q9H0L4	Q9H0L4	Cleavage stimulation factor subunit 2 tau variant	ENSG00000177613	23283
S100A13	-0.451252301534017	2.75674023800274	0	+	Down	0.694493293762207	0.794596672058105	0.836725234985352	0.404389381408691	0.313509941101074	0.254158973693848	4	11	208360000	0	16.051	Q99584	Q99584	Protein S100-A13	ENSG00000189171	6284
SHC1	-0.451148668924967	3.70359021431715	0	+	Down	0.236514091491699	0.311720848083496	0.315134048461914	-0.125761985778809	-0.205395698547363	-0.158919334411621	7	11	10552000	0	19.352	P29353;H0Y539;X6R6D0;Q5T181;Q5T182;Q5T188	P29353;H0Y539;X6R6D0	SHC-transforming protein 1	ENSG00000160691	6464
ACSL4	-0.450640042622884	4.51125017830562	0	+	Down	2.88157939910889	2.83851528167725	2.85816955566406	2.37850093841553	2.40847301483154	2.43937015533447	23	51	69982000	0	115.9	O60488;D6RF95;D6RDA8;H0Y9A0	O60488	Long-chain-fatty-acid--CoA ligase 4	ENSG00000068366	2182
FLJ25801;TRIML2	-0.450063705444336	1.97440795935184	0.00217677642980936	+	Down	-4.35256195068359	-4.25811862945557	-4.29331874847412	-4.56194496154785	-4.82459735870361	-4.86764812469482	1	1	4229500	0.00033944	6417-04-01	Q6T5J5;J3KNI5;Q8N7C3	Q6T5J5;J3KNI5;Q8N7C3	Probable E3 ubiquitin-protein ligase TRIML2
FLAD1	-0.449755668640137	2.8539918906331	0	+	Down	0.711909294128418	0.884907722473145	0.83403205871582	0.332413673400879	0.339009284973145	0.410159111022949	16	30	31062000	0	51.447	Q8NFF5;Q5T196;Q5T191;Q5T190	Q8NFF5;Q5T196	FAD synthase;Molybdenum cofactor biosynthesis protein-like region;FAD synthase region	ENSG00000160688	80308
USF1	-0.448979377746582	4.10728605879251	0	+	Down	-0.686068534851074	-0.749724388122559	-0.663898468017578	-1.1316499710083	-1.15647411346436	-1.1585054397583	5	9	26270000	0	18.549	P22415;B1AQP1;E9PME6;H0YD59;M0R1C6	P22415;B1AQP1;E9PME6	Upstream stimulatory factor 1	ENSG00000158773	7391
MRPL11	-0.448231061299642	3.49098551925584	0	+	Down	2.61877155303955	2.51075839996338	2.55694389343262	2.07468128204346	2.11258029937744	2.15451908111572	8	27	119990000	0	52.26	Q9Y3B7;E9PQB6;H0YCD5	Q9Y3B7	39S ribosomal protein L11, mitochondrial	ENSG00000174547	65003
UAP1	-0.447894732157389	3.80197195923242	0	+	Down	1.81479740142822	1.87757968902588	1.87576866149902	1.36124706268311	1.41703128814697	1.44618320465088	7	21	50449000	0	62.038	Q16222	Q16222	UDP-N-acetylhexosamine pyrophosphorylase;UDP-N-acetylgalactosamine pyrophosphorylase;UDP-N-acetylglucosamine pyrophosphorylase	ENSG00000117143	6675
RPL22L1	-0.445963223775228	4.03643637530376	0	+	Down	2.02027225494385	1.94426250457764	1.95342254638672	1.52538967132568	1.50196933746338	1.55270862579346	3	21	1563700000	0	37.135	Q6P5R6;C9JYQ9;H0Y8C2	Q6P5R6;C9JYQ9;H0Y8C2	60S ribosomal protein L22-like 1	ENSG00000163584	200916
DPYSL3	-0.444977760314941	3.83595777653871	0	+	Down	1.90177249908447	1.79432773590088	1.85765838623047	1.41214466094971	1.39739513397217	1.40928554534912	12	27	38255000	0	57.817	Q14195;H0YBT4;D6RF19	Q14195	Dihydropyrimidinase-related protein 3	ENSG00000113657	1809
MRPL44	-0.44438902537028	4.14000274409371	0	+	Down	1.31699085235596	1.23694324493408	1.26811218261719	0.805245399475098	0.844788551330566	0.838845252990723	9	25	47825000	0	54.728	Q9H9J2	Q9H9J2	39S ribosomal protein L44, mitochondrial	ENSG00000135900	65080
AAMP	-0.441897392272949	4.44401047048818	0	+	Down	1.9572057723999	1.88160037994385	1.91382789611816	1.47457599639893	1.47862720489502	1.47373867034912	9	22	181370000	0	43.66	Q13685;C9JG97;C9JEH3;C9JTS3;H7C0R2	Q13685;C9JG97;C9JEH3;C9JTS3	Angio-associated migratory cell protein	ENSG00000127837	14
PHKA1	-0.441566149393717	3.4322990727189	0	+	Down	0.801953315734863	0.669192314147949	0.751144409179688	0.287955284118652	0.316302299499512	0.293334007263184	14	23	11903000	0	57.217	P46020;A6NMN0;A6NIT2	P46020;A6NMN0;A6NIT2	Phosphorylase b kinase regulatory subunit alpha, skeletal muscle isoform	ENSG00000067177	5255
COX7C	-0.440017382303874	2.10248902713612	0.00230882352941176	+	Down	-0.0573320388793945	-0.176583290100098	-0.161275863647461	-0.486697196960449	-0.494664192199707	-0.733881950378418	1	5	44409000	0.00064236	6666-03-01	P15954;D6R9Z7	P15954;D6R9Z7	Cytochrome c oxidase subunit 7C, mitochondrial	ENSG00000127184	1350
DDX20	-0.438296953837077	5.4152712989592	0	+	Down	2.43439388275146	2.45612239837646	2.47409629821777	2.02236270904541	2.00718975067139	2.02016925811768	16	37	43595000	0	89.603	Q9UHI6;E9PJ60	Q9UHI6	Probable ATP-dependent RNA helicase DDX20	ENSG00000064703	11218
GTPBP10	-0.438032468159993	3.68141554363399	0	+	Down	-0.332232475280762	-0.436562538146973	-0.359233856201172	-0.838799476623535	-0.793475151062012	-0.80985164642334	9	13	11848000	0	14.695	A4D1E9;C9J8R7;C9JNI1;C9JEQ8;F8WBY0;F8WCN4;F8WBB5	A4D1E9;C9J8R7;C9JNI1	GTP-binding protein 10	ENSG00000105793	85865
MRPS33	-0.436886787414551	3.74196951410529	0	+	Down	-3.23341464996338	-3.33748435974121	-3.31877040863037	-3.72587203979492	-3.72805309295654	-3.74640464782715	2	4	12706000	0.00091589	8691-02-01	Q9Y291;C9JBY7	Q9Y291;C9JBY7	28S ribosomal protein S33, mitochondrial	ENSG00000090263	51650
STK25	-0.436546643575033	1.97453488938121	0.0023	+	Down	-6.04998779296875	-6.04857158660889	-6.28115940093994	-6.59240531921387	-6.45186233520508	-6.64509105682373	3	4	1418100	0.00020371	3178-09-01	O00506;C9J6L2;C9JCC0;C9J232;H7C279;C9JDH9	O00506;C9J6L2;C9JCC0;C9J232;H7C279;C9JDH9	Serine/threonine-protein kinase 25	ENSG00000115694	10494
MRPL43	-0.435881614685059	3.03928526683115	0	+	Down	0.896082878112793	0.851054191589355	0.873725891113281	0.493460655212402	0.476946830749512	0.34281063079834	4	8	70125000	0	12.512	Q8N983;H0Y6Y8;B1AL05;H0YBU8;M0R051	Q8N983;H0Y6Y8;B1AL05;H0YBU8	39S ribosomal protein L43, mitochondrial	ENSG00000055950	84545
NDUFA12	-0.434669176737468	2.68749794065193	0	+	Down	-1.67779445648193	-1.7493314743042	-1.78795433044434	-2.22977924346924	-2.06960582733154	-2.21970272064209	3	4	22716000	0.00033956	6446-04-01	Q9UI09;F8VXI1;F8VRD8	Q9UI09	NADH dehydrogenase [ubiquinone] 1 alpha subcomplex subunit 12	ENSG00000184752	55967
MRPL23	-0.434274355570475	2.99936631747038	0	+	Down	-0.67081356048584	-0.79360294342041	-0.676502227783203	-1.19518566131592	-1.15830326080322	-1.09025287628174	3	6	13085000	0.00018064	6.0182	Q16540;H7C2P7;A6NJD9;A8MVT4;A8MYK1	Q16540;H7C2P7;A6NJD9;A8MVT4;A8MYK1	39S ribosomal protein L23, mitochondrial	ENSG00000214026	6150
GLI3	-0.433557828267416	1.4993594774071	0.00805473204104903	+	Down	-6.26458549499512	-6.32279491424561	-6.2146053314209	-6.66065979003906	-6.4983606338501	-6.94363880157471	1	2	265570	0.00064103	6294-03-01	P10071	P10071	Transcriptional activator GLI3;Transcriptional repressor GLI3R	ENSG00000106571	2737
MTO1	-0.433502515157064	2.39539569911658	0.00065546218487395	+	Down	-4.3869514465332	-4.45649528503418	-4.60828399658203	-4.9565486907959	-4.85302352905273	-4.94266605377197	4	8	3728100	0	13.037	Q9Y2Z2;E7EWX0;E9PHR8;E7EWI1	Q9Y2Z2;E7EWX0;E9PHR8;E7EWI1	Protein MTO1 homolog, mitochondrial	ENSG00000135297	25821
PER1	-0.432983716328939	0.79063927647059	0.0395119182746879			-6.43970012664795	-6.55739974975586	-6.8604736328125	-7.11649036407471	-6.64382076263428	-7.39621353149414	1	1	44801	0.0043745	2.0629	O15534;J3KRL7	O15534;J3KRL7	Period circadian protein homolog 1	ENSG00000179094	5187
NENF	-0.432800610860189	1.94973920100511	0.00299354838709677	+	Down	2.78646755218506	2.65392017364502	2.78729057312012	2.40147113800049	2.39097499847412	2.13683032989502	7	27	216190000	0	40.05	Q9UMX5	Q9UMX5	Neudesin	ENSG00000117691	29937
TUBA4A	-0.432788213094075	2.48501712412707	0.000682713347921225	+	Down	-2.65672969818115	-2.86944484710693	-2.69948768615723	-3.17076301574707	-3.13721370697021	-3.21605014801025	2	2	8354100	0.00062834	3707-03-01	C9JJQ8;C9JEV8;C9JQ00;C9JDL2;C9K0S6	C9JJQ8;C9JEV8;C9JQ00;C9JDL2		ENSG00000127824	7277
CALM2;CALM3;CALM1	-0.432042757670085	1.03772221893992	0.0229521640091116			0.758591651916504	1.11363315582275	0.647663116455078	0.647480964660645	0.176695823669434	0.399582862854004	6	12	134840000	0	25.678	P0DP25;P0DP24;P0DP23;F8WBR5;M0QZ52;G3V479;E7EMB3;A0A590UJC0;G3V226;G3V361;A0A590UJI2;Q96HY3;P27482;P02585;C9J7T9	P0DP25;P0DP24;P0DP23;F8WBR5;M0QZ52;G3V479;E7EMB3
AGL	-0.431555112202962	3.56952784915917	0	+	Down	4.41330814361572	4.30650424957275	4.36279106140137	3.9009313583374	3.92424488067627	3.96276187896729	52	128	74340000	0	291.34	P35573;A0A1C7CYW1	P35573	Glycogen debranching enzyme;4-alpha-glucanotransferase;Amylo-alpha-1,6-glucosidase	ENSG00000162688	178
GATAD2B	-0.431511243184408	3.77095472448131	0	+	Down	2.79583072662354	2.72018909454346	2.82699775695801	2.34951496124268	2.34720134735107	2.35176753997803	20	47	91050000	0	179.04	Q8WXI9;A0A0U1RRM1;A0A0U1RR30;A0A0U1RR34;A0A0U1RRK3;A0A1B0GW07	Q8WXI9;A0A0U1RRM1	Transcriptional repressor p66-beta	ENSG00000143614	57459
MRPL3	-0.42841116587321	2.89944326834868	0	+	Down	0.692255973815918	0.609000205993652	0.716327667236328	0.179459571838379	0.230868339538574	0.322022438049316	7	16	37951000	0	22.351	P09001;H0Y9G6;E7ETU7;E9PF06;D6RC14;D6RBQ5	P09001;H0Y9G6;E7ETU7;E9PF06	39S ribosomal protein L3, mitochondrial	ENSG00000114686	11222
FUCA2	-0.428334554036458	1.25931051047505	0.0126350364963504			-4.84379291534424	-4.64420604705811	-4.66932678222656	-4.87829399108887	-5.1805362701416	-5.38349914550781	1	2	946610	0.0023665	3175-02-01	Q9BTY2	Q9BTY2	Plasma alpha-L-fucosidase	ENSG00000001036	2519
MRPL41	-0.428236961364746	4.25950735557105	0	+	Down	1.2387113571167	1.29480457305908	1.24646186828613	0.827528953552246	0.806563377380371	0.861174583435059	4	17	89639000	0	24.984	Q8IXM3	Q8IXM3	39S ribosomal protein L41, mitochondrial	ENSG00000182154	64975
MTHFR	-0.427966753641765	2.75768791729716	0	+	Down	-5.07901096343994	-5.02572631835938	-5.03232288360596	-5.57349681854248	-5.46396446228027	-5.38349914550781	2	2	412560	0.0020812	3854-02-01	P42898;L7P8G6;A0A286YFD0;Q5SNW7;A0A286YF17	P42898;L7P8G6;A0A286YFD0;Q5SNW7;A0A286YF17	Methylenetetrahydrofolate reductase	ENSG00000177000	4524
HUWE1	-0.427380879720052	1.8216324873037	0.00394160583941606	+	Down	-4.69887161254883	-4.44367027282715	-4.53818035125732	-5.1342830657959	-4.90365219116211	-4.92492961883545	1	1	2649200	0	1963-11-01	A0A087X1S3	A0A087X1S3		ENSG00000086758	10075
C1orf131	-0.425920168558757	1.54892370096842	0.00790152403282532	+	Down	-1.94174480438232	-1.76468753814697	-1.59016036987305	-2.11973476409912	-2.34302043914795	-2.11159801483154	4	7	23854000	0	13.053	Q8NDD1;Q5TBH9;Q5TBI2	Q8NDD1;Q5TBH9;Q5TBI2	Uncharacterized protein C1orf131	ENSG00000143633	128061
MB21D1	-0.42363452911377	2.72778682400115	0.000295942720763723	+	Down	0.974211692810059	0.907919883728027	1.04016876220703	0.620827674865723	0.560177803039551	0.470391273498535	11	23	25644000	0	35.332	Q8N884	Q8N884	Cyclic GMP-AMP synthase
UGP2	-0.42263380686442	3.65250528049683	0	+	Down	3.6714334487915	3.62172031402588	3.67207336425781	3.17937564849854	3.23935985565186	3.27859020233154	22	69	205810000	0	185.43	Q16851;E7EUC7;C9J6Q0	Q16851;E7EUC7	UTP--glucose-1-phosphate uridylyltransferase	ENSG00000169764	7360
MCPH1	-0.421874682108561	3.82603742155688	0	+	Down	-4.37026882171631	-4.30368900299072	-4.31154155731201	-4.77362823486328	-4.7700309753418	-4.70746421813965	1	1	359240	0.0097212	7619-01-01	Q8NEM0	Q8NEM0	Microcephalin	ENSG00000147316	79648
UQCRC1	-0.421072959899902	4.63803581379029	0	+	Down	3.04469394683838	3.04816341400146	3.01077651977539	2.62450313568115	2.63099002838135	2.58492183685303	15	69	273190000	0	167.51	P31930	P31930	Cytochrome b-c1 complex subunit 1, mitochondrial	ENSG00000010256	7384
C15orf39	-0.420157432556152	2.79835719383484	0	+	Down	0.912142753601074	0.962096214294434	0.939907073974609	0.621518135070801	0.445195198059082	0.486960411071777	8	16	11855000	0	38.549	Q6ZRI6	Q6ZRI6	Uncharacterized protein C15orf39	ENSG00000167173	56905
FDPS	-0.419883410135905	4.92623165426174	0	+	Down	3.30813121795654	3.27552509307861	3.27104759216309	2.86703395843506	2.88228702545166	2.84573268890381	7	49	574350000	0	58.377	P14324;A0A087X1D8;A0A087WVN4;A0A087WTP2;A0A087X090	P14324;A0A087X1D8;A0A087WVN4	Farnesyl pyrophosphate synthase	ENSG00000160752	2224
MRPL17	-0.419801394144694	3.49392204244715	0	+	Down	0.245356559753418	0.333682060241699	0.267471313476563	-0.0988435745239258	-0.183873176574707	-0.13017749786377	4	14	47775000	0.00019654	3185-08-01	Q9NRX2;E9PKV2	Q9NRX2;E9PKV2	39S ribosomal protein L17, mitochondrial	ENSG00000158042	63875
CLUH	-0.419800122578939	2.78829341792969	0	+	Down	-1.52878284454346	-1.64391422271729	-1.51338195800781	-1.97274875640869	-2.05010509490967	-1.92262554168701	1	1	2078200	0.00064123	6388-03-01	O75153	O75153	Clustered mitochondria protein homolog	ENSG00000132361	23277
MRPL38	-0.419130007425944	3.57846071738172	0	+	Down	-0.953776359558105	-1.00684261322021	-0.890661239624023	-1.36282444000244	-1.36037349700928	-1.38547229766846	7	16	26900000	0	28.014	Q96DV4	Q96DV4	39S ribosomal protein L38, mitochondrial	ENSG00000204316	64978
SRGAP2;SRGAP2C;SRGAP2B	-0.418779055277507	3.29810613156148	0	+	Down	1.86762523651123	1.77943134307861	1.89703559875488	1.39385509490967	1.43006420135498	1.46383571624756	16	33	28681000	0	90.055	O75044;B7ZM87;A0A075B7B5;P0DJJ0;P0DMP2;A0A286YEY3;Q5VZB4;A0A075B7C8;A0A075B7E9;Q7Z6B7;A0A075B743;E9PDX4;A0A087X0L1;A0A087WW56;G5EA48;A0A075B7E6	O75044;B7ZM87;A0A075B7B5;P0DJJ0;P0DMP2;A0A286YEY3	SLIT-ROBO Rho GTPase-activating protein 2;SLIT-ROBO Rho GTPase-activating protein 2C;SLIT-ROBO Rho GTPase-activating protein 2B
ZC3H11A	-0.417871157328288	5.5800647709536	0	+	Down	3.05846881866455	3.0504846572876	3.06849670410156	2.62817096710205	2.63611698150635	2.65954875946045	21	53	85769000	0	130.66	O75152;E9PQ61;E9PBY7;A0A1W2PPR9;A0A1B0GTU1;A0A494C0C4	O75152;E9PQ61;E9PBY7	Zinc finger CCCH domain-containing protein 11A	ENSG00000058673	9877
IREB2	-0.41744327545166	1.70130396364865	0.00628719275549806	+	Down	-3.03582954406738	-3.34709453582764	-3.158278465271	-3.72478294372559	-3.55533695220947	-3.51341247558594	3	5	1532800	0	4184-09-01	P48200	P48200	Iron-responsive element-binding protein 2	ENSG00000136381	3658
TGS1	-0.416698137919108	4.52930905561586	0	+	Down	0.197413444519043	0.264155387878418	0.235986709594727	-0.179911613464355	-0.180974006652832	-0.191653251647949	8	18	11791000	0	80.837	Q96RS0	Q96RS0	Trimethylguanosine synthase	ENSG00000137574	96764
BCL11A	-0.416237195332845	4.20174705073709	0	+	Down	-3.87229919433594	-3.86083793640137	-3.9349536895752	-4.31556224822998	-4.29476070404053	-4.30647945404053	1	1	786880	0.00077244	3.101	Q9H165;A0A2U3TZJ5	Q9H165;A0A2U3TZJ5	B-cell lymphoma/leukemia 11A	ENSG00000119866	53335
IBA57	-0.416155815124512	2.76341452146869	0.000291079812206573	+	Down	-0.637917518615723	-0.778115272521973	-0.752840042114258	-1.19032382965088	-1.15572261810303	-1.07129383087158	4	11	14288000	0	30.538	Q5T440	Q5T440	Putative transferase CAF17, mitochondrial	ENSG00000181873	200205
MCL1	-0.415624936421712	2.94831948277808	0	+	Down	-3.78927612304688	-3.93983173370361	-3.79466533660889	-4.24557018280029	-4.25559616088867	-4.26948165893555	2	6	4958000	0	10.927	Q07820;A0A7I2V2W2;A0A087WT64	Q07820;A0A7I2V2W2;A0A087WT64	Induced myeloid leukemia cell differentiation protein Mcl-1	ENSG00000143384	4170
HLA-C	-0.414444287618001	1.90474828701869	0.00367761194029851	+	Down	1.83264827728271	1.78719997406006	1.86206817626953	1.2270975112915	1.48802661895752	1.52345943450928	12	33	151020000	0	59.188	A0A140T9M0;Q53YP1;A0A1W2PNZ7;A0A140T9W2;A0A140T9U0;A0A140T9T1	A0A140T9M0;Q53YP1;A0A1W2PNZ7;A0A140T9W2;A0A140T9U0;A0A140T9T1		ENSG00000204525	3107
FH	-0.414194424947103	4.387845294211	0	+	Down	5.1497163772583	5.11991786956787	5.11702537536621	4.68103694915771	4.71813297271729	4.74490642547607	23	181	1163300000	0	241.61	P07954	P07954	Fumarate hydratase, mitochondrial	ENSG00000091483	2271
TADA1	-0.413050333658854	3.90460824046165	0	+	Down	-2.82855892181396	-2.9149866104126	-2.9002571105957	-3.31150436401367	-3.28279113769531	-3.28865814208984	2	3	3921700	0.00034206	7648-04-01	Q96BN2	Q96BN2	Transcriptional adapter 1	ENSG00000152382	117143
MRPL52	-0.411544481913249	3.13997358129821	0	+	Down	-1.93233394622803	-1.98869800567627	-1.92011642456055	-2.36559772491455	-2.42157459259033	-2.28860950469971	2	4	20797000	0	16.501	Q86TS9;G3V3U6;G5E9P5	Q86TS9;G3V3U6;G5E9P5	39S ribosomal protein L52, mitochondrial	ENSG00000172590	122704
RAD51	-0.411318778991699	3.7609903511843	0	+	Down	-1.13844013214111	-1.17233371734619	-1.07896614074707	-1.56374835968018	-1.54277896881104	-1.51716899871826	3	4	3567800	0	20.941	Q06609;Q9NZG9;E9PI54;E9PJ30;E9PNT5	Q06609	DNA repair protein RAD51 homolog 1	ENSG00000051180	5888
UBE2A	-0.41129461924235	2.89457878820586	0	+	Down	0.536957740783691	0.377226829528809	0.455053329467773	0.00974369049072266	0.0841360092163086	0.0414743423461914	1	4	98217000	0.00020325	2266-09-01	P49459;A0A0D9SG71;A0A0D9SEZ6;A0A0R4J2E5	P49459;A0A0D9SG71;A0A0D9SEZ6;A0A0R4J2E5	Ubiquitin-conjugating enzyme E2 A	ENSG00000077721	7319
NDUFB1	-0.411274909973145	3.5648908653748	0	+	Down	-0.171055793762207	-0.259926795959473	-0.174057006835938	-0.590151786804199	-0.60068416595459	-0.648028373718262	1	3	89433000	0	14.831	O75438	O75438	NADH dehydrogenase [ubiquinone] 1 beta subcomplex subunit 1	ENSG00000183648	4707
LIN28B	-0.411223411560059	3.53200487967153	0	+	Down	-0.552229881286621	-0.556097984313965	-0.471944808959961	-0.977267265319824	-0.933161735534668	-0.90351390838623	5	10	22038000	0	26.393	Q6ZN17;A0A1B0GVD3;A0A1B0GTK2	Q6ZN17;A0A1B0GVD3;A0A1B0GTK2	Protein lin-28 homolog B	ENSG00000187772	389421
HAX1	-0.410728136698405	3.86906121491581	0	+	Down	-2.17047786712646	-2.18213939666748	-2.15715599060059	-2.53945446014404	-2.63305759429932	-2.56944561004639	6	13	25010000	0	44.341	O00165;E9PIQ7;Q5VYD6	O00165;E9PIQ7	HCLS1-associated protein X-1	ENSG00000143575	10456
MRPS11	-0.409269650777181	2.48693875930895	0.000898969072164949	+	Down	0.0805940628051758	-0.0792131423950195	0.0903148651123047	-0.407988548278809	-0.418704032897949	-0.309420585632324	4	6	58195000	0	53.263	P82912;H0YL99	P82912	28S ribosomal protein S11, mitochondrial	ENSG00000181991	64963
WDR41	-0.408201535542806	1.7063798210023	0.00632192648922687	+	Down	-0.0257043838500977	0.326724052429199	0.177646636962891	-0.31241512298584	-0.186972618103027	-0.246550559997559	3	7	5282900	0.0001912	5343-07-01	Q9HAD4;H0Y9Z3;D6RE66;H0YAA3;D6RJA5;B4DHS8;D6RBY6	Q9HAD4;H0Y9Z3;D6RE66;H0YAA3	WD repeat-containing protein 41	ENSG00000164253	55255
ANK2	-0.40808645884196	5.12720071572668	0	+	Down	0.991156578063965	0.96515941619873	0.967805862426758	0.58461856842041	0.568184852600098	0.547059059143066	20	30	12111000	0	142.97	A0A5F9ZI18;A0A5F9ZGS5;A0A5F9ZHE4;A0A5F9ZHG3;A0A5F9ZHC9;A0A5F9ZH70;A0A5F9ZH30;A0A5F9ZH38;A0A5F9ZGZ5;A0A5F9ZH17;A0A5F9ZHL3;A0A5F9ZI36;A0A5F9ZGZ1;A0A5F9ZHQ3;D6RHE1;A0A5F9ZH19;A0A5F9ZH58;A0A5F9ZGX8;A0A5F9ZHL5;A0A5F9ZHA1;A0A5F9ZI69;A0A5F9ZHR8;A0A5F9ZI73;A0A5F9ZHJ4;A0A5F9ZHL9;A0A5F9ZHR2;I6L894;A0A5F9ZI30;A0A5F9ZGY3;A0A5F9ZGY4;A0A5F9ZI40;A0A5F9ZI65;A0A5F9ZHN5;A0A5F9ZH34;A0A5F9ZHY6;A0A5F9ZI53;A0A5F9ZHM6;…	A0A5F9ZI18;A0A5F9ZGS5;A0A5F9ZHE4;A0A5F9ZHG3;A0A5F9ZHC9;A0A5F9ZH70;A0A5F9ZH30;A0A5F9ZH38;A0A5F9ZGZ5;A0A5F9ZH17;A0A5F9ZHL3;A0A5F9ZI36;A0A5F9ZGZ1;A0A5F9ZHQ3;D6RHE1;A0A5F9ZH19;A0A5F9ZH58;A0A5F9ZGX8;A0A5F9ZHL5;A0A5F9ZHA1;A0A5F9ZI69;A0A5F9ZHR8;A0A5F9ZI73;A0A5F9ZHJ4;A0A5F9ZHL9;A0A5F9ZHR2;I6L894;A0A5F9ZI30;A0A5F9ZGY3;A0A5F9ZGY4;A0A5F9ZI40;A0A5F9ZI65;A0A5F9ZHN5;A0A5F9ZH34;A0A5F9ZHY6;A0A5F9ZI53;A0A5F9ZHM6;…	Ankyrin-2	ENSG00000145362	287
MPC2	-0.407223065694173	3.399197634841	0	+	Down	0.0719614028930664	0.00608921051025391	0.0408916473388672	-0.42640209197998	-0.360249519348145	-0.316075325012207	3	10	51313000	0	5907-09-01	O95563;Q5R3B4	O95563;Q5R3B4	Mitochondrial pyruvate carrier 2	ENSG00000143158	25874
TPBG	-0.407017707824707	3.90496165409056	0	+	Down	-0.679696083068848	-0.728320121765137	-0.695732116699219	-1.07794666290283	-1.1549711227417	-1.09188365936279	5	10	15893000	0	14.751	Q13641	Q13641	Trophoblast glycoprotein	ENSG00000146242	7162
RAD51C	-0.406357447306315	3.52122406493048	0	+	Down	-3.05735969543457	-3.04006862640381	-3.15086936950684	-3.48880386352539	-3.49567699432373	-3.48288917541504	3	5	5879700	0.00020387	3381-09-01	O43502;J3QKK3;H7C1R0;J3QLB5;E9PI66;J3QLQ2;Q7KZJ0	O43502;J3QKK3;H7C1R0	DNA repair protein RAD51 homolog 3	ENSG00000108384	5889
CCDC85B	-0.402633666992188	2.76865323812935	0.000501138952164009	+	Down	-6.65751647949219	-6.77245044708252	-6.59882926940918	-7.05189037322998	-7.11066341400146	-7.074143409729	3	3	7757700	0.00019681	3435-08-01	Q15834	Q15834	Coiled-coil domain-containing protein 85B	ENSG00000175602	11007
MLLT11	-0.401926358540853	2.62095142023833	0.000666666666666667	+	Down	-0.211756706237793	-0.39667797088623	-0.271162033081055	-0.662365913391113	-0.686043739318848	-0.736966133117676	4	14	145020000	0	35.237	Q13015	Q13015	Protein AF1q	ENSG00000213190	10962
IDH1	-0.400578498840332	3.7707113855137	0	+	Down	4.56805896759033	4.47963237762451	4.49128341674805	4.09274768829346	4.11964321136475	4.12484836578369	19	127	618630000	0	256.82	O75874;C9J4N6;C9JJE5;C9JLU6	O75874	Isocitrate dehydrogenase [NADP] cytoplasmic	ENSG00000138413	3417
ADAR	-0.400036176045736	4.29856230022056	0	+	Down	4.2257661819458	4.18887042999268	4.18652725219727	3.78306102752686	3.782639503479	3.83535480499268	39	158	198680000	0	273.28	P55265;A0A3B3ISX1	P55265;A0A3B3ISX1	Double-stranded RNA-specific adenosine deaminase	ENSG00000160710	103
MRPL22	-0.398830095926921	4.18621142345645	0	+	Down	-0.651936531066895	-0.712323188781738	-0.653560638427734	-1.09425830841064	-1.05610752105713	-1.06394481658936	5	7	30564000	0	15.024	Q9NWU5;J3KQY1;E7ESL0	Q9NWU5;J3KQY1;E7ESL0	39S ribosomal protein L22, mitochondrial	ENSG00000082515	29093
TFB2M	-0.39855416615804	2.54150126630711	0.000895277207392197	+	Down	0.521031379699707	0.347174644470215	0.447357177734375	-0.00784206390380859	0.0200986862182617	0.107644081115723	9	12	15334000	0	29.337	Q9H5Q4	Q9H5Q4	Dimethyladenosine transferase 2, mitochondrial	ENSG00000162851	64216
UQCRC2	-0.398507118225098	5.92080107105931	0	+	Down	2.912428855896	2.92473697662354	2.90736389160156	2.50480556488037	2.51628398895264	2.52791881561279	17	61	670850000	0	215.55	P22695;H3BRG4;H3BSJ9;H3BP04;H3BUE4;H3BUI9;A0A087WVZ4	P22695;H3BRG4;H3BSJ9;H3BP04	Cytochrome b-c1 complex subunit 2, mitochondrial	ENSG00000140740	7385
SOX2	-0.398383140563965	3.13430259383078	0	+	Down	2.50877666473389	2.61189937591553	2.58680725097656	2.15358829498291	2.13086032867432	2.22788524627686	10	64	667490000	0	103.3	P48431;P41225;O00570;Q9Y651	P48431	Transcription factor SOX-2	ENSG00000181449	6657
CERS2	-0.398253440856933	3.93730278546752	0	+	Down	1.16944980621338	1.10858631134033	1.08883666992188	0.702332496643066	0.734637260437012	0.735142707824707	5	8	60163000	0	10.732	Q96G23;Q5SZE1;Q5SZE3;H0YKH6;Q5SZE4;H0YNU7;Q5SZE2;H0YLQ6	Q96G23;Q5SZE1;Q5SZE3;H0YKH6;Q5SZE4;H0YNU7	Ceramide synthase 2	ENSG00000143418	29956
COX10	-0.397717793782552	1.46019643398772	0.00971131879543095	+	Down	-4.36285972595215	-4.40245914459229	-4.60828399658203	-4.95804023742676	-4.65361785888672	-4.95509815216064	2	5	2069800	0.00033206	4.1895	Q12887;J3KSJ3;H7C101;A0A590UJJ5	Q12887;J3KSJ3;H7C101;A0A590UJJ5	Protoheme IX farnesyltransferase, mitochondrial	ENSG00000006695	1352
FNBP1L	-0.397534370422363	2.92932692925872	0.000297362110311751	+	Down	-0.241393089294434	-0.365471839904785	-0.234973907470703	-0.719792366027832	-0.673184394836426	-0.641465187072754	4	4	2810200	0	12.776	Q5T0N5;A0A075B6Q2	Q5T0N5	Formin-binding protein 1-like	ENSG00000137942	54874
RIOK1	-0.395290692647298	5.22685510159934	0	+	Down	1.13948726654053	1.1633939743042	1.1276969909668	0.736559867858887	0.74819278717041	0.759953498840332	12	40	51991000	0	59.873	Q9BRS2	Q9BRS2	Serine/threonine-protein kinase RIO1	ENSG00000124784	83732
PRDX6	-0.394833564758301	4.68611392030587	0	+	Down	5.05825901031494	5.00577259063721	5.02394866943359	4.62054920196533	4.64543437957764	4.63749599456787	21	182	3213900000	0	205.58	P30041	P30041	Peroxiredoxin-6	ENSG00000117592	9588
VBP1	-0.39389451344808	3.21919800378727	0	+	Down	3.79559803009033	3.68525791168213	3.76388549804688	3.31097888946533	3.36219120025635	3.38988780975342	14	76	645680000	0	96.993	P61758	P61758	Prefoldin subunit 3	ENSG00000155959	7411
STXBP2	-0.393604914347331	2.14721959480898	0.00271310116086236	+	Down	-3.75949478149414	-3.70604991912842	-3.82206535339355	-4.02347469329834	-4.18373107910156	-4.2612190246582	1	2	740890	0.00064298	7003-03-01	Q15833;M0R376;M0R1A1	Q15833;M0R376;M0R1A1	Syntaxin-binding protein 2	ENSG00000076944	6813
ABCB8	-0.39264170328776	2.13807450372149	0.00267757774140753	+	Down	-5.83076286315918	-5.72024822235107	-5.83602809906006	-6.14315319061279	-6.32223987579346	-6.09957122802734	3	7	911960	0	11.757	Q9NUT2;H7C5K9;C9JYI3;C9JTY4	Q9NUT2	ATP-binding cassette sub-family B member 8, mitochondrial	ENSG00000197150	11194
ZFY;ZFX	-0.392593701680501	1.56291729981968	0.00869813391877058	+	Down	-6.16614818572998	-5.98370361328125	-5.90923309326172	-6.26855182647705	-6.56845664978027	-6.39985752105713	1	1	291110	0.00018847	1966-07-01	P08048;P17010	P08048;P17010	Zinc finger Y-chromosomal protein;Zinc finger X-chromosomal protein
UFC1	-0.391446749369303	2.95117185601127	0.0002903981264637	+	Down	0.809292793273926	0.680495262145996	0.794157028198242	0.335841178894043	0.359467506408691	0.41429615020752	5	9	94229000	0	11.212	Q9Y3C8	Q9Y3C8	Ubiquitin-fold modifier-conjugating enzyme 1	ENSG00000143222	51506
METTL13	-0.391435941060384	3.94554068119908	0	+	Down	2.11942958831787	2.06408214569092	2.08122062683105	1.67790508270264	1.67533206939697	1.73718738555908	13	40	32646000	0	101.02	Q8N6R0	Q8N6R0	Methyltransferase-like protein 13	ENSG00000010165	51603
UCHL5	-0.389774004618327	4.52129254474327	0	+	Down	3.04573917388916	3.03289318084717	3.08462905883789	2.64647388458252	2.68117046356201	2.66629505157471	16	52	144700000	0	149.29	Q9Y5K5;Q5LJA9;H0Y6Y4;H0Y4E0	Q9Y5K5;Q5LJA9;H0Y6Y4;H0Y4E0	Ubiquitin carboxyl-terminal hydrolase isozyme L5;Ubiquitin carboxyl-terminal hydrolase	ENSG00000116750	51377
SMYD2	-0.389092445373535	3.57428637501714	0	+	Down	-0.0853910446166992	-0.188279151916504	-0.110939025878906	-0.531807899475098	-0.501814842224121	-0.518263816833496	7	9	16363000	0	24.388	Q9NRG4;B0R0U3	Q9NRG4	N-lysine methyltransferase SMYD2	ENSG00000143499	56950
SRPR	-0.388916333516439	4.8124649990366	0	+	Down	2.7353982925415	2.70147228240967	2.71796989440918	2.30883312225342	2.32836246490479	2.35089588165283	21	57	85226000	0	147.7	P08240	P08240	Signal recognition particle receptor subunit alpha
CTSC	-0.386159578959147	4.21353163158014	0	+	Down	0.944493293762207	0.94817066192627	1.00341415405273	0.60060977935791	0.571709632873535	0.565279960632324	5	18	36879000	0	21.222	P53634;A0A7I2YQT5;A0A7I2V6E3;A0A7I2V466;A0A7I2V2Q8;A0A7I2V5C5;H0YCY8;A0A7I2V2V5	P53634;A0A7I2YQT5;A0A7I2V6E3;A0A7I2V466;A0A7I2V2Q8;A0A7I2V5C5;H0YCY8	Dipeptidyl peptidase 1;Dipeptidyl peptidase 1 exclusion domain chain;Dipeptidyl peptidase 1 heavy chain;Dipeptidyl peptidase 1 light chain	ENSG00000109861	1075
PDLIM1	-0.385267575581869	5.9986084059244	0	+	Down	3.89213085174561	3.91216945648193	3.88692474365234	3.50939273834229	3.51356220245361	3.51246738433838	16	87	507200000	0	164.57	O00151	O00151	PDZ and LIM domain protein 1	ENSG00000107438	9124
RBM34	-0.384151140848796	4.01284822865757	0	+	Down	1.71592617034912	1.706374168396	1.78202056884766	1.35455417633057	1.33883762359619	1.35847568511963	14	41	70577000	0	84.382	P42696;A2A2V2;Q5TCT4;H7C5M1	P42696;A2A2V2	RNA-binding protein 34	ENSG00000188739	23029
CLUH	-0.382891019185384	3.85164292122569	0	+	Down	4.21212100982666	4.16556644439697	4.1977424621582	3.77694225311279	3.79610157012939	3.8537130355835	55	158	154420000	0	291.33	A0A494C0R8;I3L2B0;K7EIG1;I3L318;I3L4B5;I3L3A3;I3L350;Q9Y5I4	A0A494C0R8;I3L2B0;K7EIG1		ENSG00000132361	23277
PLEKHA1	-0.381503740946451	2.55580027400599	0.00134901960784314	+	Down	-4.65589618682861	-4.47202491760254	-4.52732563018799	-4.95133876800537	-4.8929386138916	-4.95548057556152	2	3	636020	0.00017687	5656-05-01	Q9HB21;Q5RGS4	Q9HB21;Q5RGS4	Pleckstrin homology domain-containing family A member 1	ENSG00000107679	59338
C14orf142	-0.381412823994954	3.32756182006681	0	+	Down	-0.330193519592285	-0.337122917175293	-0.268852233886719	-0.651171684265137	-0.679579734802246	-0.749655723571777	4	5	20198000	0	11.009	Q9BXV9;H0YJA8	Q9BXV9	Uncharacterized protein C14orf142
C5orf45	-0.380824724833171	1.93495315628775	0.0050939226519337	+	Down	-4.49532699584961	-4.67484664916992	-4.70385932922363	-5.02291679382324	-4.89983177185059	-5.09375858306885	1	1	266720	0.00017797	5.706	Q6NTE8;E5RI52;B7Z1T6	Q6NTE8;E5RI52;B7Z1T6	UPF0544 protein C5orf45
AURKB	-0.380233446756999	3.28911973630832	0	+	Down	2.22641658782959	2.24583721160889	2.13044166564941	1.8079137802124	1.81282138824463	1.84125995635986	8	17	44195000	0	30.707	Q96GD4;J3KTD6;J3QLN8;J3QR41;J3KT86;J3KRJ2;J3KRF8;Q9UQB9;M0QYK8;A0A0A0MSY3;Q5Y191	Q96GD4;J3KTD6;J3QLN8;J3QR41;J3KT86;J3KRJ2;J3KRF8	Aurora kinase B	ENSG00000178999	9212
UQCRFS1;UQCRFS1P1	-0.37903372446696	2.70346967289179	0.000906444906444907	+	Down	2.21808338165283	2.34359836578369	2.35053825378418	1.8915548324585	1.89783191680908	1.98573207855225	12	40	211510000	0	74.244	P47985;P0C7P4	P47985;P0C7P4	Cytochrome b-c1 complex subunit Rieske, mitochondrial;Cytochrome b-c1 complex subunit 11;Putative cytochrome b-c1 complex subunit Rieske-like protein 1
DTL	-0.37865161895752	3.93219610547504	0	+	Down	1.30490970611572	1.3340539932251	1.29818916320801	0.914267539978027	0.907698631286621	0.979231834411621	10	23	18562000	0	74.955	Q9NZJ0;F5GZ90	Q9NZJ0;F5GZ90	Denticleless protein homolog	ENSG00000143476	51514
TRAF5	-0.378187815348308	1.46230514061693	0.0103257650542942			-5.65541934967041	-5.76035404205322	-5.7680721282959	-5.99661540985107	-5.98692321777344	-6.33487033843994	2	3	777430	0.00032852	9807-03-01	O00463	O00463	TNF receptor-associated factor 5	ENSG00000082512	7188
HUWE1	-0.37699031829834	1.87502951924474	0.00599207397622193	+	Down	-6.43084335327148	-6.37868499755859	-6.15789127349854	-6.73128318786621	-6.63842964172363	-6.72867774963379	1	1	162400	0.0006503	8389-03-01	H0Y659	H0Y659		ENSG00000086758	10075
MNX1	-0.376302401224772	2.20176847603895	0.00298392282958199	+	Down	-3.75314521789551	-3.73641967773438	-3.58617115020752	-4.00270557403564	-4.03997611999512	-4.16196155548096	1	2	3813400	0.00034288	8164-04-01	P50219	P50219	Motor neuron and pancreas homeobox protein 1	ENSG00000130675	3110
PIP5K1A	-0.375596046447754	2.14848215354484	0.00323720930232558	+	Down	-1.02139568328857	-0.825774192810059	-0.86590576171875	-1.27985858917236	-1.35586071014404	-1.20414447784424	2	8	8754000	0	42.198	Q99755;A6PW57	Q99755;A6PW57	Phosphatidylinositol 4-phosphate 5-kinase type-1 alpha	ENSG00000143398	8394
HSPH1	-0.374210675557455	2.07553609737691	0.00366121842496285	+	Down	-3.8063268661499	-3.79442119598389	-3.79355525970459	-4.31809139251709	-4.0552864074707	-4.14355754852295	1	1	3562400	0.00064319	7012-03-01	Q5TBM3	Q5TBM3		ENSG00000120694	10808
CD46	-0.373855272928874	2.01053576979467	0.00441833810888252	+	Down	0.423008918762207	0.667950630187988	0.53033447265625	0.0907316207885742	0.193722724914551	0.215273857116699	3	7	16936000	0.00018911	3067-07-01	P15529	P15529	Membrane cofactor protein	ENSG00000117335	4179
MPDZ	-0.373248736063639	1.66555821561642	0.00828054298642534	+	Down	-3.68578147888184	-3.33669662475586	-3.49979782104492	-3.85115909576416	-3.88800430297852	-3.90285873413086	4	5	1284900	0	20.434	O75970;F5H1U9;B7ZB24;A0A075B6R8;H0YGQ3	O75970;F5H1U9;B7ZB24;A0A075B6R8;H0YGQ3	Multiple PDZ domain protein	ENSG00000107186	8777
MORF4L2	-0.373194058736165	3.30044610682193	0	+	Down	1.97949504852295	1.93973636627197	1.98979949951172	1.63027667999268	1.53079128265381	1.62838077545166	10	34	91623000	0	57.301	Q15014;Q5JXX2;Q5JXX1;Q5JXX6	Q15014;Q5JXX2;Q5JXX1	Mortality factor 4-like protein 2	ENSG00000123562	9643
IARS2	-0.371235211690267	4.58890069617047	0	+	Down	3.92620754241943	3.87239551544189	3.89215278625488	3.5137243270874	3.52784824371338	3.53547763824463	33	93	162230000	0	159.6	Q9NSE4	Q9NSE4	Isoleucine--tRNA ligase, mitochondrial	ENSG00000067704	55699
TAF11	-0.370018005371094	2.7065932010115	0.000875502008032129	+	Down	-5.73243141174316	-5.6773681640625	-5.67053413391113	-6.1015510559082	-5.9691276550293	-6.11970901489258	2	2	480320	0.00018854	2021-07-01	Q15544;A0A3B3ITY8	Q15544;A0A3B3ITY8	Transcription initiation factor TFIID subunit 11	ENSG00000064995	6882
POLR3G	-0.367695808410645	2.92882624755177	0.000673866090712743	+	Down	-0.731839179992676	-0.73616886138916	-0.721855163574219	-1.0687780380249	-1.03941059112549	-1.1847620010376	3	6	15831000	0	2023-11-13	O15318;D6R9U7;D6RIT0;D6RJH6;A0A7I2R591	O15318;D6R9U7;D6RIT0;D6RJH6;A0A7I2R591	DNA-directed RNA polymerase III subunit RPC7	ENSG00000113356	10622
MRPS15	-0.366180737813314	3.33649979650311	0	+	Down	-0.419684410095215	-0.519242286682129	-0.419183731079102	-0.839167594909668	-0.807374000549316	-0.810111045837402	4	7	22378000	0	12.499	P82914	P82914	28S ribosomal protein S15, mitochondrial	ENSG00000116898	64960
NDUFB9	-0.365943590799967	4.30868685054731	0	+	Down	0.746861457824707	0.737723350524902	0.766775131225586	0.366045951843262	0.367583274841309	0.419899940490723	6	14	105260000	0	22.653	Q9Y6M9;A0A7I2V620;E9PH64;A0A3B3IT57;E7EWZ0;E9PF49;A0A7I2YQN0	Q9Y6M9;A0A7I2V620;E9PH64;A0A3B3IT57;E7EWZ0;E9PF49	NADH dehydrogenase [ubiquinone] 1 beta subcomplex subunit 9	ENSG00000147684	4715
SSU72	-0.364617983500163	3.96332132649465	0	+	Down	1.86488437652588	1.82190608978271	1.86685943603516	1.45631504058838	1.4819974899292	1.52148342132568	6	20	135590000	0	2023-04-19	Q9NP77	Q9NP77	RNA polymerase II subunit A C-terminal domain phosphatase SSU72	ENSG00000160075	29101
DAPK1	-0.364275932312012	1.89751629466993	0.00642783505154639	+	Down	-4.88325500488281	-4.69138622283936	-4.66409778594971	-5.02046585083008	-5.12092971801758	-5.19017124176025	1	1	51255	0.00063191	4591-03-01	P53355;F8WCQ3	P53355;F8WCQ3	Death-associated protein kinase 1	ENSG00000196730	1612
TIPRL	-0.364185651143392	4.08312586652241	0	+	Down	2.31514835357666	2.26945209503174	2.30590057373047	1.90526485443115	1.9276704788208	1.96500873565674	10	44	318170000	0	60.892	O75663	O75663	TIP41-like protein	ENSG00000143155	261726
DEGS1	-0.363980293273926	3.36611596823662	0	+	Down	0.452828407287598	0.368788719177246	0.34288215637207	0.0225305557250977	0.0375871658325195	0.0124406814575195	3	11	37919000	0	13.147	O15121	O15121	Sphingolipid delta(4)-desaturase DES1	ENSG00000143753	8560
MP68;C14orf2	-0.363317807515462	3.84593299898514	0	+	Down	1.43644046783447	1.35135173797607	1.41269874572754	1.03861713409424	1.04162120819092	1.03029918670654	2	11	214850000	0.0007677	9792-02-01	P56378;G3V556;A0A0A0MTQ5	P56378;G3V556;A0A0A0MTQ5	6.8 kDa mitochondrial proteolipid
STMN1	-0.362794558207194	1.80402614551442	0.0068135593220339	+	Down	3.95534420013428	3.99742412567139	4.02118682861328	3.75052738189697	3.67710590362549	3.4579381942749	6	63	2544100000	0	36.984	P16949;A2A2D0	P16949;A2A2D0	Stathmin	ENSG00000117632	3925
RAB29	-0.36174742380778	2.29372802668363	0.00298872785829308	+	Down	-1.96495914459229	-1.83992481231689	-1.83267974853516	-2.32472705841064	-2.24205112457275	-2.15602779388428	3	3	3992700	0	1991-10-01	O14966;E9PL56	O14966;E9PL56	Ras-related protein Rab-7L1	ENSG00000117280	8934
U2AF1L4	-0.36152998606364	1.99168211055825	0.00534599728629579	+	Down	-3.35228633880615	-3.56491947174072	-3.51773071289063	-3.91969108581543	-3.76179885864258	-3.83803653717041	1	2	3138000	0.0015002	2.561	Q8WU68	Q8WU68	Splicing factor U2AF 26 kDa subunit	ENSG00000161265	199746
CHP1	-0.361403465270996	1.82214233735094	0.0065352798053528	+	Down	1.75461292266846	1.84413051605225	1.95489883422852	1.58617305755615	1.52208805084229	1.36117076873779	6	14	77377000	0	30.784	Q99653;H0YKE7;F5GX29;H0YNG9;H0YLY7;H0YLX1	Q99653;H0YKE7;F5GX29;H0YNG9	Calcineurin B homologous protein 1	ENSG00000187446	11261
CHD3	-0.360651969909668	4.27134875217466	0	+	Down	1.2988862991333	1.30933475494385	1.33481025695801	0.928971290588379	0.946621894836426	0.985482215881348	18	38	16499000	0	98.506	Q12873;A0A5F9ZHX5;I3L229	Q12873;A0A5F9ZHX5	Chromodomain-helicase-DNA-binding protein 3	ENSG00000170004	1107
SLC38A2	-0.359644889831543	2.72080676384277	0.0013411306042885	+	Down	-1.21767902374268	-1.28043270111084	-1.14287948608398	-1.56669330596924	-1.5259485244751	-1.62728404998779	1	3	6793000	0	16.003	Q96QD8;F8VUY8	Q96QD8;F8VUY8	Sodium-coupled neutral amino acid transporter 2	ENSG00000134294	54407
CARHSP1	-0.357731819152832	3.47181213752509	0	+	Down	1.90883731842041	1.97192478179932	1.91882705688477	1.61993503570557	1.5711088180542	1.53534984588623	5	30	491710000	0	73.077	Q9Y2V2;H3BUY4;H3BPY5;H3BNU9;H3BSW7;H3BTK3;I3L3X8	Q9Y2V2;H3BUY4;H3BPY5;H3BNU9	Calcium-regulated heat stable protein 1	ENSG00000153048	23589
E2F6	-0.357255617777507	1.12558267692428	0.024534115920763			-6.28880786895752	-6.34636497497559	-6.47470378875732	-6.61307525634766	-6.56516551971436	-7.00340270996094	2	3	1443100	0.00032862	9856-03-01	O75461	O75461	Transcription factor E2F6	ENSG00000169016	1876
GNPAT	-0.356288592020671	4.08453274783362	0	+	Down	0.635937690734863	0.668032646179199	0.616111755371094	0.314982414245605	0.271204948425293	0.265028953552246	8	16	12205000	0	26.52	O15228;Q5TBH8;Q5TBH6;A0A2R8YH69	O15228;Q5TBH8	Dihydroxyacetone phosphate acyltransferase	ENSG00000116906	8443
MARCKS	-0.354523658752441	1.48260816495418	0.0112386363636364			2.66408252716064	2.68226718902588	2.72404289245605	2.4670877456665	2.42126750946045	2.1184663772583	9	65	1158700000	0	123.4	P29966	P29966	Myristoylated alanine-rich C-kinase substrate	ENSG00000277443	4082
OCLN	-0.354311943054199	4.2122414582511	0	+	Down	-0.829230308532715	-0.847424507141113	-0.851129531860352	-1.21958255767822	-1.21191501617432	-1.15922260284424	6	9	35988000	0	17.216	A0A0G2JMZ8;Q16625	A0A0G2JMZ8;Q16625	Occludin	ENSG00000197822	100506658
USP3	-0.351663907368978	3.87422195760294	0	+	Down	1.06606769561768	1.01405429840088	1.08182907104492	0.67771053314209	0.70647144317627	0.722777366638184	8	20	27045000	0	38.571	Q9Y6I4;Q6JHV3;H0YMI4;H0YLB7;H0YKU8;H0YL81;H0YNX9;H0YLJ0;H0YMP6;H0YLG0	Q9Y6I4;Q6JHV3;H0YMI4;H0YLB7;H0YKU8	Ubiquitin carboxyl-terminal hydrolase 3;Ubiquitin carboxyl-terminal hydrolase	ENSG00000140455	9960
BCOR	-0.351576805114746	4.22147272840969	0	+	Down	0.55237865447998	0.614640235900879	0.598676681518555	0.234026908874512	0.250012397766113	0.226925849914551	14	23	8670400	0	42.655	Q6W2J9;H7C231;H7BYY2;H7C2V9;H7BZ37;A1A564;A0A5F9ZGX7	Q6W2J9;H7C231;H7BYY2	BCL-6 corepressor	ENSG00000183337	54880
EFCAB13	-0.35072390238444	0.814052152800533	0.0453845333333333			-3.61201572418213	-3.51221942901611	-3.99295616149902	-3.91207981109619	-3.93038368225098	-4.32689952850342	1	2	859680	0.0029464	2471-02-01	Q8IY85	Q8IY85	EF-hand calcium-binding domain-containing protein 13	ENSG00000178852	124989
TUBA1C	-0.35035228729248	3.7657830338528	0	+	Down	3.46965312957764	3.44422245025635	3.40099906921387	3.07321453094482	3.07006359100342	3.12053966522217	4	86	347870000	0	67.899	Q9BQE3;F5H5D3;A0A1W2PQM2;F8VVB9;F8VRZ4;F8VS66;F8VWV9;A6NHL2;F8VX09;Q9H853;F8VRK0;F8VXZ7;F8W0F6	Q9BQE3;F5H5D3;A0A1W2PQM2	Tubulin alpha-1C chain	ENSG00000167553	84790
PRCC	-0.350281715393066	3.46922026512943	0.000295238095238095	+	Down	2.04240131378174	1.9858865737915	1.97139739990234	1.69272899627686	1.63421535491943	1.6218957901001	7	41	61824000	0	47.175	Q92733;H0YE12;H0Y679	Q92733	Proline-rich protein PRCC	ENSG00000143294	5546
TUBA1A;TUBA3E	-0.34938907623291	2.5991120049677	0.00226306306306306	+	Down	2.52425479888916	2.37451648712158	2.39280128479004	2.03848361968994	2.09924983978271	2.10567188262939	3	21	404010000	0	52.096	Q71U36;P0DPH8;P0DPH7;Q6PEY2;F8VQQ4;V9GZ17	Q71U36;P0DPH8;P0DPH7;Q6PEY2;F8VQQ4	Tubulin alpha-1A chain;Tubulin alpha-3E chain
TBCE	-0.34925365447998	4.04430821543304	0	+	Down	2.31590747833252	2.28242588043213	2.29008483886719	1.90965366363525	1.95597362518311	1.97502994537354	22	59	70824000	0	162.75	Q15813;A0A2R8Y5Q8;A0A2R8YHI9;A0A2R8Y7E7;A0A2U3TZJ6;A0A2R8Y6Q1;A0A2R8YFL4;A0A2R8Y4V6;A0A2R8YER9;A0A2R8Y809;A0A2R8Y784;A0A2R8YFM3;A0A2R8Y787;A0A2R8Y4P2;A0A2R8Y5H6;A0A2R8YF12;A0A2R8Y6L2;A0A2R8Y6G3;A0A2R8Y897;A0A2R8Y4E7;A0A2R8Y597;A0A2R8YH53;A0A2R8Y7H8;A0A2R8Y3S1;A0A2R8YFG9	Q15813;A0A2R8Y5Q8;A0A2R8YHI9;A0A2R8Y7E7;A0A2U3TZJ6;A0A2R8Y6Q1;A0A2R8YFL4	Tubulin-specific chaperone E	ENSG00000284770	6905
GOLPH3	-0.34858226776123	2.85149889088703	0.00135433070866142	+	Down	1.42230319976807	1.30954456329346	1.38274765014648	0.974860191345215	1.017409324646	1.07657909393311	6	22	76556000	0	39.376	Q9H4A6;D6REM1	Q9H4A6	Golgi phosphoprotein 3	ENSG00000113384	64083
TRIM58	-0.348394711812337	1.96516477994414	0.00637037037037037	+	Down	-1.83471012115479	-1.76336574554443	-1.6847972869873	-2.04169178009033	-2.2377233505249	-2.0486421585083	4	11	11977000	0	11.019	Q8NG06	Q8NG06	E3 ubiquitin-protein ligase TRIM58	ENSG00000162722	25893
HSP90AB4P	-0.348292986551921	1.56906502597877	0.0102438057482656			-0.712904930114746	-0.516156196594238	-0.642627716064453	-0.807364463806152	-1.08527660369873	-1.02392673492432	1	3	8403500	0.00019179	6272-07-01	Q58FF6	Q58FF6	Putative heat shock protein HSP 90-beta 4		664618
PLCD1	-0.347801526387533	5.32547139881937	0	+	Down	0.324471473693848	0.344170570373535	0.337980270385742	-0.0293855667114258	-0.00242519378662109	-0.00497150421142578	10	17	14735000	0	44.958	P51178	P51178	1-phosphatidylinositol 4,5-bisphosphate phosphodiesterase delta-1	ENSG00000187091	5333
JTB	-0.347674369812012	3.49268250528936	0.000292452830188679	+	Down	-1.78556728363037	-1.80195140838623	-1.75303268432617	-2.17956256866455	-2.11181354522705	-2.09219837188721	1	2	4377600	0	10.853	O76095	O76095	Protein JTB	ENSG00000143543	10899
ABCB10	-0.346275011698405	3.19061890489509	0.000675324675324675	+	Down	-1.62395000457764	-1.71457958221436	-1.6679801940918	-2.05588436126709	-1.97103595733643	-2.01841449737549	9	12	10866000	0	29.586	Q9NRK6	Q9NRK6	ATP-binding cassette sub-family B member 10, mitochondrial	ENSG00000135776	23456
C17orf104	-0.345844268798828	1.43643321024093	0.0134229390681004			-2.90517711639404	-3.1165657043457	-3.07674407958984	-3.21903991699219	-3.53512859344482	-3.38185119628906	4	6	1892500	0	9261-09-01	A2RUB1;K7EPA7;C9JYK8	A2RUB1;K7EPA7	Uncharacterized protein C17orf104
IRF2BP2	-0.345739682515462	3.35500721437396	0.0005	+	Down	0.804228782653809	0.857804298400879	0.891313552856445	0.479626655578613	0.491047859191895	0.545453071594238	14	29	48234000	0	98.721	Q7Z5L9	Q7Z5L9	Interferon regulatory factor 2-binding protein 2	ENSG00000168264	359948
COX6C	-0.34565258026123	4.26002358386419	0	+	Down	0.941403388977051	0.914959907531738	0.921291351318359	0.609000205993652	0.548983573913574	0.58271312713623	4	9	678620000	0.00020117	8633-08-01	P09669	P09669	Cytochrome c oxidase subunit 6C	ENSG00000164919	1345
SMG5	-0.344960848490397	2.44815368998992	0.0026863711001642	+	Down	-3.66765213012695	-3.79625988006592	-3.64494132995605	-3.99109554290771	-4.05673027038574	-4.09591007232666	2	2	573020	0.0001899	3793-07-01	Q9UPR3	Q9UPR3	Protein SMG5	ENSG00000198952	23381
CDCA2	-0.343459129333496	4.03183688227745	0	+	Down	2.97928905487061	2.95602130889893	3.01400184631348	2.61943340301514	2.63382816314697	2.66567325592041	26	63	57912000	0	323.31	Q69YH5;E9PEI0	Q69YH5;E9PEI0	Cell division cycle-associated protein 2	ENSG00000184661	157313
GLUL	-0.342549324035644	3.28416737111	0.000685714285714286	+	Down	-0.340107917785645	-0.353846549987793	-0.252954483032227	-0.679734230041504	-0.641171455383301	-0.653651237487793	3	10	13150000	0	13.635	P15104;A0A2R8YDT1	P15104;A0A2R8YDT1	Glutamine synthetase	ENSG00000135821	2752
MPP5	-0.342360496520996	2.58822544279568	0.00219197207678883	+	Down	-2.799635887146	-2.84876155853271	-2.919921875	-3.23593902587891	-3.12386798858643	-3.23559379577637	5	6	10318000	0	13.262	Q8N3R9;G3V2H1	Q8N3R9	MAGUK p55 subfamily member 5
THAP4	-0.342111905415853	1.75779458074138	0.00857645764576458	+	Down	-2.47262287139893	-2.27495670318604	-2.25858879089355	-2.60064220428467	-2.7822847366333	-2.64957714080811	3	8	12599000	0	25.596	Q8WY91	Q8WY91	THAP domain-containing protein 4	ENSG00000176946	51078
DIEXF	-0.341529528299968	5.37951760180073	0	+	Down	1.74320316314697	1.7328577041626	1.75914192199707	1.40101718902588	1.39418888092041	1.41540813446045	12	21	27310000	0	62.198	Q68CQ4;H7C2R4	Q68CQ4	Digestive organ expansion factor homolog
ZNF143	-0.34056822458903	2.18071414495901	0.00501408450704225	+	Down	-3.75627994537354	-3.82151031494141	-3.62152576446533	-4.03912353515625	-4.05020427703857	-4.13169288635254	3	6	4795100	0	11.363	P52747;E7EN86;P36508;E7EX64	P52747;E7EN86	Zinc finger protein 143	ENSG00000166478	7702
TRMT10C	-0.339836438496907	3.80298450212051	0	+	Down	4.20664691925049	4.13533496856689	4.17990112304688	3.8184061050415	3.8240327835083	3.85993480682373	20	90	254300000	0	179.71	Q7L0Y3;C9JVB6	Q7L0Y3;C9JVB6	Mitochondrial ribonuclease P protein 1	ENSG00000174173	54931
EIF2D	-0.339481035868327	3.67306919542697	0.000298795180722892	+	Down	2.02067089080811	1.94796848297119	1.94891166687012	1.65030384063721	1.61277675628662	1.63602733612061	15	40	80797000	0	90.666	P41214;Q5SY38;A0A087X1L6	P41214	Eukaryotic translation initiation factor 2D	ENSG00000143486	1939
SDC1	-0.339343070983887	2.4665233642532	0.0029983844911147	+	Down	-1.53620433807373	-1.55808353424072	-1.51632308959961	-1.794753074646	-1.85747241973877	-1.97641468048096	3	7	41002000	0	26.862	P18827;E9PHH3;H7C1K4	P18827	Syndecan-1	ENSG00000115884	6382
FAM111B	-0.338512738545736	2.54125517548073	0.00231155778894472	+	Down	1.2291841506958	1.23903369903564	1.14577102661133	0.951655387878418	0.825869560241699	0.820925712585449	9	15	20865000	0	33.373	Q6SJ93;E9PS27	Q6SJ93	Protein FAM111B	ENSG00000189057	374393
ABHD17B	-0.338136037190755	2.46749716132696	0.0029696	+	Down	-3.57228660583496	-3.51402759552002	-3.63393115997314	-3.98945999145508	-3.89958000183105	-3.84561347961426	4	4	2470800	0	10.887	Q5VST6	Q5VST6	Alpha/beta hydrolase domain-containing protein 17B	ENSG00000107362	51104
MRPS18A	-0.337677955627441	1.57345087710222	0.0109186046511628			-2.32995700836182	-2.01123142242432	-2.24402046203613	-2.51389789581299	-2.5005521774292	-2.5837926864624	2	5	9925200	0.00019406	9054-07-01	Q5QPA5;Q9NVS2	Q5QPA5;Q9NVS2	28S ribosomal protein S18a, mitochondrial	ENSG00000096080	55168
TMEM258	-0.33711306254069	2.37102755485364	0.00318292682926829	+	Down	-3.79740047454834	-3.66486740112305	-3.82315731048584	-4.06225967407227	-4.07559013366699	-4.15891456604004	1	9	180350000	0.00017715	5856-05-01	P61165;F5GWH5	P61165;F5GWH5	Transmembrane protein 258	ENSG00000134825	746
INTS3	-0.335991223653157	3.006130611246	0.0013596837944664	+	Down	1.56063938140869	1.45858097076416	1.50182342529297	1.1243371963501	1.17776203155518	1.21097087860107	14	39	29988000	0	83.925	Q68E01;A0A096LNW8	Q68E01	Integrator complex subunit 3	ENSG00000143624	65123
MIER3	-0.335851033528646	2.40984887821507	0.00322720247295209	+	Down	-3.52417755126953	-3.68954277038574	-3.58400917053223	-3.99158668518066	-3.90965461730957	-3.9040412902832	3	5	11732000	0.00017989	9314-05-01	Q7Z3K6	Q7Z3K6	Mesoderm induction early response protein 3	ENSG00000155545	166968
TANC1	-0.335802396138509	2.07104746099769	0.006328125	+	Down	-3.55412483215332	-3.3610315322876	-3.42237567901611	-3.72446537017822	-3.85864353179932	-3.76183032989502	6	10	1314500	0	13.665	Q9C0D5	Q9C0D5	Protein TANC1	ENSG00000115183	85461
CECR2	-0.335577646891276	2.66397774373813	0.00220738137082601	+	Down	-2.67244815826416	-2.66457080841064	-2.67271423339844	-3.09984970092773	-2.94588565826416	-2.97073078155518	2	8	814330	0.00033916	6281-04-01	Q9BXF3;A0A087WT21;B7WPH3;A0A0R4J2E1	Q9BXF3;A0A087WT21;B7WPH3;A0A0R4J2E1	Cat eye syndrome critical region protein 2	ENSG00000099954	27443
RMND1	-0.335277239481608	4.08428048069098	0	+	Down	-1.21862125396729	-1.24757671356201	-1.2235107421875	-1.59989261627197	-1.53682041168213	-1.55882740020752	3	6	6725200	0.00019948	6413-08-01	Q9NWS8;A0A087WXU0;A0A2R8Y4J4;A0A2R8Y4P5;A0A2R8YFC3	Q9NWS8;A0A087WXU0;A0A2R8Y4J4;A0A2R8Y4P5	Required for meiotic nuclear division protein 1 homolog	ENSG00000155906	55005
IFRD2	-0.334811846415202	2.38050609890186	0.0033677811550152	+	Down	-1.41849422454834	-1.492844581604	-1.45899391174316	-1.88892650604248	-1.77776432037354	-1.7080774307251	4	5	4550300	0	18.025	Q12894;A0A0R4J2F6;H7C2Z4;H7C444	Q12894;A0A0R4J2F6	Interferon-related developmental regulator 2	ENSG00000214706	7866
IGFBPL1	-0.333720842997233	1.20641284334088	0.0233775130305287			-3.7932014465332	-3.45740699768066	-3.37100315093994	-3.90219879150391	-3.87949848175049	-3.84107685089111	1	2	1378100	0.0007804	2027-03-01	Q8WX77	Q8WX77	Insulin-like growth factor-binding protein-like 1	ENSG00000137142	347252
PWP1	-0.333282152811686	4.02617449093331	0	+	Down	0.906102180480957	0.919222831726074	0.873023986816406	0.534228324890137	0.584547996520996	0.579726219177246	8	14	36588000	0	42.483	Q13610;B4DJV5;F8VZ56	Q13610;B4DJV5	Periodic tryptophan protein 1 homolog	ENSG00000136045	11137
ALCAM	-0.332954088846843	1.16223147846299	0.0252431654676259			0.719061851501465	1.14108562469482	0.91956901550293	0.678568840026855	0.484309196472168	0.617976188659668	5	7	6376600	0.00020044	7482-08-01	Q13740;F5GXJ9;H7C543	Q13740;F5GXJ9	CD166 antigen	ENSG00000170017	214
FAM208B	-0.332715034484863	2.8515420227836	0.00210055865921788	+	Down	-0.670210838317871	-0.541287422180176	-0.611188888549805	-0.977400779724121	-0.909056663513184	-0.934374809265137	11	17	2433600	0	45.963	Q5VWN6;A0A2R8YH03	Q5VWN6;A0A2R8YH03	Protein FAM208B
SPTBN1	-0.332672437032064	4.42918540500579	0	+	Down	6.26234722137451	6.23157787322998	6.24848556518555	5.89005184173584	5.91545963287354	5.93888187408447	121	480	356800000	0	323.31	Q01082;A0A087WUZ3;F8W6C1	Q01082;A0A087WUZ3	Spectrin beta chain, non-erythrocytic 1	ENSG00000115306	6711
PRR14	-0.332468032836914	0.249906752855499	0.298624024175271			-8.96623039245605	-9.18703365325928	-8.21579456329346	-8.8456392288208	-8.54136848449707	-9.97945499420166	2	2	235970	0.0015006	5655-02-01	Q9BWN1;H3BND2	Q9BWN1;H3BND2	Proline-rich protein 14	ENSG00000156858	78994
TSEN15	-0.330756187438965	3.33765179783055	0.000661016949152542	+	Down	-1.14870166778564	-1.16929531097412	-1.09524536132813	-1.45555210113525	-1.4379415512085	-1.51201725006104	1	2	13807000	0.00018751	7.0573	Q8WW01;A0A2R8YEM0;A0A2R8Y5L0;A0A2R8Y5Q6;F2Z3M0;A0A2R8Y6M5;E9PPN1;H0YCV5;A0A2R8Y7T8;A0A2R8YG40;A0A2R8YDU8;A0A2U3TZM3;A0A2R8Y6A4;A0A2R8Y6B3	Q8WW01;A0A2R8YEM0;A0A2R8Y5L0;A0A2R8Y5Q6;F2Z3M0;A0A2R8Y6M5;E9PPN1;H0YCV5;A0A2R8Y7T8;A0A2R8YG40;A0A2R8YDU8;A0A2U3TZM3;A0A2R8Y6A4;A0A2R8Y6B3	tRNA-splicing endonuclease subunit Sen15	ENSG00000198860	116461
RPRD2	-0.330658276875814	4.49103794498821	0	+	Down	2.51912975311279	2.48358249664307	2.49752616882324	2.14849185943604	2.16904926300049	2.19072246551514	24	59	32714000	0	128.7	Q5VT52	Q5VT52	Regulation of nuclear pre-mRNA domain-containing protein 2	ENSG00000163125	23248
GORAB	-0.330438931783041	3.19535031404286	0.000889795918367347	+	Down	-2.73476696014404	-2.66712474822998	-2.68707847595215	-2.97539043426514	-3.0348482131958	-3.07004833221436	7	6	8467100	0	11.747	Q5T7V8;R4GMT2	Q5T7V8	RAB6-interacting golgin	ENSG00000120370	92344
C1orf112	-0.329797744750977	2.08459951763587	0.00640308087291399	+	Down	-2.70928859710693	-2.66419315338135	-2.61769485473633	-2.97641563415527	-3.10908603668213	-2.89506816864014	3	4	6247000	0	12.039	Q9NSG2;A0A1B0GUP7	Q9NSG2	Uncharacterized protein C1orf112	ENSG00000000460	55732
POP7	-0.329732577006022	3.22252050561536	0.00089344262295082	+	Down	-1.1702356338501	-1.23652362823486	-1.18133544921875	-1.57730007171631	-1.51089191436768	-1.48910045623779	1	4	57573000	0	17.108	O75817;C9JYM0	O75817;C9JYM0	Ribonuclease P protein subunit p20	ENSG00000172336	10248
POGZ	-0.329637845357259	5.30227665135699	0	+	Down	1.56347560882568	1.54545879364014	1.55631256103516	1.21035480499268	1.22628116607666	1.23969745635986	18	49	36313000	0	82.876	Q7Z3K3;H0YCT3;A6PW30;M0R2X2;E9PJY9;E9PIR8;H7C238	Q7Z3K3	Pogo transposable element with ZNF domain	ENSG00000143442	23126
SLC1A3	-0.32936954498291	1.08824663784769	0.0292642762284197			-6.73778247833252	-6.68258571624756	-6.84872627258301	-7.35116004943848	-6.98034763336182	-6.92569541931152	2	3	1876000	0.00034229	7757-04-01	P43003;A0A087X0U3;A0A087WT87	P43003;A0A087X0U3;A0A087WT87	Excitatory amino acid transporter 1;Amino acid transporter	ENSG00000079215	6507
ENAH	-0.329148928324382	2.2230968131594	0.00522908093278464	+	Down	3.2841329574585	3.13214015960693	3.30809593200684	2.8795804977417	2.88930034637451	2.96804141998291	19	91	246790000	0	221.44	Q8N8S7;A0A0U1RQP7	Q8N8S7	Protein enabled homolog	ENSG00000154380	55740
RBFA	-0.328489303588867	0.893945270368878	0.0414164810690423			-6.0518856048584	-5.61585712432861	-5.79260349273682	-6.15552234649658	-5.94534015655518	-6.34495162963867	1	4	719680	0.00018748	7.0385	Q8N0V3	Q8N0V3	Putative ribosome-binding factor A, mitochondrial	ENSG00000101546	79863
GK;GK3P	-0.328353563944499	3.50409369501817	0.000681222707423581	+	Down	0.122818946838379	0.0617704391479492	0.153966903686523	-0.227313041687012	-0.219109535217285	-0.200081825256348	7	12	16769000	0	29.578	P32189;Q14409;A6NP46;F8WC39;H7C2A0;F8WDA9;F8WBI8	P32189;Q14409	Glycerol kinase;Putative glycerol kinase 3
PFDN2	-0.328166007995605	3.14609944773318	0.00111776447105788	+	Down	1.56931018829346	1.5567102432251	1.64629364013672	1.28685855865479	1.27988910675049	1.22106838226318	5	16	250300000	0	25.475	Q9UHV9	Q9UHV9	Prefoldin subunit 2	ENSG00000143256	5202
RBMXL1	-0.32800833384196	1.57081038602382	0.0119472693032015			-1.59584522247314	-1.27501964569092	-1.44499206542969	-1.72880268096924	-1.81409740447998	-1.75698184967041	3	6	9771500	0.00017572	4217-05-01	Q96E39;A0A1B0GUK8	Q96E39	RNA binding motif protein, X-linked-like-1	ENSG00000213516	494115
ADAM15	-0.327626864115397	2.31345707542642	0.00425323741007194	+	Down	-0.610901832580566	-0.455056190490723	-0.621578216552734	-0.870245933532715	-0.866456031799316	-0.933714866638184	7	14	6963600	0	21.587	Q13444	Q13444	Disintegrin and metalloproteinase domain-containing protein 15	ENSG00000143537	8751
MVD	-0.326926231384277	3.37808822832018	0.000658227848101266	+	Down	0.388913154602051	0.30345630645752	0.380685806274414	0.0166769027709961	0.0573930740356445	0.0182065963745117	10	14	25695000	0	31.809	P53602;H3BP35;H3BQ47	P53602;H3BP35	Diphosphomevalonate decarboxylase	ENSG00000167508	4597
FAM107B	-0.326755205790202	2.3771426792708	0.00397643593519882	+	Down	0.699408531188965	0.834553718566895	0.835138320922852	0.483485221862793	0.506083488464355	0.399266242980957	4	8	47154000	0	14.547	Q9H098;C9J6N5;C9JQ40;C9JW51;A0A1C7CYX8;C9J3Q3;C9JYP1;C9J6Y8;X6RET8;C9JP05;F8WCJ2	Q9H098;C9J6N5;C9JQ40;C9JW51;A0A1C7CYX8;C9J3Q3;C9JYP1;C9J6Y8;X6RET8;C9JP05	Protein FAM107B	ENSG00000065809	83641
MRPS14	-0.326666196187337	1.22494282601833	0.023452380952381			-1.98395442962646	-1.93877696990967	-1.64338684082031	-2.25574016571045	-2.23897457122803	-2.05140209197998	3	7	69804000	0	11.527	O60783	O60783	28S ribosomal protein S14, mitochondrial	ENSG00000120333	63931
NEU1	-0.326300938924153	2.12418768808817	0.00644444444444444	+	Down	-4.32794857025146	-4.1469202041626	-4.20867156982422	-4.53497505187988	-4.50006198883057	-4.62740612030029	1	2	711960	0.00063291	4784-03-01	Q99519	Q99519	Sialidase-1	ENSG00000204386	4758
CCDC58	-0.325751304626465	2.66309696140133	0.00230383973288815	+	Down	1.98911762237549	1.92709445953369	1.98504066467285	1.71473789215088	1.63956546783447	1.56969547271729	6	19	353570000	0	39.463	Q4VC31;C9JQ41;H7C525;C9JBU9	Q4VC31;C9JQ41;H7C525	Coiled-coil domain-containing protein 58
HLA-B	-0.325559298197428	1.73518666820468	0.00960833333333333	+	Down	-1.90355968475342	-1.79283809661865	-2.06513977050781	-2.3058443069458	-2.22560787200928	-2.20676326751709	1	5	2719700	0.00032922	4.0233	Q2L6G2;D5H3J5;A0A140TA14;A0A140TA11;A0A140T9Y5;A0A140T997	Q2L6G2;D5H3J5		ENSG00000234745	3106
RAB4A	-0.325181007385254	2.71005521332268	0.00235897435897436	+	Down	-0.336283683776855	-0.480366706848145	-0.398834228515625	-0.760354042053223	-0.728995323181152	-0.701678276062012	3	11	19727000	0	29.37	P20338;A0A087WYT5	P20338;A0A087WYT5	Ras-related protein Rab-4A	ENSG00000168118	5867
MRPL4	-0.325154304504395	2.70383962594517	0.00234295415959253	+	Down	-0.607193946838379	-0.584897041320801	-0.475080490112305	-0.886767387390137	-0.91109561920166	-0.844771385192871	2	7	29915000	0	17.37	Q9BYD3;K7ES61;K7EKI4;K7ELF1;K7ELQ0;X6RAY8	Q9BYD3;K7ES61;K7EKI4;K7ELF1;K7ELQ0;X6RAY8	39S ribosomal protein L4, mitochondrial	ENSG00000105364	51073
RAB13	-0.32445240020752	4.02441315118626	0	+	Down	1.55568790435791	1.52296161651611	1.58184814453125	1.2451696395874	1.20667171478271	1.2352991104126	7	18	106370000	0	23.681	P51153;A0A087WWB9	P51153;A0A087WWB9	Ras-related protein Rab-13	ENSG00000143545	5872
ARMT1	-0.324231783548991	3.71389496764641	0.000497737556561086	+	Down	3.2037935256958	3.1528959274292	3.15080261230469	2.81932926177979	2.87852191925049	2.83694553375244	14	63	273540000	0	92.637	Q9H993;F5GZY1	Q9H993;F5GZY1	Protein-glutamate O-methyltransferase	ENSG00000146476	79624
SPTAN1	-0.323554039001465	2.29180155021878	0.00495821727019499	+	Down	-4.23526954650879	-4.35786056518555	-4.3094425201416	-4.53696441650391	-4.64375972747803	-4.6925106048584	1	1	90396	0.00077507	3.1525	A0A0D9SGF6	A0A0D9SGF6		ENSG00000197694	6709
NDUFV1	-0.321916262308757	2.66013824642453	0.00266884176182708	+	Down	1.70113658905029	1.62614154815674	1.75880432128906	1.33985805511475	1.35758876800537	1.42288684844971	14	29	62954000	0	65.978	P49821;G3V0I5;B4DE93;E9PMX3;E9PLC6;E9PQP1;E9PPR0;E9PJL9;H0YE81;E9PPD6;E9PPS5;H0YD04	P49821;G3V0I5;B4DE93;E9PMX3	NADH dehydrogenase [ubiquinone] flavoprotein 1, mitochondrial	ENSG00000167792	4723
SAMHD1	-0.320123990376791	2.94750180734045	0.00228779599271403	+	Down	2.53650188446045	2.48622608184814	2.50086402893066	2.15866756439209	2.14646434783936	2.25808811187744	19	48	61780000	0	108.8	Q9Y3Z3;A0A2R8YCS7;A0A2R8YD90;A0A2R8YF51;A0A2R8Y5D2;A0A2R8Y586;A0A2R8YG48;A0A2R8Y7R5;A0A2R8Y755;A0A2R8YFV6;A0A2R8Y6J9;A0A2R8YDI8;A0A2R8YF18	Q9Y3Z3;A0A2R8YCS7;A0A2R8YD90	Deoxynucleoside triphosphate triphosphohydrolase SAMHD1	ENSG00000101347	25939
FAM162A	-0.318818092346191	3.70866000129042	0.00068421052631579	+	Down	0.409329414367676	0.331498146057129	0.375030517578125	0.0469751358032227	0.0412225723266602	0.0712060928344727	6	17	168370000	0	24.531	Q96A26;F8W7Q4;E9PH05	Q96A26;F8W7Q4;E9PH05	Protein FAM162A	ENSG00000114023	26355
H3F3A;H3F3B;HIST3H3;H3F3C	-0.318498929341634	1.9197954274562	0.00829530201342282	+	Down	1.93081951141357	1.71707248687744	1.80486869812012	1.44476985931396	1.47906017303467	1.5734338760376	1	56	2821700000	0	35.939	P84243;K7EK07;Q16695;K7EMV3;A0A590UJJ6;B4DEB1;K7ES00;Q6NXT2;K7EP01	P84243;K7EK07;Q16695;K7EMV3;A0A590UJJ6;B4DEB1;K7ES00;Q6NXT2	Histone H3.3;Histone H3;Histone H3.1t;Histone H3.3C
RBM8A	-0.318135897318522	3.04044027470637	0.00209665427509294	+	Down	3.36138820648193	3.36386394500732	3.30413436889648	3.03990268707275	3.06845569610596	2.96662044525146	8	79	1025700000	0	163.81	Q9Y5S9;A0A0J9YW13	Q9Y5S9;A0A0J9YW13	RNA-binding protein 8A	ENSG00000265241	9939
NEURL4	-0.317808469136556	0.511427162908618	0.100274368231047			-5.01413536071777	-4.13032150268555	-4.77488231658936	-4.85984897613525	-5.08603382110596	-4.92688179016113	2	3	723700	0.00017784	6958-05-01	Q96JN8;I3L100;I3L2W2;K7ESJ6;K7ESM1	Q96JN8;I3L100;I3L2W2;K7ESJ6;K7ESM1	Neuralized-like protein 4	ENSG00000215041	84461
MPZL1	-0.316675821940104	2.39066439339231	0.00438691322901849	+	Down	-3.33616161346436	-3.34514045715332	-3.34319877624512	-3.75368785858154	-3.569091796875	-3.65174865722656	1	5	13534000	0.00064903	8105-03-01	Q9UEL6	Q9UEL6		ENSG00000197965	9019
ZNF460	-0.316415468851725	2.22113097379105	0.00621989528795812	+	Down	-0.185784339904785	-0.0590333938598633	-0.0683441162109375	-0.49112606048584	-0.341858863830566	-0.429423332214355	2	5	6242300	0.00033568	3909-04-01	Q14592	Q14592	Zinc finger protein 460	ENSG00000197714	10794
BIRC5	-0.315816561381022	2.11738713268651	0.00644226044226044	+	Down	0.979836463928223	0.972983360290527	1.15889358520508	0.742722511291504	0.736142158508301	0.685399055480957	6	17	138890000	0	26.464	O15392;A0A0B4J1S3;H3BLT4;K7EMW2;K7EP76;K7ELG2	O15392;A0A0B4J1S3;H3BLT4	Baculoviral IAP repeat-containing protein 5	ENSG00000089685	332
OTUD7B	-0.315285046895345	2.85429033464015	0.0021692573402418	+	Down	-1.6986780166626	-1.68589687347412	-1.65838241577148	-2.02777576446533	-2.04074954986572	-1.92028713226318	7	13	5498400	0	29.533	Q6GQQ9;Q5SZ59	Q6GQQ9	OTU domain-containing protein 7B	ENSG00000264522	56957
EFHD1;PP1187	-0.315251350402832	1.47369262841801	0.0159111111111111			0.0617780685424805	-0.151913642883301	0.0767135620117188	-0.435187339782715	-0.318221092224121	-0.205767631530762	3	5	449740000	0.00034223	7756-04-01	Q9BUP0;A0A087X1Z2;C9JTV4;Q8WYH2	Q9BUP0;A0A087X1Z2;C9JTV4;Q8WYH2	EF-hand domain-containing protein D1
TARS2	-0.314794858296712	5.4011156061264	0	+	Down	1.1565465927124	1.12974071502686	1.14925765991211	0.822514533996582	0.836304664611816	0.832341194152832	12	22	22687000	0	52.924	Q9BW92;U3KQG0;F6S7Q7;U3KQ50;Q5T5E9	Q9BW92;U3KQG0;F6S7Q7	Threonine--tRNA ligase, mitochondrial	ENSG00000143374	80222
MRPL27	-0.313584327697754	4.4330850689968	0	+	Down	-0.943612098693848	-0.953783988952637	-0.97723388671875	-1.2816915512085	-1.28599834442139	-1.24769306182861	6	9	88598000	0	16.332	Q9P0M9;D6RAN8;H7C5U8;D6RE11;B3KN43	Q9P0M9;D6RAN8;H7C5U8	39S ribosomal protein L27, mitochondrial	ENSG00000108826	51264
ACBD6	-0.313349723815918	1.10709100993506	0.0299078520441272			-2.6586217880249	-2.26693820953369	-2.25845146179199	-2.67905139923096	-2.70689868927002	-2.73811054229736	4	6	19335000	0	12.156	Q9BR61;A0A2R8Y544	Q9BR61;A0A2R8Y544	Acyl-CoA-binding domain-containing protein 6	ENSG00000230124	84320
NDUFB7	-0.312273343404134	3.09844691759008	0.00231307550644567	+	Down	-0.944027900695801	-1.00210285186768	-1.0222282409668	-1.276198387146	-1.351487159729	-1.27749347686768	4	12	54404000	0	11.853	P17568	P17568	NADH dehydrogenase [ubiquinone] 1 beta subcomplex subunit 7	ENSG00000099795	4713
EXO1	-0.312206268310547	2.13069776947917	0.00656723716381418	+	Down	-2.56351184844971	-2.54139423370361	-2.65229225158691	-2.79368209838867	-2.94551563262939	-2.95461940765381	5	7	2232300	0	14.195	Q9UQ84;Q5T398;Q5T397;E5RGY3;Q5T399;E5RHK1	Q9UQ84;Q5T398;Q5T397	Exonuclease 1	ENSG00000174371	9156
AKAP1	-0.31209405263265	4.53553541521048	0	+	Down	1.3153657913208	1.2820520401001	1.29212951660156	1.00479412078857	0.967486381530762	0.980984687805176	15	22	18006000	0	84.687	Q92667;I3L0W0;I3NI36;I3L2A2;I3L2N7;I3L3K1;I3L364;I3L0K6	Q92667	A-kinase anchor protein 1, mitochondrial	ENSG00000121057	8165
OTUD5	-0.311949729919434	4.75321299183072	0	+	Down	0.281840324401855	0.322661399841309	0.286514282226563	-0.0125055313110352	-0.0160379409790039	-0.0162897109985352	11	31	47028000	0	46.77	Q96G74;A0A087WXV6;H7BZQ3	Q96G74;A0A087WXV6;H7BZQ3	OTU domain-containing protein 5	ENSG00000068308	55593
GOLM1	-0.311055183410645	2.5843118372412	0.0036996996996997	+	Down	0.972699165344238	1.05972957611084	1.06634712219238	0.791220664978027	0.699748039245605	0.674641609191895	11	18	38460000	0	38.883	Q8NBJ4;F8WAT9;C9JYM4;C9J941	Q8NBJ4	Golgi membrane protein 1	ENSG00000135052	51280
POLR3C	-0.3092254002889	2.96819599822272	0.00218434782608696	+	Down	0.988709449768066	0.88181209564209	0.948970794677734	0.616225242614746	0.607041358947754	0.668549537658691	8	16	15294000	0	32.194	Q9BUI4;E9PHH9	Q9BUI4;E9PHH9	DNA-directed RNA polymerase III subunit RPC3	ENSG00000186141	10623
MRPL54	-0.309204419453939	1.86963655148482	0.00981276595744681	+	Down	-1.708176612854	-1.93103313446045	-1.7539005279541	-2.1293363571167	-2.13916683197021	-2.05222034454346	1	4	12880000	0	10.663	Q6P161	Q6P161	39S ribosomal protein L54, mitochondrial	ENSG00000183617	116541
MMTAG2	-0.309140205383301	3.05113483535453	0.00225493716337522	+	Down	0.844893455505371	0.753533363342285	0.846855163574219	0.499102592468262	0.481841087341309	0.536917686462402	5	14	30992000	0	17.754	Q9BU76	Q9BU76	Multiple myeloma tumor-associated protein 2
SLC35A2	-0.308478355407715	0.808163588321575	0.051182902584493			-4.26465797424316	-4.10066699981689	-3.92940998077393	-4.3597412109375	-4.68273448944092	-4.17769432067871	2	2	5425400	0.00019109	5232-07-01	P78381;A0A0U1RR61;A6NGW4;A0A0U1RRG4;A6NFI1;B4DE15	P78381;A0A0U1RR61;A6NGW4;A0A0U1RRG4;A6NFI1;B4DE15	UDP-galactose translocator	ENSG00000102100	7355
IFT57	-0.308301607767741	2.41780688741752	0.00525793103448276	+	Down	-6.37452983856201	-6.39666175842285	-6.35830307006836	-6.59462451934814	-6.76707363128662	-6.69270133972168	1	1	329120	0.00018175	2047-06-01	Q9NWB7;F8WBM2;C9JB84	Q9NWB7;F8WBM2;C9JB84	Intraflagellar transport protein 57 homolog	ENSG00000114446	55081
MT1E	-0.307727495829264	0.709603378748208	0.0623768888888889			1.48075008392334	1.57303333282471	1.65258407592773	1.11869144439697	1.02394580841064	1.64054775238037	3	38	1.784e+09	0	19.875	P04732	P04732	Metallothionein-1E	ENSG00000169715	4493
COL4A5;COL4A1	-0.30771541595459	2.64038491402488	0.00334238310708899	+	Down	-1.60575580596924	-1.72012805938721	-1.63732528686523	-2.0063943862915	-1.90878391265869	-1.97117710113525	2	4	2247700	0.00033795	1955-04-01	P29400;P02462;A0A3B3ISV3;Q49AM6	P29400;P02462;A0A3B3ISV3;Q49AM6	Collagen alpha-5(IV) chain;Collagen alpha-1(IV) chain;Arresten
SUPT20H	-0.307424863179525	1.82048438533222	0.00978328173374613	+	Down	-5.11168956756592	-5.14393329620361	-5.23718357086182	-5.59854221343994	-5.43530559539795	-5.38123321533203	3	3	1064000	0.00019732	3915-08-01	Q8NEM7;F6S7C4;B4E2D5;R4GND2;C9JQS2	Q8NEM7;F6S7C4;B4E2D5;R4GND2	Transcription factor SPT20 homolog	ENSG00000102710	55578
PBK	-0.305856386820475	3.63396461400612	0.000886178861788618	+	Down	3.22843456268311	3.1760892868042	3.16183471679688	2.8689603805542	2.86974048614502	2.91008853912354	17	70	498030000	0	85.299	Q96KB5;E5RFX4;E5RIE1	Q96KB5;E5RFX4	Lymphokine-activated killer T-cell-originated protein kinase	ENSG00000168078	55872
NR2C1	-0.305201848347981	1.51735520273651	0.0158839590443686			-5.23044681549072	-5.3709077835083	-5.4305534362793	-5.76728057861328	-5.66006469726563	-5.52016830444336	3	3	1855000	0	10.772	P13056;A0A087WUK4	P13056;A0A087WUK4	Nuclear receptor subfamily 2 group C member 1	ENSG00000120798	7181
SEC14L1	-0.303314526875814	0.292811854983546	0.240778958554729			-0.570881843566895	-1.49123668670654	-1.65423583984375	-1.96121501922607	-1.09874248504639	-1.56634044647217	3	3	4745400	0.00063918	5902-03-01	Q92503;K7EJ08;K7ESI4;K7ELM0	Q92503;K7EJ08	SEC14-like protein 1	ENSG00000129657	6397
EPT1	-0.303267161051432	1.61107221393071	0.0139265890778872			-3.05540561676025	-3.04004764556885	-3.18156814575195	-3.5318775177002	-3.27918243408203	-3.37576293945313	1	2	3269600	0.00063452	5021-03-01	Q9C0D9;C9JAG1;A0A087WW58	Q9C0D9;C9JAG1;A0A087WW58	Ethanolaminephosphotransferase 1
ADCK3	-0.302510261535645	2.25527851236768	0.00619627329192547	+	Down	-3.67577362060547	-3.67295742034912	-3.69820690155029	-3.88928127288818	-3.98515033721924	-4.08003711700439	4	6	3682800	0	13.836	Q8NI60	Q8NI60	Atypical kinase ADCK3, mitochondrial
ENSA	-0.302112261454264	1.59580511716187	0.0140932277924362			2.98683643341064	3.02146053314209	3.1333122253418	2.85034084320068	2.78437328338623	2.60055828094482	8	32	344320000	0	31.086	O43768;A6NMQ3;Q5T5H1;A0A1W2PRU0	O43768;A6NMQ3;Q5T5H1;A0A1W2PRU0	Alpha-endosulfine	ENSG00000143420	2029
ZNF114	-0.302086194356283	1.0494040208897	0.0347714808043876			-4.98982048034668	-4.55863475799561	-4.82887554168701	-4.99913597106934	-5.11833095550537	-5.16612243652344	1	6	2932600	0.00076994	3.0374	Q8NC26	Q8NC26	Zinc finger protein 114	ENSG00000178150	163071
NUCKS1	-0.301437695821126	1.21967962694638	0.0267157748436414			1.53887271881104	1.77488613128662	1.6093807220459	1.3882303237915	1.47021007537842	1.16038608551025	5	24	258830000	0	56.515	Q9H1E3	Q9H1E3	Nuclear ubiquitous casein and cyclin-dependent kinase substrate 1	ENSG00000069275	64710
POU2F1;POU2F3	-0.301166216532389	3.16538684091581	0.00223885918003565	+	Down	0.779744148254395	0.720685005187988	0.744590759277344	0.40723705291748	0.436615943908691	0.497668266296387	8	18	61638000	0	55.632	P14859;A0A0C4DG88;A0A0A0MT46;Q9UKI9;H0YLC5;H0YNW1;H0YLL6;B5ME60;H0YKT2	P14859;A0A0C4DG88;A0A0A0MT46;Q9UKI9	POU domain, class 2, transcription factor 1;POU domain protein;POU domain, class 2, transcription factor 3
TRAPPC2;TRAPPC2B	-0.300979932149251	1.73023709661866	0.0111145038167939			-1.69500255584717	-1.69890117645264	-1.8665828704834	-2.06618976593018	-1.95468235015869	-2.14255428314209	1	3	5130800	0.00033272	2146-04-01	P0DI81;P0DI82;F5H785	P0DI81;P0DI82;F5H785	Trafficking protein particle complex subunit 2;Trafficking protein particle complex subunit 2B
UQCC2	-0.300093650817871	2.54197688660425	0.005	+	Down	-1.16853427886963	-1.20847415924072	-1.09061050415039	-1.51646709442139	-1.43148899078369	-1.41994380950928	3	7	29016000	0	27.837	Q9BRT2;V5IRT4;Q5TAQ0	Q9BRT2;V5IRT4;Q5TAQ0	Ubiquinol-cytochrome-c reductase complex assembly factor 2	ENSG00000137288	84300
VMP1	-0.29975414276123	2.59401490713197	0.00425936599423631	+	Down	-1.50368022918701	-1.40504169464111	-1.49763107299805	-1.72800731658936	-1.82969570159912	-1.74791240692139	2	18	55496000	0	5442-09-01	Q96GC9;K7EL93;K7EL74;K7ENU2;K7EK01;K7EMI0;K7ELS2;K7EPE7	Q96GC9;K7EL93;K7EL74;K7ENU2;K7EK01;K7EMI0;K7ELS2;K7EPE7	Vacuole membrane protein 1	ENSG00000062716	81671
POGK	-0.299303372701009	4.07694989625279	0.000665245202558635	+	Down	-0.351637840270996	-0.309224128723145	-0.357877731323242	-0.622370719909668	-0.657696723937988	-0.636582374572754	4	5	5714100	0	14.712	Q9P215	Q9P215	Pogo transposable element with KRAB domain	ENSG00000143157	57645
UBE2Q1	-0.299045244852702	2.59262221627882	0.00441201716738197	+	Down	1.27464771270752	1.426100730896	1.33038330078125	1.05290699005127	1.03563594818115	1.04545307159424	10	21	63859000	0	37.407	Q7Z7E8;H3BN94;E9PHD0	Q7Z7E8	Ubiquitin-conjugating enzyme E2 Q1	ENSG00000160714	55585
PPID	-0.298797925313314	3.6691577294447	0.00136507936507937	+	Down	4.38786602020264	4.36045551300049	4.32191467285156	4.03124332427979	4.07184314727783	4.07075595855713	24	95	409320000	0	175.47	Q08752;H0Y8J0	Q08752	Peptidyl-prolyl cis-trans isomerase D	ENSG00000171497	5481
TTC27	-0.298717816670736	3.29138140507356	0.00228363636363636	+	Down	1.59241962432861	1.51498889923096	1.55280685424805	1.21765995025635	1.26852512359619	1.27787685394287	11	23	18065000	0	52.05	Q6P3X3;A0A3B3IS02;H7C3A3	Q6P3X3	Tetratricopeptide repeat protein 27	ENSG00000018699	55622
POLR3H	-0.298556327819824	2.78615242808412	0.00318778625954198	+	Down	-2.49041843414307	-2.46570110321045	-2.53178405761719	-2.84898281097412	-2.73078632354736	-2.80380344390869	2	2	4638100	0	33.753	Q9Y535	Q9Y535	DNA-directed RNA polymerase III subunit RPC8	ENSG00000100413	171568
DDX31	-0.297959963480632	3.42707001997318	0.00188679245283019	+	Down	0.837763786315918	0.747422218322754	0.780488967895508	0.480931282043457	0.496014595031738	0.49484920501709	10	16	13285000	0	48.993	F8WAJ0;Q9H8H2	F8WAJ0;Q9H8H2	Probable ATP-dependent RNA helicase DDX31	ENSG00000125485	64794
CDH10	-0.297939300537109	2.23883198989819	0.00654323995127893	+	Down	-5.30214881896973	-5.25375366210938	-5.43438053131104	-5.63310813903809	-5.64647483825684	-5.60451793670654	1	2	303910	0.001363	7352-02-01	Q9Y6N8;D6RJG0	Q9Y6N8;D6RJG0	Cadherin-10	ENSG00000040731	1008
KIRREL	-0.29741382598877	5.03632539506434	0	+	Down	-2.20704174041748	-2.20757579803467	-2.17861366271973	-2.49267864227295	-2.48927211761475	-2.50352191925049	3	6	2761400	0.00020206	9.0318	Q96J84;B4DN67;Q5W0G0;Q5W0F9	Q96J84;B4DN67;Q5W0G0;Q5W0F9	Kin of IRRE-like protein 1
TRIM11	-0.297061920166016	2.7055055005658	0.00398818316100443	+	Down	-3.60680770874023	-3.48170852661133	-3.57063007354736	-3.81691646575928	-3.87825679779053	-3.85515880584717	5	8	4107200	0	19.029	Q96F44;R4GMV1;R4GNB9;Q6AZZ1;O00478;O00481;Q13410;C9JZT5;Q4VAN1	Q96F44;R4GMV1;R4GNB9	E3 ubiquitin-protein ligase TRIM11	ENSG00000154370	81559
TRIM25	-0.295771598815918	4.29259678195158	0.000676789587852495	+	Down	3.91513538360596	3.89305782318115	3.86619186401367	3.58128070831299	3.59889507293701	3.60689449310303	27	95	267570000	0	208.13	Q14258;A0A3B3IUA7	Q14258;A0A3B3IUA7	E3 ubiquitin/ISG15 ligase TRIM25	ENSG00000121060	7706
RBBP5	-0.295732180277506	5.65869523354228	0	+	Down	2.79014301300049	2.78294277191162	2.79171562194824	2.48943424224854	2.48268795013428	2.50548267364502	12	36	84151000	0	100.29	Q15291	Q15291	Retinoblastoma-binding protein 5	ENSG00000117222	5929
HIST1H1T	-0.295715014139811	2.84683801875863	0.00320245398773006	+	Down	-2.98194789886475	-3.07749271392822	-2.96853446960449	-3.2763147354126	-3.30897903442383	-3.32982635498047	2	3	18075000	0.00017581	4333-05-01	P22492	P22492	Histone H1t
ATAD3B	-0.29517396291097	4.35346104070238	0.000678260869565217	+	Down	3.66414546966553	3.65082454681396	3.6473217010498	3.36999797821045	3.33001804351807	3.37675380706787	25	90	391030000	0	165.8	Q5T9A4;A0A5K1VW56	Q5T9A4;A0A5K1VW56	ATPase family AAA domain-containing protein 3B	ENSG00000160072	83858
NKIRAS1	-0.295162200927734	1.34483265274886	0.023128862094951			-3.88540840148926	-4.16706657409668	-3.98496532440186	-4.37013053894043	-4.18544101715088	-4.36735534667969	2	4	5208600	0.00032803	9614-03-01	Q9NYS0;G5E9P3	Q9NYS0;G5E9P3	NF-kappa-B inhibitor-interacting Ras-like protein 1	ENSG00000197885	28512
ATF1;CREM	-0.295050303141276	2.54582195459573	0.0053972602739726	+	Down	-3.74820232391357	-3.87265396118164	-3.79446697235107	-4.1533842086792	-4.06659317016602	-4.0804967880249	1	2	7047400	0	17.558	P18846;E9PAR2;G5E998	P18846;E9PAR2;G5E998	Cyclic AMP-dependent transcription factor ATF-1
MAP3K1	-0.295009930928549	1.92723827171608	0.00963845350052247	+	Down	-5.76880645751953	-5.63160228729248	-5.56608486175537	-5.96372413635254	-5.99626541137695	-5.89153385162354	2	3	634560	0.00020165	9337-08-01	Q13233	Q13233	Mitogen-activated protein kinase kinase kinase 1	ENSG00000095015	4214
PYROXD1	-0.294432640075683	2.64371253311841	0.00440571428571429	+	Down	-1.86203289031982	-1.94266223907471	-1.98666381835938	-2.26826190948486	-2.20145320892334	-2.20494174957275	2	3	4660500	0	10.285	Q8WU10;B5MDP1;B4DEW4	Q8WU10;B5MDP1;B4DEW4	Pyridine nucleotide-disulfide oxidoreductase domain-containing protein 1	ENSG00000121350	79912
FXYD5	-0.293161392211914	0.667808839081987	0.0702546661136458			-5.10693645477295	-4.55704498291016	-4.76419734954834	-4.90908813476563	-5.31640625	-5.08216857910156	1	2	3887100	0.0020809	3848-02-01	Q96DB9;F5H4X8	Q96DB9;F5H4X8	FXYD domain-containing ion transport regulator 5	ENSG00000089327	53827
	-0.292956988016764	1.82985965286627	0.0109041095890411			-1.07363605499268	-1.16271305084229	-1.17183303833008	-1.3407621383667	-1.39254665374756	-1.55374431610107	3	6	9715300	0	12.771	A0A6Q8PFP0;A0A3B3IT44	A0A6Q8PFP0		NULL	NULL
NDUFS3	-0.291302680969238	2.99280966785157	0.00293206951026856	+	Down	2.03872585296631	1.96615505218506	1.93432235717773	1.67081165313721	1.71641063690186	1.67807292938232	11	38	138830000	0	42.286	O75489;E9PS48;G3V194;E9PKL8	O75489	NADH dehydrogenase [ubiquinone] iron-sulfur protein 3, mitochondrial	ENSG00000213619	4722
MRPS18B	-0.291082700093587	3.19520841289652	0.00233898305084746	+	Down	1.39350414276123	1.31424999237061	1.41076469421387	1.07873058319092	1.09089756011963	1.07564258575439	5	20	60695000	0	51.905	Q9Y676;A0A0G2JIC6	Q9Y676;A0A0G2JIC6	28S ribosomal protein S18b, mitochondrial	ENSG00000204568	28973
UQCRH	-0.290828704833984	2.38913626788964	0.006235	+	Down	-3.810715675354	-3.79517841339111	-3.65852642059326	-4.0377140045166	-4.06316375732422	-4.03602886199951	1	2	12495000	0	12.779	P07919	P07919	Cytochrome b-c1 complex subunit 6, mitochondrial	ENSG00000173660	7388
MRPL2	-0.290683110555013	1.67197450409507	0.0139626001780944			-2.76304721832275	-2.75116634368896	-2.82587242126465	-3.10129165649414	-2.927170753479	-3.18367290496826	3	5	12862000	0.00018871	2431-07-01	Q5T653;A0A669KAX9;C9IY40;C9JZW2;C9JZG7	Q5T653;A0A669KAX9;C9IY40	39S ribosomal protein L2, mitochondrial	ENSG00000112651	51069
C11orf98	-0.290637652079264	2.4911517622679	0.00596057818659658	+	Down	0.0446271896362305	0.127720832824707	0.0460243225097656	-0.152926445007324	-0.21961498260498	-0.280999183654785	2	6	159570000	0.00019643	2978-08-01	E9PRG8;E9PLD3;A0A494BXY3	E9PRG8;E9PLD3;A0A494BXY3	Uncharacterized protein C11orf98	ENSG00000278615	102288414
CDC73	-0.29062557220459	3.11707662294119	0.00269522240527183	+	Down	2.85987186431885	2.91334056854248	2.96804046630859	2.62205410003662	2.61702632904053	2.630295753479	23	74	77036000	0	73.275	Q6P1J9;A0A3B3IRP5;A0A1B0GUB2;A0A2R8YHB3;A0A2R8Y640;A0A3B3ISN2	Q6P1J9;A0A3B3IRP5;A0A1B0GUB2;A0A2R8YHB3	Parafibromin	ENSG00000134371	79577
TBC1D23	-0.290584246317546	2.40560263888794	0.0062979797979798	+	Down	0.395312309265137	0.267653465270996	0.319082260131836	-0.0247373580932617	0.0565118789672852	0.0785207748413086	10	15	16729000	0	34.674	Q9NUY8;C9IZ32;C9JAM5;E9PGE5	Q9NUY8;C9IZ32;C9JAM5	TBC1 domain family member 23	ENSG00000036054	55773
CD55	-0.289952278137207	4.03599843833521	0.000880808080808081	+	Down	0.686127662658691	0.714892387390137	0.7056884765625	0.398625373840332	0.393712043762207	0.444514274597168	5	9	23670000	0	13.373	P08174;H3BLV0;B1AP13;H7BY55;B1AP15;A0A2R8YDY3;A0A2R8YEC5	P08174;H3BLV0;B1AP13;H7BY55;B1AP15	Complement decay-accelerating factor	ENSG00000196352	1604
ZNF706	-0.289659182230632	3.11008674226959	0.00280519480519481	+	Down	0.316189765930176	0.225464820861816	0.246364593505859	-0.0510435104370117	0.00189113616943359	-0.0318059921264648	2	12	253270000	0	22.744	Q9Y5V0;H0YC70;E5RHV4;H0YAP1;E5RHR6	Q9Y5V0;H0YC70;E5RHV4;H0YAP1;E5RHR6	Zinc finger protein 706	ENSG00000120963	51123
IPO9	-0.289198239644369	3.82170382264077	0.00132307692307692	+	Down	2.72056293487549	2.76686000823975	2.75635147094727	2.42912197113037	2.46781635284424	2.47924137115479	23	56	79401000	0	120.14	Q96P70	Q96P70	Importin-9	ENSG00000198700	55705
MAPK8	-0.289161682128906	1.17154419880758	0.0302934362934363			-3.6058874130249	-3.70662593841553	-3.59976482391357	-4.11948013305664	-3.92447757720947	-3.73580551147461	3	3	3731900	0.00018349	4727-06-01	P45983;C9J762;A0A3B3IRW7	P45983	Mitogen-activated protein kinase 8	ENSG00000107643	5599
FIGNL1	-0.289141654968261	4.38740828180126	0.000662420382165605	+	Down	-1.93770313262939	-1.9430627822876	-1.95428085327148	-2.23669910430908	-2.25706958770752	-2.20870304107666	5	8	3774100	0	21.128	Q6PIW4	Q6PIW4	Fidgetin-like protein 1	ENSG00000132436	63979
MT-CO2	-0.28876527150472	2.66139365634216	0.0049375866851595	+	Down	0.995633125305176	0.933564186096191	0.882669448852539	0.675328254699707	0.67188549041748	0.598357200622559	3	15	105080000	0	12.907	P00403	P00403	Cytochrome c oxidase subunit 2
MAD2L1BP	-0.288470268249512	0.843270435095793	0.0512774193548387			-6.41647052764893	-6.45365905761719	-6.68726253509521	-7.06166362762451	-6.60507202148438	-6.75606727600098	3	4	1964700	0	10.411	Q15013	Q15013	MAD2L1-binding protein	ENSG00000124688	9587
NDUFB3	-0.288079261779785	3.52647796241877	0.00229616087751371	+	Down	-0.225266456604004	-0.262509346008301	-0.25312614440918	-0.502793312072754	-0.525877952575684	-0.576468467712402	4	9	59250000	0	10.679	O43676;C9JKQ2	O43676;C9JKQ2	NADH dehydrogenase [ubiquinone] 1 beta subcomplex subunit 3	ENSG00000119013	4709
IVNS1ABP	-0.288005510965983	4.24411247995969	0.000904564315352697	+	Down	-0.0843610763549805	-0.0601968765258789	-0.0880546569824219	-0.340067863464355	-0.385979652404785	-0.37058162689209	7	12	11220000	0	40.81	Q9Y6Y0;H0Y5Y2;X6R674	Q9Y6Y0	Influenza virus NS1A-binding protein	ENSG00000116679	10625
NCSTN	-0.287837664286296	2.17393415217697	0.00827118644067797	+	Down	-1.24468326568604	-1.2789831161499	-1.38723182678223	-1.53692531585693	-1.57912731170654	-1.65835857391357	2	3	8223400	0.00019775	4277-08-01	Q92542;Q5T205;H0Y3Z4;Q5T209;H0Y6T7	Q92542;Q5T205;H0Y3Z4;Q5T209;H0Y6T7	Nicastrin	ENSG00000162736	23385
PUS1	-0.287644386291504	3.88609057880476	0.00133075435203095	+	Down	1.6235990524292	1.55891513824463	1.59174919128418	1.29177188873291	1.30537891387939	1.31417942047119	13	31	77970000	0	51.834	G8JLB3;Q9Y606;F5H1S9;F5GY32;F5GXL3;F5H168;F8W9U5;F5H1B2	G8JLB3;Q9Y606;F5H1S9	tRNA pseudouridine synthase;tRNA pseudouridine synthase A, mitochondrial	ENSG00000177192	80324
MRPL14	-0.286098798116048	3.34877014879869	0.00217301038062284	+	Down	0.146725654602051	0.192448616027832	0.208536148071289	-0.12505054473877	-0.0643281936645508	-0.121207237243652	4	10	65995000	0	43.017	Q6P1L8	Q6P1L8	39S ribosomal protein L14, mitochondrial	ENSG00000180992	64928
MVK	-0.285985628763835	4.2461622043765	0.00089161554192229	+	Down	0.149674415588379	0.182324409484863	0.157817840576172	-0.119189262390137	-0.102931022644043	-0.14601993560791	8	12	18761000	0	52.403	Q03426;F5H8H2;F5GXC0;F5H092;F5H163;F5H368;A0A1W2PS16;A0A1B0GWC2;A0A0B4J236;A0A1B0GWF3	Q03426;F5H8H2;F5GXC0;F5H092	Mevalonate kinase	ENSG00000110921	4598
MRPL40	-0.285949389139811	4.60568157083946	0.000668094218415418	+	Down	0.189242362976074	0.184954643249512	0.183626174926758	-0.115988731384277	-0.109393119812012	-0.0746431350708008	5	14	65761000	0	20.625	Q9NQ50	Q9NQ50	39S ribosomal protein L40, mitochondrial	ENSG00000185608	64976
MRPL1	-0.285641670227051	3.26621002742974	0.00230769230769231	+	Down	2.48591709136963	2.40174388885498	2.43624114990234	2.12713527679443	2.16888904571533	2.17095279693604	10	30	84186000	0	75.203	Q9BYD6;H0Y8N7	Q9BYD6;H0Y8N7	39S ribosomal protein L1, mitochondrial	ENSG00000169288	65008
RGS10	-0.284783363342285	2.57774003518295	0.006	+	Down	0.610518455505371	0.472586631774902	0.508190155029297	0.225955009460449	0.247050285339355	0.26393985748291	6	10	71801000	0	17.692	O43665	O43665	Regulator of G-protein signaling 10	ENSG00000148908	6001
CHCHD1	-0.28377882639567	2.682032922649	0.00536784741144414	+	Down	-1.93811702728271	-1.87320613861084	-1.99849891662598	-2.19059085845947	-2.24948406219482	-2.22108364105225	2	3	20790000	0.00018232	3078-06-01	Q96BP2;A6NJX6	Q96BP2;A6NJX6	Coiled-coil-helix-coiled-coil-helix domain-containing protein 1	ENSG00000172586	118487
LMTK2	-0.28370984395345	1.72606086451008	0.0139141323792487			-5.21441650390625	-5.254150390625	-5.24735736846924	-5.45419502258301	-5.44409561157227	-5.66876316070557	1	2	100760	0.00032846	9803-03-01	Q8IWU2	Q8IWU2	Serine/threonine-protein kinase LMTK2	ENSG00000164715	22853
FBXO5	-0.283382097880045	1.85708330671147	0.0109052631578947			-4.3825511932373	-4.44141292572021	-4.32334232330322	-4.69041061401367	-4.7527027130127	-4.55433940887451	2	2	5357300	0	17.749	Q9UKT4	Q9UKT4	F-box only protein 5	ENSG00000112029	26271
SH3PXD2B	-0.283285458882649	3.13151780907672	0.00308805031446541	+	Down	2.3481912612915	2.35231876373291	2.43639945983887	2.08336925506592	2.08834934234619	2.11533451080322	20	47	40610000	0	123.87	A1X283;G3V144;A0A1B0GUF2;Q5TCZ1;H0Y507	A1X283	SH3 and PX domain-containing protein 2B	ENSG00000174705	285590
ITGAV	-0.282783190409342	1.52647232846443	0.0183813354786806			0.264208793640137	0.505711555480957	0.397497177124023	0.194735527038574	0.0240640640258789	0.100268363952637	9	12	5596200	0	22.482	P06756	P06756	Integrin alpha-V;Integrin alpha-V heavy chain;Integrin alpha-V light chain	ENSG00000138448	3685
PNPT1	-0.282259305318197	3.13817949903126	0.0030735524256651	+	Down	3.84064388275146	3.75200366973877	3.80456161499023	3.49382495880127	3.50963115692139	3.54697513580322	27	82	107680000	0	140.36	Q8TCS8;H7C3C5;H7BXF6;F8WBI3	Q8TCS8	Polyribonucleotide nucleotidyltransferase 1, mitochondrial	ENSG00000138035	87178
MTF2	-0.281681378682455	3.83725427773255	0.00188323917137476	+	Down	-2.16926288604736	-2.13827610015869	-2.10259437561035	-2.41593074798584	-2.41102123260498	-2.42822551727295	1	5	2532600	0	12.965	Q9Y483	Q9Y483	Metal-response element-binding transcription factor 2	ENSG00000143033	22823
SOX13	-0.281106313069661	0.94408535379224	0.04496846606093			-5.64646434783936	-5.50394916534424	-5.55434703826904	-5.58553695678711	-6.00922107696533	-5.95332145690918	2	3	1137300	0.00019073	4592-07-01	Q9UN79;E9PKD6;E9PPW0	Q9UN79;E9PKD6;E9PPW0	Transcription factor SOX-13	ENSG00000143842	9580
XIAP	-0.281085650126139	4.10170934968443	0.00133333333333333	+	Down	1.79275608062744	1.8091459274292	1.76226425170898	1.52192974090576	1.48776912689209	1.51121044158936	10	23	25928000	0	40.567	P98170;B1AKU2	P98170	E3 ubiquitin-protein ligase XIAP	ENSG00000101966	331
PDCD2L	-0.280696551005046	2.28588663358075	0.00814763552479815	+	Down	1.09745121002197	1.24211025238037	1.20860862731934	0.947375297546387	0.899706840515137	0.85899829864502	8	17	33610000	0	40.664	Q9BRP1	Q9BRP1	Programmed cell death protein 2-like	ENSG00000126249	84306
UBA5	-0.280011812845866	2.66911081136027	0.00559145527369826	+	Down	0.927130699157715	0.890801429748535	0.91584587097168	0.555506706237793	0.659438133239746	0.678797721862793	6	19	49631000	0	57.188	Q9GZZ9;E7EQ61;E7EWE1;C9JRV9;C9J5W5	Q9GZZ9;E7EQ61;E7EWE1	Ubiquitin-like modifier-activating enzyme 5	ENSG00000081307	79876
COA7	-0.278308550516764	1.8939459291297	0.0111357552581262			1.89038372039795	1.93465137481689	2.05922889709473	1.73342800140381	1.71339893341064	1.60251140594482	9	23	78869000	0	50.063	Q96BR5	Q96BR5	Cytochrome c oxidase assembly factor 7	ENSG00000162377	65260
TPM3	-0.278233528137207	0.712886383046181	0.0666213921901528			1.35644054412842	1.57050037384033	1.75364112854004	1.52061367034912	1.27730464935303	1.04796314239502	1	4	47283000	0.00062598	3228-03-01	J3KN67	J3KN67		ENSG00000143549	7170
KIDINS220	-0.278173764546712	3.80541864129627	0.0023003663003663	+	Down	0.82518482208252	0.852494239807129	0.887933731079102	0.593079566955566	0.573817253112793	0.564194679260254	11	19	6344800	0	34.469	Q9ULH0;E9PH70;H0Y8E4;A0A1W2PPB7;H7C584;A0A1W2PPY4	Q9ULH0;E9PH70;H0Y8E4;A0A1W2PPB7	Kinase D-interacting substrate of 220 kDa	ENSG00000134313	57498
VPS37C	-0.277724266052246	0.642370113673829	0.0770967996839194			-6.8780517578125	-6.26870918273926	-6.79582405090332	-6.93110466003418	-6.99260711669922	-6.85204601287842	1	2	745770	0.00033167	4.1591	A5D8V6;F5H4Q5	A5D8V6;F5H4Q5	Vacuolar protein sorting-associated protein 37C	ENSG00000167987	55048
JMJD6	-0.277555783589681	2.84728772136252	0.0049929873772791	+	Down	1.96275806427002	1.87290859222412	1.88678932189941	1.60072422027588	1.61679172515869	1.67227268218994	8	13	49020000	0	31.106	Q6NYC1;B2WTI3;B2WTI4;K7EJU9	Q6NYC1;B2WTI3;B2WTI4;K7EJU9	Bifunctional arginine demethylase and lysyl-hydroxylase JMJD6	ENSG00000070495	23210
GEMIN7	-0.276818911234538	2.5243188533048	0.00648207663782447	+	Down	-3.50314426422119	-3.42902851104736	-3.51508045196533	-3.6939582824707	-3.77874088287354	-3.80501079559326	1	2	6016900	0	11.593	Q9H840	Q9H840	Gem-associated protein 7	ENSG00000142252	79760
CDC123	-0.276535987854004	4.75684971974147	0.000900826446280992	+	Down	1.87963581085205	1.85421848297119	1.84306716918945	1.58457279205322	1.58764743804932	1.57509326934814	10	29	117790000	0	41.836	O75794;X6RA30;X6RKY7;X6RF82;H7BZW7	O75794;X6RA30;X6RKY7;X6RF82	Cell division cycle protein 123 homolog	ENSG00000151465	8872
EEF2KMT	-0.275845209757486	1.28038984513091	0.0280324543610548			-6.60237312316895	-6.49811744689941	-6.27355194091797	-6.75917625427246	-6.76486968994141	-6.67753219604492	1	2	633430	0.00032787	9568-03-01	Q96G04;K7EIJ3;K7EQE4;K7ES84	Q96G04;K7EIJ3;K7EQE4;K7ES84	Protein-lysine N-methyltransferase EEF2KMT	ENSG00000118894	196483
CDCA8	-0.275709470113118	2.99567196943729	0.00393586005830904	+	Down	2.0110559463501	1.9597635269165	2.00291442871094	1.68720149993896	1.68810749053955	1.77129650115967	10	27	88299000	0	41.94	Q53HL2	Q53HL2	Borealin	ENSG00000134690	55143
PYCR2	-0.275082588195801	2.53934083734273	0.00645018450184502	+	Down	0.480807304382324	0.421223640441895	0.365585327148438	0.110152244567871	0.197848320007324	0.134367942810059	8	15	50523000	0	30.429	Q96C36;A0A087WTV6;A0A087WZR9;J3KR12;A0A087WX69;A0A087WZF0	Q96C36;A0A087WTV6;A0A087WZR9;J3KR12	Pyrroline-5-carboxylate reductase 2;Pyrroline-5-carboxylate reductase	ENSG00000143811	29920
DEPTOR	-0.274998346964518	2.17229165724731	0.00978778135048232	+	Down	-3.27058792114258	-3.30263805389404	-3.3911714553833	-3.66926574707031	-3.5342903137207	-3.58583641052246	1	2	2371700	0.0023644	3053-02-01	Q8TB45	Q8TB45	DEP domain-containing mTOR-interacting protein	ENSG00000155792	64798
GEMIN4	-0.27496878306071	3.5543309923771	0.00233502538071066	+	Down	1.22572422027588	1.25565624237061	1.27910995483398	0.969912528991699	0.95435619354248	1.01131534576416	18	41	27249000	0	70.946	P57678;I3L2C7;I3L4A4;I3L399;E7EN12;I3L4M4;I3L1J7	P57678;I3L2C7	Gem-associated protein 4	ENSG00000179409	50628
COTL1	-0.274576505025228	2.15291239934009	0.00980233793836344	+	Down	2.62797451019287	2.70744609832764	2.78081321716309	2.41741847991943	2.3850793838501	2.49000644683838	10	35	309480000	0	51.555	Q14019;H3BT58	Q14019;H3BT58	Coactosin-like protein	ENSG00000103187	23406
TMEM242	-0.274186134338379	0.583532034797113	0.0906636904761905			-2.14613056182861	-1.55114459991455	-2.18926811218262	-2.27161884307861	-2.27925205230713	-2.15823078155518	1	2	9073100	0.000777	2009-03-01	Q9NWH2	Q9NWH2	Transmembrane protein 242	ENSG00000215712	729515
UBAP2L	-0.27373218536377	3.14739438492595	0.00369415292353823	+	Down	4.56669139862061	4.64294719696045	4.57632255554199	4.35074329376221	4.32039546966553	4.293625831604	23	190	847330000	0	285.81	Q14157;H0Y5H6	Q14157	Ubiquitin-associated protein 2-like	ENSG00000143569	9898
TRMT13	-0.273487408955893	2.01611051221452	0.0102336633663366			-5.66224098205566	-5.50642490386963	-5.58709907531738	-5.79720211029053	-5.92757797241211	-5.85144710540771	5	6	9857700	0	12.162	Q9NUP7;Q5VVK9	Q9NUP7	tRNA:m(4)X modification enzyme TRM13 homolog	ENSG00000122435	54482
CDK6	-0.273380597432454	2.68084007316185	0.00643612903225806	+	Down	0.451823234558105	0.37836742401123	0.42237663269043	0.0931768417358398	0.135849952697754	0.203398704528809	7	14	70966000	0	56.038	Q00534	Q00534	Cyclin-dependent kinase 6	ENSG00000105810	1021
ZCCHC11	-0.273205121358236	2.74453971040037	0.00598416886543536	+	Down	-2.37057590484619	-2.34445476531982	-2.26695823669434	-2.63937854766846	-2.57215785980225	-2.59006786346436	5	9	1052000	0	19.448	Q5TAX3;A0A0C4DFM7;E9PKY2;E9PKX1;H0YDJ1;H0YEE8;A0A0C4DFW3	Q5TAX3;A0A0C4DFM7;E9PKY2;E9PKX1	Terminal uridylyltransferase 4
ITGB5	-0.273190498352051	0.98246007090431	0.0435536294691224			-2.15392017364502	-1.75554180145264	-1.9390697479248	-2.17125606536865	-2.1523962020874	-2.34445095062256	1	2	2355100	0.0001773	6097-05-01	P18084;V9GZ57;H7C5U2	P18084;V9GZ57;H7C5U2	Integrin beta-5;Integrin beta	ENSG00000082781	3693
SLMO2	-0.273007710774739	1.42799759375585	0.0239021497405486			-5.2596321105957	-5.13095760345459	-5.10485649108887	-5.53785705566406	-5.29126358032227	-5.48534870147705	2	2	5777600	0.00033445	2939-04-01	Q9Y3B1	Q9Y3B1	Protein slowmo homolog 2
FN3K	-0.272201855977376	2.47572583577	0.00757619047619048	+	Down	1.81840038299561	1.70263004302979	1.77593803405762	1.4450216293335	1.49522876739502	1.54011249542236	9	20	95697000	0	40.992	Q9H479	Q9H479	Fructosamine-3-kinase	ENSG00000167363	64122
CHPF2	-0.271398862202962	1.41480318962126	0.0245521292217327			-4.60513114929199	-4.37914943695068	-4.55872058868408	-4.89933013916016	-4.73326969146729	-4.7245979309082	1	2	200050	0.00063442	4993-03-01	Q9P2E5;G5E9W2	Q9P2E5;G5E9W2	Chondroitin sulfate glucuronyltransferase	ENSG00000033100	54480
UBQLN4	-0.271175702412923	1.74051042892193	0.0151834625322997			-1.35336208343506	-1.23548412322998	-1.40461349487305	-1.56730365753174	-1.53997135162354	-1.69971179962158	5	8	23264000	0	15.461	Q9NRR5	Q9NRR5	Ubiquilin-4	ENSG00000160803	56893
USMG5	-0.271077156066895	3.46151426084375	0.00295541401273885	+	Down	2.16005420684814	2.11219310760498	2.16776657104492	1.84724521636963	1.90415859222412	1.87537860870361	3	11	553020000	0	64.813	Q96IX5	Q96IX5	Up-regulated during skeletal muscle growth protein 5
DUSP12	-0.270562807718913	2.95701519915306	0.00495132127955494	+	Down	-0.217177391052246	-0.24477481842041	-0.27171516418457	-0.510590553283691	-0.56596851348877	-0.468796730041504	5	11	18032000	0	19.586	Q9UNI6;V9GY92;V9GYV5	Q9UNI6	Dual specificity protein phosphatase 12	ENSG00000081721	11266
PCGF6	-0.27032725016276	2.35624558713298	0.00832323232323232	+	Down	-3.59929370880127	-3.58017730712891	-3.65463161468506	-3.95702743530273	-3.87181949615479	-3.816237449646	1	1	1320800	0.00033294	2224-04-01	Q9BYE7	Q9BYE7	Polycomb group RING finger protein 6	ENSG00000156374	84108
BAP18;C17orf49;RNASEK-C17orf49	-0.269623756408692	2.50404680789036	0.00754922894424674	+	Down	-1.7174711227417	-1.81632518768311	-1.81909561157227	-2.00391674041748	-2.06606769561768	-2.09177875518799	2	6	13403000	0	10.134	Q8IXM2;F8W038;F8W1H0;H0YIS7	Q8IXM2;F8W038;F8W1H0;H0YIS7	Chromatin complexes subunit BAP18
MTDH	-0.269253094991048	1.34733056641841	0.0268429065743945			-5.29630088806152	-5.57940101623535	-5.45932483673096	-5.76159381866455	-5.75634765625	-5.62484455108643	1	3	979540	0.00018936	3287-07-01	E5RJU9;H0YB56;H0YBE0	E5RJU9		ENSG00000147649	92140
FAM110B	-0.268714586893717	0.918569243812628	0.0496707566462168			-4.0677375793457	-3.9019660949707	-3.65006542205811	-4.16164779663086	-4.23929309844971	-4.0249719619751	2	4	1245500	0	13.408	Q8TC76	Q8TC76	Protein FAM110B	ENSG00000169122	90362
SSR3	-0.267734209696452	3.15064176088643	0.00392441860465116	+	Down	-1.06909656524658	-1.05786991119385	-1.00193023681641	-1.29476070404053	-1.34927272796631	-1.28806591033936	1	6	406530000	0	24.694	Q9UNL2;C9JA28	Q9UNL2;C9JA28	Translocon-associated protein subunit gamma	ENSG00000114850	6747
SIX2;SIX1	-0.267444928487142	1.36966531470237	0.0264374563242488			-1.68671894073486	-1.89418506622314	-1.80633926391602	-2.10217571258545	-2.15754985809326	-1.92985248565674	1	2	4783200	0.00033047	4.0759	Q9NPC8;Q15475	Q9NPC8;Q15475	Homeobox protein SIX2;Homeobox protein SIX1
PEA15	-0.267429033915202	1.57905767053949	0.0198324110671937			-2.72143650054932	-2.65742969512939	-2.70214653015137	-2.92564678192139	-2.85178661346436	-3.10586643218994	2	3	9765900	0.00018021	9697-05-01	Q15121;B1AKZ5	Q15121;B1AKZ5	Astrocytic phosphoprotein PEA-15	ENSG00000162734	8682
NIN	-0.267404874165853	1.91943667537532	0.0124379024839006			-1.88608646392822	-1.91439914703369	-1.86752128601074	-2.10425281524658	-2.27597904205322	-2.08998966217041	4	6	1171900	0	11.353	Q8N4C6;E9PN67;C9J066;H7C162;A0A669KBI5;A0A669KBE5;H9KV85;A0A669KBK6;E9PJH9;A0A669KBB6;R4GN85	Q8N4C6;E9PN67;C9J066;H7C162;A0A669KBI5	Ninein	ENSG00000100503	51199
FKBP9	-0.267394065856934	2.43314000619964	0.00811021814006889	+	Down	0.00723171234130859	0.0699319839477539	0.14830207824707	-0.21599292755127	-0.199734687805176	-0.160988807678223	4	8	15739000	0	22.909	O95302;C9J4P8;Q75LS8	O95302	Peptidyl-prolyl cis-trans isomerase FKBP9	ENSG00000122642	11328
MRPL53	-0.266565004984538	2.65837912294705	0.00642647058823529	+	Down	0.286099433898926	0.206128120422363	0.246196746826172	-0.0778379440307617	-0.00854778289794922	0.0251150131225586	4	10	58950000	0	23.745	Q96EL3;B9A051	Q96EL3	39S ribosomal protein L53, mitochondrial	ENSG00000204822	116540
TPR	-0.26654847462972	4.92651831211571	0.00136779324055666	+	Down	5.75046443939209	5.77274227142334	5.76785850524902	5.48603916168213	5.49424457550049	5.51113605499268	93	311	265830000	0	323.31	P12270;Q5SWX9	P12270	Nucleoprotein TPR	ENSG00000047410	7175
GPR89B;GPR89A	-0.266292254130046	2.78771620917793	0.00641956241956242	+	Down	-1.55005359649658	-1.51381969451904	-1.52576065063477	-1.75461292266846	-1.77141284942627	-1.8624849319458	2	11	9361800	0	39.691	P0CG08;B7ZAQ6;A0A087WW78;A0A087WW82;U3KPV2;E9PKY3	P0CG08;B7ZAQ6;A0A087WW78;A0A087WW82;U3KPV2;E9PKY3	Golgi pH regulator B;Golgi pH regulator A
FAM129B	-0.266177813212077	1.82088937118658	0.0141013986013986			1.00198268890381	0.830368995666504	0.953304290771484	0.613156318664551	0.631012916564941	0.742953300476074	10	17	19083000	0	52.865	Q96TA1	Q96TA1	Niban-like protein 1
APRT	-0.266158739725749	3.531514143661	0.00308320251177394	+	Down	2.79695796966553	2.74445056915283	2.73494911193848	2.47136211395264	2.51155567169189	2.49496364593506	11	44	434350000	0	107.85	P07741;H3BQF1;H3BQZ9;H3BQB1;H3BSW3	P07741;H3BQF1;H3BQZ9;H3BQB1	Adenine phosphoribosyltransferase	ENSG00000198931	353
NDUFA10	-0.266109784444173	3.09663705106061	0.00451704545454545	+	Down	0.703261375427246	0.627989768981934	0.643203735351563	0.37435245513916	0.373810768127441	0.427962303161621	9	15	41777000	0	59.688	O95299;E7ESZ7;A0A7I2V594;A0A087WXC5;A0A7I2YQU0;A0A7I2V2X3;A0A7I2V4N8;A0A7I2V2N6;H7C2X4;H7C1Y7;A0A7I2V5B2;A0A7I2V5U7;A0A7I2V419;A0A7I2V458;A0A7I2V2W9;A0A7I2V438;A0A7I2V5L0;A0A7I2V327;A0A7I2V3H5;C9J6X0;A0A7I2V2F6;A0A7I2V3D4;A0A7I2V2I6;Q8N1B9;H7C2W5;A0A7I2V2J5	O95299;E7ESZ7;A0A7I2V594;A0A087WXC5;A0A7I2YQU0;A0A7I2V2X3;A0A7I2V4N8;A0A7I2V2N6;H7C2X4;H7C1Y7;A0A7I2V5B2;A0A7I2V5U7;A0A7I2V419;A0A7I2V458;A0A7I2V2W9;A0A7I2V438;A0A7I2V5L0;A0A7I2V327;A0A7I2V3H5	NADH dehydrogenase [ubiquinone] 1 alpha subcomplex subunit 10, mitochondrial	ENSG00000130414	4705
KIAA0391	-0.265760103861491	1.98173327462464	0.0114150943396226			0.145504951477051	-0.0220251083374023	0.0392494201660156	-0.273293495178223	-0.166695594787598	-0.194561958312988	4	8	12856000	0	26.046	O15091;A0A0A0MTQ0	O15091	Mitochondrial ribonuclease P protein 3
SQLE	-0.265538215637207	2.74979062745211	0.00626633165829146	+	Down	-0.802563667297363	-0.895730018615723	-0.882678985595703	-1.15682125091553	-1.13487148284912	-1.08589458465576	3	4	5511100	0.00020425	3888-09-01	Q14534;E7EVQ6;H0YBN7	Q14534;E7EVQ6;H0YBN7	Squalene monooxygenase	ENSG00000104549	6713
ATP2B4	-0.265355110168457	3.43378177835251	0.00319754977029096	+	Down	1.72322368621826	1.68932819366455	1.7585506439209	1.43427181243896	1.47854137420654	1.46222400665283	18	28	21034000	0	107.29	P23634;A0A2U3U055;A0A2U3TZI3;A0A2R8Y535;H7BZS8;H7BY13	P23634	Plasma membrane calcium-transporting ATPase 4	ENSG00000058668	493
NUDT1	-0.264807065327962	2.85116676021608	0.00634464751958225	+	Down	0.633416175842285	0.596779823303223	0.57746696472168	0.313740730285645	0.396187782287598	0.303313255310059	6	14	382810000	0	25.258	P36639;C9J361	P36639	7,8-dihydro-8-oxoguanine triphosphatase	ENSG00000106268	4521
MID1	-0.263704299926758	3.55827450088793	0.00324223602484472	+	Down	-2.61378192901611	-2.58376789093018	-2.6497974395752	-2.86971855163574	-2.90123653411865	-2.86750507354736	4	5	4480300	0	13.139	O15344;A0A6Q8PF94;C9J453;A0A087X255;A0A6Q8PGA5	O15344;A0A6Q8PF94;C9J453;A0A087X255	E3 ubiquitin-protein ligase Midline-1	ENSG00000101871	4281
RCOR1	-0.263503710428874	3.48290671595544	0.00319266055045872	+	Down	1.67397594451904	1.62133884429932	1.62095260620117	1.34702396392822	1.39666271209717	1.38206958770752	9	26	43051000	0	37.204	Q9UKL0	Q9UKL0	REST corepressor 1	ENSG00000089902	23186
CA2	-0.263484001159668	4.15555287123246	0.00222695035460993	+	Down	1.91858577728271	1.87127780914307	1.87553405761719	1.61937618255615	1.631028175354	1.62454128265381	10	30	206610000	0	64.221	P00918;E5RID5;E5RK37	P00918	Carbonic anhydrase 2	ENSG00000104267	760
HMG20B	-0.263059933980306	2.1146613621072	0.0103359683794466			-2.12042331695557	-1.97057628631592	-2.06418228149414	-2.36593341827393	-2.316237449646	-2.26219081878662	4	10	9701000	0	16.846	Q9P0W2;C9J8X5;B5MDG7;C9K049;F8WES5;C9JQA7;K7EJR8	Q9P0W2;C9J8X5;B5MDG7;C9K049	SWI/SNF-related matrix-associated actin-dependent regulator of chromatin subfamily E member 1-related	ENSG00000064961	10362
IMPACT	-0.26254399617513	2.77614212475202	0.00621945137157107	+	Down	-5.06665134429932	-5.05563449859619	-4.95809745788574	-5.27927589416504	-5.29098033905029	-5.29775905609131	1	1	403630	0.00063472	5049-03-01	Q9P2X3;J3KT25;A0A3B3ITH3	Q9P2X3;J3KT25;A0A3B3ITH3	Protein IMPACT	ENSG00000154059	55364
SENP6	-0.262051582336426	1.08797087389617	0.039322342239909			-0.379260063171387	-0.075953483581543	-0.0370273590087891	-0.391110420227051	-0.394192695617676	-0.49309253692627	3	4	5727600	0.00020194	9894-08-01	Q9GZR1;H0Y8Y8;H0Y4F4;F8W6D9	Q9GZR1;H0Y8Y8;H0Y4F4;F8W6D9	Sentrin-specific protease 6	ENSG00000112701	26054
TSR3	-0.261754989624023	2.56186754451045	0.00808857808857809	+	Down	-3.26798343658447	-3.27840423583984	-3.1991605758667	-3.572190284729	-3.47929000854492	-3.47933292388916	2	3	2799900	0.00019246	7189-07-01	Q9UJK0	Q9UJK0	Ribosome biogenesis protein TSR3 homolog	ENSG00000007520	115939
PRICKLE3	-0.26096757253011	1.74671111389122	0.0170739817123857			-4.24031352996826	-4.21298122406006	-4.38515377044678	-4.48196506500244	-4.51989269256592	-4.61949348449707	2	2	1719600	0.00034716	5.0963	O43900;A0A0A0MRT7;H0Y413	O43900;A0A0A0MRT7;H0Y413	Prickle-like protein 3	ENSG00000012211	4007
HEATR1	-0.260128339131673	3.76255446141036	0.00293670886075949	+	Down	3.49147319793701	3.45576763153076	3.46697616577148	3.18821048736572	3.24221706390381	3.20340442657471	44	103	45723000	0	176.87	Q9H583;Q5T3Q7;Q6P664	Q9H583;Q5T3Q7	HEAT repeat-containing protein 1;HEAT repeat-containing protein 1, N-terminally processed	ENSG00000119285	55127
VPS25	-0.260091463724772	2.46253497089372	0.00849612403100775	+	Down	1.27341938018799	1.21194553375244	1.23277854919434	0.919137001037598	0.969456672668457	1.04927539825439	8	16	43918000	0	50.026	Q9BRG1;K7EKV4;K7ENE3;K7EP45	Q9BRG1;K7EKV4;K7ENE3	Vacuolar protein-sorting-associated protein 25	ENSG00000131475	84313
PRR11	-0.259764989217123	0.804174603815598	0.0605128205128205			-3.43927192687988	-3.6991548538208	-3.31114482879639	-3.87859630584717	-3.79360866546631	-3.55666160583496	2	3	2659500	0.00018423	6153-06-01	Q96HE9;J3QR53	Q96HE9;J3QR53	Proline-rich protein 11	ENSG00000068489	55771
ALDOC	-0.259472211201986	3.15019255277618	0.00523626373626374	+	Down	1.99718952178955	1.9679479598999	2.03389739990234	1.7123327255249	1.72962856292725	1.77865695953369	12	39	231710000	0	121.07	P09972;A8MVZ9;J3KSV6;J3QKP5;K7EKH5;C9J8F3;J3QKK1;P05062;A0A087WXX2;A0A3B3IS80	P09972;A8MVZ9;J3KSV6;J3QKP5	Fructose-bisphosphate aldolase C;Fructose-bisphosphate aldolase	ENSG00000109107	230
NAT1	-0.259090741475422	0.439956403170255	0.139510971786834			-7.96157741546631	-8.53881454467773	-8.24048805236816	-8.12819957733154	-8.66177272796631	-8.72817993164063	1	2	215550	0.0012171	8078-02-01	P18440	P18440	Arylamine N-acetyltransferase 1	ENSG00000171428	9
STK32C	-0.258686383565267	1.69438840360842	0.0179384116693679			-2.11971759796143	-2.26431751251221	-2.25435256958008	-2.46618556976318	-2.56272411346436	-2.38553714752197	3	5	4606100	0	13.015	Q86UX6	Q86UX6	Serine/threonine-protein kinase 32C	ENSG00000165752	282974
DBI	-0.258488019307455	0.981825736779804	0.0476483516483516			3.46472072601318	3.58729267120361	3.68375778198242	3.35730266571045	3.48203945159912	3.12096500396729	7	30	622940000	0	20.028	P07108;A0A0A0MTI5;B8ZWD1	P07108;A0A0A0MTI5;B8ZWD1	Acyl-CoA-binding protein	ENSG00000155368	1622
FASTKD3	-0.258054733276367	2.10873335835886	0.0108764478764479			-3.60641288757324	-3.70161819458008	-3.77640914916992	-3.97509384155273	-3.96494293212891	-3.9185676574707	1	2	745560	0.00018839	7.1813	Q14CZ7;D6RAR6	Q14CZ7;D6RAR6	FAST kinase domain-containing protein 3	ENSG00000124279	79072
ANGEL2	-0.257683753967285	1.3748927555786	0.0278966689326988			-2.44439220428467	-2.66653156280518	-2.62577247619629	-2.93700313568115	-2.82406902313232	-2.74867534637451	2	4	1212700	0.00017854	5.774	Q5VTE6	Q5VTE6	Protein angel homolog 2	ENSG00000174606	90806
TOR1AIP2	-0.257649421691895	2.70155429462704	0.00758522050059595	+	Down	0.740845680236816	0.763537406921387	0.77125358581543	0.52672290802002	0.543732643127441	0.432232856750488	9	11	31460000	0	85.826	Q8NFQ8	Q8NFQ8	Torsin-1A-interacting protein 2	ENSG00000169905	163590
FOXRED2	-0.257628758748373	3.06873942068221	0.00587733333333333	+	Down	-4.16093158721924	-4.18924903869629	-4.16600894927979	-4.47691535949707	-4.38215255737305	-4.43000793457031	2	5	1003800	0.00033807	5543-04-01	Q8IWF2	Q8IWF2	FAD-dependent oxidoreductase domain-containing protein 2	ENSG00000100350	80020
GAR1	-0.257121721903483	1.87737233127785	0.0150441558441558			2.90242290496826	2.72973155975342	2.80560493469238	2.48692798614502	2.5856409072876	2.593825340271	5	27	217620000	0	23.251	Q9NY12	Q9NY12	H/ACA ribonucleoprotein complex subunit 1	ENSG00000109534	54433
RNF138	-0.256683031717936	2.29099687634113	0.00970124481327801	+	Down	-1.20274639129639	-1.21925449371338	-1.11895942687988	-1.40444278717041	-1.50526714324951	-1.40129947662354	6	20	46952000	0	44.794	Q8WVD3;J3KSI2;J3QKM8;J3QLQ3;J3KRU4	Q8WVD3;J3KSI2;J3QKM8	E3 ubiquitin-protein ligase RNF138	ENSG00000134758	51444
GNL3L	-0.256537437438965	3.28179734053631	0.00497206703910614	+	Down	0.910563468933105	0.936688423156738	0.912508010864258	0.628924369812012	0.652338981628418	0.708884239196777	17	37	28666000	0	58.504	Q9NVN8;A0A6I8PL80;A0A6I8PS19;A0A6I8PL58;A0A6I8PL53	Q9NVN8;A0A6I8PL80;A0A6I8PS19	Guanine nucleotide-binding protein-like 3-like protein	ENSG00000130119	54552
FAM186A	-0.256463686625163	2.69387892388782	0.00796690307328605	+	Down	-2.45266246795654	-2.48498821258545	-2.42252922058105	-2.66471195220947	-2.69562435150146	-2.7692346572876	1	1	554740	0.0022255	3642-02-01	A6NE01;F5GYN0	A6NE01;F5GYN0	Protein FAM186A	ENSG00000185958	121006
KIF14	-0.256267229715983	3.93721346704557	0.00296012759170654	+	Down	0.576354026794434	0.554238319396973	0.530651092529297	0.318341255187988	0.281693458557129	0.292407035827637	15	25	6550600	0	44.663	Q15058	Q15058	Kinesin-like protein KIF14	ENSG00000118193	9928
MRPS31	-0.255893389383952	3.32162243723399	0.0050070323488045	+	Down	2.94091129302979	2.86455631256104	2.91693687438965	2.63276767730713	2.65713977813721	2.66481685638428	12	33	104910000	0	121.96	Q92665	Q92665	28S ribosomal protein S31, mitochondrial	ENSG00000102738	10240
C2orf69	-0.25557804107666	0.609076957912644	0.0904500745156483			-1.32982158660889	-0.887974739074707	-1.51648712158203	-1.5127420425415	-1.53828907012939	-1.44998645782471	2	3	2745100	0.00017957	9026-05-01	Q8N8R5	Q8N8R5	UPF0565 protein C2orf69	ENSG00000178074	205327
ASF1A	-0.255438804626465	1.55978835493086	0.0231114457831325			-3.3058032989502	-3.39274597167969	-3.29744529724121	-3.72383117675781	-3.53672218322754	-3.50175762176514	2	4	3975500	0	12.024	Q9Y294	Q9Y294	Histone chaperone ASF1A	ENSG00000111875	25842
TOR1AIP1	-0.255240440368652	2.86527443057016	0.00643435582822086	+	Down	1.47629261016846	1.47015285491943	1.44928359985352	1.1714563369751	1.18700313568115	1.2715482711792	13	26	39816000	0	62.448	Q5JTV8;A0A0A0MSK5;H0Y4R4;H0YD16;H0YDU3	Q5JTV8;A0A0A0MSK5;H0Y4R4	Torsin-1A-interacting protein 1	ENSG00000143337	26092
ASPM	-0.255185763041178	2.39903468296955	0.00983368869936034	+	Down	-0.503756523132324	-0.382834434509277	-0.491628646850586	-0.733586311340332	-0.733437538146973	-0.676753044128418	9	16	2772300	0	29.643	Q8IZT6;Q5VYL4	Q8IZT6	Abnormal spindle-like microcephaly-associated protein	ENSG00000066279	259266
MRPS7	-0.254727999369304	2.485681400233	0.00889662676822633	+	Down	2.85476589202881	2.7590970993042	2.82453918457031	2.52234745025635	2.53624629974365	2.61562442779541	8	22	130740000	0	65.557	Q9Y2R9;J3QLS3;J3QQS1;J3QKW2;J3KSI8	Q9Y2R9;J3QLS3;J3QQS1;J3QKW2;J3KSI8	28S ribosomal protein S7, mitochondrial	ENSG00000125445	51081
NDUFA2	-0.254714647928874	2.67540825682619	0.00806976744186047	+	Down	-0.601447105407715	-0.550307273864746	-0.644681930541992	-0.90059757232666	-0.830124855041504	-0.82985782623291	4	8	72092000	0	14.643	O43678	O43678	NADH dehydrogenase [ubiquinone] 1 alpha subcomplex subunit 2	ENSG00000131495	4695
S100A11	-0.254586219787598	1.20935867856607	0.035044957472661			1.58352565765381	1.47202587127686	1.53229331970215	1.39581203460693	1.33759784698486	1.09067630767822	3	16	235090000	0	19.685	P31949	P31949	Protein S100-A11;Protein S100-A11, N-terminally processed	ENSG00000163191	6282
RRP15	-0.254530906677246	2.24837780846575	0.0102387161484453			1.80825901031494	1.87531757354736	1.91799545288086	1.58216953277588	1.57426929473877	1.68154048919678	7	18	131140000	0	27.688	Q9Y3B9	Q9Y3B9	RRP15-like protein	ENSG00000067533	51018
C1orf174	-0.254458745320638	2.99966613640394	0.00637851662404092	+	Down	-4.83698558807373	-4.85350131988525	-4.80366134643555	-5.11751461029053	-5.10499382019043	-5.03501605987549	2	3	5614400	0	36.872	Q8IYL3	Q8IYL3	UPF0688 protein C1orf174	ENSG00000198912	339448
AHCTF1	-0.254438082377116	5.01260954109078	0.00208502772643253	+	Down	2.72852993011475	2.69963550567627	2.71670913696289	2.46055889129639	2.46659564971924	2.45440578460693	34	61	16250000	0	193.26	Q8WYP5;H7C4S1	Q8WYP5	Protein ELYS	ENSG00000153207	25909
SPTLC2	-0.254172960917155	3.01075004221179	0.0063948717948718	+	Down	1.1958589553833	1.17298221588135	1.17100715637207	0.880120277404785	0.919856071472168	0.977353096008301	11	33	22196000	0	104.85	O15270;H0YJV2	O15270	Serine palmitoyltransferase 2	ENSG00000100596	9517
NME2P1	-0.254103660583496	1.65706319265676	0.0205105716523101			0.539374351501465	0.492983818054199	0.357818603515625	0.233063697814941	0.270365715026855	0.124436378479004	1	1	37954000	0.00062657	3.334	O60361	O60361	Putative nucleoside diphosphate kinase		283458
HERPUD1	-0.253662109375	1.73680312516584	0.0179529602595296			-4.84425830841064	-4.72504615783691	-4.78241634368896	-5.02537250518799	-4.94687175750732	-5.14046287536621	1	2	777200	0.00077821	2269-03-01	Q15011;H3BRS4	Q15011;H3BRS4	Homocysteine-responsive endoplasmic reticulum-resident ubiquitin-like domain member 1 protein	ENSG00000051108	9709
IDI1	-0.253648440043131	2.10106894457621	0.0119585296889727			2.30332469940186	2.32361507415771	2.31472015380859	1.96253871917725	2.13569736480713	2.08247852325439	11	46	269810000	0	89.278	Q13907;C9JD53	Q13907	Isopentenyl-diphosphate Delta-isomerase 1	ENSG00000067064	3422
IMPDH2	-0.253629366556804	2.84606326235043	0.0065273390036452	+	Down	5.03851222991943	5.00601482391357	5.00430488586426	4.72138500213623	4.74472522735596	4.82183361053467	24	156	1747500000	0	250.89	P12268;A0A7I2V2T3;E7ETK5;H0Y4R1;A0A7I2YQK5	P12268;A0A7I2V2T3;E7ETK5;H0Y4R1;A0A7I2YQK5	Inosine-5-monophosphate dehydrogenase 2	ENSG00000178035	3615
ETNK1	-0.253579139709473	2.03865614530884	0.0126465753424658			-1.04822826385498	-1.11233806610107	-1.07558631896973	-1.39322757720947	-1.37130832672119	-1.23235416412354	3	5	25584000	0	13.342	Q9HBU6;H0YH69;A0A5K1VW28;H0YFP7;A0A5F9ZI33;Q86U68	Q9HBU6;H0YH69;A0A5K1VW28	Ethanolamine kinase 1	ENSG00000139163	55500
MGA	-0.2533171971639	3.21864369145642	0.00548448043184885	+	Down	0.281573295593262	0.324921607971191	0.352588653564453	0.0709142684936523	0.0376100540161133	0.0906076431274414	17	32	3944800	0	51.579	Q8IWI9;H3BP52;H3BTF4;H3BU53;H3BTN2	Q8IWI9;H3BP52;H3BTF4	MAX gene-associated protein	ENSG00000174197	23269
BRMS1L	-0.253276507059733	2.26988146666279	0.0102799597180262			-2.41821956634521	-2.46441173553467	-2.57340240478516	-2.74607372283936	-2.73495388031006	-2.73483562469482	2	4	4023100	0.00018716	9813-06-01	Q5PSV4;H0YHD0	Q5PSV4;H0YHD0	Breast cancer metastasis-suppressor 1-like protein	ENSG00000100916	84312
PRPF3	-0.253252347310384	2.71145559700042	0.00797199533255542	+	Down	3.98681926727295	3.91545963287354	3.98612403869629	3.67969799041748	3.68795871734619	3.76098918914795	27	107	233920000	0	170.14	O43395	O43395	U4/U6 small nuclear ribonucleoprotein Prp3	ENSG00000117360	9129
EEF1A1;EEF1A1P5	-0.253201484680176	1.69610562966231	0.0195410358565737			7.26203060150146	7.12723445892334	7.09774017333984	6.83619213104248	6.89985752105713	6.99135112762451	34	1044	2.4576e+10	0	323.31	P68104;Q5VTE0;A0A7I2V659;A0A087WVQ9;A0A7I2V5N4;A0A7I2V3H3;A0A087WV01;Q5JR01;A6PW80	P68104;Q5VTE0;A0A7I2V659;A0A087WVQ9;A0A7I2V5N4;A0A7I2V3H3;A0A087WV01	Elongation factor 1-alpha 1;Putative elongation factor 1-alpha-like 3;Elongation factor 1-alpha
TSNAX;DISC1	-0.252640724182129	2.2856904907996	0.0102903225806452			2.58050441741943	2.47688388824463	2.52451133728027	2.21228122711182	2.28088092803955	2.33081531524658	14	33	121600000	0	100.4	Q99598;C4P0D6;C4P0D8;C4P0D4;Q5VVQ1;Q9NRI2	Q99598;C4P0D6;C4P0D8	Translin-associated protein X
ZNF48	-0.252546310424805	1.45169443859597	0.0266146341463415			-3.7918176651001	-3.59792232513428	-3.61692237854004	-4.02431201934814	-3.88504505157471	-3.85494422912598	1	2	1576300	0.0006462	7558-03-01	Q96MX3;A0A087WVT1	Q96MX3;A0A087WVT1	Zinc finger protein 48	ENSG00000180035	197407
MRPL21	-0.252485593159994	1.40313979714373	0.0279050203527815			-2.2035551071167	-2.03635883331299	-2.3043212890625	-2.4835958480835	-2.4395112991333	-2.37858486175537	5	9	21989000	0	21.428	Q7Z2W9;F5H7V8;H3BUY0	Q7Z2W9;F5H7V8;H3BUY0	39S ribosomal protein L21, mitochondrial	ENSG00000197345	219927
STX10	-0.252165158589681	2.56693692346677	0.00844933920704846	+	Down	-0.373791694641113	-0.251774787902832	-0.275239944458008	-0.562380790710449	-0.557251930236816	-0.53766918182373	6	12	26606000	0	49.073	O60499;Q5U8S2;X6R2W0;K7EIY4;K7ELY2;F6RTM7;K7EK75;K7EQ84;K7EPP9	O60499;Q5U8S2;X6R2W0;K7EIY4;K7ELY2;F6RTM7;K7EK75	Syntaxin-10	ENSG00000104915	8677
ATL3	-0.252057075500488	2.45668401031282	0.00985470085470085	+	Down	2.40323543548584	2.31012058258057	2.36698150634766	2.05145168304443	2.11653232574463	2.15618228912354	14	39	86950000	0	94.392	Q6DD88;F5H6I7;F5GWF8	Q6DD88;F5H6I7	Atlastin-3	ENSG00000184743	25923
NDUFS1	-0.251613934834798	3.03299340306913	0.00630594184576485	+	Down	3.15733242034912	3.10599422454834	3.10922622680664	2.8455286026001	2.85311985015869	2.91906261444092	25	78	104910000	0	215.2	P28331;B4DJ81;F8WDL5;C9JPQ5	P28331;B4DJ81	NADH-ubiquinone oxidoreductase 75 kDa subunit, mitochondrial	ENSG00000023228	4719
GOLPH3L	-0.251493136088053	2.62061759229646	0.00841964285714286	+	Down	-0.69133472442627	-0.786017417907715	-0.68995475769043	-1.00426006317139	-0.977145195007324	-0.940381050109863	3	8	31415000	0	12.131	Q9H4A5;Q5T5I6	Q9H4A5;Q5T5I6	Golgi phosphoprotein 3-like	ENSG00000143457	55204
RFX5	-0.251413345336914	2.4003181828748	0.0096890756302521	+	Down	-3.68908596038818	-3.60025024414063	-3.66489505767822	-3.83834552764893	-3.94557094573975	-3.9245548248291	3	6	740470	0.00018744	7.0219	P48382;F8W689;A0A0A0MSQ2;H0Y4B4	P48382;F8W689;A0A0A0MSQ2;H0Y4B4	DNA-binding protein RFX5	ENSG00000143390	5993
GNL3	-0.251302401224772	2.90599831717079	0.00655121951219512	+	Down	3.7294454574585	3.63433933258057	3.69631958007813	3.41385173797607	3.43263339996338	3.45971202850342	23	93	251100000	0	124.32	Q9BVP2;C9JZT7;B4DMU5;C9JYH9	Q9BVP2	Guanine nucleotide-binding protein-like 3	ENSG00000163938	26354
LMNA	-0.251143137613933	0.635530641807164	0.0867691137314568			-5.67515277862549	-5.15860271453857	-5.13157081604004	-5.5305290222168	-5.58766841888428	-5.60055828094482	1	1	457590	0.00019294	7994-07-01	Q5TCI8	Q5TCI8		ENSG00000160789	4000
PNP	-0.250761985778809	3.20105551936652	0.00597628458498024	+	Down	3.41206645965576	3.36040592193604	3.32847595214844	3.09910678863525	3.12363147735596	3.1259241104126	17	82	400680000	0	165.87	P00491;G3V5M2;G3V2H3;G3V393	P00491;G3V5M2	Purine nucleoside phosphorylase	ENSG00000198805	4860
ZNF281	-0.250716209411621	3.68347229837388	0.00398230088495575	+	Down	1.73770809173584	1.7223539352417	1.78509330749512	1.49467754364014	1.49180316925049	1.50652599334717	10	18	21962000	0	55.978	Q9Y2X9	Q9Y2X9	Zinc finger protein 281	ENSG00000162702	23528
SLC4A2	-0.250688234965006	2.47579786225801	0.00984418356456777	+	Down	-3.46557998657227	-3.3800687789917	-3.48704528808594	-3.65122509002686	-3.73067474365234	-3.70285892486572	4	4	880890	0	28.44	P04920;A0A7I2V5T6	P04920;A0A7I2V5T6	Anion exchange protein 2	ENSG00000164889	6522
SUPT4H1	-0.250262260437012	1.85004643767401	0.0169315525876461			0.800295829772949	0.669013023376465	0.808677673339844	0.432848930358887	0.528319358825684	0.566031455993652	5	8	113330000	0	25.682	P63272;D3DTZ5;J3QSB9;J3KSQ6	P63272;D3DTZ5;J3QSB9	Transcription elongation factor SPT4	ENSG00000213246	6827
HSPA5	-0.24980640411377	3.07014872939674	0.00627421383647799	+	Down	6.51566219329834	6.48442363739014	6.50205039978027	6.22141361236572	6.22792148590088	6.30338191986084	38	363	3746300000	0	323.31	P11021	P11021	78 kDa glucose-regulated protein	ENSG00000044574	3309
PRNP	-0.249791781107585	0.863354484473051	0.0575167286245353			-1.01767253875732	-0.609402656555176	-0.988252639770508	-1.08070087432861	-1.17693424224854	-1.10706806182861	3	5	13957000	0.00018123	6.1113	P04156;A2A2V1;X6RKS3	P04156;A2A2V1;X6RKS3	Major prion protein	ENSG00000171867	5621
DDX51	-0.248955726623535	3.78972362043194	0.00400593471810089	+	Down	1.11787509918213	1.08197498321533	1.10341644287109	0.842049598693848	0.833060264587402	0.881289482116699	14	35	32840000	0	75.587	Q8N8A6	Q8N8A6	ATP-dependent RNA helicase DDX51	ENSG00000185163	317781
C21orf140	-0.248598416646322	2.02354443078292	0.0139501779359431			-0.264107704162598	-0.37406063079834	-0.243242263793945	-0.609438896179199	-0.521822929382324	-0.495944023132324	1	1	9968900	0.0069045	8538-01-01	P0DPQ4;B9A014	P0DPQ4;B9A014	Uncharacterized protein C21orf140	ENSG00000222018	101928147
USP42	-0.248533884684245	2.1016678029709	0.0126697163769442			-5.59113502502441	-5.57197189331055	-5.66479301452637	-5.82927703857422	-5.9401798248291	-5.80404472351074	1	1	486730	0.0022262	3681-02-01	Q9H9J4	Q9H9J4	Ubiquitin carboxyl-terminal hydrolase 42	ENSG00000106346	84132
TRPS1	-0.248468081156413	2.10977459092588	0.0126317722681359			0.404685020446777	0.433308601379395	0.449409484863281	0.220871925354004	0.236958503723145	0.0841684341430664	10	17	7488900	0	33.234	Q9UHF7;E5RJ97;H0YC29;E5RFF3;C9J6L7;E7EVN4;F8W8T0	Q9UHF7;E5RJ97;H0YC29;E5RFF3	Zinc finger transcription factor Trps1	ENSG00000104447	7227
EFR3B	-0.248456954956055	1.26748015757152	0.0338875849289685			-4.43848133087158	-4.45438766479492	-4.50722408294678	-4.89106178283691	-4.65677642822266	-4.59762573242188	1	1	206510	0.001509	6658-02-01	Q9Y2G0	Q9Y2G0	Protein EFR3 homolog B	ENSG00000084710	22979
UBE2B	-0.248429616292317	1.63432816020347	0.0226382330540746			-2.78860378265381	-2.98050022125244	-2.83500289916992	-3.11614513397217	-3.05000400543213	-3.18324661254883	2	2	25378000	0.00018741	7.019	P63146;H0Y9V2;H0YA80	P63146;H0Y9V2;H0YA80	Ubiquitin-conjugating enzyme E2 B	ENSG00000119048	7320
RAD1	-0.248262723286947	2.31850234495354	0.0102948207171315			-2.40091609954834	-2.28100109100342	-2.33821678161621	-2.60635471343994	-2.53535175323486	-2.623215675354	2	4	4469600	0	22.635	O60671;D6R9A1	O60671;D6R9A1	Cell cycle checkpoint protein RAD1	ENSG00000113456	5810
LEF1	-0.24781068166097	1.70871863211035	0.0204945226917058			-3.57807922363281	-3.68813705444336	-3.76012420654297	-3.9622049331665	-3.84548282623291	-3.96208477020264	1	1	1236100	0.00064914	8127-03-01	Q9UJU2	Q9UJU2	Lymphoid enhancer-binding factor 1	ENSG00000138795	51176
INTS7	-0.246805508931478	3.60340769099607	0.00502115655853315	+	Down	0.530390739440918	0.568751335144043	0.503335952758789	0.290228843688965	0.29672908782959	0.275103569030762	8	25	17879000	0	68.967	Q9NVH2;A0A087WYC2;A0A087WXK3;A0A087X1Q0	Q9NVH2	Integrator complex subunit 7	ENSG00000143493	25896
COX7A2	-0.246790885925293	1.6996237936483	0.0209891472868217			0.693175315856934	0.672062873840332	0.560039520263672	0.452836036682129	0.43932056427002	0.29274845123291	1	9	108470000	0.00065094	8596-03-01	P14406;D6RIE3;D6RGV5;H0UI06	P14406;D6RIE3;D6RGV5;H0UI06	Cytochrome c oxidase subunit 7A2, mitochondrial	ENSG00000112695	1347
ASH2L	-0.246242205301921	3.67520800037935	0.00439942938659058	+	Down	1.59080600738525	1.55918025970459	1.61134719848633	1.32268238067627	1.3372163772583	1.36270809173584	12	26	39751000	0	61.169	Q9UBL3;F5H8F7;H0YBF6;H0YAQ0	Q9UBL3;F5H8F7	Set1/Ash2 histone methyltransferase complex subunit ASH2	ENSG00000129691	9070
SDHC	-0.246237754821777	2.08911897518027	0.0131449144914491			-1.16163158416748	-1.24942684173584	-1.19442749023438	-1.44309329986572	-1.37543201446533	-1.52567386627197	1	2	17624000	0.0097254	7647-01-01	Q99643	Q99643	Succinate dehydrogenase cytochrome b560 subunit, mitochondrial	ENSG00000143252	6391
TMEM259	-0.24553394317627	2.48275882079561	0.00964853556485356	+	Down	-4.1338939666748	-4.03505897521973	-4.06234169006348	-4.27117252349854	-4.348708152771	-4.34801578521729	2	8	8619400	0	17.222	Q4ZIN3;A0A0A0MTU3;U3KPU1;U3KPY4	Q4ZIN3;A0A0A0MTU3;U3KPU1;U3KPY4	Membralin	ENSG00000182087	91304
GK2	-0.245360056559245	1.93639838924397	0.0160372250423012			-2.53184032440186	-2.67758464813232	-2.64945602416992	-2.92549133300781	-2.81123447418213	-2.85823535919189	1	2	822490	0.00063806	3.565	Q14410	Q14410	Glycerol kinase 2	ENSG00000196475	2712
GGA3	-0.245320320129395	2.33300789526268	0.0107310344827586			-3.0071496963501	-3.05039882659912	-2.98974990844727	-3.18860340118408	-3.27248096466064	-3.32217502593994	4	9	5079200	0	33.615	Q9NZ52;J3QRS8;B7Z1E9;J3KSS7;J3QRP3;J3KTR5;J3QS87	Q9NZ52;J3QRS8;B7Z1E9;J3KSS7	ADP-ribosylation factor-binding protein GGA3	ENSG00000125447	23163
MT-ND1	-0.24522590637207	1.83289634568425	0.0176476345840131			-2.59883594512939	-2.68016147613525	-2.5749340057373	-2.90857315063477	-2.91846752166748	-2.76256847381592	2	4	11081000	0.0001972	3738-08-01	P03886	P03886	NADH-ubiquinone oxidoreductase chain 1
PACS2	-0.245115915934245	1.57176386456351	0.0248583941605839			-3.77017688751221	-3.62156581878662	-3.6985034942627	-3.84109592437744	-3.94449424743652	-4.04000377655029	1	2	1722200	0.00034614	5.0282	Q86VP3;F8VW41	Q86VP3;F8VW41	Phosphofurin acidic cluster sorting protein 2	ENSG00000179364	23241
SOAT1	-0.245079358418782	2.58940119347792	0.00969280343716434	+	Down	1.63103008270264	1.52232837677002	1.56339073181152	1.29135036468506	1.33940982818604	1.35075092315674	3	16	55823000	0	25.036	P35610;B1APM4	P35610;B1APM4	Sterol O-acyltransferase 1	ENSG00000057252	6646
SDHAF1	-0.24470043182373	0.586867756662277	0.0999290882778582			-6.21774959564209	-5.76035404205322	-5.92427825927734	-6.37314224243164	-5.95622634887695	-6.30711460113525	1	2	5602800	0.0015065	6443-02-01	A6NFY7	A6NFY7	Succinate dehydrogenase assembly factor 1, mitochondrial	ENSG00000205138	644096
LIN9	-0.244606335957845	1.87338905189193	0.0169934210526316			-4.6480884552002	-4.56968975067139	-4.72253513336182	-4.83957290649414	-4.87054920196533	-4.96401023864746	2	2	1972700	0.00019701	3601-08-01	Q5TKA1;C9J5J4;H7C4T7;H0Y322	Q5TKA1;C9J5J4;H7C4T7;H0Y322	Protein lin-9 homolog	ENSG00000183814	286826
MRPS35	-0.244355201721191	3.32493198726523	0.00633637548891786	+	Down	1.30425548553467	1.25771999359131	1.23884963989258	0.998042106628418	1.02749919891357	1.04221820831299	8	30	61907000	0	31.77	P82673;H0YG82	P82673;H0YG82	28S ribosomal protein S35, mitochondrial	ENSG00000061794	60488
TES	-0.244083722432454	0.741116200922197	0.0716590163934426			-1.35108661651611	-0.894957542419434	-1.23504257202148	-1.27694606781006	-1.47787952423096	-1.45851230621338	5	13	12113000	0	14.594	Q9UGI8;F8W7T0;H7BYK1	Q9UGI8	Testin	ENSG00000135269	26136
CENPL	-0.243910789489746	2.77267909341104	0.00828603351955307	+	Down	-2.28873348236084	-2.36583995819092	-2.38163375854492	-2.61563777923584	-2.58953952789307	-2.56276226043701	1	2	1231700	0.00076911	3.0074	Q8N0S6	Q8N0S6	Centromere protein L	ENSG00000120334	91687
ARL8A	-0.243717511494955	2.04675347726276	0.0140890829694323			2.2827730178833	2.17252254486084	2.23824310302734	1.92111301422119	1.98159503936768	2.05967807769775	6	13	153240000	0	44.977	Q96BM9;A0A087X2J2	Q96BM9	ADP-ribosylation factor-like protein 8A	ENSG00000143862	127829
ANO10	-0.243666013081869	2.21861839215306	0.0123149015932521			-3.22948360443115	-3.23574066162109	-3.1679859161377	-3.49335479736328	-3.49703693389893	-3.37381649017334	1	2	1781800	0.00019608	2402-08-01	Q9NW15;C9JA49;C9IYD3;C9JQC9;C9JPY2;C9J670	Q9NW15;C9JA49;C9IYD3;C9JQC9;C9JPY2;C9J670	Anoctamin-10	ENSG00000160746	55129
UTP14A	-0.243167559305827	3.24828431243967	0.00629003783102144	+	Down	3.72645092010498	3.67089748382568	3.72298240661621	3.44180393218994	3.45322895050049	3.49579524993896	30	86	133480000	0	189.81	Q9BVJ6;X6RJY0;Q5TAP6	Q9BVJ6	U3 small nucleolar RNA-associated protein 14 homolog A	ENSG00000156697	10813
CCNH	-0.242929140726725	2.9274111638696	0.00798130841121495	+	Down	-2.52033138275146	-2.54714870452881	-2.61613273620605	-2.79456233978271	-2.81866550445557	-2.79917240142822	4	4	5698900	0.00017886	8321-05-01	P51946;A0A2R8YEM2;D6RHI7;D6RG18	P51946;A0A2R8YEM2;D6RHI7;D6RG18	Cyclin-H	ENSG00000134480	902
NFYA	-0.242405891418457	1.70509217492628	0.0222287029930929			-2.17522716522217	-2.3390588760376	-2.30234527587891	-2.44615650177002	-2.5095853805542	-2.58810710906982	3	4	176440000	0	13.591	P23511	P23511	Nuclear transcription factor Y subunit alpha	ENSG00000001167	4800
FAM53C	-0.242388407389323	1.17015217244808	0.0394318181818182			-5.88414764404297	-5.7477445602417	-5.87827587127686	-5.92136383056641	-6.22003364562988	-6.0959358215332	1	2	443320	0.0013607	7003-02-01	Q9NYF3	Q9NYF3	Protein FAM53C	ENSG00000120709	51307
SNX6	-0.242210070292154	1.07376562557778	0.0448222698072805			-5.56750774383545	-5.45154476165771	-5.55072402954102	-5.95169925689697	-5.61080932617188	-5.7338981628418	1	2	383880	0.00049068	9318-03-01	A0A0A0MRI2;Q86XE0;G3V5U2	A0A0A0MRI2		ENSG00000129515	58533
ZNF593	-0.241705894470215	1.80029358287647	0.0195566188197767			-1.12371349334717	-1.05770778656006	-0.932506561279297	-1.28260898590088	-1.24085330963135	-1.31558322906494	5	14	130240000	0	18.338	O00488;A9J4F5	O00488;A9J4F5	Zinc finger protein 593	ENSG00000142684	51042
PET100	-0.241634051005045	1.34513829683802	0.0328275862068966			-3.20946311950684	-2.95289897918701	-3.09022045135498	-3.25323581695557	-3.33504295349121	-3.38920593261719	2	4	14886000	0.00033058	4.0807	P0DJ07;A0A0A0MSK2	P0DJ07;A0A0A0MSK2	Protein PET100 homolog, mitochondrial	ENSG00000229833	100131801
COX6A1	-0.241605440775553	3.29007347056445	0.00628211586901763	+	Down	-0.815335273742676	-0.85285472869873	-0.871648788452148	-1.09206295013428	-1.05736255645752	-1.11522960662842	1	2	35834000	0	12.393	P12074	P12074	Cytochrome c oxidase subunit 6A1, mitochondrial	ENSG00000111775	1337
CAPN2	-0.241127967834473	3.57051810417479	0.00546236559139785	+	Down	3.49432849884033	3.50509929656982	3.48253631591797	3.22304821014404	3.24775981903076	3.2877721786499	24	97	131950000	0	207.45	P17655;C9JWY7	P17655	Calpain-2 catalytic subunit	ENSG00000162909	824
MKKS	-0.241023699442546	2.50441367764165	0.00994262295081967	+	Down	-2.62060832977295	-2.59096050262451	-2.51070594787598	-2.816481590271	-2.78168773651123	-2.84717655181885	1	3	8159000	0.00017683	5647-05-01	Q9HB66	Q9HB66		ENSG00000125863	8195
ERCC3	-0.240969975789389	0.335859498294293	0.219556886227545			-5.03187084197998	-4.46352291107178	-4.73131847381592	-5.41639137268066	-4.9703369140625	-4.56289386749268	3	6	2441000	0	13.89	P19447;A0A2R8Y6W8;A0A2R8YES7;A0A2R8Y5L2	P19447;A0A2R8Y6W8	TFIIH basal transcription factor complex helicase XPB subunit	ENSG00000163161	2071
RNMTL1	-0.239741961161296	4.49519690058415	0.00321230769230769	+	Down	0.397957801818848	0.397019386291504	0.420284271240234	0.175820350646973	0.172165870666504	0.148049354553223	6	16	33206000	0	24.585	Q9HC36;I3L443;I3L0T6	Q9HC36;I3L443	rRNA methyltransferase 3, mitochondrial
TPX2	-0.239396731058756	3.61043649922222	0.00559893048128342	+	Down	4.09335994720459	4.04078388214111	4.06830787658691	3.82532024383545	3.80883693695068	3.85010433197021	34	98	128510000	0	155.62	Q9ULW0	Q9ULW0	Targeting protein for Xklp2	ENSG00000088325	22974
CDC42SE1	-0.238082567850749	2.81657961331434	0.00893551912568306	+	Down	-0.52248477935791	-0.500794410705566	-0.475557327270508	-0.752820014953613	-0.683873176574707	-0.77639102935791	1	2	26665000	0.0048042	2.0492	Q9NRR8	Q9NRR8	CDC42 small effector protein 1	ENSG00000197622	56882
DHX9	-0.237961133321127	4.17629232988799	0.00394736842105263	+	Down	5.78118419647217	5.78366947174072	5.76591491699219	5.52901935577393	5.52378559112549	5.56408023834229	59	388	1277400000	0	323.31	Q08211	Q08211	ATP-dependent RNA helicase A	ENSG00000135829	1660
CCDC71L	-0.237465540568033	1.09403278332434	0.0448427807486631			-5.19826602935791	-5.36468982696533	-5.49834251403809	-5.69142055511475	-5.50771999359131	-5.57455444335938	1	2	347980	0.00062933	4047-03-01	Q8N9Z2;A0A0C4DGU7	Q8N9Z2;A0A0C4DGU7	Coiled-coil domain-containing protein 71L	ENSG00000253276	168455
FEZ2	-0.237148602803548	2.59477774376971	0.00980351602895553	+	Down	-2.19846439361572	-2.15021228790283	-2.19331550598145	-2.43808460235596	-2.35555171966553	-2.45980167388916	6	10	5463800	0	30.886	Q9UHY8;G3V0F5;Q7Z674;F8W6C0;H7C0L4;H7C434	Q9UHY8;G3V0F5	Fasciculation and elongation protein zeta-2	ENSG00000171055	9637
NDUFB4	-0.237127621968587	2.80980509182248	0.00887730727470141	+	Down	1.16993045806885	1.08980274200439	1.1717700958252	0.904807090759277	0.881762504577637	0.933550834655762	2	11	122080000	0	16.109	O95168;F2Z3P9;C9JXQ9	O95168;F2Z3P9;C9JXQ9	NADH dehydrogenase [ubiquinone] 1 beta subcomplex subunit 4	ENSG00000065518	4710
MAP7D3	-0.237119992574056	2.16629544254195	0.0139253996447602			0.24303150177002	0.134406089782715	0.173545837402344	-0.0447664260864258	-0.115387916564941	-0.000222206115722656	8	10	8671300	0	26.815	Q8IWC1;A0A0A0MRP0	Q8IWC1;A0A0A0MRP0	MAP7 domain-containing protein 3	ENSG00000129680	79649
SEPSECS	-0.237077077229817	0.659712372308186	0.0868871151653364			-4.36174869537354	-4.30964851379395	-4.48227596282959	-4.54807662963867	-4.3984842300415	-4.91834354400635	3	6	2124100	0.00019172	6192-07-01	Q9HD40;H0Y9D2	Q9HD40	O-phosphoseryl-tRNA(Sec) selenium transferase	ENSG00000109618	51091
FAAP20	-0.236891746520996	0.852222120919638	0.0618655985758789			-5.06357765197754	-5.24802017211914	-5.31882762908936	-5.6456413269043	-5.40332221984863	-5.29213714599609	1	2	1274200	0.00077785	3.222	Q6NZ36	Q6NZ36	Fanconi anemia-associated protein of 20 kDa	ENSG00000162585	199990
FBXO44	-0.236800193786621	2.74927116017256	0.00979828326180258	+	Down	-2.36500072479248	-2.35199069976807	-2.30728912353516	-2.60685634613037	-2.52462863922119	-2.603196144104	4	7	23906000	0	13.213	A0A0A0MSI6;B7Z1P2;Q9H4M3;R4GNH4;R4GMZ8	A0A0A0MSI6;B7Z1P2;Q9H4M3	F-box only protein 44	ENSG00000132879	93611
SH3GL3	-0.236746788024902	2.79690670376457	0.00926543878656555	+	Down	-0.921143531799316	-1.01904964447021	-1.00090026855469	-1.20235157012939	-1.21964359283447	-1.22933864593506	4	6	7366400	0	15.497	Q99963	Q99963	Endophilin-A3	ENSG00000140600	6457
SLC4A1AP	-0.235935529073079	4.06219547530929	0.00467892503536068	+	Down	2.4294900894165	2.41475200653076	2.43169021606445	2.16250324249268	2.19876384735107	2.20685863494873	21	49	58464000	0	166.55	A0A087X0M4;Q9BWU0;A0A087WWF4;H7C256	A0A087X0M4;Q9BWU0	Kanadaptin	ENSG00000163798	22950
CHML	-0.235885302225749	0.858360024924662	0.061602495543672			-5.2764892578125	-4.90002632141113	-4.96281623840332	-5.31761264801025	-5.35042858123779	-5.17894649505615	3	4	782970	0	8122-09-01	P26374	P26374	Rab proteins geranylgeranyltransferase component A 2	ENSG00000203668	1122
NOL6	-0.235870043436686	2.84592151563318	0.00890631808278867	+	Down	1.84908199310303	1.91970157623291	1.87194633483887	1.63160610198975	1.61482524871826	1.68668842315674	17	49	54359000	0	122.97	Q9H6R4;A0A0A0MRW6;A0A0C4DFX0	Q9H6R4;A0A0A0MRW6	Nucleolar protein 6	ENSG00000165271	65083
UBE3D	-0.235072453816731	2.34891316348498	0.0123264540337711			-4.14699077606201	-4.21139335632324	-4.18429470062256	-4.39748573303223	-4.36456394195557	-4.48584651947021	1	1	629200	0.000344	8896-04-01	Q7Z6J8;D6RHY9;H0Y359;D6RD24	Q7Z6J8;D6RHY9;H0Y359;D6RD24	E3 ubiquitin-protein ligase E3D	ENSG00000118420	90025
MINA	-0.234332720438639	2.43420156495108	0.0108346153846154			-0.155482292175293	-0.222884178161621	-0.165502548217773	-0.457623481750488	-0.437027931213379	-0.352215766906738	5	18	43058000	0	28.702	Q8IUF8;D6RCB6	Q8IUF8	Bifunctional lysine-specific demethylase and histidyl-hydroxylase MINA
AGTRAP	-0.233560562133789	2.41780069593045	0.0111634980988593			-4.52654075622559	-4.45609569549561	-4.42753505706787	-4.65515232086182	-4.71567821502686	-4.74002265930176	1	2	1822400	0.00018591	8574-06-01	Q6RW13	Q6RW13	Type-1 angiotensin II receptor-associated protein	ENSG00000177674	57085
BRCA1	-0.23348331451416	2.54141326171483	0.0103155818540434			-2.11830997467041	-2.0237398147583	-2.08744812011719	-2.35520458221436	-2.28782176971436	-2.28692150115967	7	9	868400	0	21.343	P38398;Q5YLB2;A0A0U1RRA9;E7EWN5;E7EUM2;E9PH68;B7ZA85;A0A2R8Y7V5;A0A494C182;Q3B891;K7EPC7;A0A0A0MSN1;H0Y8B8;E7EQW4;E7ENB7;E9PC22;H0Y8D8;C9IZW4;C6YB45;A0A2R8Y6Y9;A0A2R8Y587;G1UI37	P38398;Q5YLB2;A0A0U1RRA9;E7EWN5;E7EUM2;E9PH68	Breast cancer type 1 susceptibility protein	ENSG00000012048	672
SF3B4	-0.233228365580241	3.60194472514972	0.00633799237611182	+	Down	1.56356716156006	1.60248470306396	1.55669975280762	1.31746196746826	1.34568500518799	1.35991954803467	4	23	114530000	0	42.993	Q15427;Q5SZ64	Q15427;Q5SZ64	Splicing factor 3B subunit 4	ENSG00000143368	10262
NCLN	-0.232982317606608	0.587651210954932	0.103474919957311			-4.97454261779785	-4.56654834747314	-5.00222778320313	-5.28997230529785	-4.93553829193115	-5.01675510406494	1	1	2136700	0.0001843	6318-06-01	K7ELZ9	K7ELZ9		ENSG00000125912	56926
TTI1	-0.232864061991374	2.19570382119336	0.0141137357830271			-0.551873207092285	-0.634774208068848	-0.688386917114258	-0.897080421447754	-0.845898628234863	-0.830647468566895	5	10	6158400	0	24.126	O43156	O43156	TELO2-interacting protein 1 homolog	ENSG00000101407	9675
FBLL1	-0.232444445292155	2.44321948879655	0.0110933333333333			0.357136726379395	0.296645164489746	0.230733871459961	0.0753164291381836	0.0701265335083008	0.0417394638061523	1	4	49850000	0.00063281	4768-03-01	A6NHQ2	A6NHQ2	rRNA/tRNA 2-O-methyltransferase fibrillarin-like protein 1	ENSG00000188573	345630
EWSR1	-0.232157389322917	1.22288083025317	0.0394895065229722			-2.83291912078857	-2.8124361038208	-2.78231811523438	-3.18979263305664	-3.04900646209717	-2.88534641265869	2	3	8060000	0	10.324	H7BY36	H7BY36		ENSG00000182944	2130
CRABP2	-0.232078870137532	3.15909063015463	0.00816647398843931	+	Down	-1.68533039093018	-1.70777797698975	-1.70553779602051	-1.88740253448486	-1.94026851654053	-1.96721172332764	4	8	44914000	0	13.528	P29373;Q5SYZ4	P29373;Q5SYZ4	Cellular retinoic acid-binding protein 2	ENSG00000143320	1382
ZNF131	-0.231774012247721	2.44629896264619	0.0111317535545024			-3.04170989990234	-3.13624382019043	-3.04109859466553	-3.32901191711426	-3.26363182067871	-3.3217306137085	2	6	3185100	0.00019077	4673-07-01	P52739;D6RFI6;D6RAT8;D6RBK1;D6RJH2;D6R9I2	P52739;D6RFI6;D6RAT8;D6RBK1;D6RJH2;D6R9I2	Zinc finger protein 131	ENSG00000172262	7690
SUPT6H	-0.23163890838623	3.02467561185262	0.00848672566371681	+	Down	3.24817752838135	3.2042760848999	3.22491073608398	2.95866107940674	2.98580074310303	3.03798580169678	44	137	60049000	0	225.58	Q7KZ85	Q7KZ85	Transcription elongation factor SPT6	ENSG00000109111	6830
SLC25A28	-0.231558799743652	1.43167669584628	0.0321361916771753			-4.44935417175293	-4.22628211975098	-4.25094604492188	-4.51374053955078	-4.51514339447021	-4.59237480163574	1	2	1506900	0.00065349	9075-03-01	Q96A46	Q96A46	Mitoferrin-2	ENSG00000155287	81894
HYPK	-0.231162071228027	1.15020696177076	0.0431330798479087			-0.40523624420166	-0.300309181213379	-0.342857360839844	-0.517251014709473	-0.467406272888184	-0.757231712341309	1	13	104140000	0	93.085	J3QT56	J3QT56		ENSG00000242028	25764
HMGCS1	-0.23099931081136	2.69612282012824	0.00991215526046987	+	Down	4.7043924331665	4.70059490203857	4.66296005249023	4.40323925018311	4.46790218353271	4.50380802154541	27	154	554720000	0	323.31	Q01581;D6RIW1;P54868	Q01581	Hydroxymethylglutaryl-CoA synthase, cytoplasmic	ENSG00000112972	3157
PGM2	-0.230727831522624	3.13792372767008	0.00832764505119454	+	Down	3.65401363372803	3.63582324981689	3.67733573913574	3.39460468292236	3.41373157501221	3.46665287017822	24	71	177680000	0	124.52	Q96G03;E7ENQ8;E9PD70;H0Y921	Q96G03	Phosphoglucomutase-2	ENSG00000169299	55276
GAB2	-0.230648358662924	1.55218864314165	0.0280943396226415			-4.4831371307373	-4.59569263458252	-4.63460636138916	-4.90301990509033	-4.76458072662354	-4.73778057098389	1	1	309970	0.00062952	4073-03-01	Q9UQC2	Q9UQC2	GRB2-associated-binding protein 2	ENSG00000033327	9846
NDUFV2	-0.230512301127116	2.48070753720729	0.0111039084842707			1.57430553436279	1.50267314910889	1.49929618835449	1.3353796005249	1.30683994293213	1.24251842498779	5	30	56082000	0	25.677	P19404;E7EPT4;J3QS34;J3KRB4	P19404;E7EPT4	NADH dehydrogenase [ubiquinone] flavoprotein 2, mitochondrial	ENSG00000178127	4729
ENOX1;CCDC7	-0.230198860168457	0.966861317036994	0.0545722488038278			-0.981553077697754	-0.612654685974121	-0.851594924926758	-1.03957462310791	-1.09605884552002	-1.00076580047607	1	2	3143000	0.009307	7838-01-01	Q8TC92;Q96M83;REV__C9J600;A0A1W2PNE7;REV__Q5T670;REV__Q7L590	Q8TC92;Q96M83;REV__C9J600;A0A1W2PNE7;REV__Q5T670;REV__Q7L590	Ecto-NOX disulfide-thiol exchanger 1;Hydroquinone [NADH] oxidase;Protein disulfide-thiol oxidoreductase;Coiled-coil domain-containing protein 7
SLC16A3	-0.229599952697754	1.22730252608621	0.0399256338028169			0.524508476257324	0.741610527038574	0.738964080810547	0.442700386047363	0.349417686462402	0.524165153503418	6	15	72145000	0	15.597	O15427;J3QQS9;J3QQV2;J3QSC3;J3QRP8;J3QLE3;J3KTM6;J3QRU2;J3KT83;J3QRA0;J3KTI8	O15427	Monocarboxylate transporter 4	ENSG00000141526	9123
SDF2L1	-0.229494412740072	3.22065797217029	0.00812888377445339	+	Down	0.908982276916504	0.920319557189941	0.873554229736328	0.671328544616699	0.703795433044434	0.639248847961426	5	18	83015000	0	56.137	Q9HCN8	Q9HCN8	Stromal cell-derived factor 2-like protein 1	ENSG00000128228	23753
DCUN1D5	-0.229401588439941	2.11225153327452	0.0165			2.17328548431396	2.10665798187256	2.21951675415039	1.87201023101807	1.96415233612061	1.97509288787842	9	20	124120000	0	44.808	Q9BTE7;H0YCN4;E9PM04;E9PQV9;E9PLH8;E9PM78;H0YD80;E9PLS2;J3QQL8	Q9BTE7;H0YCN4;E9PM04	DCN1-like protein 5;DCN1-like protein	ENSG00000137692	84259
BCL9	-0.22938060760498	3.78081236751914	0.00638668373879641	+	Down	-1.27116107940674	-1.27967739105225	-1.31253623962402	-1.5141134262085	-1.49973392486572	-1.53766918182373	8	14	3309200	0	26.868	O00512	O00512	B-cell CLL/lymphoma 9 protein	ENSG00000116128	607
ATG2A	-0.228975296020508	2.09469514257639	0.017024186822352			-3.42215061187744	-3.46845722198486	-3.45095157623291	-3.6180362701416	-3.76412200927734	-3.64632701873779	2	3	430160	0.00018553	8009-06-01	Q2TAZ0;H7C3T2	Q2TAZ0;H7C3T2	Autophagy-related protein 2 homolog A	ENSG00000110046	23130
LGALS1	-0.228625297546387	1.98995424009003	0.0183961352657005			2.42411518096924	2.34037303924561	2.34638214111328	2.18447971343994	2.18302822113037	2.05748653411865	6	23	337460000	0	58.095	P09382;F8WEI7	P09382	Galectin-1	ENSG00000100097	3956
MRFAP1	-0.228529930114746	1.74891869929294	0.0243802505526898			1.43883228302002	1.57067394256592	1.58880424499512	1.36524677276611	1.30391407012939	1.24355983734131	5	25	479670000	0	55.301	Q9Y605;A0A087WTY9;Q96HT8	Q9Y605;A0A087WTY9	MORF4 family-associated protein 1	ENSG00000179010	93621
MARK1	-0.228278795878092	1.64483809446756	0.0265652477320307			-1.36027812957764	-1.26631450653076	-1.28405570983887	-1.42419147491455	-1.55654239654541	-1.61475086212158	7	9	5958800	0	20.709	Q9P0L2;B4DIB3;A0A7I2V550;A0A087X0I6;A0A7I2YQC1;A0A7I2V4P8	Q9P0L2;B4DIB3;A0A7I2V550;A0A087X0I6;A0A7I2YQC1	Serine/threonine-protein kinase MARK1	ENSG00000116141	4139
RIF1	-0.227940559387207	3.33371838108155	0.00807916181606519	+	Down	3.81958675384521	3.76565837860107	3.80152893066406	3.53926372528076	3.57451343536377	3.5891752243042	46	110	37770000	0	323.31	Q5UIP0;H7BZN3;H7C2B5	Q5UIP0	Telomere-associated protein RIF1	ENSG00000080345	55183
DAP3	-0.22785218556722	3.1314829944143	0.00847734806629834	+	Down	1.91808414459229	1.87701320648193	1.83675765991211	1.63657855987549	1.65174007415771	1.65997982025146	12	33	58458000	0	55.282	P51398;V9GZ03;V9GYL9;V9GYJ9;V9GYA7;V9GZ61;V9GYW1;V9GYC9;V9GY11;V9GYJ3;V9GYF7	P51398;V9GZ03;V9GYL9;V9GYJ9	28S ribosomal protein S29, mitochondrial	ENSG00000132676	7818
TRAPPC5	-0.227066993713379	1.53290813052259	0.0293333333333333			-3.50749778747559	-3.71594333648682	-3.67194843292236	-3.90965461730957	-3.83615589141846	-3.83078002929688	3	3	4785400	0	14.475	Q8IUR0;M0QZQ8	Q8IUR0;M0QZQ8	Trafficking protein particle complex subunit 5	ENSG00000181029	126003
TXNDC9	-0.226880073547363	4.10604385670994	0.00600794701986755	+	Down	2.08553791046143	2.1043062210083	2.08991241455078	1.854567527771	1.89134883880615	1.85319995880127	11	36	142480000	0	45.06	O14530;B8ZZX4;F8WCJ3;F8WBV5;G3XAJ4	O14530;B8ZZX4	Thioredoxin domain-containing protein 9	ENSG00000115514	10190
BSG	-0.226031303405762	2.68578288455273	0.0107204724409449			3.91551113128662	3.95038890838623	3.92896270751953	3.74370670318604	3.726881980896	3.64618015289307	8	63	910870000	0	104.13	P35613;A0A087WUV8;A0A087X2B5;I3L192;R4GMX5;R4GN83;A0A2R8YDZ0	P35613;A0A087WUV8;A0A087X2B5;I3L192	Basigin	ENSG00000172270	682
ADAT3	-0.225613594055176	1.09561380779245	0.0484754521963824			-4.78789615631104	-4.63785839080811	-4.70975875854492	-4.7642765045166	-5.02290439605713	-5.02517318725586	1	1	743710	0.0042323	2.0734	Q96EY9;C9JFC1;D6W601	Q96EY9;C9JFC1;D6W601	Probable inactive tRNA-specific adenosine deaminase-like protein 3	ENSG00000213638	113179
TXNL4B	-0.225403149922689	2.14510806121487	0.0170881863560732			-2.04426860809326	-2.11492252349854	-2.14901733398438	-2.35958194732666	-2.36086750030518	-2.2639684677124	2	4	8971600	0.0006436	7075-03-01	Q9NX01;H3BUL8;H3BN11	Q9NX01;H3BUL8;H3BN11	Thioredoxin-like protein 4B	ENSG00000140830	54957
FBN2	-0.225324948628744	1.37139180996498	0.0352898550724638			-1.75781345367432	-1.57276058197021	-1.57670783996582	-1.84131717681885	-1.9496431350708	-1.79229640960693	7	7	1239900	0	35.994	P35556;D6RJI3;E9PHW4	P35556	Fibrillin-2	ENSG00000138829	2201
SPCS3	-0.225248018900553	2.03928889586462	0.0182451612903226			0.0198049545288086	-0.0963754653930664	-0.0578594207763672	-0.31792163848877	-0.206173896789551	-0.286078453063965	3	9	57679000	0	55.09	P61009	P61009	Signal peptidase complex subunit 3	ENSG00000129128	60559
MECOM	-0.224867820739746	1.76075390477792	0.0248765522279036			-3.39238452911377	-3.50021362304688	-3.44240951538086	-3.70532321929932	-3.72993946075439	-3.57434844970703	2	3	325790	0	12.299	Q03112;E7EUL6;A0A0C3SFZ7	Q03112;E7EUL6;A0A0C3SFZ7	MDS1 and EVI1 complex locus protein EVI1	ENSG00000085276	2122
UQCR11	-0.224823633829753	1.57132016175746	0.0292348284960422			-4.65032482147217	-4.72924041748047	-4.59274482727051	-4.90950012207031	-4.78072738647461	-4.95655345916748	1	4	18849000	0.001506	6397-02-01	O14957	O14957	Cytochrome b-c1 complex subunit 10	ENSG00000127540	10975
GLTSCR2	-0.22455883026123	1.51630519566437	0.0308688419705694			0.32740306854248	0.199631690979004	0.34747314453125	0.00561428070068359	0.0283498764038086	0.166867256164551	5	16	35283000	0	21.459	Q9NZM5;M0QX73	Q9NZM5	Glioma tumor suppressor candidate region gene 2 protein
CHAC2	-0.224153836568197	3.31163520288388	0.00830459126539754	+	Down	-0.581913948059082	-0.643223762512207	-0.644458770751953	-0.834572792053223	-0.853371620178223	-0.854113578796387	3	6	42819000	0	10.621	Q8WUX2	Q8WUX2	Putative glutathione-specific gamma-glutamylcyclotransferase 2	ENSG00000143942	494143
KLF16	-0.224077224731445	1.025134582063	0.0524156862745098			-4.60539436340332	-4.28620910644531	-4.56378364562988	-4.74124908447266	-4.71992874145508	-4.66644096374512	2	14	21162000	0.0001844	6.646	Q9BXK1	Q9BXK1	Krueppel-like factor 16	ENSG00000129911	83855
MRC2	-0.223686536153157	0.161233217995506	0.526082855321861			-4.47560787200928	-2.96888828277588	-4.56818580627441	-4.2338399887085	-4.31799221038818	-4.13190937042236	1	2	158930	0.0032382	2324-02-01	Q9UBG0	Q9UBG0	C-type mannose receptor 2	ENSG00000011028	9902
NFYC	-0.22329044342041	1.68676175010246	0.0267833333333333			-1.52388286590576	-1.60611820220947	-1.71329879760742	-1.87703227996826	-1.79238796234131	-1.84375095367432	4	8	8842700	0	15.073	Q13952;Q5T6K7;E9PI99;Q5T6K5;A0A0A0MT00;E9PL11	Q13952;Q5T6K7;E9PI99;Q5T6K5;A0A0A0MT00	Nuclear transcription factor Y subunit gamma	ENSG00000066136	4802
GNA13	-0.222687721252441	0.559485059309944	0.113787059226292			-1.68541622161865	-1.18349361419678	-1.64374351501465	-1.83005237579346	-1.76451587677002	-1.58614826202393	4	6	21865000	0	2023-03-11	Q14344	Q14344	Guanine nucleotide-binding protein subunit alpha-13	ENSG00000120063	10672
IMPDH1	-0.222519874572754	2.7011126169041	0.0109080348499516			1.48046016693115	1.37386608123779	1.42956924438477	1.2089319229126	1.20896816253662	1.19843578338623	8	12	41568000	0	70.821	P20839;A0A3B3IRL5;C9J381;C9K0R9;C9J029;H7C5T1;H7C511	P20839;A0A3B3IRL5;C9J381;C9K0R9	Inosine-5-monophosphate dehydrogenase 1;Inosine-5-monophosphate dehydrogenase	ENSG00000106348	3614
SPDL1	-0.222360293070475	4.0812753198784	0.00631392405063291	+	Down	-0.0595254898071289	-0.0470476150512695	-0.0302066802978516	-0.285658836364746	-0.248766899108887	-0.269434928894043	12	22	12953000	0	59.469	Q96EA4;H0YBG5;D6RC83;D6REZ1;D6R936;D6RIF7;D6RIB8;D6RDK5;D6RCL1	Q96EA4	Protein Spindly	ENSG00000040275	54908
MRGBP	-0.221930503845215	2.58429254393372	0.0123768656716418			-2.1715726852417	-2.25499248504639	-2.18939781188965	-2.43020534515381	-2.38875484466553	-2.46279430389404	3	8	14685000	0	10.476	Q9NV56	Q9NV56	MRG/MORF4L-binding protein	ENSG00000101189	55257
GSTP1	-0.221717516581218	2.42120006188319	0.0139007092198582			6.35082721710205	6.26369380950928	6.26791191101074	6.02859783172607	6.08059597015381	6.10808658599854	17	484	1.1315e+10	0	323.31	P09211;A8MX94;A0A087X2E9;A0A2R8Y5E5;A0A087X243	P09211;A8MX94	Glutathione S-transferase P	ENSG00000084207	2950
CHPT1	-0.221378644307454	1.81393497479204	0.0245919413919414			-1.58616542816162	-1.4491605758667	-1.4225902557373	-1.70926570892334	-1.74119472503662	-1.67159175872803	3	5	19623000	0.0002028	9.1794	Q8WUD6;F8W1B3	Q8WUD6;F8W1B3	Cholinephosphotransferase 1	ENSG00000111666	56994
SNW1	-0.22130298614502	3.37878164239858	0.00839154616240267	+	Down	3.39612293243408	3.39054775238037	3.44396018981934	3.19346904754639	3.16703701019287	3.20621585845947	26	93	291230000	0	181.99	Q13573;G3V3A4;G3V4X8;G3V5R3	Q13573;G3V3A4;G3V4X8	SNW domain-containing protein 1	ENSG00000100603	22938
MT-ND4	-0.220949808756511	0.599393331124827	0.105403533568905			-4.98211860656738	-4.42670917510986	-4.65542411804199	-4.975417137146	-4.8967399597168	-4.85494422912598	2	4	7634700	0.00034638	5.0537	P03905	P03905	NADH-ubiquinone oxidoreductase chain 4
MRPS12	-0.220807711283366	1.65602670351209	0.0279239646978955			-1.05859661102295	-1.11661052703857	-1.00588607788086	-1.24602603912354	-1.38289546966553	-1.21459484100342	3	6	55496000	0	16.712	O15235	O15235	28S ribosomal protein S12, mitochondrial	ENSG00000128626	6183
hCG_1984214;MRPS17	-0.220550219217936	2.26827082781384	0.0161279461279461			0.638924598693848	0.549563407897949	0.655998229980469	0.36103343963623	0.383343696594238	0.438458442687988	6	18	66133000	0	47.538	I3L0E3;Q9Y2R5;E9PE17;A0A0M3HEQ9;A8MTT8;F2Z2N8;K7EIG2;M0QXX9;E5RHT5;E5RH89;F8WEN0;E9PNM0;M0QXQ0;F8WDJ7;J3QKY7;K7EQQ2;Q0P6G1;A0A1W2PQL4;C9JG37;C9J487;E7EVQ0;J3KSW0;E9PMX5;A0A0A0MRV5;M0R297;K7ELI5;E9PSE6;A0A0G2JMG9;A0A087WTY0;M0R0C0;P0DPD5;F8WEZ9;A6NN14;A0A1W2PQE6;K7EM14;A0A087X0J9;M0QY27;D6RIY0;Q1T7F5;J3KSJ1;M0R367;M0R0R1;D6RGC2;K7ES26;Q1T7F6;D6RB60;B4E159;A0A1W2PRC0;C9K0H2;C9J5H1;E9PLW9;M0R1V2;K7E…	I3L0E3;Q9Y2R5;E9PE17	28S ribosomal protein S17, mitochondrial
GNL2	-0.220289548238119	3.49059789674588	0.00829931972789116	+	Down	1.90357875823975	1.8961820602417	1.90002822875977	1.66324901580811	1.65817165374756	1.71749973297119	16	38	67141000	0	64.838	Q13823;H0YG10	Q13823	Nucleolar GTP-binding protein 2	ENSG00000134697	29889
SCML2	-0.22022533416748	4.25162009935822	0.00636224489795918	+	Down	2.2898588180542	2.26880550384521	2.28316879272461	2.06389331817627	2.04062557220459	2.07663822174072	17	43	35228000	0	56.235	Q9UQR0;B4DRC2;H0Y6S1	Q9UQR0	Sex comb on midleg-like protein 2	ENSG00000102098	10389
GDPD1	-0.220154762268066	2.30344325054192	0.0159488926746167			-2.70094203948975	-2.81190776824951	-2.69581413269043	-2.95692157745361	-2.93812274932861	-2.97408390045166	2	3	5913900	0.00017921	5.858	Q8N9F7;J3QQN7;J3KTA9	Q8N9F7;J3QQN7;J3KTA9	Glycerophosphodiester phosphodiesterase domain-containing protein 1	ENSG00000153982	284161
RNF113A	-0.219858487447103	2.57515799572497	0.0126929422548121			0.767851829528809	0.814528465270996	0.873350143432617	0.624213218688965	0.585785865783691	0.586155891418457	7	20	51606000	0	33.428	O15541;Q8IZP6	O15541	RING finger protein 113A	ENSG00000125352	7737
ALDH9A1	-0.219803174336751	3.51540695207992	0.00831818181818182	+	Down	3.83531856536865	3.79666423797607	3.80159187316895	3.57098484039307	3.58415508270264	3.61902523040771	19	73	354930000	0	150.47	P49189	P49189	4-trimethylaminobutyraldehyde dehydrogenase	ENSG00000143149	223
TMOD3	-0.219371477762858	4.85775264112799	0.00535326086956522	+	Down	3.3867826461792	3.39738941192627	3.38606071472168	3.15585994720459	3.18201923370361	3.17423915863037	19	68	260170000	0	114.27	Q9NYL9;H0YNJ8;H0YKU1;H0YNU8	Q9NYL9;H0YNJ8	Tropomodulin-3	ENSG00000138594	29766
COX5A	-0.219236056009928	1.41075715033818	0.0357791116446579			2.92015552520752	2.80673694610596	3.02081680297852	2.72400951385498	2.74373531341553	2.6222562789917	7	43	436060000	0	40.61	P20674;H3BNX8;H3BRM5;H3BV69;H3BRI0	P20674;H3BNX8;H3BRM5;H3BV69	Cytochrome c oxidase subunit 5A, mitochondrial	ENSG00000178741	9377
MAP1B	-0.219022432963054	2.40823339520696	0.0147791304347826			5.9243860244751	6.02403926849365	5.96867942810059	5.72222995758057	5.74076366424561	5.797043800354	84	435	405420000	0	323.31	P46821;D6RA32;D6RA40;D6RGJ3;D6RCL2	P46821	Microtubule-associated protein 1B;MAP1B heavy chain;MAP1 light chain LC1	ENSG00000131711	4131
TRIP4	-0.218779563903809	3.61788585232621	0.00811954022988506	+	Down	0.562926292419434	0.547308921813965	0.562093734741211	0.314816474914551	0.32994556427002	0.371228218078613	9	16	23425000	0	33.721	Q15650;H0YL91;H3BMU9	Q15650;H0YL91	Activating signal cointegrator 1	ENSG00000103671	9325
RUFY1	-0.218592643737793	3.84086401452347	0.00755819477434679	+	Down	2.00797176361084	2.02666187286377	2.04765701293945	1.82949924468994	1.79806041717529	1.79895305633545	19	36	43126000	0	110.53	Q96T51;H0YA47;J3KPP6;H0YAC8;H0Y9Y8	Q96T51;H0YA47	RUN and FYVE domain-containing protein 1	ENSG00000176783	80230
STAU1	-0.218167304992675	2.87817589985162	0.0108318584070796			4.18384456634521	4.18044757843018	4.1702766418457	3.91898250579834	3.95024394989014	4.01084041595459	29	77	195560000	0	217.45	O95793;Q5JW30;A0A087X1A5;Q5JW28;F6UDC6	O95793;Q5JW30;A0A087X1A5	Double-stranded RNA-binding protein Staufen homolog 1	ENSG00000124214	6780
WDR20	-0.218094825744629	1.81738868028106	0.0252447653429603			-2.78398418426514	-2.66798305511475	-2.71618843078613	-2.93716144561768	-2.87046146392822	-3.014817237854	2	3	2469900	0.00034305	8263-04-01	Q8TBZ3;A0A088AWN2	Q8TBZ3;A0A088AWN2	WD repeat-containing protein 20	ENSG00000140153	91833
TMEM237	-0.21788756052653	1.77597312913399	0.0262530035335689			-1.98619937896729	-1.94386196136475	-1.82091331481934	-2.091477394104	-2.13863468170166	-2.17452526092529	3	5	9016600	0.00019257	7337-07-01	Q96Q45;A0A087WWU1;F2Z329	Q96Q45;A0A087WWU1	Transmembrane protein 237	ENSG00000155755	65062
ATP6V0A1	-0.217662493387858	3.7751353798398	0.0079906432748538	+	Down	0.158337593078613	0.116198539733887	0.132400512695313	-0.0660829544067383	-0.0788965225219727	-0.101071357727051	8	16	9794600	0	27.516	Q93050;B7Z641;B7Z2A9;K7EPG4;K7EM24;K7EN36;F5H1T6;K7ELZ6	Q93050;B7Z641;B7Z2A9;K7EPG4	V-type proton ATPase 116 kDa subunit a isoform 1;V-type proton ATPase subunit a	ENSG00000033627	535
CBX4	-0.217387835184733	0.670375469946285	0.0929792592592593			-5.59896659851074	-5.14384174346924	-5.45380020141602	-5.69692611694336	-5.65349674224854	-5.4983491897583	1	1	419420	0.0091651	7899-01-01	O00257	O00257	E3 SUMO-protein ligase CBX4	ENSG00000141582	8535
SMARCAD1	-0.217285474141439	2.16698516627033	0.0182153846153846			-0.215043067932129	-0.252949714660645	-0.327564239501953	-0.502209663391113	-0.430190086364746	-0.515013694763184	13	29	14512000	0	90.731	Q9H4L7;D6RAY8;F8W9M2	Q9H4L7	SWI/SNF-related matrix-associated actin-dependent regulator of chromatin subfamily A containing DEAD/H box 1	ENSG00000163104	56916
COX6B1	-0.217176119486491	1.21929480403995	0.043894111291194			1.82862377166748	1.83847904205322	1.95696258544922	1.68517589569092	1.76751232147217	1.51984882354736	6	24	232660000	0	37.56	P14854;A0A494C160;K7EQD3	P14854	Cytochrome c oxidase subunit 6B1	ENSG00000126267	1340
SDHB	-0.217064221700033	2.41527493910257	0.0152227979274611			2.37935352325439	2.28886699676514	2.2595386505127	2.08990955352783	2.09389400482178	2.09276294708252	7	28	119360000	0	32.053	P21912;A0A087WWT1;A0A087WXX8	P21912;A0A087WWT1;A0A087WXX8	Succinate dehydrogenase [ubiquinone] iron-sulfur subunit, mitochondrial	ENSG00000117118	6390
DDHD1	-0.217046419779459	1.5097776523432	0.0336716417910448			-2.96013927459717	-2.95106983184814	-2.86637496948242	-3.02481460571289	-3.19104480743408	-3.21286392211914	2	2	331580	0.00033228	1935-04-01	Q8NEL9;A0A087X0H7;A0A669KAW5;A0A669KB51;A0A6E1W401	Q8NEL9;A0A087X0H7;A0A669KAW5;A0A669KB51;A0A6E1W401	Phospholipase DDHD1	ENSG00000100523	80821
CYB5B	-0.216824531555176	1.90165575636633	0.0243019985196151			0.489161491394043	0.578413963317871	0.576028823852539	0.278399467468262	0.411458015441895	0.30327320098877	5	11	134480000	0	50.405	O43169;H3BUX2;D6RFH4;J3QR91	O43169;H3BUX2;D6RFH4	Cytochrome b5 type B	ENSG00000103018	80777
CXorf56	-0.216424624125163	2.83383573531287	0.0108450433108758			0.814200401306152	0.730841636657715	0.794685363769531	0.58370304107666	0.542922019958496	0.563828468322754	4	18	56816000	0	60.536	Q9H5V9	Q9H5V9	UPF0428 protein CXorf56
CSTF3	-0.216055870056152	4.02734712718649	0.00718367346938776	+	Down	2.71740436553955	2.70518016815186	2.70276641845703	2.46783351898193	2.49779224395752	2.51155757904053	20	55	69925000	0	92.133	Q12996;E9PLP8;E9PJ06;H0YE74	Q12996;E9PLP8	Cleavage stimulation factor subunit 3	ENSG00000176102	1479
RP9	-0.215902328491211	1.31830847038237	0.0399031531531532			-2.81861782073975	-2.60744762420654	-2.69954299926758	-2.83721733093262	-2.94108295440674	-2.99501514434814	3	3	34194000	0.00018543	7782-06-01	C9J6V2	C9J6V2		ENSG00000164610	6100
TRMT5	-0.2157990137736	3.72347113338291	0.00807314285714286	+	Down	-0.323016166687012	-0.346169471740723	-0.313068389892578	-0.569287300109863	-0.531130790710449	-0.529232978820801	7	12	7435900	0	20.699	Q32P41;G3V494;G3V5X1	Q32P41	tRNA (guanine(37)-N1)-methyltransferase	ENSG00000126814	57570
TERF2IP	-0.215781211853027	3.59775280797702	0.00838222222222222	+	Down	0.519318580627441	0.536664009094238	0.500995635986328	0.28969669342041	0.331671714782715	0.288266181945801	8	15	31526000	0	76.682	Q9NYB0;A0A590UJT3	Q9NYB0;A0A590UJT3	Telomeric repeat-binding factor 2-interacting protein 1	ENSG00000166848	54386
MYO1B	-0.215683301289876	2.73220530590661	0.0123653308480895			1.84073734283447	1.91413402557373	1.84131240844727	1.64910221099854	1.62134265899658	1.67868900299072	19	44	25530000	0	87.056	O43795;E9PDF6;H7C2Y7;E7EQD9;C9JYW1;C9JUP5;C9K0I9;A0A0U1RRI3	O43795;E9PDF6	Unconventional myosin-Ib	ENSG00000128641	4430
SCAMP3	-0.215628623962402	3.93368474785995	0.00792941176470588	+	Down	1.92833805084229	1.90320873260498	1.91913032531738	1.71170520782471	1.67653942108154	1.71554660797119	8	32	270440000	0	122.29	O14828	O14828	Secretory carrier-associated membrane protein 3	ENSG00000116521	10067
PSAT1	-0.215579668680827	2.91899526987923	0.0110146627565982			4.52131748199463	4.45463085174561	4.44962501525879	4.23566722869873	4.27802562713623	4.26514148712158	18	111	1031800000	0	251.13	Q9Y617	Q9Y617	Phosphoserine aminotransferase	ENSG00000135069	29968
PRKCA	-0.215449333190918	3.70371627211248	0.00830874006810443	+	Down	-1.02562236785889	-1.0358247756958	-1.03389167785645	-1.27819347381592	-1.22357845306396	-1.239914894104	4	6	3250200	0	12.051	P17252;J3KRN5;P05129;M0R0I9	P17252;J3KRN5	Protein kinase C alpha type	ENSG00000154229	5578
TMUB1	-0.21536668141683	1.19346279251828	0.0465319936541512			-4.2974157333374	-4.15869617462158	-4.4491081237793	-4.49792098999023	-4.51216983795166	-4.54122924804688	2	2	3386000	0	11.875	Q9BVT8;C9JE12;C9JCW7;A0A590UJA9	Q9BVT8;C9JE12;C9JCW7;A0A590UJA9	Transmembrane and ubiquitin-like domain-containing protein 1	ENSG00000164897	83590
BAG3	-0.215173403422038	1.73158283562665	0.027688098495212			1.62797451019287	1.79940891265869	1.67988014221191	1.53335094451904	1.45296573638916	1.47542667388916	20	58	51059000	0	95.338	O95817;C9JFK9	O95817;C9JFK9	BAG family molecular chaperone regulator 3	ENSG00000151929	9531
MAGOHB	-0.215158144632975	2.20264491411893	0.0182006472491909			2.94249248504639	2.85040760040283	2.9035472869873	2.6243371963501	2.69746875762939	2.72916698455811	9	38	691670000	0	57.07	Q96A72;F5H6N1;F5H124	Q96A72;F5H6N1	Protein mago nashi homolog 2	ENSG00000111196	55110
IGFBP2	-0.214660326639811	1.5557887934547	0.0329624060150376			-0.916447639465332	-0.843461036682129	-0.7838134765625	-0.999588966369629	-1.02535724639893	-1.16275691986084	5	13	57398000	0	13.506	P18065;C9JMY1;C9JW52;H7C1H0	P18065;C9JMY1	Insulin-like growth factor-binding protein 2	ENSG00000115457	3485
ATXN3	-0.214637438456217	2.55417249328668	0.0141056338028169			-4.58282852172852	-4.50500965118408	-4.54370498657227	-4.72437477111816	-4.8042459487915	-4.74683475494385	2	2	4380600	0	12.502	P54252;G3V2G1;G3V328;G3V4U9;C9JQV6;D3VVH9;A0A0A0MS38;A0A087X1A8;G3V3R7;A0A2R8Y3X7;F5H211;G3V3T6;G3V2G2;G3V526;E9PJN5;A0A087WXY4	P54252;G3V2G1;G3V328;G3V4U9;C9JQV6;D3VVH9;A0A0A0MS38;A0A087X1A8;G3V3R7;A0A2R8Y3X7;F5H211;G3V3T6;G3V2G2;G3V526;E9PJN5;A0A087WXY4	Ataxin-3	ENSG00000066427	4287
SKIV2L2	-0.214631080627441	3.00741868448385	0.0103461918892186			3.78609561920166	3.76221942901611	3.76716423034668	3.51783275604248	3.55392742156982	3.59982585906982	32	95	130600000	0	252.85	P42285;D6REC7;H0YAC4;H0Y8U3	P42285	Superkiller viralicidic activity 2-like 2
ABCA3	-0.214608192443848	1.31080151117151	0.0410608598548297			-2.30826091766357	-2.39777278900146	-2.33547210693359	-2.60712718963623	-2.6574010848999	-2.42080211639404	5	7	1599000	0	11.157	Q99758;H0Y3H2;Q8IZY2;A0A087WZX6;H0YCN5	Q99758;H0Y3H2	ATP-binding cassette sub-family A member 3	ENSG00000167972	21
ZNFX1	-0.214420000712077	2.54241086472931	0.0141384750219106			-2.4301176071167	-2.442795753479	-2.37178802490234	-2.61259174346924	-2.67777347564697	-2.59759616851807	5	9	1075600	0	22.208	Q9P2E3;Q5JXR5;Q5JXR6;Q5JXR7	Q9P2E3	NFX1-type zinc finger-containing protein 1	ENSG00000124201	57169
COA3	-0.214150428771973	3.14047418069002	0.0102688391038697			1.06232166290283	1.11842441558838	1.12363433837891	0.910714149475098	0.876914024353027	0.874300956726074	3	13	102940000	0	10.626	Q9Y2R0;K7EPV0	Q9Y2R0;K7EPV0	Cytochrome c oxidase assembly factor 3 homolog, mitochondrial	ENSG00000183978	28958
SRFBP1	-0.214072863260905	2.20711820281496	0.0186313253012048			-0.77568531036377	-0.78105640411377	-0.658290863037109	-0.945803642272949	-0.965798377990723	-0.945649147033691	5	10	19424000	0	26.403	Q8NEF9	Q8NEF9	Serum response factor-binding protein 1	ENSG00000151304	153443
CHCHD7	-0.213897069295248	0.816660726582205	0.0728624898291294			-4.01396083831787	-3.79111099243164	-3.67362499237061	-3.94382286071777	-4.0029764175415	-4.17358875274658	1	1	6733800	0.00063949	5958-03-01	Q9BUK0;E5RJ08;E5RHM5;E5RFN2;E5RII1;J3KPV1	Q9BUK0;E5RJ08;E5RHM5;E5RFN2;E5RII1;J3KPV1	Coiled-coil-helix-coiled-coil-helix domain-containing protein 7	ENSG00000170791	79145
C1QBP	-0.213582038879395	2.37094246766046	0.0167318295739348			4.30804920196533	4.32410717010498	4.25958251953125	4.08619785308838	4.1359167098999	4.0288782119751	11	171	1911100000	0	323.31	Q07021;I3L3Q7;I3L3B0	Q07021;I3L3Q7;I3L3B0	Complement component 1 Q subcomponent-binding protein, mitochondrial	ENSG00000108561	708
IFI30	-0.213444073994955	1.04141124783564	0.0546755852842809			-3.75405597686768	-3.50790119171143	-3.63130664825439	-3.72342300415039	-3.86439037322998	-3.94578266143799	2	4	15762000	0	10.191	P13284	P13284	Gamma-interferon-inducible lysosomal thiol reductase	ENSG00000216490	10437
UBAP2	-0.213423728942871	3.30796287904425	0.00971970495258167	+	Down	2.07634830474854	2.0793981552124	2.08101844787598	1.87097835540771	1.82743358612061	1.89808177947998	16	51	57159000	0	117.79	Q5T6F2;A2A305;Q5JV08;A0A0D9SFI5	Q5T6F2	Ubiquitin-associated protein 2	ENSG00000137073	55833
NDUFS8	-0.213399569193522	2.62328460521266	0.0138892857142857			2.03438091278076	1.97799968719482	2.06422996520996	1.80477428436279	1.8467321395874	1.78490543365479	5	15	75396000	0	28.298	O00217;E9PPW7;E9PKH6;E9PN51;F8W9K7;Q08E91	O00217;E9PPW7;E9PKH6	NADH dehydrogenase [ubiquinone] iron-sulfur protein 8, mitochondrial	ENSG00000110717	4728
CLP1	-0.21290111541748	4.30569854076579	0.00682181818181818	+	Down	-2.30438899993896	-2.33368396759033	-2.31125831604004	-2.53555202484131	-2.51481342315674	-2.53766918182373	2	2	3150800	0.00018772	7.0855	Q92989;E9PL17;E9PKV5;E9PJM4	Q92989;E9PL17;E9PKV5;E9PJM4	Polyribonucleotide 5-hydroxyl-kinase Clp1	ENSG00000172409	10978
TAX1BP1	-0.212674776713053	2.98979037713879	0.0109398058252427			-1.94735622406006	-2.0276517868042	-1.98236465454102	-2.21592807769775	-2.19161701202393	-2.18785190582275	5	6	3476400	0	9.517	Q86VP1;B8ZZD4;H7C3L5	Q86VP1;B8ZZD4	Tax1-binding protein 1	ENSG00000106052	8887
MSN	-0.212339719136556	3.3442651383489	0.00969926393270242	+	Down	5.43381786346436	5.41884899139404	5.4305248260498	5.19637203216553	5.19529247283936	5.25450801849365	42	352	2487800000	0	323.31	P26038;V9GZ54	P26038	Moesin	ENSG00000147065	4478
HMOX2	-0.212210655212402	3.11597288382868	0.0102845771144279			2.51861095428467	2.45541286468506	2.44876098632813	2.272873878479	2.2532320022583	2.26004695892334	13	47	154200000	0	87.608	P30519;A0A087WT44;I3L159;I3L1F5;I3L1Y2;I3L4P8;A0A1B0GXH0;I3L463;I3L276	P30519;A0A087WT44;I3L159;I3L1F5	Heme oxygenase 2	ENSG00000103415	3163
PAK1IP1	-0.212112744649251	1.86525056188187	0.0259345661450925			1.14474773406982	0.990729331970215	1.02028846740723	0.805893898010254	0.847336769104004	0.866196632385254	8	12	38461000	0	20.374	Q9NWT1	Q9NWT1	p21-activated protein kinase-interacting protein 1	ENSG00000111845	55003
CNOT4	-0.211893399556478	1.90092206761675	0.0252214182344428			-3.43112277984619	-3.36244583129883	-3.33100509643555	-3.52025985717773	-3.65632057189941	-3.58367347717285	5	8	3500400	0	9357-09-01	O95628	O95628	CCR4-NOT transcription complex subunit 4	ENSG00000080802	4850
SMEK2	-0.211391131083171	2.34396241454297	0.0171269451269451			-0.678269386291504	-0.750248908996582	-0.668935775756836	-0.931929588317871	-0.941426277160645	-0.858271598815918	5	10	4685000	0	43.021	Q5MIZ7	Q5MIZ7	Serine/threonine-protein phosphatase 4 regulatory subunit 3B
COX5B	-0.21134599049886	2.3969103683019	0.0170598006644518			2.65592288970947	2.55922412872314	2.65285682678223	2.43655490875244	2.41572093963623	2.38169002532959	6	21	306940000	0	24.204	P10606	P10606	Cytochrome c oxidase subunit 5B, mitochondrial	ENSG00000135940	1329
NOP16	-0.211145718892416	2.83365897065112	0.0124			3.30433750152588	3.30098247528076	3.35495948791504	3.08482456207275	3.09177494049072	3.15024280548096	8	37	466180000	0	33.464	Q9Y3C1;D6RIC3;A0A0C4DGU5;A0A087X2G6;D6RC60	Q9Y3C1;D6RIC3;A0A0C4DGU5;A0A087X2G6	Nucleolar protein 16	ENSG00000048162	51491
SUGP1	-0.21099313100179	3.18065117451786	0.0102284569138277			1.70105266571045	1.66202449798584	1.71200370788574	1.46068477630615	1.46925258636475	1.51216411590576	12	21	21928000	0	47.301	Q8IWZ8;B4DVK3;V9GZ08;K7ESM0;K7EM86;K7ELR6	Q8IWZ8	SURP and G-patch domain-containing protein 1	ENSG00000105705	57794
NDUFS6	-0.210354169209798	1.9948240488568	0.0242840236686391			1.22606945037842	1.34523487091064	1.24621963500977	1.11671733856201	1.03281116485596	1.03693294525146	6	13	178280000	0	25.882	O75380;D6RBT3	O75380;D6RBT3	NADH dehydrogenase [ubiquinone] iron-sulfur protein 6, mitochondrial	ENSG00000145494	4726
METAP2	-0.210176785786947	2.95663052419784	0.0112280037842952			2.48774814605713	2.46004390716553	2.52237319946289	2.26240253448486	2.26255702972412	2.31467533111572	18	70	187280000	0	130.86	P50579;G3V1U3;F8VSC4	P50579;G3V1U3	Methionine aminopeptidase 2	ENSG00000111142	10988
NUMBL	-0.20981248219808	2.50472597930242	0.0160508044030483			-4.60947513580322	-4.68863868713379	-4.57935333251953	-4.83320236206055	-4.84530925750732	-4.82839298248291	2	3	1741100	0.00064309	7009-03-01	Q9Y6R0;M0R0Q4;M0QZV7;M0QYC2;A0A0C4DGH3;M0QXQ4	Q9Y6R0;M0R0Q4;M0QZV7;M0QYC2;A0A0C4DGH3;M0QXQ4	Numb-like protein	ENSG00000105245	9253
NRD1	-0.209801038106282	2.7991848219356	0.0127601809954751			3.03504085540771	2.95273876190186	2.98402976989746	2.75477695465088	2.79989719390869	2.78773212432861	27	91	91482000	0	186.37	O43847;G3V1R5;F5H7V1;H0Y5G9	O43847;G3V1R5;F5H7V1;H0Y5G9	Nardilysin
GLMN	-0.209699312845866	1.82993054145341	0.0268713007570544			-0.305989265441895	-0.454915046691895	-0.439241409301758	-0.644560813903809	-0.577399253845215	-0.607283592224121	4	7	6002600	0	16.934	Q92990;M0QXG8;M0QX84	Q92990;M0QXG8	Glomulin	ENSG00000174842	11146
CCDC137	-0.209479967753092	2.23174624352327	0.0197781299524564			-0.13630199432373	-0.254033088684082	-0.183053970336914	-0.430188179016113	-0.406315803527832	-0.365324974060059	4	8	21001000	0	2019-12-01	Q6PK04;I3L0U5	Q6PK04;I3L0U5	Coiled-coil domain-containing protein 137	ENSG00000185298	339230
TRIM71	-0.209479331970215	1.90716733399968	0.0258132573057733			-1.58949184417725	-1.75142765045166	-1.66888999938965	-1.88397884368896	-1.89859104156494	-1.85567760467529	2	2	680450	0.00017498	2996-05-01	Q2Q1W2	Q2Q1W2	E3 ubiquitin-protein ligase TRIM71	ENSG00000206557	131405
COX20	-0.209318478902181	2.30692917398552	0.0182304593070105			0.0976266860961914	0.0199556350708008	0.037078857421875	-0.182635307312012	-0.190434455871582	-0.100224494934082	2	6	37611000	0.00019489	8.0469	Q5RI15	Q5RI15	Cytochrome c oxidase protein 20 homolog	ENSG00000203667	116228
SFSWAP	-0.209235827128092	3.06190939138396	0.0108659594985535			-0.288403511047363	-0.256758689880371	-0.211078643798828	-0.463192939758301	-0.471814155578613	-0.448941230773926	6	7	9383100	0	12.108	Q12872;H0YFR9	Q12872	Splicing factor, suppressor of white-apricot homolog	ENSG00000061936	6433
COX17	-0.209099133809407	0.916078887230178	0.0648075927523727			-0.892991065979004	-0.56145191192627	-0.594385147094727	-0.863738059997559	-0.895134925842285	-0.917252540588379	3	6	60586000	0	23.331	Q14061;C9J8T6;H7C4E5	Q14061;C9J8T6;H7C4E5	Cytochrome c oxidase copper chaperone	ENSG00000138495	10063
E2F4	-0.208858807881673	2.21120364433344	0.0204866562009419			-3.13610076904297	-3.16436386108398	-3.18924140930176	-3.4113245010376	-3.40561962127686	-3.29933834075928	4	6	3629800	0	15.582	Q16254;H3BTM3;H3BVE4;H3BMP3	Q16254;H3BTM3;H3BVE4	Transcription factor E2F4	ENSG00000205250	1874
WDHD1	-0.208746910095215	2.72191913763497	0.0139130434782609			4.00656032562256	3.95638942718506	4.00371742248535	3.73378849029541	3.79528522491455	3.81135272979736	41	97	80672000	0	299.83	O75717;C9JYB3	O75717	WD repeat and HMG-box DNA-binding protein 1	ENSG00000198554	11169
SLC44A2	-0.208729426066081	1.06528515569132	0.0547933174224344			-3.46054744720459	-3.59625720977783	-3.41387844085693	-3.73228549957275	-3.80731391906738	-3.55727195739746	1	1	222860	0.00064756	7801-03-01	Q8IWA5;K7EPV6;K7ESF5	Q8IWA5;K7EPV6;K7ESF5	Choline transporter-like protein 2	ENSG00000129353	57153
CDK7	-0.208570162455241	2.64347417549019	0.0148645833333333			0.736443519592285	0.670252799987793	0.702529907226563	0.448771476745605	0.510235786437988	0.524508476257324	11	21	42928000	0	45.208	P50613;D6RAD4;D6R9G1;D6REC6;D6RFL0;D6RGG9;D6RI01;D6R9Z2;D6RF14;D6RIG9;Q9C098;A0A1B0GTZ4	P50613;D6RAD4;D6R9G1	Cyclin-dependent kinase 7	ENSG00000134058	1022
RREB1	-0.207738558451335	1.78498219560075	0.0287041499330656			-2.27077007293701	-2.29979801177979	-2.32465934753418	-2.56730365753174	-2.40743541717529	-2.54370403289795	4	5	2598500	0	18.411	Q92766;A0A087X055;C9JU34	Q92766;A0A087X055	Ras-responsive element-binding protein 1	ENSG00000124782	6239
PTTG1;PTTG2	-0.207641283671061	3.16307848516088	0.0109717624148004			-1.49125194549561	-1.50967502593994	-1.44296836853027	-1.70691204071045	-1.67749691009521	-1.68241024017334	2	4	16300000	0.00019627	2652-08-01	O95997;Q9NZH5	O95997;Q9NZH5	Securin;Securin-2
PRRC2C	-0.207553545633952	2.47796074282445	0.017045643153527			4.43156719207764	4.51139736175537	4.5153636932373	4.28733348846436	4.24242115020752	4.30591297149658	65	193	152580000	0	323.31	Q9Y520;E7EPN9;H7C5N8;A0A2R8YET2;A0A2R8Y7F4;A0A0A0MS30;A0A2R8Y424	Q9Y520;E7EPN9	Protein PRRC2C	ENSG00000117523	23215
CD81	-0.207335472106934	1.97410300389626	0.0250289855072464			0.955676078796387	0.805926322937012	0.900012969970703	0.652508735656738	0.696106910705566	0.690993309020996	3	11	91687000	0	58.791	P60033;E9PJK1;E9PRJ8;H0YDL9;H0YDJ9;E9PIF1;A6NMH8;E9PM31;H0YEE2	P60033;E9PJK1;E9PRJ8;H0YDL9;H0YDJ9;E9PIF1;A6NMH8	CD81 antigen;Tetraspanin	ENSG00000110651	975
AIMP2	-0.207311312357585	3.74765439424383	0.00971367061356297	+	Down	2.59259700775146	2.56559658050537	2.56662940979004	2.37685108184814	2.34254932403564	2.38348865509033	13	64	362460000	0	156.96	Q13155;A8MU58;F8WCL2	Q13155;A8MU58	Aminoacyl tRNA synthase complex-interacting multifunctional protein 2	ENSG00000106305	7965
RAB3D	-0.207214673360189	1.53887624150761	0.0352330097087379			-1.8591890335083	-1.99572277069092	-1.96696853637695	-2.20658779144287	-2.18009853363037	-2.0568380355835	2	5	11950000	0	20.474	O95716	O95716	Ras-related protein Rab-3D	ENSG00000105514	9545
GRAMD1C	-0.20720640818278	1.68425029788817	0.0310388782664117			-1.88738536834717	-1.97894382476807	-1.94753646850586	-2.23922252655029	-2.12195682525635	-2.07430553436279	1	3	4663900	0.0022282	3758-02-01	Q8IYS0;C9J7B8;E9PHT3	Q8IYS0;C9J7B8;E9PHT3	GRAM domain-containing protein 1C	ENSG00000178075	54762
GPN2	-0.206987698872884	0.217250307541618	0.412670339761249			0.0631742477416992	-0.867035865783691	-1.02385520935059	-0.84815502166748	-0.542813301086426	-1.05771160125732	3	6	8690700	0.00017734	6151-05-01	Q9H9Y4;Q5JYG4;Q5JYG3	Q9H9Y4	GPN-loop GTPase 2	ENSG00000142751	54707
ARNT	-0.205529848734538	4.15068388250167	0.0085149833518313	+	Down	0.348637580871582	0.358761787414551	0.384063720703125	0.16104793548584	0.166979789733887	0.146845817565918	5	7	5116900	0	18.924	P27540	P27540	Aryl hydrocarbon receptor nuclear translocator	ENSG00000143437	405
HIC2	-0.205526987711589	0.474939048824179	0.1491850946854			-4.23288154602051	-3.75554275512695	-4.0717830657959	-4.00067329406738	-4.24440288543701	-4.43171215057373	3	3	9358000	0.0001807	6.0375	Q96JB3	Q96JB3	Hypermethylated in cancer 2 protein	ENSG00000169635	23119
CACTIN	-0.205487251281738	1.26316214807974	0.0464338624338624			0.184094429016113	-0.00689601898193359	0.122714996337891	-0.199946403503418	-0.0941801071166992	-0.0224218368530273	7	9	10866000	0	23.964	Q8WUQ7;K7EMQ0;K7ENY9;K7EIU6	Q8WUQ7	Cactin	ENSG00000105298	58509
HIGD2A	-0.205475807189941	1.5441585519613	0.0354			-1.45504283905029	-1.62914180755615	-1.50102806091309	-1.79856586456299	-1.6987829208374	-1.70429134368896	1	9	125370000	0.00018512	7072-06-01	Q9BW72	Q9BW72	HIG1 domain family member 2A, mitochondrial	ENSG00000146066	192286
CECR5	-0.204951286315918	3.4047044128258	0.0103050847457627			1.26816082000732	1.29385280609131	1.27533531188965	1.0593900680542	1.05491161346436	1.10819339752197	9	31	100100000	0	47.865	Q9BXW7;A8MYZ9	Q9BXW7	Cat eye syndrome critical region protein 5
PAXIP1	-0.204860051472982	1.79733313084208	0.0292734478203435			-2.78036212921143	-2.66434001922607	-2.79315757751465	-3.00885009765625	-2.9376802444458	-2.90590953826904	3	3	1245800	0	2023-08-12	Q6ZW49;F8WC23;H7BZI8	Q6ZW49;F8WC23;H7BZI8	PAX-interacting protein 1	ENSG00000157212	22976
FAR1	-0.204750378926595	1.25827931212837	0.047077731092437			-1.64027309417725	-1.84085369110107	-1.80784034729004	-2.05617046356201	-1.91540813446045	-1.93163967132568	8	11	9435300	0	21.331	Q8WVX9;E9PNW8	Q8WVX9;E9PNW8	Fatty acyl-CoA reductase 1	ENSG00000197601	84188
MIPEP	-0.204646746317545	3.24921156585608	0.0108869565217391			1.77558612823486	1.75809955596924	1.70929718017578	1.53548145294189	1.54085254669189	1.55270862579346	14	27	141210000	0	62.063	Q99797	Q99797	Mitochondrial intermediate peptidase	ENSG00000027001	4285
LASP1	-0.20449415842692	0.943923444157969	0.0646111111111111			2.01694011688232	2.31706523895264	2.25391387939453	1.98186016082764	1.92074680328369	2.0718297958374	10	56	300880000	0	80.746	Q14847;C9J9W2;F6S2S5;K7ESD6	Q14847;C9J9W2	LIM and SH3 domain protein 1	ENSG00000002834	3927
ARF1;ARF3	-0.203829765319824	2.70429033891691	0.0156701030927835			4.42768383026123	4.38452053070068	4.3851318359375	4.17383670806885	4.24407482147217	4.16793537139893	15	127	2.177e+09	0	210.2	P84077;P61204;F5H423;F5H0C7;H0YGG7;F5H1V1;F5H6T5;F8WDB3	P84077;P61204;F5H423	ADP-ribosylation factor 1;ADP-ribosylation factor 3
PI4KB	-0.203684171040853	1.7662041192684	0.030015503875969			-0.274031639099121	-0.153153419494629	-0.131307601928711	-0.371363639831543	-0.442685127258301	-0.355496406555176	7	13	13240000	0	33.884	Q9UBF8;A0A0B4J1S8;A0A0A0MSL0;F8W860;E9PL47	Q9UBF8;A0A0B4J1S8;A0A0A0MSL0	Phosphatidylinositol 4-kinase beta	ENSG00000143393	5298
PLS1	-0.203157424926758	2.01148416531457	0.0257269478198713			-3.46268939971924	-3.49376487731934	-3.39078140258789	-3.71398448944092	-3.61122226715088	-3.63150119781494	4	6	3475000	0	23.241	Q14651;C9JAM8	Q14651;C9JAM8	Plastin-1	ENSG00000120756	5357
APLP2	-0.202957471211751	1.87654156465048	0.028070412999323			-2.15608501434326	-2.00038814544678	-2.04317092895508	-2.24649715423584	-2.27726459503174	-2.28475475311279	10	15	7853500	0	22.724	Q06481;E9PQS3;E9PSC7	Q06481	Amyloid-like protein 2	ENSG00000084234	334
ARHGAP19	-0.202781677246094	0.477343663098314	0.150070186145865			-5.46268939971924	-5.04839992523193	-5.37171363830566	-5.38467502593994	-5.76562976837158	-5.34084320068359	1	2	588220	0.00033852	4.591	Q14CB8	Q14CB8	Rho GTPase-activating protein 19	ENSG00000213390	84986
	-0.202704429626465	1.82655185886814	0.0292155570204351			-1.7609224319458	-1.77718067169189	-1.88188743591309	-1.95548343658447	-2.06566524505615	-2.00695514678955	1	5	8791800	0.00019589	8.212	A0A5F9ZHJ0	A0A5F9ZHJ0		NULL	NULL
AHNAK	-0.202698707580566	3.05011019287898	0.0126581352833638			7.62437725067139	7.63615131378174	7.61813926696777	7.3898344039917	7.41525745391846	7.46547985076904	273	941	297360000	0	323.31	Q09666;E9PKR9;E9PLK4;E9PJZ0;E9PJC6;E9PQE3;P48552	Q09666	Neuroblast differentiation-associated protein AHNAK	ENSG00000124942	79026
ARMC6	-0.202561378479004	2.37310669222235	0.019746835443038			1.99393939971924	2.05148601531982	1.94074249267578	1.76919078826904	1.81460475921631	1.79468822479248	10	31	98054000	0	85.67	Q6NXE6;B4E1N1;F5H2X2;F5H2K4;F5GWV0;F5H4P3;F5H052;F5H3X1;H0YH65;F5GZP0;H0YGL0;H0YGQ5;F5H7V0;F5H6J3	Q6NXE6;B4E1N1;F5H2X2;F5H2K4;F5GWV0;F5H4P3	Armadillo repeat-containing protein 6	ENSG00000105676	93436
PCF11	-0.20246410369873	2.87890372029516	0.0140684811237928			0.195221900939941	0.112746238708496	0.179010391235352	-0.0364408493041992	-0.042363166809082	-0.0416097640991211	11	14	4237500	0	29.53	O94913;E9PQ01;E9PKN0;E9PQF9;E9PNY7	O94913;E9PQ01;E9PKN0	Pre-mRNA cleavage complex 2 protein Pcf11	ENSG00000165494	51585
TAB3	-0.202453931172689	0.960530370097924	0.0642797202797203			-5.4575777053833	-5.36768817901611	-5.68506908416748	-5.69165134429932	-5.76104640960693	-5.66499900817871	2	3	2429500	0.00020296	1944-09-01	Q8N5C8;A0A0A0MQY2;F6SS63	Q8N5C8;A0A0A0MQY2;F6SS63	TGF-beta-activated kinase 1 and MAP3K7-binding protein 3	ENSG00000157625	257397
FASTKD1	-0.202331225077311	1.24776579689473	0.0481430051813471			-4.78744792938232	-4.65987110137939	-4.90607452392578	-4.96316719055176	-5.0411262512207	-4.95609378814697	3	4	814080	0.00018165	6.1788	Q53R41;E7EW60;C9JTP4;C9JMM4	Q53R41;E7EW60;C9JTP4	FAST kinase domain-containing protein 1	ENSG00000138399	79675
POLR3E	-0.202087084452311	2.59818183304959	0.016989247311828			0.59376049041748	0.559126853942871	0.566213607788086	0.383084297180176	0.317442893981934	0.412312507629395	15	32	17137000	0	50.936	Q9NVU0;A0A0C4DH01;H3BNJ0;H3BRY1;H3BSI5;H3BMR4;H3BSM3;H3BM46;H3BS41	Q9NVU0;A0A0C4DH01	DNA-directed RNA polymerase III subunit RPC5	ENSG00000058600	55718
NAMPT	-0.201915423075358	2.37201102545072	0.0199842271293375			4.17012500762939	4.06896305084229	4.11247062683105	3.88648509979248	3.91039371490479	3.94893360137939	25	101	232950000	0	239.92	P43490;A0A0C4DFS8;C9JG65;C9JF35	P43490;A0A0C4DFS8	Nicotinamide phosphoribosyltransferase	ENSG00000105835	10135
GSTA4	-0.201849937438965	1.70405123030669	0.0327804265997491			-0.462763786315918	-0.587859153747559	-0.484531402587891	-0.785676002502441	-0.694172859191895	-0.660855293273926	4	8	16638000	0.00020182	9688-08-01	O15217;Q5JW88	O15217	Glutathione S-transferase A4	ENSG00000170899	2941
CMC1	-0.201836585998535	2.84601456781462	0.0147061900610288			-2.3057222366333	-2.26045513153076	-2.24483489990234	-2.43624591827393	-2.49429035186768	-2.48598575592041	6	7	169700000	0	16.662	Q7Z7K0;C9JES7	Q7Z7K0;C9JES7	COX assembly mitochondrial protein homolog	ENSG00000187118	152100
GSE1	-0.201780001322429	0.944194242592207	0.0651811158798283			-2.32264423370361	-2.01595020294189	-2.2979793548584	-2.4136438369751	-2.38333415985107	-2.44493579864502	5	14	2137100	0	28.819	Q14687;H0Y613;H7C3B5;C9JLW9	Q14687;H0Y613	Genetic suppressor element 1	ENSG00000131149	23199
SHCBP1	-0.201506614685059	3.06308991152874	0.0128527551942186			0.722748756408691	0.72676944732666	0.659749984741211	0.494021415710449	0.513583183288574	0.497143745422363	13	26	15679000	0	63.584	Q8NEM2	Q8NEM2	SHC SH2 domain-binding protein 1	ENSG00000171241	79801
PTGES3	-0.201364199320475	2.1493504899463	0.0242660753880266			3.79464435577393	3.73110103607178	3.75734519958496	3.51231098175049	3.53844738006592	3.62823963165283	10	70	2236100000	0	97.221	Q15185;A0A087WYT3;B4DDC6	Q15185;A0A087WYT3;B4DDC6	Prostaglandin E synthase 3	ENSG00000110958	10728
POLR3D	-0.201252937316895	2.19713919798639	0.0231234106207928			0.214386940002441	0.0946969985961914	0.121191024780273	-0.0328207015991211	-0.0732297897338867	-0.0674333572387695	7	9	14765000	0	27.514	P05423;E5RHT4;E7EQ68	P05423	DNA-directed RNA polymerase III subunit RPC4	ENSG00000168495	661
MIS12	-0.201022148132324	1.728742858505	0.0325660377358491			-3.22644805908203	-3.22172164916992	-3.18684387207031	-3.34666538238525	-3.37831211090088	-3.51310253143311	1	2	5094700	0.00063684	3.545	Q9H081	Q9H081	Protein MIS12 homolog	ENSG00000167842	79003
TCERG1	-0.200969378153483	3.10767369119897	0.0126902815622162			3.86327075958252	3.85524082183838	3.86971664428711	3.63894939422607	3.64167308807373	3.70469760894775	33	91	198800000	0	122.15	O14776;G3V220	O14776;G3V220	Transcription elongation regulator 1	ENSG00000113649	10915
PBX1	-0.200708071390788	1.45786451023966	0.0398350282485876			-3.13152599334717	-3.04325389862061	-3.02660274505615	-3.21511650085449	-3.21057510375977	-3.37781524658203	3	8	12044000	0	37.93	P40424;H0YKH1;F8WA05;H0YLF5;A0A087X0P4;A0A0A0MTI0;H0YLM3;H0YLD4;H0YLT4;H0YLB0	P40424;H0YKH1;F8WA05;H0YLF5;A0A087X0P4;A0A0A0MTI0	Pre-B-cell leukemia transcription factor 1	ENSG00000185630	5087
SDE2	-0.200235684712728	2.78941150261559	0.0159520137103685			1.63111591339111	1.68076992034912	1.67469596862793	1.50450420379639	1.4420919418335	1.4392786026001	9	23	52256000	0	52.764	Q6IQ49	Q6IQ49	Protein SDE2 homolog	ENSG00000143751	163859
FAM134B	-0.200227419535319	0.809144323413688	0.079198431372549			-5.36063861846924	-5.25424957275391	-5.01160526275635	-5.42201328277588	-5.48735237121582	-5.31781005859375	2	2	766380	0.0001759	4485-05-01	Q9H6L5;H0Y9U4	Q9H6L5;H0Y9U4	Protein FAM134B
ZCCHC9	-0.200099627176921	2.28816054397288	0.022451415455241			-1.72977733612061	-1.80466938018799	-1.81305503845215	-1.98356151580811	-2.02447414398193	-1.93976497650146	3	3	10106000	0	2023-04-10	Q8N567	Q8N567	Zinc finger CCHC domain-containing protein 9	ENSG00000131732	84240
TOR3A	-0.200096448262532	1.94067318745408	0.0276502732240437			-1.74146938323975	-1.65662670135498	-1.61525726318359	-1.92091083526611	-1.85825824737549	-1.83447360992432	3	5	9846700	0.00018322	6.433	Q9H497;Q5W0C9;Q5W0C6	Q9H497	Torsin-3A	ENSG00000186283	64222
ZNF622	-0.200009346008301	3.95965187040368	0.00967890870933893	+	Down	2.97121906280518	2.94860744476318	2.94408988952637	2.75487995147705	2.73691654205322	2.77209186553955	13	46	75391000	0	69.849	Q969S3	Q969S3	Zinc finger protein 622	ENSG00000173545	90441
NEK7	-0.199935595194499	1.92685023811824	0.0278861016949153			0.977507591247559	0.880967140197754	0.953895568847656	0.684323310852051	0.72432804107666	0.803912162780762	6	12	30243000	0	29.54	Q8TDX7;F8WAG2	Q8TDX7	Serine/threonine-protein kinase Nek7	ENSG00000151414	140609
CLPP	-0.199824968973795	2.85369337267484	0.0151965517241379			1.65077114105225	1.60402202606201	1.61890602111816	1.43528652191162	1.45516490936279	1.38377285003662	10	29	132400000	0	59.952	Q16740;M0R208;A0A2R8YEF5;M0QYV5	Q16740;M0R208	ATP-dependent Clp protease proteolytic subunit, mitochondrial;ATP-dependent Clp protease proteolytic subunit	ENSG00000125656	8192
ELP5	-0.199741045633952	2.00468812477431	0.026764746703678			-2.11561679840088	-2.16038990020752	-2.14004135131836	-2.36339092254639	-2.39406681060791	-2.25781345367432	2	5	2514300	0.00033704	4809-04-01	Q8TE02;I3L1Q3	Q8TE02;I3L1Q3	Elongator complex protein 5	ENSG00000170291	23587
DDX47	-0.199706077575684	2.6808629813465	0.0170315091210614			2.10531711578369	2.02672481536865	2.03954315185547	1.85684299468994	1.83333110809326	1.88229274749756	11	28	109760000	0	53.969	Q9H0S4;F5H1N9	Q9H0S4	Probable ATP-dependent RNA helicase DDX47	ENSG00000213782	51202
TMED5	-0.1993621190389	2.92211718559448	0.0147919930374238			0.339104652404785	0.308287620544434	0.275571823120117	0.128909111022949	0.118922233581543	0.0770463943481445	4	12	59598000	0	24.502	Q9Y3A6;B1AKT3;M0R072	Q9Y3A6;B1AKT3	Transmembrane emp24 domain-containing protein 5	ENSG00000117500	50999
SRM	-0.199347496032715	2.51607663604369	0.0189791332263242			3.58240032196045	3.55238056182861	3.50532722473145	3.33231830596924	3.38987064361572	3.3198766708374	21	91	542330000	0	198.56	P19623;K7ESL0;K7EQ47;K7EL89;K7EKM4	P19623	Spermidine synthase	ENSG00000116649	6723
HDDC2	-0.199024518330892	3.84645927158584	0.0101488277268094			0.831873893737793	0.859377861022949	0.868974685668945	0.637814521789551	0.666092872619629	0.659245491027832	10	24	94421000	0	72.112	Q7Z4H3;V9GYS5;V9GZ04	Q7Z4H3;V9GYS5;V9GZ04	HD domain-containing protein 2	ENSG00000111906	51020
VAT1	-0.198990821838379	2.93130908043368	0.0148774978279757			3.3381872177124	3.27345943450928	3.29879951477051	3.104660987854	3.13041973114014	3.07839298248291	14	42	182970000	0	105.97	Q99536;K7ERT7;K7ESA3;K7ENX2;K7EM19;K7EJM4;K7ER81	Q99536;K7ERT7	Synaptic vesicle membrane protein VAT-1 homolog	ENSG00000108828	10493
WDR75	-0.198971748352051	3.02030936766923	0.0141080602302923			2.64715480804443	2.58951663970947	2.59856224060059	2.39841556549072	2.4411153793335	2.39878749847412	18	43	41215000	0	86.695	Q8IWA0;F8WE20;F8WC81	Q8IWA0	WD repeat-containing protein 75	ENSG00000115368	84128
HNRNPU	-0.198761940002441	2.22792486773346	0.0237682020802377			6.69021129608154	6.67879009246826	6.67984771728516	6.43323230743408	6.46312808990479	6.55620288848877	50	495	4.937e+09	0	323.31	Q00839;A0A1W2PPS1;A0A1X7SBS1;A0A1W2PP35;Q5RI18;A0A1W2PPH7;A0A1W2PP34;A0A1W2PPL4;A0A1W2PQL0;A0A1W2PQ74;A0A1W2PRZ7;A0A1W2PQD4;A0A1W2PRI6;A0A1W2PPE9;A0A1W2PNG3;A0A1W2PP22;A0A087WZF3	Q00839;A0A1W2PPS1;A0A1X7SBS1;A0A1W2PP35;Q5RI18;A0A1W2PPH7;A0A1W2PP34;A0A1W2PPL4;A0A1W2PQL0;A0A1W2PQ74;A0A1W2PRZ7	Heterogeneous nuclear ribonucleoprotein U	ENSG00000153187	3192
CCDC134	-0.198614120483398	2.48696816578955	0.0195254777070064			-3.31187725067139	-3.40201950073242	-3.33221435546875	-3.51707458496094	-3.55423164367676	-3.57064723968506	1	1	1971500	0.00033841	1957-04-01	Q9H6E4	Q9H6E4	Coiled-coil domain-containing protein 134	ENSG00000100147	79879
HYPK	-0.198459307352702	1.47173431553812	0.0400607424071991			0.116755485534668	0.115241050720215	0.147321701049805	0.00677585601806641	-0.0292634963989258	-0.193572044372559	6	21	197950000	0	40.297	Q9NX55	Q9NX55	Huntingtin-interacting protein K	ENSG00000242028	25764
BCL7B	-0.198327700297038	2.20042701664037	0.0243982300884956			-2.17705821990967	-2.06616306304932	-2.12412261962891	-2.32796192169189	-2.28300189971924	-2.35136318206787	3	7	16266000	0	14.451	Q9BQE9;F2Z3H6;F8WE18;F8WDZ4	Q9BQE9;F2Z3H6	B-cell CLL/lymphoma 7 protein family member B	ENSG00000106635	9275
WDR12	-0.198066393534342	4.22811552739169	0.00979193205944798	+	Down	3.37256526947021	3.34753131866455	3.35305786132813	3.15262508392334	3.17594814300537	3.15038204193115	17	72	337300000	0	164.01	Q9GZL7	Q9GZL7	Ribosome biogenesis protein WDR12	ENSG00000138442	55759
SBNO1	-0.198023796081543	2.48700448581453	0.0197238095238095			2.93897533416748	3.0316858291626	2.96298789978027	2.75401592254639	2.7803430557251	2.80521869659424	26	67	41800000	0	136.24	A3KN83;Q9Y2G9;K7ES28	A3KN83	Protein strawberry notch homolog 1	ENSG00000139697	55206
CLPB	-0.19791825612386	5.86213981489074	0.00744630071599045	+	Down	2.2771577835083	2.27584552764893	2.27226066589355	2.07240009307861	2.08528423309326	2.07382488250732	13	37	47690000	0	65.834	Q9H078;A0A2U3TZY2;H0YGM0;A0A2R8Y602;F5H7A5;A0A2R8YDH5;F5H392;A0A2R8Y6R5;A0A2R8Y7E8	Q9H078;A0A2U3TZY2;H0YGM0;A0A2R8Y602	Caseinolytic peptidase B protein homolog	ENSG00000162129	81570
NUDT9	-0.197770118713379	4.22856692475033	0.00977118644067797	+	Down	0.638611793518066	0.669764518737793	0.650562286376953	0.468043327331543	0.44754695892334	0.450037956237793	6	16	34491000	0	22.703	Q9BW91;H7C386;D6RAW2	Q9BW91;H7C386	ADP-ribose pyrophosphatase, mitochondrial	ENSG00000170502	53343
STOM	-0.197751681009928	2.12574258975054	0.0252596843615495			1.28853321075439	1.24287891387939	1.29539489746094	1.04160404205322	1.04220676422119	1.14974117279053	7	18	49919000	0	56.988	P27105;F8VSL7	P27105	Erythrocyte band 7 integral membrane protein	ENSG00000148175	2040
SLC3A2	-0.197571754455566	3.78530407796883	0.010187624750499			4.00620746612549	3.96688556671143	3.99024963378906	3.77263164520264	3.79934406280518	3.79865169525146	25	97	323570000	0	302.77	P08195;F5GZS6;J3KPF3;F5H0E2;H0YFS2;F5H867;F5GZI0;H0YFX4;F5GZR9	P08195;F5GZS6;J3KPF3	4F2 cell-surface antigen heavy chain	ENSG00000168003	6520
DHX33	-0.197400728861491	2.85024485761239	0.016078032230704			-0.738537788391113	-0.675576210021973	-0.659149169921875	-0.876339912414551	-0.88980770111084	-0.899317741394043	4	6	4442800	0	9474-09-01	Q9H6R0;I3L1L6;I3L0M5;Q05BE5	Q9H6R0;I3L1L6	Putative ATP-dependent RNA helicase DHX33	ENSG00000005100	56919
NUP133	-0.197271029154459	3.31794934204402	0.0124493554327808			3.57584667205811	3.52060985565186	3.5340461730957	3.32836246490479	3.35233211517334	3.35799503326416	36	97	94069000	0	181.31	Q8WUM0	Q8WUM0	Nuclear pore complex protein Nup133	ENSG00000069248	55746
MRPL46	-0.196617444356282	3.88543638594009	0.0102592964824121			2.00709819793701	1.97357845306396	1.97496604919434	1.79274654388428	1.79979419708252	1.77324962615967	9	24	117130000	0	87.658	Q9H2W6;A0A087WT90;A0A087WT51	Q9H2W6	39S ribosomal protein L46, mitochondrial	ENSG00000259494	26589
JMY	-0.196091016133626	0.628161987500448	0.110472299168975			-6.94621181488037	-6.97277069091797	-6.88068294525146	-7.39638805389404	-7.05503749847412	-6.93651294708252	3	4	672400	0	15.682	Q8N9B5	Q8N9B5	Junction-mediating and -regulatory protein	ENSG00000152409	133746
CASP8	-0.196069399515788	1.89954608164625	0.029501626545218			-2.08081531524658	-2.09948635101318	-2.00296020507813	-2.3264627456665	-2.22357845306396	-2.22142887115479	4	9	10616000	0	13.778	Q14790;E7EQ01;E7EVN1;E7ETB7;H7C0E2;A0A0A0MS31	Q14790;E7EQ01;E7EVN1;E7ETB7;H7C0E2;A0A0A0MS31	Caspase-8;Caspase-8 subunit p18;Caspase-8 subunit p10	ENSG00000064012	841
ECSIT	-0.195740063985189	2.1278908662931	0.0258426647767541			-2.22372150421143	-2.16143321990967	-2.20487022399902	-2.32642841339111	-2.44265270233154	-2.40816402435303	5	9	14318000	0	29.101	Q9BQ95;J3KTF5;K7EN32;K7EJG5;K7EIK2;K7EJI1;K7EPL5	Q9BQ95;J3KTF5;K7EN32	Evolutionarily conserved signaling intermediate in Toll pathway, mitochondrial	ENSG00000130159	51295
RPRD1A	-0.19558048248291	2.3621780573983	0.0227011406844106			1.36422443389893	1.26616382598877	1.30445289611816	1.08800792694092	1.11112880706787	1.14896297454834	8	19	46496000	0	37.831	Q96P16;A0A0C4DGQ6;K7EP82;K7ER50;K7EQR8	Q96P16;A0A0C4DGQ6	Regulation of nuclear pre-mRNA domain-containing protein 1A	ENSG00000141425	55197
GFM1	-0.195533434549968	2.66777325804387	0.0178668831168831			4.31715488433838	4.2489538192749	4.29261207580566	4.05634593963623	4.0924825668335	4.12329196929932	25	91	152100000	0	100.8	Q96RP9;C9IZ01;F8WAU4;C9JA25	Q96RP9;C9IZ01	Elongation factor G, mitochondrial	ENSG00000168827	85476
POLDIP3	-0.195272127787272	2.19797833555492	0.0250653120464441			-1.20255947113037	-1.29903125762939	-1.22097587585449	-1.46168041229248	-1.39090251922607	-1.45580005645752	1	5	19541000	0.00020214	9.0606	Q8WUT1;F8WEE2	Q8WUT1;F8WEE2		ENSG00000100227	84271
TOB2	-0.194896062215169	1.73237904145398	0.0340049261083744			-4.31919002532959	-4.35599803924561	-4.37574481964111	-4.45764255523682	-4.6231746673584	-4.5548038482666	2	5	1598500	0.00019736	3937-08-01	Q14106	Q14106	Protein Tob2	ENSG00000183864	10766
CYP51A1	-0.194869041442871	3.79004271575222	0.01100390625			2.88640880584717	2.8559045791626	2.89623069763184	2.67108058929443	2.68668651580811	2.69616985321045	13	37	110670000	0	47.674	Q16850;A0A0C4DFL7;H7C0D0	Q16850;A0A0C4DFL7	Lanosterol 14-alpha demethylase	ENSG00000001630	1595
MRPS18C	-0.194751421610514	1.64353221536837	0.0361804154302671			-1.94413280487061	-2.05145359039307	-2.09012222290039	-2.25598621368408	-2.25442218780518	-2.15955448150635	2	4	7789900	0.00018413	5944-06-01	Q9Y3D5;H0YAG5;D6RCM2	Q9Y3D5;H0YAG5;D6RCM2	28S ribosomal protein S18c, mitochondrial	ENSG00000163319	51023
FASTKD5	-0.194604555765788	2.51562655430164	0.0206827747466874			-0.471236228942871	-0.511818885803223	-0.53729248046875	-0.726359367370605	-0.72341251373291	-0.654389381408691	6	13	8431200	0	16.932	Q7L8L6	Q7L8L6	FAST kinase domain-containing protein 5	ENSG00000215251	60493
PSMD4	-0.194522539774577	2.0952101222372	0.0267728531855956			0.00478458404541016	0.090266227722168	0.0206260681152344	-0.11851978302002	-0.13463306427002	-0.214737892150879	1	8	136570000	0	35.105	P55036;A6PVX3;H0Y3Y9;H0Y561	P55036;A6PVX3	26S proteasome non-ATPase regulatory subunit 4	ENSG00000159352	5710
URB2	-0.194363594055176	2.80413310807043	0.0170074074074074			1.22653102874756	1.15000247955322	1.19256019592285	0.970473289489746	1.00593090057373	1.00959873199463	13	22	7888200	0	38.18	Q14146;Q5VYD0	Q14146	Unhealthy ribosome biogenesis protein 2 homolog	ENSG00000135763	9816
MPHOSPH8	-0.194308280944824	3.08866330742298	0.0150311418685121			-0.35775089263916	-0.376721382141113	-0.309946060180664	-0.558333396911621	-0.533955574035645	-0.535054206848145	13	31	25715000	0	80.534	Q99549;A0A0A0MT47	Q99549	M-phase phosphoprotein 8	ENSG00000196199	54737
TIMELESS	-0.194153785705566	3.10847864317597	0.0148516912402428			0.712155342102051	0.718400001525879	0.681610107421875	0.480978965759277	0.506354331970215	0.542370796203613	18	36	20286000	0	94.157	Q9UNS1	Q9UNS1	Protein timeless homolog	ENSG00000111602	8914
WNK3	-0.193990389506022	0.955613211672612	0.0673594605983987			-2.53520107269287	-2.60253429412842	-2.50854110717773	-2.88281536102295	-2.77286243438721	-2.57256984710693	3	3	1150300	0.00063969	3.603	Q9BYP7;A0A087WYK2;B1AQN8	Q9BYP7;A0A087WYK2	Serine/threonine-protein kinase WNK3	ENSG00000196632	65267
ATP5J	-0.193877220153809	0.655742778197858	0.106297962052003			2.82226276397705	2.8024263381958	2.9974479675293	2.76515865325928	2.82943630218506	2.44591045379639	4	32	871850000	0	78.385	P18859;A8MUH2	P18859;A8MUH2	ATP synthase-coupling factor 6, mitochondrial
RAD54B	-0.193687756856283	0.617868659438953	0.114121667805878			-1.95717906951904	-1.52984714508057	-1.71451759338379	-2.0342264175415	-1.94517993927002	-1.80320072174072	3	4	2821300	0	16.439	Q9Y620	Q9Y620	DNA repair and recombination protein RAD54B	ENSG00000197275	25788
CTU1	-0.193519274393718	2.61875625572442	0.0196117740652347			-0.608757972717285	-0.587937355041504	-0.567567825317383	-0.732672691345215	-0.792305946350098	-0.819842338562012	5	14	18699000	0	30.761	Q7Z7A3	Q7Z7A3	Cytoplasmic tRNA 2-thiolation protein 1	ENSG00000142544	90353
PCDHGC3	-0.193354606628418	1.47491207883075	0.0420022075055188			-3.48727989196777	-3.60397052764893	-3.50342464447021	-3.77513027191162	-3.62772750854492	-3.77188110351563	2	2	693840	0.0035201	2.1703	Q9UN70	Q9UN70	Protocadherin gamma-C3	ENSG00000240184	5098
ZNF616;ZNF761;ZNF813;ZNF468;ZNF525;ZNF320;ZNF528;ZNF83;ZNF28;ZNF701;ZNF766;ZNF845;ZNF888;ZNF765	-0.193025906880697	1.18664918547791	0.0541263868789194			-1.33077144622803	-1.16457271575928	-1.41121482849121	-1.49793910980225	-1.53528118133545	-1.45241641998291	2	3	2226100	0	10.432	Q08AN1;Q86XN6;E7EU70;M0QYE7;M0QZA4;E7EUL5;M0R2L4;F8WAL3;M0R287;A0A0A0MS71;M0QXU3;M0R327;M0QX96;A0A087WXU7;M0R085;G3XAE0;A0A669KBJ2;M0R0P3;A0A0B4J2B2;M0QYU5;E7ENB8;A0A494C1D2;Q96IR2;M0R1T0;M0R3A5;M0R2R1;Q6ZN06;P17035;P0CJ79;Q7L2R6;A2RRD8;Q5VIY5;Q9NV72;Q5HY98;J3KR51;L0R8M2;M0R1K6;M0R099;Q6IQ01;M0R0C2;M0R183;M0R2P3;M0QZA2;M0R1N4;M0QXF0;M0QXU9;A0A0A0MR57;Q6ZNA1;Q9HCG1;M0R0Z8;M0QYS4	Q08AN1;Q86XN6;E7EU70;M0QYE7;M0QZA4;E7EUL5;M0R2L4;F8WAL3;M0R287;A0A0A0MS71;M0QXU3;M0R327;M0QX96;A0A087WXU7;M0R085;G3XAE0;A0A669KBJ2;M0R0P3;A0A0B4J2B2;M0QYU5;E7ENB8;A0A494C1D2;Q96IR2;M0R1T0;M0R3A5;M0R2R1;Q6ZN06;P17035;P0CJ79;Q7L2R6;A2RRD8;Q5VIY5;Q9NV72;Q5HY98;J3KR51;L0R8M2;M0R1K6;M0R099;Q6IQ01;M0R0C2;M0R183;M0R2P3;M0QZA2	Zinc finger protein 616;Zinc finger protein 761;Zinc finger protein 845;Zinc finger protein 813;Zinc finger protein 28;Zinc finger protein 888;Zinc finger protein 765;Zinc finger protein 320;Zinc finger protein 468;Zinc finger protein 701;Zinc finger protein 766
ZNF687	-0.193025271097819	1.90946183827787	0.0306187419768935			-1.80063343048096	-1.67798328399658	-1.72402763366699	-1.87552165985107	-1.96349430084229	-1.94270420074463	8	13	2981800	0	19.096	Q8N1G0;F8WCX2;H0Y5I5;A2A3Q2	Q8N1G0;F8WCX2;H0Y5I5	Zinc finger protein 687	ENSG00000143373	57592
ELP4	-0.192556063334147	1.25783860171777	0.0510070210631896			-1.58195400238037	-1.47656917572021	-1.60591506958008	-1.82932186126709	-1.78198719024658	-1.63079738616943	2	5	4108300	0.00018146	6.1598	Q96EB1;E9PPJ9;A0A1W2PQA7;A0A1W2PNY5;A0A1W2PQZ6;A0A1W2PRF0;A0A1W2PRJ0;A0A1W2PPP6;A0A1X7SBS0;A0A1W2PS93;A0A1W2PR08;A0A1W2PRF5;G5E9D4;A0A1W2PPR3;A0A1W2PQ05	Q96EB1;E9PPJ9;A0A1W2PQA7;A0A1W2PNY5;A0A1W2PQZ6;A0A1W2PRF0;A0A1W2PRJ0;A0A1W2PPP6;A0A1X7SBS0;A0A1W2PS93;A0A1W2PR08;A0A1W2PRF5;G5E9D4;A0A1W2PPR3;A0A1W2PQ05	Elongator complex protein 4	ENSG00000109911	26610
POLR1A	-0.192272504170736	3.38136131858128	0.0134349775784753			3.01262950897217	2.99939060211182	3.01541709899902	2.78624629974365	2.81905460357666	2.84531879425049	37	95	40590000	0	213.01	O95602;B9ZVN9	O95602;B9ZVN9	DNA-directed RNA polymerase I subunit RPA1;DNA-directed RNA polymerase	ENSG00000068654	25885
CGN	-0.192237536112467	1.69917041842689	0.0356934131736527			-2.15620517730713	-2.06899166107178	-2.12487030029297	-2.22497653961182	-2.325270652771	-2.37653255462646	11	18	6202000	0	22.224	Q9P2M7;A2A3M4;A6PVU7;H0Y4A8	Q9P2M7	Cingulin	ENSG00000143375	57530
MTX1	-0.191854159037272	3.52175094803625	0.0127133757961783			1.45645427703857	1.44491291046143	1.44330406188965	1.22488498687744	1.27451610565186	1.26970767974854	8	18	71220000	0	24.011	Q13505;H0Y6Y5	Q13505	Metaxin-1	ENSG00000173171	4580
WDR89	-0.191643714904785	2.30005260558766	0.0248402625820569			-0.810355186462402	-0.855528831481934	-0.816020965576172	-0.988112449645996	-0.987433433532715	-1.08129024505615	5	8	23220000	0	19.929	Q96FK6;G3V4B8	Q96FK6;G3V4B8	WD repeat-containing protein 89	ENSG00000140006	112840
MTERF3	-0.191507657368978	0.982189061073107	0.0661486199575372			-0.60206127166748	-0.813904762268066	-0.878046035766602	-1.02756786346436	-0.939852714538574	-0.901114463806152	2	3	6323100	0.00033289	2198-04-01	Q96E29;E5RIY4	Q96E29;E5RIY4	Transcription termination factor 3, mitochondrial	ENSG00000156469	51001
CSNK1D;CSNK1E	-0.191437085469564	1.99763498058146	0.0291447282252783			-2.48610019683838	-2.5472993850708	-2.40476417541504	-2.67225742340088	-2.679518699646	-2.66069889068604	2	4	1501300	0	10.581	P48730;H7BYT1;B0QY35;B0QY34;H0Y645;A0A669KBC0;B0QY36;J3QQI9;H0Y2N6;J3KRM8;B4DLF1	P48730;H7BYT1;B0QY35;B0QY34;H0Y645;A0A669KBC0;B0QY36	Casein kinase I isoform delta
FXR1	-0.191228866577148	1.89216244685885	0.0320782334384858			-3.38356494903564	-3.35074520111084	-3.33726215362549	-3.46777820587158	-3.61190032958984	-3.56558036804199	1	4	2758500	0	17.45	E9PFF5;E7EU85;C9JZE0;C9JY20;C9IZ22;C9J5B4;C9JYQ6	E9PFF5;E7EU85		ENSG00000114416	8087
RNPEP	-0.190869331359863	3.63210797024792	0.0126433823529412			3.57872104644775	3.61381053924561	3.59721565246582	3.40927410125732	3.42338275909424	3.38448238372803	25	73	163330000	0	202.92	Q9H4A4;A6NKB8;A0A087WU27;C9JMZ3;A0A087WUS4;H7C2T3	Q9H4A4;A6NKB8	Aminopeptidase B	ENSG00000176393	6051
DNAJA3	-0.190834999084473	2.46691163743353	0.0229818181818182			0.939152717590332	0.870354652404785	0.849842071533203	0.666495323181152	0.707993507385254	0.712355613708496	10	20	52119000	0	40.132	Q96EY1;I3L1T6	Q96EY1	DnaJ homolog subfamily A member 3, mitochondrial	ENSG00000103423	9093
STX6	-0.190792719523111	0.587865984589045	0.121894597282068			-8.57784080505371	-8.36929702758789	-8.15324306488037	-8.42534065246582	-8.69296264648438	-8.55445575714111	3	5	6677400	0.00018225	2825-06-01	O43752	O43752	Syntaxin-6	ENSG00000135823	10228
TRIM21	-0.190689404805501	1.73452399308675	0.0353337356668678			-1.20312023162842	-1.08785152435303	-1.15365409851074	-1.40890026092529	-1.32315921783447	-1.28463459014893	4	5	3093400	0.00020375	9.329	P19474;H0YDP8	P19474	E3 ubiquitin-protein ligase TRIM21	ENSG00000132109	6737
LAMA5	-0.190465609232585	1.27642957286134	0.0509814536340852			-2.00493717193604	-1.83093738555908	-1.83288383483887	-2.02010440826416	-2.1549711227417	-2.06507968902588	10	19	1335800	0	23.526	O15230;A0A087WYH7	O15230	Laminin subunit alpha-5	ENSG00000130702	3911
MORF4L1	-0.190013567606608	1.7048584988754	0.03616085156712			2.94077014923096	2.82267665863037	2.93667602539063	2.65466785430908	2.70839214324951	2.76702213287354	15	47	207490000	0	65.745	H0YLJ3;B3KTM8;Q9UBU8;H0YMJ0;H0YM21;H0YMT8;H0YLV1;H0YNE0;H0YNX3;H0YNI8	H0YLJ3;B3KTM8;Q9UBU8;H0YMJ0;H0YM21;H0YMT8;H0YLV1;H0YNE0	Mortality factor 4-like protein 1	ENSG00000185787	10933
UHRF1	-0.189921379089355	2.87443328681609	0.017590243902439			3.37120914459229	3.34198665618896	3.36039924621582	3.14492702484131	3.14654636383057	3.21235752105713	31	122	185510000	0	219.66	Q96T88;A0A087WVR3;A0A087WTW0;A0A087WWG9	Q96T88;A0A087WVR3;A0A087WTW0	E3 ubiquitin-protein ligase UHRF1	ENSG00000276043	29128
BAK1	-0.189669609069824	0.949791818048484	0.0702390041493776			-3.65821170806885	-3.6293830871582	-3.48589134216309	-3.64554691314697	-3.78560638427734	-3.91134166717529	2	4	28013000	0	20.638	Q16611;A0A0A0MRG8	Q16611;A0A0A0MRG8	Bcl-2 homologous antagonist/killer	ENSG00000030110	578
HAUS1	-0.189529101053874	1.79093593041804	0.0346389737324374			0.345133781433105	0.379683494567871	0.397562026977539	0.207179069519043	0.24851131439209	0.0981016159057617	7	16	28482000	0	35.315	Q96CS2;K7ES67;K7EK72;K7EJA9;K7EM54;K7EKH4;K7EQT8	Q96CS2	HAUS augmin-like complex subunit 1	ENSG00000152240	115106
DCTPP1	-0.189222017923991	0.944130226187961	0.0708795379537954			0.604262351989746	0.859950065612793	0.826732635498047	0.606841087341309	0.637303352355957	0.479134559631348	9	33	264940000	0	51.822	Q9H773;H3BSA6;H3BPN2	Q9H773	dCTP pyrophosphatase 1	ENSG00000179958	79077
ACBD3	-0.189174334208171	2.48517632824205	0.0231407185628743			2.57946681976318	2.66317272186279	2.6418571472168	2.46621990203857	2.40897274017334	2.44178104400635	17	68	219470000	0	160.06	Q9H3P7	Q9H3P7	Golgi resident protein GCP60	ENSG00000182827	64746
NSL1	-0.189120928446452	4.04103459357148	0.010936660268714			-0.00645542144775391	0.00593280792236328	0.0222892761230469	-0.198803901672363	-0.173911094665527	-0.172881126403809	5	7	13165000	0	18.847	Q96IY1;Q5SY74;Q5SY76	Q96IY1	Kinetochore-associated protein NSL1 homolog	ENSG00000117697	25936
AK6;TAF9	-0.189091046651205	1.46902381419848	0.0437468902109248			1.78203868865967	1.756178855896	1.80838394165039	1.63027667999268	1.66928005218506	1.47977161407471	7	26	101120000	0	64.032	Q9Y3D8;A0A087WVD7;D6RDH4;A0A087WY94	Q9Y3D8;A0A087WVD7;D6RDH4	Adenylate kinase isoenzyme 6
PMF1;PMF1-BGLAP	-0.189071337381999	1.87199688914218	0.0335775700934579			-1.29773426055908	-1.2754602432251	-1.35967254638672	-1.47268199920654	-1.45416736602783	-1.57323169708252	2	7	13084000	0	11.767	Q6P1K2;A0A087WT04;U3KQ54;V9GYI0;V9GYH6	Q6P1K2;A0A087WT04;U3KQ54;V9GYI0;V9GYH6	Polyamine-modulated factor 1
SORD	-0.189021746317545	3.68446778970462	0.0127018181818182			3.22020053863525	3.20616245269775	3.21512031555176	3.00400829315186	3.0188684463501	3.05154132843018	13	43	282210000	0	70.851	Q00796;A0A6I8PIS1;H0YKB3;A0A6I8PRA7	Q00796;A0A6I8PIS1	Sorbitol dehydrogenase	ENSG00000140263	6652
S100A10	-0.188973426818848	1.27485975083265	0.0513028798411122			2.85782337188721	2.65028667449951	2.84819793701172	2.62866878509521	2.57847499847412	2.58224391937256	4	23	1614800000	0	18.672	P60903	P60903	Protein S100-A10	ENSG00000197747	6281
RADIL	-0.188961664835612	1.64375389801168	0.0381325648414986			-2.63283443450928	-2.54190731048584	-2.6029224395752	-2.70619583129883	-2.86221599578857	-2.77613735198975	1	1	490060	0.00077882	2375-03-01	Q96JH8;F8WEM1	Q96JH8;F8WEM1	Ras-associating and dilute domain-containing protein	ENSG00000157927	55698
ASNS	-0.188591957092285	2.29714301905059	0.0259161336176262			3.7949743270874	3.76229572296143	3.75848579406738	3.53011798858643	3.57998752593994	3.63987445831299	20	87	331270000	0	134.08	P08243;F8WEJ5;C9J057;C9JT45;C9JM09;C9JLN6;C9JLA3;C9J605	P08243;F8WEJ5	Asparagine synthetase [glutamine-hydrolyzing]	ENSG00000070669	440
MRPS5	-0.188415209452311	2.50025127585644	0.023244776119403			1.2910737991333	1.29966449737549	1.36009216308594	1.16184520721436	1.09191608428955	1.13182353973389	14	27	143140000	0	45.171	P82675	P82675	28S ribosomal protein S5, mitochondrial	ENSG00000144029	64969
COX4I1	-0.188361167907715	2.22326765073425	0.0267872928176796			3.74851703643799	3.68715381622314	3.79931259155273	3.56809520721436	3.52855777740479	3.57324695587158	11	68	1585400000	0	79.376	P13073;H3BN72;H3BNV9;H3BPG0;Q86WV2;H3BNI5	P13073;H3BN72;H3BNV9;H3BPG0;Q86WV2	Cytochrome c oxidase subunit 4 isoform 1, mitochondrial	ENSG00000131143	1327
CDR2L	-0.188335418701172	0.673980511512997	0.1059373900809			-4.90145969390869	-5.12035369873047	-4.70908546447754	-5.16928100585938	-5.01641368865967	-5.11021041870117	2	4	613980	0.00018769	7.0811	Q86X02	Q86X02	Cerebellar degeneration-related protein 2-like	ENSG00000109089	30850
SLC5A6	-0.188005765279134	1.29378425728239	0.0510074887668497			-3.21609687805176	-3.16436386108398	-3.26759147644043	-3.47173023223877	-3.28175926208496	-3.45858001708984	6	9	26431000	0	17.068	Q9Y289;E7EW41;E7ERE1;E7ENG0;E7EW78;E7ENN0;E7EMX0	Q9Y289	Sodium-dependent multivitamin transporter	ENSG00000138074	8884
TDRKH	-0.187820116678874	1.70353735239616	0.0365914669783752			-1.8557653427124	-1.95539379119873	-2.01412200927734	-2.10951328277588	-2.11170864105225	-2.16751956939697	2	2	1813300	0.00034376	8732-04-01	Q9Y2W6;Q5SZR4;F6TB26	Q9Y2W6;Q5SZR4;F6TB26	Tudor and KH domain-containing protein	ENSG00000182134	11022
SCLT1	-0.187494595845539	0.167041582336293	0.528877014418999			-10.3362550735474	-9.34953308105469	-9.89360523223877	-10.6663274765015	-9.66126441955566	-9.81428527832031	1	1	173610	0.0059403	9891-01-01	Q96NL6;D6RBA6;A0A494C0G8	Q96NL6;D6RBA6;A0A494C0G8	Sodium channel and clathrin linker 1	ENSG00000151466	132320
ADNP2	-0.187479972839355	1.57313945147076	0.0413793871866295			0.389985084533691	0.427298545837402	0.307899475097656	0.104580879211426	0.218842506408691	0.239319801330566	7	13	6541300	0	18.838	Q6IQ32;H0YLN6;H0YM09	Q6IQ32	ADNP homeobox protein 2	ENSG00000101544	22850
IQGAP3	-0.187397321065267	2.3048486414403	0.0262994350282486			-0.889483451843262	-0.857598304748535	-0.920063018798828	-1.0930871963501	-1.11463069915771	-1.02161884307861	10	14	2368800	0	35.043	Q86VI3;F2Z2E2	Q86VI3;F2Z2E2	Ras GTPase-activating-like protein IQGAP3	ENSG00000183856	128239
DNAJB6	-0.187326113382975	2.24671405130681	0.0267688060731539			1.71378803253174	1.71943950653076	1.70149230957031	1.57780933380127	1.4605188369751	1.53441333770752	7	16	68608000	0	25.882	O75190;E9PH18;A0A0J9YX62;C9JDX6;F8WCZ4;C9J2P2;C9J2C4;C9JDR7;C9JB42;Q8WWF6;C9JN01;Q7Z6W7	O75190;E9PH18;A0A0J9YX62;C9JDX6;F8WCZ4;C9J2P2;C9J2C4;C9JDR7	DnaJ homolog subfamily B member 6	ENSG00000105993	10049
NKRF	-0.187301953633626	3.23707087439925	0.0160101351351351			3.90684032440186	3.89978694915771	3.91935729980469	3.70603847503662	3.70082759857178	3.75721263885498	32	86	187010000	0	197.49	O15226	O15226	NF-kappa-B-repressing factor	ENSG00000186416	55922
HMGXB4	-0.187253634134928	2.24059472525966	0.0268201240523777			-2.4208345413208	-2.46885967254639	-2.45510101318359	-2.58796405792236	-2.62298107147217	-2.69561100006104	2	2	2074000	0	1973-10-01	Q9UGU5;B0QXZ8;B0QXZ9	Q9UGU5;B0QXZ8;B0QXZ9	HMG domain-containing protein 4	ENSG00000100281	10042
SLC7A5	-0.187136014302572	1.11723083029148	0.0595273879583522			0.0242471694946289	0.0640573501586914	0.246919631958008	-0.0982179641723633	-0.128188133239746	0.000222206115722656	4	14	102150000	0	27.014	Q01650;A0A0C4DGL4;Q92536;Q9UM01;H0YJ95;G3V4Z6	Q01650;A0A0C4DGL4	Large neutral amino acids transporter small subunit 1	ENSG00000103257	8140
CAPN7	-0.187101364135742	2.21294438214603	0.0274027397260274			-3.48009014129639	-3.48443698883057	-3.45054531097412	-3.72600841522217	-3.62996387481689	-3.62040424346924	6	7	2425100	0	11.912	Q9Y6W3;F8WCZ1;F8WDQ3	Q9Y6W3	Calpain-7	ENSG00000131375	23473
MTA3	-0.187077522277832	2.7908917588842	0.0202994483845548			0.911137580871582	0.94020938873291	0.893238067626953	0.765299797058105	0.694663047790527	0.723389625549316	9	33	27942000	0	32.378	Q9BTC8;E7EQY4;E7EV10;F6RRE2;E9PCS8;E9PF88;H0YIT0	Q9BTC8;E7EQY4;E7EV10;F6RRE2;E9PCS8	Metastasis-associated protein MTA3	ENSG00000057935	57504
PPP1R14B	-0.186800956726074	2.40512422173997	0.0250835148874365			1.92293643951416	1.87361812591553	1.87592506408691	1.7264986038208	1.7349271774292	1.65065097808838	8	40	380590000	0	181.97	Q96C90;F5GXC4;F5H2U0;B5MC51	Q96C90	Protein phosphatase 1 regulatory subunit 14B	ENSG00000173457	26472
YBX2	-0.186751365661621	0.993029901872828	0.0676183270281631			-4.74027729034424	-4.5717248916626	-4.49228096008301	-4.69023323059082	-4.82712745666504	-4.84717655181885	1	2	1313200	0.0019357	4304-02-01	Q9Y2T7;I3L2D6	Q9Y2T7	Y-box-binding protein 2	ENSG00000006047	51087
AP1S2	-0.186726252237956	0.686649642906488	0.10527343473647			-4.06127643585205	-4.14797782897949	-4.34456348419189	-4.29953193664551	-4.55210876464844	-4.26235580444336	1	4	5580400	0.0007764	3.1878	A0A5F9ZI43;H7BZG6;H0Y673;A0A5F9ZHX2;A6NH01	A0A5F9ZI43;H7BZG6;H0Y673;A0A5F9ZHX2;A6NH01		ENSG00000182287	8905
TERF1	-0.18662134806315	0.938592974313655	0.0726398046398046			-4.1738862991333	-3.91428184509277	-4.17507076263428	-4.34057140350342	-4.23216247558594	-4.25036907196045	1	1	456690	0.00034904	2363-05-01	P54274;E5RFJ5;A0A7I2V5E0;E7EWM7;A0A7I2V5I6;A0A7I2V5T5;A0A7I2YQE7	P54274;E5RFJ5;A0A7I2V5E0;E7EWM7;A0A7I2V5I6;A0A7I2V5T5;A0A7I2YQE7	Telomeric repeat-binding factor 1	ENSG00000147601	7013
INTS8	-0.186523755391439	1.27282095579588	0.0524270323212537			-2.45445156097412	-2.39695262908936	-2.56913566589355	-2.68111896514893	-2.57101154327393	-2.7279806137085	5	7	6940300	0	12.743	Q75QN2;J3KNV5;H0YBS1;E5RIN8;E5RG48;H0YC12	Q75QN2;J3KNV5;H0YBS1;E5RIN8;E5RG48	Integrator complex subunit 8	ENSG00000164941	55656
ZC3HAV1	-0.186398506164551	2.88487737742149	0.019296			2.98687076568604	2.9409875869751	2.98637771606445	2.75147151947021	2.79299068450928	2.81057834625244	23	60	101070000	0	188.43	Q7Z2W4;C9J6P4;H7C5K1	Q7Z2W4;C9J6P4	Zinc finger CCCH-type antiviral protein 1	ENSG00000105939	56829
MRPS24	-0.18624750773112	1.09761448186549	0.0615040142729706			-2.73334789276123	-2.88464450836182	-2.83937644958496	-3.05277824401855	-3.08834934234619	-2.87498378753662	3	5	50495000	0.00017504	3192-05-01	Q96EL2;F8VYR5	Q96EL2	28S ribosomal protein S24, mitochondrial	ENSG00000062582	64951
	-0.186242739359538	2.08332530467875	0.0295272727272727			-2.76905345916748	-2.70833873748779	-2.82063102722168	-2.92143154144287	-2.99060153961182	-2.94471836090088	2	4	3567500	0.00063725	5511-03-01	P0DPD7;P0DPD8	P0DPD7;P0DPD8		NULL	NULL
USP39	-0.186109224955241	2.23784885578488	0.0274215215901302			2.44454860687256	2.34390544891357	2.37444496154785	2.16732311248779	2.21120929718018	2.22603893280029	16	55	83642000	0	92.072	Q53GS9;A0A087X1B2;B9A018;C9JIU2;F8WC91;A0A087WW31;C9J0X5	Q53GS9;A0A087X1B2;B9A018	U4/U6.U5 tri-snRNP-associated protein 2	ENSG00000168883	10713
TTC5	-0.186072985331217	2.06471514577213	0.0300349062702004			0.00122737884521484	-0.0788297653198242	0.0440292358398438	-0.225626945495605	-0.180645942687988	-0.185519218444824	8	18	87951000	0	35.414	Q8N0Z6;H9KV81	Q8N0Z6	Tetratricopeptide repeat protein 5	ENSG00000136319	91875
DST	-0.185439109802246	2.05975571965692	0.0304745980707395			0.230311393737793	0.34621524810791	0.234189987182617	0.0940141677856445	0.0701723098754883	0.0902128219604492	26	40	1398100	0	74.52	Q03001;E9PHM6;F6QMI7;F8W9J4;A0A494C1D7;E7ETB9;A0A0U1RQJ2;Q6P0N6;A0A494C073;H0YC82;Q5T0V7;E7ERX3;H0Y7I1;H0YC65;A0A494C1U5	Q03001;E9PHM6;F6QMI7;F8W9J4	Dystonin	ENSG00000151914	667
RFWD3	-0.18540096282959	0.669002455849132	0.108636490250696			-2.80681705474854	-2.44802761077881	-2.80001258850098	-2.79080677032471	-2.88659572601318	-2.9336576461792	3	8	3898600	0	31.401	Q6PCD5	Q6PCD5	E3 ubiquitin-protein ligase RFWD3	ENSG00000168411	55159
CD9	-0.185248374938965	1.06570975242078	0.0643362521891419			-0.14108943939209	-0.403220176696777	-0.213397979736328	-0.482424736022949	-0.401339530944824	-0.429688453674316	3	8	128760000	0	19.817	P21926;A6NNI4;A0A2R8Y478;A0A7I2V3T0;A0A7I2V3T7;G8JLH6;A0A087WU13;F5GXT1	P21926;A6NNI4;A0A2R8Y478;A0A7I2V3T0;A0A7I2V3T7;G8JLH6;A0A087WU13;F5GXT1	CD9 antigen;Tetraspanin	ENSG00000010278	928
UBE2S	-0.184305508931478	3.33297769751541	0.0164861693210394			2.94323062896729	2.91764163970947	2.94364356994629	2.7212553024292	2.757493019104	2.77285099029541	11	45	4.34e+08	0	99.295	Q16763;K7EPJ1;K7EM75	Q16763;K7EPJ1	Ubiquitin-conjugating enzyme E2 S	ENSG00000108106	27338
MUM1	-0.184255917867025	1.17123488132895	0.058110599078341			-4.96295833587646	-4.91209125518799	-5.11096954345703	-5.10801887512207	-5.17181968688965	-5.25894832611084	3	3	2124200	0.00019044	4271-07-01	Q2TAK8;A0A0D9SGJ8;J3KNX4	Q2TAK8;A0A0D9SGJ8;J3KNX4	PWWP domain-containing protein MUM1
RELA	-0.183953285217285	3.74764643534879	0.0141305114638448			0.549151420593262	0.576151847839355	0.584539413452148	0.371092796325684	0.400923728942871	0.385966300964355	6	16	50977000	0	33.175	Q04206;Q2TAM5;E9PKH5;A0A087X0W8;E9PKV4;A0A087WVP0;E9PI38;E9PQS6;E9PMD5;E9PJR1;E9PRX2;E9PNV4	Q04206;Q2TAM5;E9PKH5;A0A087X0W8;E9PKV4;A0A087WVP0;E9PI38;E9PQS6	Transcription factor p65	ENSG00000173039	5970
PICALM	-0.183847109476726	2.46108138333365	0.0252778176597272			-2.94247150421143	-2.95267772674561	-2.93655014038086	-3.07096767425537	-3.16880321502686	-3.14346981048584	1	2	10052000	0.00018454	6655-06-01	H0YE97;H0YEY8;H0YD48;H0YEF7;H0YEH1	H0YE97;H0YEY8;H0YD48;H0YEF7;H0YEH1		ENSG00000073921	8301
ABCC4	-0.183332125345866	1.33480770244177	0.051035305818001			-2.87026309967041	-2.72024822235107	-2.88496780395508	-2.94152927398682	-3.01520442962646	-3.06874179840088	5	10	1459500	0	16.622	O15439;A0A2R8Y6V8;A0A2R8YDC1	O15439;A0A2R8Y6V8;A0A2R8YDC1	Multidrug resistance-associated protein 4	ENSG00000125257	10257
EIF1	-0.183307329813639	2.90146883848972	0.0204625			3.624192237854	3.54763698577881	3.58942222595215	3.3948335647583	3.40683841705322	3.40965747833252	13	55	1434500000	0	180.53	P41567;K7EM18;K7EQP2	P41567;K7EM18	Eukaryotic translation initiation factor 1	ENSG00000173812	10209
WDR76	-0.182916323343913	1.85031403828541	0.0357147992810066			-0.68233585357666	-0.558505058288574	-0.589256286621094	-0.767636299133301	-0.771618843078613	-0.839591026306152	4	10	14299000	0	49.521	Q9H967;A0A0C4DFX7;C9JE56	Q9H967;A0A0C4DFX7	WD repeat-containing protein 76	ENSG00000092470	79968
ZBTB7B	-0.182621320088705	1.20213183158307	0.0573506976744186			-7.29121685028076	-7.18608856201172	-7.12375354766846	-7.47916316986084	-7.30037498474121	-7.369384765625	1	1	455040	0.00033367	2503-04-01	O15156	O15156	Zinc finger and BTB domain-containing protein 7B	ENSG00000160685	51043
SEPHS2	-0.182447751363119	2.20912700378228	0.0291963109354414			-3.25279521942139	-3.14850807189941	-3.19548797607422	-3.4131498336792	-3.35550308227539	-3.37548160552979	6	7	7952500	0	30.687	Q99611	Q99611	Selenide, water dikinase 2	ENSG00000179918	22928
GCA	-0.182444890340169	1.28337654259237	0.0538734910671173			-3.66463565826416	-3.58612060546875	-3.50797176361084	-3.72197437286377	-3.71748447418213	-3.86660385131836	2	3	8156800	0	12.806	P28676;C9JIZ3;H7C2Z6;H7BXD5	P28676;C9JIZ3;H7C2Z6;H7BXD5	Grancalcin	ENSG00000115271	25801
CEP164	-0.182439168294271	1.14370123572272	0.0604538496172895			-5.75475597381592	-5.57679653167725	-5.75087928771973	-5.79219436645508	-5.95356464385986	-5.88399028778076	1	1	63548	0.0015074	6517-02-01	Q9UPV0	Q9UPV0	Centrosomal protein of 164 kDa	ENSG00000110274	22897
YY1AP1	-0.182407061258952	1.88442289380334	0.035244094488189			-5.35112857818604	-5.33389282226563	-5.39546775817871	-5.59417724609375	-5.46684074401855	-5.56669235229492	3	4	1230400	0.00019275	7596-07-01	Q9H869	Q9H869	YY1-associated protein 1	ENSG00000163374	55249
MAN1B1	-0.182185490926107	1.36995118396315	0.0508508064516129			-4.95422554016113	-5.05814075469971	-5.0933895111084	-5.18142795562744	-5.16220474243164	-5.30867958068848	2	5	832340	0.00034382	8775-04-01	Q9UKM7;H0YGV7;H0YG20	Q9UKM7;H0YGV7;H0YG20	Endoplasmic reticulum mannosyl-oligosaccharide 1,2-alpha-mannosidase;alpha-1,2-Mannosidase	ENSG00000177239	11253
ELOF1	-0.182058016459147	1.50083011325772	0.0462841993637328			-1.1383810043335	-1.27470684051514	-1.32387161254883	-1.44188213348389	-1.41256046295166	-1.42869091033936	1	3	189310000	0.00017876	8123-05-01	P60002;K7EN05;K7EPC8;A0A024R7E8;K7EQ44;K7EMV4	P60002;K7EN05;K7EPC8;A0A024R7E8;K7EQ44;K7EMV4	Transcription elongation factor 1 homolog	ENSG00000130165	84337
GRPEL2	-0.181675910949707	1.81405866669791	0.0363943661971831			-2.09793758392334	-2.23811435699463	-2.20539665222168	-2.38889026641846	-2.35839366912842	-2.33919239044189	3	5	10096000	0.00019869	5447-08-01	Q8TAA5;D6RGI6	Q8TAA5	GrpE protein homolog 2, mitochondrial	ENSG00000164284	134266
DNAJC11	-0.181600252787272	2.49474973491692	0.0258831908831909			1.33058452606201	1.25478649139404	1.28721809387207	1.09048938751221	1.0910120010376	1.1462869644165	11	35	48891000	0	95.995	Q9NVH1;B1AK20;Q5TH61	Q9NVH1;B1AK20;Q5TH61	DnaJ homolog subfamily C member 11	ENSG00000007923	55735
NOC4L	-0.181589444478353	1.84661824859505	0.0361492007104796			1.83499622344971	1.70883655548096	1.76571464538574	1.54338932037354	1.59532833099365	1.62606143951416	17	40	72623000	0	95.807	Q9BVI4;F5H303	Q9BVI4	Nucleolar complex protein 4 homolog	ENSG00000184967	79050
LMAN1	-0.181455294291178	3.46625301644594	0.0167458193979933			3.00498104095459	2.98286914825439	2.95046615600586	2.79418087005615	2.79844188690186	2.8013277053833	15	58	297820000	0	185.8	P49257	P49257	Protein ERGIC-53	ENSG00000074695	3998
EIF1B	-0.181441307067871	2.12230251552237	0.0310784939374601			-0.583855628967285	-0.678149223327637	-0.65001106262207	-0.85279369354248	-0.829268455505371	-0.774277687072754	4	17	59119000	0	47.281	O60739	O60739	Eukaryotic translation initiation factor 1b	ENSG00000114784	10289
FADS1	-0.18139108022054	2.19483643961368	0.0295464587394412			-0.204798698425293	-0.288052558898926	-0.278392791748047	-0.424696922302246	-0.482687950134277	-0.408032417297363	5	8	9375200	0	28.419	A0A0A0MR51;H7C2V0;H0YB97;F5H8G5;F5H3P6;F5H852;F5GWE3;F5H3U5	A0A0A0MR51;H7C2V0		ENSG00000149485	3992
NDUFA6	-0.181281725565592	1.83736248140957	0.0363087802003536			0.600045204162598	0.507302284240723	0.450540542602539	0.326762199401855	0.342759132385254	0.344521522521973	7	13	191610000	0	26.775	P56556;A0A2Y9D025;R4GN43	P56556;A0A2Y9D025;R4GN43	NADH dehydrogenase [ubiquinone] 1 alpha subcomplex subunit 6	ENSG00000184983	4700
NDUFS2	-0.18122386932373	2.7862664176938	0.0229696048632219			2.34638690948486	2.39361476898193	2.33271217346191	2.16319370269775	2.15904331207275	2.20680522918701	10	39	119060000	0	48.296	O75306;A0A7I2V4X8;A0A7I2YQD8;A0A7I2V4G5;A0A7I2V596;A0A7I2YQG7;A0A7I2V630;A0A7I2V410;A0A7I2V4W5;A0A7I2V2B9;A0A7I2V3J6;A0A7I2V5E2;A0A7I2V5G4;A0A7I2V5D5;A0A7I2V517	O75306;A0A7I2V4X8;A0A7I2YQD8;A0A7I2V4G5;A0A7I2V596;A0A7I2YQG7;A0A7I2V630;A0A7I2V410;A0A7I2V4W5;A0A7I2V2B9;A0A7I2V3J6;A0A7I2V5E2;A0A7I2V5G4	NADH dehydrogenase [ubiquinone] iron-sulfur protein 2, mitochondrial	ENSG00000158864	4720
POLR1B	-0.181160926818848	2.61821338796337	0.0246676427525622			2.23905467987061	2.25391483306885	2.26400947570801	2.02859783172607	2.06802463531494	2.1168737411499	24	45	26629000	0	72.129	Q9H9Y6;C9JS83;C9JJG2;F8WDS4;F8WAK7;F8WBB9;F8WCS3;H7C0D9	Q9H9Y6	DNA-directed RNA polymerase I subunit RPA2	ENSG00000125630	84172
SMYD3	-0.181096076965332	1.37939402678992	0.0508732394366197			-2.39934825897217	-2.54112148284912	-2.47357940673828	-2.7068452835083	-2.56187152862549	-2.68862056732178	4	7	8134500	0	14.002	Q9H7B4;A8MXR1;B0QZA0;B0QZ88	Q9H7B4;A8MXR1	Histone-lysine N-methyltransferase SMYD3	ENSG00000185420	64754
LSS	-0.180988629659017	1.84875190077112	0.0363730814639905			1.94421291351318	1.83112812042236	1.88910675048828	1.65205097198486	1.72029399871826	1.74913692474365	15	35	30810000	0	54.039	P48449;A0A0G2JQD0;C9J315;A0A0G2JS81	P48449;A0A0G2JQD0	Lanosterol synthase	ENSG00000160285	4047
DDX21	-0.180901527404785	3.07222991022747	0.0197938144329897			5.66443347930908	5.66869449615479	5.67912101745605	5.46133899688721	5.48070240020752	5.52750301361084	42	259	1184600000	0	323.31	Q9NR30	Q9NR30	Nucleolar RNA helicase 2	ENSG00000165732	9188
HLTF	-0.180858929951986	4.35100650160475	0.0126813186813187			1.64119434356689	1.62740230560303	1.64336776733398	1.453688621521	1.47160243988037	1.44409656524658	13	24	28391000	0	45.061	Q14527;A0A0C4DGA6;H7C5K0	Q14527;A0A0C4DGA6;H7C5K0	Helicase-like transcription factor	ENSG00000071794	6596
PPOX	-0.180790265401204	1.10307076781301	0.064107111501317			-2.09978771209717	-1.95137119293213	-2.09708023071289	-2.11574459075928	-2.31539821624756	-2.25946712493896	4	8	6904800	0	14.094	P50336;A0A494C0D4;A0A494C146;A0A1W2PQM0;H0YFE1;F5GZT7;H0YFP3;F5H825;A0A1W2PPA5	P50336;A0A494C0D4;A0A494C146;A0A1W2PQM0;H0YFE1;F5GZT7;H0YFP3;F5H825;A0A1W2PPA5	Protoporphyrinogen oxidase	ENSG00000143224	5498
SH3BP1	-0.180710792541504	2.27674458356526	0.0292207446808511			-3.99338626861572	-3.9676685333252	-3.95286273956299	-4.09237003326416	-4.17016887664795	-4.19351100921631	1	5	2531400	0.00032911	4.0192	Q9Y3L3	Q9Y3L3	SH3 domain-binding protein 1	ENSG00000100092	23616
CLDND1	-0.180643399556478	1.03599139854505	0.0675572390572391			-5.91813278198242	-5.85525894165039	-5.70579814910889	-6.04134654998779	-5.90421485900879	-6.07555866241455	1	1	841900	0.00077149	3.0759	Q9NY35;D6RD48;D6RAZ7;D6RIU2;D6RDP6;H0Y8T9;D6RHU6;D6RDY1;D6RA76;D6RC11;D6R9S8;D6RCE6;D6RFX6;D6RDI6;D6RCR8;A0A0R4J2F2	Q9NY35;D6RD48;D6RAZ7;D6RIU2;D6RDP6;H0Y8T9;D6RHU6;D6RDY1;D6RA76;D6RC11;D6R9S8;D6RCE6;D6RFX6;D6RDI6;D6RCR8;A0A0R4J2F2	Claudin domain-containing protein 1	ENSG00000080822	56650
HSPA9	-0.180635134379068	3.37038552807083	0.0170393442622951			6.44925975799561	6.45294284820557	6.40396118164063	6.24344730377197	6.25743579864502	6.2633752822876	39	403	2.466e+09	0	323.31	P38646;D6RCD7;A0A7I2V2G2;A0A7I2V2S7;A0A7I2V3F7;A0A7I2YQB2;H0Y8K0;A0A3B3ITI4;H0Y8S0	P38646;D6RCD7;A0A7I2V2G2;A0A7I2V2S7;A0A7I2V3F7;A0A7I2YQB2;H0Y8K0	Stress-70 protein, mitochondrial	ENSG00000113013	3313
ZCCHC8	-0.180601437886556	4.34582163085493	0.0127249544626594			1.81449031829834	1.81675624847412	1.84195137023926	1.64109516143799	1.63941097259521	1.65088748931885	20	46	56742000	0	161.11	Q6NZY4;F5H6J5;F5GX80;F5GYI9	Q6NZY4	Zinc finger CCHC domain-containing protein 8	ENSG00000033030	55596
ANKRD54	-0.180595715840657	2.11501302864921	0.0315594936708861			-1.39728450775146	-1.43147754669189	-1.48909950256348	-1.61043262481689	-1.58280658721924	-1.66640949249268	2	6	7350900	0	10.244	Q6NXT1;C9JU48;C9JX82;F8WB76;H7BZV9;B5MCX7;H7C3L3;D3YTC9	Q6NXT1;C9JU48;C9JX82;F8WB76;H7BZV9;B5MCX7;H7C3L3;D3YTC9	Ankyrin repeat domain-containing protein 54	ENSG00000100124	129138
GARS	-0.180217425028482	2.07906048865656	0.0327432517263026			4.60858058929443	4.64658069610596	4.61183738708496	4.37818813323975	4.44892978668213	4.49922847747803	31	169	533190000	0	284.42	P41250;A0A6Q8PGZ8;A0A6Q8PHH9;A0A6Q8PGA8;A0A6Q8PGI6;A0A6Q8PGW4;A0A6Q8PHI7;H7C443;A0A6Q8PFZ6;A0A6Q8PF45;A0A6Q8PH49;A0A6Q8PGN7;F8WCK4;A0A6Q8PGZ9;A0A6Q8PFV5;A0A6Q8PFU7;A0A6Q8PGT3;A0A6Q8PFN0	P41250;A0A6Q8PGZ8;A0A6Q8PHH9;A0A6Q8PGA8;A0A6Q8PGI6;A0A6Q8PGW4;A0A6Q8PHI7;H7C443;A0A6Q8PFZ6	Glycine--tRNA ligase
SLX4	-0.180132865905762	0.604936989657843	0.124823645320197			-5.61462593078613	-5.19142913818359	-5.3010196685791	-5.62555313110352	-5.48281669616699	-5.53910350799561	3	3	1084900	0	13.474	Q8IY92	Q8IY92	Structure-specific endonuclease subunit SLX4	ENSG00000188827	84464
LIAS	-0.179852485656738	1.40165312533701	0.0507745197168857			-3.44802761077881	-3.29252910614014	-3.29781055450439	-3.54944133758545	-3.56446361541748	-3.46401977539063	1	2	2715300	0.00018362	2023-05-06	O43766;A0A1W2PR40;B4E0L7;A0A1W2PQ87;Q6P5Q6;A0A1W2PQS9;A0A1W2PQE9;D6RCP8;A0A1W2PNQ5;A0A1X7SBR7;A0A1W2PPM2	O43766;A0A1W2PR40;B4E0L7;A0A1W2PQ87;Q6P5Q6;A0A1W2PQS9;A0A1W2PQE9;D6RCP8;A0A1W2PNQ5;A0A1X7SBR7;A0A1W2PPM2	Lipoyl synthase, mitochondrial	ENSG00000121897	11019
SNRPE	-0.179802894592285	2.45281113372601	0.0268243430152144			1.69822597503662	1.70358562469482	1.63326454162598	1.51390361785889	1.51998805999756	1.46177577972412	4	36	974790000	0	28.867	P62304;A6NHK2	P62304;A6NHK2	Small nuclear ribonucleoprotein E	ENSG00000182004	6635
SAAL1	-0.17972469329834	1.4328425218245	0.0497107818088912			-0.0751142501831055	-0.12389087677002	0.028778076171875	-0.302016258239746	-0.233834266662598	-0.173550605773926	6	22	30291000	0	51.779	Q96ER3;J3KND1;E9PRZ1;E9PMD2;H0YDM3;E9PL53;H0YCN7;H0YEK5	Q96ER3;J3KND1;E9PRZ1;E9PMD2;H0YDM3;E9PL53	Protein SAAL1	ENSG00000166788	113174
MATK	-0.179648399353027	0.831161939615172	0.0884034756327918			-4.4578742980957	-4.30861854553223	-4.31586360931396	-4.36687183380127	-4.64859008789063	-4.60583972930908	2	6	2475800	0.00034704	5.0817	P42679;K7EQY5;K7ENL8	P42679;K7EQY5;K7ENL8	Megakaryocyte-associated tyrosine-protein kinase;Non-specific protein-tyrosine kinase	ENSG00000007264	4145
C4orf46	-0.179483413696289	1.15598200146352	0.0613035315154224			-6.10290336608887	-5.99569702148438	-5.93723773956299	-6.11332893371582	-6.2965030670166	-6.16445636749268	1	2	1276600	0.00034358	8617-04-01	Q504U0	Q504U0	Renal cancer differentiation gene 1 protein	ENSG00000205208	201725
AGO1	-0.179266293843587	1.79156326391484	0.0383476764199656			-1.29177188873291	-1.36543941497803	-1.24077415466309	-1.5059061050415	-1.50424098968506	-1.42563724517822	3	3	3860300	0.00017696	5741-05-01	Q9UL18;Q5TA58;A0A6I8PTZ8	Q9UL18;Q5TA58;A0A6I8PTZ8	Protein argonaute-1;Protein argonaute	ENSG00000092847	26523
POLR3B	-0.179235776265462	4.97881031041978	0.0111423149905123			-0.169476509094238	-0.162625312805176	-0.156009674072266	-0.346814155578613	-0.331446647644043	-0.34755802154541	10	16	8388300	0	60.439	Q9NW08;F8VRU2	Q9NW08	DNA-directed RNA polymerase III subunit RPC2	ENSG00000013503	55703
NUPL1	-0.179180463155111	2.17540945157676	0.0310586734693878			1.8539457321167	1.77154445648193	1.73700904846191	1.60828113555908	1.60962009429932	1.60705661773682	4	12	53409000	0	13.991	Q9BVL2;Q5JRG1;H7BYF2	Q9BVL2;Q5JRG1;H7BYF2	Nucleoporin p58/p45
GEMIN2	-0.179158210754395	2.95316620096179	0.0222628747117602			-1.65049457550049	-1.63018703460693	-1.59888076782227	-1.83371639251709	-1.78124141693115	-1.80207920074463	3	9	20737000	0	10.753	A0A3B3IU42;O14893;G5EA29;H0YEL0;H0YDP6	A0A3B3IU42;O14893;G5EA29;H0YEL0	Gem-associated protein 2	ENSG00000092208	8487
VPS36	-0.178592999776205	2.29597655932979	0.0292404730617608			-1.31174373626709	-1.40037441253662	-1.34035873413086	-1.52591800689697	-1.56308078765869	-1.49925708770752	4	5	5855300	0	11.284	Q86VN1;A0A3B3ISW7	Q86VN1;A0A3B3ISW7	Vacuolar protein-sorting-associated protein 36	ENSG00000136100	51028
KIAA0020	-0.178586641947429	3.08202203371137	0.0207340590979782			2.88384914398193	2.86783123016357	2.85576248168945	2.66503620147705	2.68135929107666	2.72528743743896	21	65	141520000	0	82.962	Q15397;S4R3K8	Q15397	Pumilio domain-containing protein KIAA0020
CHTOP	-0.178565661112467	2.50328909628108	0.0268099861303745			2.14773654937744	2.17683506011963	2.21502876281738	2.03940105438232	1.97044086456299	1.99406147003174	7	55	608240000	0	53.977	Q9Y3Y2;X6R700;A0A087X1B7;Q5T7Y7	Q9Y3Y2;X6R700;A0A087X1B7	Chromatin target of PRMT1 protein	ENSG00000160679	26097
AARS	-0.178489367167154	2.87903052480742	0.022947049924357			5.03481006622314	5.05275440216064	5.00386047363281	4.83246517181396	4.83736896514893	4.88612270355225	43	239	471300000	0	323.31	P49588;A0A6Q8PGN5;A0A6Q8PF33;A0A6Q8PFY2;A0A6Q8PGE8;H3BPK7;A0A6Q8PGR9;A0A6Q8PFK3;A0A6Q8PHJ2;A0A6Q8PH44;A0A6Q8PHP7;A0A6Q8PF77;A0A6Q8PHP3;A0A6Q8PG28;A0A6Q8PG62	P49588;A0A6Q8PGN5;A0A6Q8PF33;A0A6Q8PFY2;A0A6Q8PGE8;H3BPK7;A0A6Q8PGR9;A0A6Q8PFK3;A0A6Q8PHJ2;A0A6Q8PH44	Alanine--tRNA ligase, cytoplasmic
RSPRY1	-0.178280194600424	1.35545563698641	0.0524363992172211			-4.70907688140869	-4.72532081604004	-4.74705028533936	-4.9034309387207	-4.8016881942749	-5.01116943359375	3	3	2154600	0.00018843	7.1856	Q96DX4;H3BQQ7;H3BSC7;H3BPL2	Q96DX4	RING finger and SPRY domain-containing protein 1	ENSG00000159579	89970
SKA3	-0.178104082743327	2.75720517515495	0.0245268579838116			1.47133350372314	1.55096340179443	1.51278686523438	1.32692623138428	1.32677745819092	1.34706783294678	13	33	51320000	0	70.083	Q8IX90;F5GWG1;F5H8H7	Q8IX90	Spindle and kinetochore-associated protein 3	ENSG00000165480	221150
ORMDL1;ORMDL2	-0.178089777628581	2.583514384844	0.0261344656758669			-3.41530704498291	-3.43028736114502	-3.35523319244385	-3.55257701873779	-3.58384704589844	-3.59867286682129	1	8	43169000	0.00033506	3483-04-01	Q9P0S3;Q53FV1;F6WST4;A0A1B0GXE7	Q9P0S3;Q53FV1;F6WST4;A0A1B0GXE7	ORM1-like protein 1;ORM1-like protein 2
CCDC6	-0.178036689758301	1.18053178110015	0.0604856115107914			1.37790012359619	1.21250438690186	1.40602493286133	1.11326313018799	1.12069606781006	1.22836017608643	11	41	88175000	0	128.77	Q16204	Q16204	Coiled-coil domain-containing protein 6	ENSG00000108091	8030
TNPO1	-0.177895545959473	2.23320569002865	0.0306384071933205			3.87765407562256	3.78887271881104	3.82116317749023	3.61563205718994	3.65104961395264	3.68732166290283	28	108	196400000	0	323.31	Q92973;E7EW37;S4R398;K7ENW1;K7ESG1	Q92973	Transportin-1	ENSG00000083312	3842
RPUSD2	-0.177814165751139	3.59328251701388	0.0170776859504132			1.53104496002197	1.55547428131104	1.54076957702637	1.36923503875732	1.34074306488037	1.38386821746826	10	32	58867000	0	42.826	Q8IZ73;A0A087WXE2	Q8IZ73	RNA pseudouridylate synthase domain-containing protein 2	ENSG00000166133	27079
ZC3H4	-0.17772897084554	2.21732317776438	0.0310191570881226			0.945054054260254	1.05486392974854	0.974485397338867	0.826737403869629	0.81014347076416	0.804335594177246	11	29	36013000	0	50.697	Q9UPT8;M0QY97	Q9UPT8;M0QY97	Zinc finger CCCH domain-containing protein 4	ENSG00000130749	23211
PCNXL3	-0.177529335021973	0.62133555627245	0.122706388613042			-5.10247611999512	-5.15471363067627	-4.91441440582275	-5.42142486572266	-5.22736740112305	-5.05539989471436	1	1	122640	0.0060817	9689-01-01	Q9H6A9	Q9H6A9	Pecanex-like protein 3
ADAM9	-0.177421887715657	1.01887149067686	0.0708395061728395			-0.922781944274902	-1.09848499298096	-1.13714408874512	-1.28586864471436	-1.27073383331299	-1.13407421112061	5	12	4724300	0	16.602	Q13443;A0A7I2V4B3;A0A7I2YQ97;A0A7I2V3W3;A0AVL1;A0A7I2V5N8;A0A7I2V2Z6;A0A0J9YY58;F8WC54;A0A7I2V303;A0A7I2V3C1;A0A7I2V2E1;A0A7I2V3B5	Q13443;A0A7I2V4B3;A0A7I2YQ97;A0A7I2V3W3;A0AVL1;A0A7I2V5N8;A0A7I2V2Z6	Disintegrin and metalloproteinase domain-containing protein 9	ENSG00000168615	8754
UXS1	-0.177303632100423	0.786746705105205	0.0960264317180617			-6.15054512023926	-6.19970607757568	-5.98720359802246	-6.3449010848999	-6.39560890197754	-6.12885570526123	2	4	1561000	0.00017547	3869-05-01	Q8NBZ7;C9JCB7;C9JE50	Q8NBZ7;C9JCB7;C9JE50	UDP-glucuronic acid decarboxylase 1	ENSG00000115652	80146
CIC	-0.177256266276042	0.550222498280106	0.141048034934498			-4.92300701141357	-4.58375263214111	-5.04775047302246	-4.96616649627686	-5.07990550994873	-5.04020690917969	1	4	99155	0.00064725	7767-03-01	Q96RK0;A0A0A0MQR4;I3L2J0	Q96RK0;A0A0A0MQR4;I3L2J0	Protein capicua homolog	ENSG00000079432	23152
CAP1	-0.177241643269856	1.02026056867575	0.0708686702346645			-3.96561336517334	-4.06225490570068	-4.03785419464111	-4.35152435302734	-4.11958789825439	-4.12633514404297	1	1	6893200	0.0003283	9755-03-01	Q5T0R9	Q5T0R9	Adenylyl cyclase-associated protein	ENSG00000131236	10487
MRPS16	-0.177140235900879	1.40947543848742	0.0511625124626122			-1.16908168792725	-1.34313678741455	-1.25101470947266	-1.49059581756592	-1.41134166717529	-1.39271640777588	2	3	27707000	0.0001938	8796-07-01	Q9Y3D3;A6ND22	Q9Y3D3;A6ND22	28S ribosomal protein S16, mitochondrial	ENSG00000182180	51021
RPL38	-0.176911989847819	1.54200336167511	0.0476732984293194			4.65840435028076	4.49421977996826	4.5713996887207	4.3737096786499	4.37498188018799	4.44459629058838	7	80	7993700000	0	47.519	P63173;J3KT73;J3QL01;J3KSP2	P63173;J3KT73;J3QL01	60S ribosomal protein L38	ENSG00000172809	6169
RABL3	-0.176431973775228	2.33363680185134	0.0294784876140808			-0.160304069519043	-0.159867286682129	-0.251218795776367	-0.362252235412598	-0.377873420715332	-0.360560417175293	5	11	28613000	0	37.452	Q5HYI8;C9JXM3;H7C533;F8WAX9;F8WF50;F8WDC7	Q5HYI8;C9JXM3	Rab-like protein 3	ENSG00000144840	285282
PUS7	-0.17632007598877	2.6947297751435	0.0255060844667144			2.77491474151611	2.75001811981201	2.77322196960449	2.54609203338623	2.59740161895752	2.62570095062256	21	52	61343000	0	89.768	Q96PZ0;E7EUH7;H0Y863	Q96PZ0;E7EUH7	Pseudouridylate synthase 7 homolog	ENSG00000091127	54517
MKI67	-0.176289558410645	2.88498208894066	0.023919881305638			6.73356342315674	6.76531505584717	6.78013801574707	6.56413555145264	6.56849575042725	6.61751651763916	158	577	383970000	0	323.31	P46013	P46013	Antigen KI-67	ENSG00000148773	4288
OSTC	-0.176095008850098	1.53015326280605	0.0479730150492994			0.160296440124512	0.0265722274780273	0.11866569519043	-0.122807502746582	-0.094822883605957	-0.00512027740478516	1	4	1.57e+08	0	22.401	Q9NRP0;A0A087WUD3	Q9NRP0;A0A087WUD3	Oligosaccharyltransferase complex subunit OSTC	ENSG00000198856	58505
RRP36	-0.175923347473145	3.7564524036061	0.0170173985086993			0.297568321228027	0.331498146057129	0.306674957275391	0.139691352844238	0.120274543762207	0.148005485534668	7	11	42305000	0	2023-09-21	Q96EU6	Q96EU6	Ribosomal RNA processing protein 36 homolog	ENSG00000124541	88745
SNRPG;SNRPGP15	-0.175738970438639	1.67861521118864	0.0428904632152589			0.810324668884277	0.651980400085449	0.733161926269531	0.531903266906738	0.558968544006348	0.577378273010254	4	16	497990000	0	13.203	P62308;Q49AN9;F5H013;A8MWD9;C9JVQ0	P62308;Q49AN9;F5H013;A8MWD9	Small nuclear ribonucleoprotein G;Putative small nuclear ribonucleoprotein G-like protein 15
DIDO1	-0.175724983215332	2.31352910808803	0.0303716129032258			2.44196605682373	2.53671741485596	2.46614837646484	2.30154514312744	2.28632831573486	2.32978343963623	35	75	20338000	0	197.46	Q9BTC0	Q9BTC0	Death-inducer obliterator 1	ENSG00000101191	11083
UBAP1	-0.175520579020183	2.18073026032404	0.0332473387601753			-2.57474613189697	-2.55735111236572	-2.47111892700195	-2.72378540039063	-2.71775341033936	-2.68823909759521	3	7	3439700	0	2023-05-14	Q9NZ09;A0A0D9SG79	Q9NZ09;A0A0D9SG79	Ubiquitin-associated protein 1	ENSG00000165006	51271
AFF1	-0.175397555033366	0.614695542834466	0.125813664596273			-2.16780757904053	-1.76002025604248	-1.98927307128906	-2.1338472366333	-2.24022769927979	-2.06921863555908	4	9	3800400	0	26.257	P51825;E7EMC5;A0A669KBI3;F5GXF9;E7ETI4;D6RIZ5;D6RAU0;H0Y9S4	P51825;E7EMC5;A0A669KBI3;F5GXF9;E7ETI4	AF4/FMR2 family member 1	ENSG00000172493	4299
PRMT6	-0.175331115722656	1.69704041868425	0.0427417943107221			-2.57088947296143	-2.6111536026001	-2.5933837890625	-2.71716117858887	-2.85775089263916	-2.72650814056396	1	5	6166500	0.00063694	5459-03-01	Q96LA8;A0A3B3ITK4	Q96LA8;A0A3B3ITK4	Protein arginine N-methyltransferase 6	ENSG00000198890	55170
KEAP1	-0.175020535786947	2.16423363639334	0.0336154324828874			-0.427653312683105	-0.538418769836426	-0.476551055908203	-0.673920631408691	-0.659943580627441	-0.633820533752441	8	12	18927000	0	32.374	Q14145;K7EJ49;K7EJD8;K7ESE0;K7EPZ3;K7EQX2	Q14145;K7EJ49;K7EJD8;K7ESE0	Kelch-like ECH-associated protein 1	ENSG00000079999	9817
GUK1	-0.174959182739258	1.8016511760529	0.0403499719573752			-2.69493198394775	-2.7802095413208	-2.77588081359863	-2.93178558349609	-2.86437320709229	-2.97974109649658	2	2	2067700	0	19.431	Q16774;B1ANH5;B1ANH0;B1ANH6;B1ANH2;B1ANG9;B1ANH3	Q16774;B1ANH5;B1ANH0;B1ANH6;B1ANH2;B1ANG9;B1ANH3	Guanylate kinase	ENSG00000143774	2987
AKAP17A	-0.174944241841634	1.87663341954685	0.0383622771707878			-0.67891788482666	-0.753396034240723	-0.6658935546875	-0.877978324890137	-0.926135063171387	-0.818926811218262	5	9	6403800	0	10.932	Q02040;X6RAJ1	Q02040;X6RAJ1	A-kinase anchor protein 17A	ENSG00000197976	8227
MCRS1	-0.174868901570638	0.417719437968983	0.20309			-4.50657749176025	-4.10552978515625	-4.62858104705811	-4.60462093353271	-4.43796825408936	-4.72270584106445	4	5	3182300	0	12.111	Q96EZ8;F8W126;H0YIA0	Q96EZ8;F8W126;H0YIA0	Microspherule protein 1	ENSG00000187778	10445
POLR3K	-0.174808820088704	1.73371617491561	0.0421167400881057			-1.80251598358154	-1.76662921905518	-1.78096199035645	-1.86986827850342	-1.99582386016846	-2.0088415145874	4	6	22079000	0	20.076	Q9Y2Y1	Q9Y2Y1	DNA-directed RNA polymerase III subunit RPC10	ENSG00000161980	51728
NDUFA5	-0.174786567687988	2.87473013993924	0.0245701689933872			1.80424404144287	1.85780429840088	1.81538772583008	1.6686544418335	1.66236591339111	1.62205600738525	6	19	336030000	0	58.426	Q16718;A0A7I2V2W4;A0A087X1G1;H7BYD0;A0A7I2V3L8;A0A024R772;F8WAS3;A0A087WXR5;C9IZN5	Q16718;A0A7I2V2W4;A0A087X1G1;H7BYD0;A0A7I2V3L8;A0A024R772;F8WAS3;A0A087WXR5;C9IZN5	NADH dehydrogenase [ubiquinone] 1 alpha subcomplex subunit 5	ENSG00000128609	4698
MRPL10	-0.174736976623535	2.14313619198723	0.0337386996904025			-0.16795825958252	-0.246651649475098	-0.243648529052734	-0.439553260803223	-0.364619255065918	-0.378296852111816	4	11	21701000	0	15.177	Q7Z7H8	Q7Z7H8	39S ribosomal protein L10, mitochondrial	ENSG00000159111	124995
DDX3Y	-0.174650192260742	0.398354030853917	0.21657703845105			-5.84119033813477	-5.50053691864014	-5.86818599700928	-6.19614124298096	-5.78677082061768	-5.75095176696777	1	2	286400	0	1947-10-01	A0A2R8YFR4;A0A2U3TZJ9;A0A2R8Y645;A0A2R8YCW1;A0A2R8Y5G6;A0A2R8YDT5;A0A2R8Y7T2;O15523;A0A0J9YVQ7;C9J081;A0A2R8YF89;C9J8G5;Q9NQI0;A0A2R8Y4D2;D6RCM4;H0Y960	A0A2R8YFR4;A0A2U3TZJ9;A0A2R8Y645;A0A2R8YCW1;A0A2R8Y5G6;A0A2R8YDT5;A0A2R8Y7T2;O15523	ATP-dependent RNA helicase DDX3Y	ENSG00000067048	8653
CHURC1-FNTB	-0.174350738525391	1.52815183159451	0.0491637487126674			-2.39892101287842	-2.53475856781006	-2.49682426452637	-2.71666526794434	-2.60457897186279	-2.63231182098389	2	3	3901100	0	9.565	B4DL54;H0YHB4;H0YIM3;H0YHA3;H0YJ25;H0YID9	B4DL54		ENSG00000125954	100529261
IBTK	-0.174294153849284	1.43329648869519	0.0514010907288052			-4.39176082611084	-4.43870735168457	-4.52462482452393	-4.65307903289795	-4.67957973480225	-4.54531669616699	3	3	247270	0.00064735	3.778	Q9P2D0;E7EPI0;D6R9F4;E9PDR5	Q9P2D0;E7EPI0;D6R9F4;E9PDR5	Inhibitor of Bruton tyrosine kinase	ENSG00000005700	25998
ZWILCH	-0.174234708150228	2.3679381166322	0.0300543337645537			1.65231800079346	1.7421236038208	1.70868492126465	1.49868869781494	1.53670406341553	1.54502964019775	10	19	20380000	0	56.071	Q9H900;H3BQ07;H3BPI7;H3BSG1	Q9H900	Protein zwilch homolog	ENSG00000174442	55055
CSNK1G2;CSNK1G3	-0.174211502075195	2.16678860199768	0.0337234965902046			-4.15813255310059	-4.17304801940918	-4.13729572296143	-4.39077854156494	-4.28035354614258	-4.31997871398926	1	2	1389800	0.00018136	6.1357	P78368;A0A087WW97;A0A087WZK4;H0YBN6	P78368;A0A087WW97;A0A087WZK4;H0YBN6	Casein kinase I isoform gamma-2
CROCC	-0.173670132954915	1.83722522772136	0.0399481397970688			0.192412376403809	0.129359245300293	0.0544471740722656	-0.0643606185913086	-0.0214605331420898	-0.0589704513549805	3	6	21317000	0.00020008	7116-08-01	Q5TZA2;B1AKD8;A0A087WW81	Q5TZA2;B1AKD8	Rootletin	ENSG00000058453	9696
SREK1	-0.17358938852946	2.77806183126646	0.025864768683274			1.00427341461182	1.05173778533936	0.983913421630859	0.835894584655762	0.860939979553223	0.822321891784668	7	20	81799000	0	52.921	Q8WXA9;H0YC47	Q8WXA9	Splicing regulatory glutamine/lysine-rich protein 1	ENSG00000153914	140890
UBTF	-0.173588116963705	2.71385490419577	0.0264246671338472			3.79752063751221	3.73467350006104	3.76815223693848	3.58159732818604	3.57378482818604	3.62419986724854	27	71	246290000	0	113.99	E9PKP7;E9PLT2;E9PMM2;H0YDH7	E9PKP7		ENSG00000108312	7343
TBP	-0.173572222391764	1.16468675785179	0.0641051709027169			-2.04873180389404	-2.18449687957764	-2.18315124511719	-2.41728496551514	-2.2797212600708	-2.24009037017822	1	8	12404000	0.00033664	4553-04-01	P20226;H0Y6D8;Q32MN6	P20226;H0Y6D8;Q32MN6	TATA-box-binding protein	ENSG00000112592	6908
PTCD3	-0.173452695210774	2.15488129491024	0.0338666666666667			2.39062404632568	2.33939838409424	2.3675365447998	2.14818096160889	2.17776203155518	2.25125789642334	21	57	86260000	0	106.74	Q96EY7;B8ZZQ4;F8WE76	Q96EY7	Pentatricopeptide repeat domain-containing protein 3, mitochondrial	ENSG00000132300	55037
NDUFS5	-0.173413276672363	3.07553338146348	0.0231754122938531			0.588885307312012	0.591774940490723	0.619930267333984	0.417239189147949	0.404189109802246	0.458922386169434	5	17	206990000	0	14.244	O43920	O43920	NADH dehydrogenase [ubiquinone] iron-sulfur protein 5	ENSG00000168653	4725
MTR	-0.173322995503743	2.52037066613982	0.0287233757535164			1.67997074127197	1.592360496521	1.65012550354004	1.45543956756592	1.48303318023682	1.46401500701904	18	29	13108000	0	89.391	Q99707;A0A6Q8PGK3;B1ANE3;A0A494C064;A0A494C1A2	Q99707;A0A6Q8PGK3;B1ANE3	Methionine synthase	ENSG00000116984	4548
FAM193A	-0.173039118448893	1.93160128044197	0.0375445086705202			-5.0152702331543	-5.06099700927734	-5.02951812744141	-5.27687931060791	-5.15016841888428	-5.19785499572754	3	3	522690	0	10.791	P78312;E7EUR8;A0A1B0GVL4;D6RFZ4	P78312;E7EUR8;A0A1B0GVL4;D6RFZ4	Protein FAM193A	ENSG00000125386	8603
RBM6	-0.173026084899902	2.73590531059735	0.026406162464986			0.915295600891113	0.95474910736084	0.899690628051758	0.769692420959473	0.716425895690918	0.764538764953613	18	29	15921000	0	42.349	P78332;E9PGM9;F8WCA5;F8WF63;C9JSL1;C9J250	P78332;E9PGM9;F8WCA5	RNA-binding protein 6	ENSG00000004534	10180
TIPIN	-0.172953605651855	0.429319825594588	0.197317305004193			-2.77015781402588	-2.560471534729	-2.48280334472656	-2.6160364151001	-2.64049434661865	-3.07576274871826	1	2	20865000	0	14.784	Q9BVW5	Q9BVW5	TIMELESS-interacting protein	ENSG00000075131	54962
RPAP1	-0.17291800181071	2.77239698629899	0.0261810466760962			0.195199012756348	0.16063404083252	0.145746231079102	0.00568294525146484	-0.0406255722045898	0.0177679061889648	14	39	16032000	0	114.29	Q9BWH6;H3BRE8;H3BPM3;H3BPY8;H3BTJ6	Q9BWH6;H3BRE8	RNA polymerase II-associated protein 1	ENSG00000103932	26015
DUT	-0.17290210723877	2.37218948671184	0.0306418962203716			3.35107898712158	3.33552074432373	3.27737236022949	3.16991710662842	3.16523838043213	3.11011028289795	10	95	1122100000	0	107.1	P33316;H0YNW5;H0YKC5;H0YKI0;A0A0C4DGL3;H0YMP1	P33316;H0YNW5;H0YKC5;H0YKI0;A0A0C4DGL3	Deoxyuridine 5-triphosphate nucleotidohydrolase, mitochondrial	ENSG00000128951	1854
TAPT1	-0.172896385192871	1.38501497715852	0.0541204819277108			-3.52247047424316	-3.60728931427002	-3.50332736968994	-3.74939155578613	-3.78082656860352	-3.62155818939209	1	3	2689600	0.00064475	7254-03-01	Q6NXT6	Q6NXT6	Transmembrane anterior posterior transformation protein 1 homolog	ENSG00000169762	202018
NUP88	-0.172890027364095	3.07854863758935	0.0233949329359165			2.79691982269287	2.7505578994751	2.79377746582031	2.58485889434814	2.61222362518311	2.62550258636475	17	53	89279000	0	126.08	Q99567;J3KMX1;I3L245;I3L4K7;I3L2W3	Q99567;J3KMX1	Nuclear pore complex protein Nup88	ENSG00000108559	4927
NUFIP2	-0.172542254130045	3.72493156542922	0.0181859337105901			3.02013874053955	3.0055456161499	2.97859764099121	2.81952381134033	2.83323001861572	2.83390140533447	17	57	93956000	0	198.07	Q7Z417	Q7Z417	Nuclear fragile X mental retardation-interacting protein 2	ENSG00000108256	57532
	-0.172378222147624	2.90316350410456	0.0250471356055112			2.1001615524292	2.14049625396729	2.16215515136719	1.97463321685791	1.94003963470459	1.9710054397583	19	42	60666000	0	93.724	A8K968;A0A0J9YW31	A8K968		NULL	NULL
C15orf39	-0.172368049621582	1.36857072882852	0.0547472632079962			-2.54713153839111	-2.5253267288208	-2.37856674194336	-2.60673046112061	-2.6683931350708	-2.69300556182861	1	3	1302400	0.0035206	2.1746	H3BMJ2	H3BMJ2		ENSG00000167173	56905
TOMM22	-0.172226905822754	1.39132433062949	0.0542080924855491			2.34330463409424	2.29231739044189	2.22521591186523	2.18884944915771	2.12633991241455	2.02896785736084	7	50	982160000	0	73.375	Q9NS69	Q9NS69	Mitochondrial import receptor subunit TOM22 homolog	ENSG00000100216	56993
GTF2E1	-0.172106742858887	2.63395831676673	0.0276941979522184			0.428114891052246	0.421339988708496	0.390993118286133	0.207715034484863	0.233107566833496	0.283305168151855	12	37	73279000	0	55.534	P29083;C9IYL4;E9PER7;C9J329	P29083;C9IYL4	General transcription factor IIE subunit 1	ENSG00000153767	2960
EIF2S3;EIF2S3L	-0.171945889790853	2.56631646932541	0.0287321309285237			4.86163806915283	4.81725406646729	4.83421325683594	4.62986087799072	4.66000270843506	4.70740413665771	27	118	1458500000	0	311.05	P41091;Q2VIR3;H7BZU1	P41091;Q2VIR3	Eukaryotic translation initiation factor 2 subunit 3;Putative eukaryotic translation initiation factor 2 subunit 3-like protein
LYRM7	-0.171854337056478	2.40673107392721	0.0306615384615385			-1.08998394012451	-1.02516651153564	-1.04476356506348	-1.24253177642822	-1.1826696395874	-1.25027561187744	2	5	55119000	0.00019084	4778-07-01	Q5U5X0;D6R994	Q5U5X0;D6R994	Complex III assembly factor LYRM7	ENSG00000186687	90624
ADI1	-0.171654065450033	2.1975073294277	0.0340258780036969			1.40955257415771	1.45650005340576	1.3672046661377	1.27131175994873	1.2019624710083	1.24502086639404	6	20	54774000	0	21.959	Q9BV57;A0A0G2JQN5	Q9BV57	1,2-dihydroxy-3-keto-5-methylthiopentene dioxygenase	ENSG00000182551	55256
UBE2E1	-0.171450614929199	3.07037309405855	0.0244342688330871			-0.419684410095215	-0.439024925231934	-0.450725555419922	-0.638405799865723	-0.604968070983887	-0.580412864685059	1	6	40078000	0.00018308	4017-06-01	P51965;H7C061;C9J2P0;B7Z306	P51965;H7C061;C9J2P0;B7Z306	Ubiquitin-conjugating enzyme E2 E1	ENSG00000170142	7324
RCC2	-0.171120007832845	2.98138639480441	0.0249665211062591			4.53745555877686	4.49927997589111	4.53387451171875	4.32509708404541	4.35167217254639	4.38048076629639	24	128	979970000	0	264.73	Q9P258	Q9P258	Protein RCC2	ENSG00000179051	55920
KIFAP3	-0.170616785685221	1.30310725552525	0.058488275862069			-2.80933284759521	-2.65129947662354	-2.79744529724121	-2.99000549316406	-2.87551212310791	-2.90441036224365	3	6	2107100	0	10.705	Q92845	Q92845	Kinesin-associated protein 3	ENSG00000075945	22920
VPS45	-0.169973691304525	1.79440732107807	0.0427650273224044			0.110939979553223	0.0190858840942383	0.0388336181640625	-0.176457405090332	-0.0927400588989258	-0.071864128112793	12	22	28558000	0	55.13	Q9NRW7;A0A087WU65;A0A2R8YE10;A0A2R8YD95;A0A2R8YF01;A0A1B0GXI6;A0A2R8YEX8;B7Z7G7;A0A2R8YDP1;A0A2R8Y7W9	Q9NRW7;A0A087WU65;A0A2R8YE10;A0A2R8YD95;A0A2R8YF01;A0A1B0GXI6	Vacuolar protein sorting-associated protein 45	ENSG00000136631	11311
IWS1	-0.169753710428874	1.29994572958249	0.0585821167883212			0.0810022354125977	0.028050422668457	-0.0270271301269531	-0.211695671081543	-0.176444053649902	-0.0390958786010742	9	22	22568000	0	27.036	Q96ST2;A0A1B0GW95;H7C0U1	Q96ST2;A0A1B0GW95	Protein IWS1 homolog	ENSG00000163166	55677
ADSL	-0.169737815856934	1.75096864274262	0.0441532649757151			3.34285259246826	3.25097370147705	3.28713035583496	3.05896282196045	3.13599872589111	3.17678165435791	16	64	227150000	0	169.74	P30566;A0A1B0GTJ7;A0A1B0GWJ0;A0A0A6YY92;A0A1B0GWF8;A0A096LNY6;A0A1B0GTG9;A0A096LNY5;A0A096LNY4;A0A096LPA2;A0A096LP72;B4DEP1;A0A096LP76;A0A096LP92;A0A1W2PRX2;V9GY96;A0A096LNT0	P30566;A0A1B0GTJ7;A0A1B0GWJ0;A0A0A6YY92;A0A1B0GWF8;A0A096LNY6;A0A1B0GTG9;A0A096LNY5	Adenylosuccinate lyase	ENSG00000239900	158
TUBGCP4	-0.169664700826009	2.23443456692929	0.0343941248470012			-1.34072208404541	-1.29788112640381	-1.35578918457031	-1.534836769104	-1.51957416534424	-1.44897556304932	5	12	10611000	0	17.786	Q9UGJ1;H3BPU4;H3BQY4;H3BQ12;H3BS59	Q9UGJ1;H3BPU4	Gamma-tubulin complex component 4	ENSG00000137822	27229
PIAS4	-0.169503211975098	1.49136058149383	0.0518498023715415			-0.684027671813965	-0.815732002258301	-0.821367263793945	-0.964625358581543	-0.976386070251465	-0.888625144958496	6	8	5828900	0	23.326	Q8N2W9	Q8N2W9	E3 SUMO-protein ligase PIAS4	ENSG00000105229	51588
NPTX1	-0.169458071390788	0.866719814403144	0.0903396789846958			-3.58269882202148	-3.74777889251709	-3.83408546447754	-3.96804428100586	-3.91608142852783	-3.78881168365479	3	4	1583100	0	16.222	Q15818	Q15818	Neuronal pentraxin-1	ENSG00000171246	4884
LDLR	-0.169371922810872	0.876372278909521	0.0893868667917448			-4.20716667175293	-4.09875297546387	-3.96938514709473	-4.18180179595947	-4.37428092956543	-4.22733783721924	2	3	986750	0	11.992	P01130;J3KMZ9;H0YM92;H0YMD1	P01130;J3KMZ9;H0YM92;H0YMD1	Low-density lipoprotein receptor	ENSG00000130164	3949
ZNF277	-0.169318199157715	1.65526022642413	0.047837330552659			-3.41694927215576	-3.53217315673828	-3.46111869812012	-3.69315910339355	-3.64369964599609	-3.58133697509766	2	2	1104700	0	15.657	Q9NRM2;G5E9M4;C9JH62	Q9NRM2;G5E9M4;C9JH62	Zinc finger protein 277	ENSG00000198839	11179
ISOC1	-0.168703397115072	1.82763225321475	0.0426973180076628			1.74803447723389	1.67378902435303	1.66047477722168	1.52085399627686	1.58097362518311	1.47436046600342	9	24	118860000	0	48.167	Q96CN7;D6RGE2	Q96CN7	Isochorismatase domain-containing protein 1	ENSG00000066583	51015
VAMP4	-0.168210665384929	0.873655075788784	0.0903865671641791			-4.0579891204834	-3.89052391052246	-4.07925605773926	-4.08083057403564	-4.30582904815674	-4.14574146270752	1	2	3922400	0.0001768	5629-05-01	O75379	O75379	Vesicle-associated membrane protein 4	ENSG00000117533	8674
PABPC4	-0.16800848642985	2.04607833556711	0.037603229527105			4.13388347625732	4.05148601531982	4.08064651489258	3.89504146575928	3.89448070526123	3.97246837615967	21	89	385250000	0	173.12	Q13310;A0A7I2V5W9;H0YEU6;A0A7I2V4V6;A0A7I2V5F4	Q13310;A0A7I2V5W9;H0YEU6	Polyadenylate-binding protein 4	ENSG00000090621	8761
NUP50	-0.167950630187988	2.47772181770678	0.0315977229601518			3.74747180938721	3.70851993560791	3.71414184570313	3.51825046539307	3.54790019989014	3.60013103485107	21	99	280880000	0	316.42	Q9UKX7;B0QY21;X6RKQ2;B1AHA5	Q9UKX7	Nuclear pore complex protein Nup50	ENSG00000093000	10762
PMM2	-0.167937278747559	3.42235148978107	0.0230876132930514			2.84194278717041	2.84105396270752	2.85358810424805	2.65292453765869	2.70351314544678	2.67633533477783	12	31	152180000	0	42.077	O15305;H3BV55;H3BRM0;H3BPH4;H3BR08;H3BM92;H3BV34;H3BT06;H3BNY9	O15305;H3BV55;H3BRM0;H3BPH4	Phosphomannomutase 2;Phosphomannomutase	ENSG00000140650	5373
DPH2	-0.167833010355632	1.21678467148569	0.0641936327954645			-2.23460865020752	-2.32520198822021	-2.34555053710938	-2.57981967926025	-2.41654491424561	-2.41249561309814	4	6	5347500	0	17.714	Q9BQC3;E9PLL2;E9PMH7;E9PJH6;H0YCR5	Q9BQC3;E9PLL2;E9PMH7	Diphthamide biosynthesis protein 2	ENSG00000132768	1802
CMIP	-0.167613665262858	1.47901304161611	0.0535615906886518			-0.161057472229004	-0.211386680603027	-0.325054168701172	-0.383259773254395	-0.376809120178223	-0.44027042388916	2	4	21512000	0.00017743	6192-05-01	Q8IY22;A0A087WY48;A0A087WU05	Q8IY22;A0A087WY48;A0A087WU05	C-Maf-inducing protein	ENSG00000153815	80790
TMEM70	-0.167510032653809	2.06114397862887	0.0375011547344111			-0.619671821594238	-0.612534523010254	-0.644369125366211	-0.781838417053223	-0.741276741027832	-0.855990409851074	3	6	31582000	0	10.856	Q9BUB7	Q9BUB7	Transmembrane protein 70, mitochondrial	ENSG00000175606	54968
MPLKIP	-0.167306582132975	0.932380596127298	0.0843283696067201			-3.25199699401855	-3.02160930633545	-3.12379837036133	-3.20157814025879	-3.37235736846924	-3.32538890838623	2	11	18087000	0	12.353	Q8TAP9	Q8TAP9	M-phase-specific PLK1-interacting protein	ENSG00000168303	136647
NCOA3	-0.167201042175293	1.22721316283261	0.0642799650043744			-3.33801651000977	-3.42147064208984	-3.48195648193359	-3.54514980316162	-3.6770486831665	-3.52084827423096	2	3	1993600	0.00018889	2717-07-01	Q9Y6Q9	Q9Y6Q9	Nuclear receptor coactivator 3	ENSG00000124151	8202
TFDP1	-0.167131106058756	1.95615052969522	0.0406174496644295			-0.630122184753418	-0.701897621154785	-0.653110504150391	-0.873761177062988	-0.842911720275879	-0.769850730895996	2	4	17596000	0.00019467	8.0091	Q14186;Q5JSB5;F5H452;Q5JSB6	Q14186;Q5JSB5;F5H452;Q5JSB6	Transcription factor Dp-1	ENSG00000198176	7027
ASUN	-0.167105674743652	1.88443786586534	0.0421640066042928			-1.53479480743408	-1.52745151519775	-1.49625968933105	-1.67402935028076	-1.75675487518311	-1.62903881072998	7	13	5392000	0	26.256	Q9NVM9;F5H457;F8VRX9;H0YH12;F5H5W1	Q9NVM9;F5H457	Protein asunder homolog
TTI2	-0.167096138000488	1.15839425292654	0.0671962853524694			-3.30502891540527	-3.17525100708008	-3.23527050018311	-3.29851913452148	-3.49051856994629	-3.42780113220215	7	8	8106100	0	19.694	Q6NXR4;E5RIH5;E5RHM7	Q6NXR4;E5RIH5	TELO2-interacting protein 2	ENSG00000129696	80185
HAUS4	-0.166810035705566	2.99020943084869	0.0265775922059847			-0.387467384338379	-0.424944877624512	-0.438117980957031	-0.579707145690918	-0.56472110748291	-0.606532096862793	9	18	18415000	0	24.206	Q9H6D7;G3V541;G3V5A5;H0YIZ6;G3V4X7;H0YJ09;G3V5Z2;G3V2T6	Q9H6D7;G3V541;G3V5A5;H0YIZ6;G3V4X7	HAUS augmin-like complex subunit 4	ENSG00000092036	54930
RPN1	-0.166717847188314	2.74857986080554	0.0292013289036545			4.41546154022217	4.36171817779541	4.36459732055664	4.18841648101807	4.21541881561279	4.23778820037842	27	132	508880000	0	229.76	P04843;B7Z4L4;F8WF32	P04843;B7Z4L4	Dolichyl-diphosphooligosaccharide--protein glycosyltransferase subunit 1	ENSG00000163902	6184
NMD3	-0.166630744934082	3.0290267750962	0.0263876836948915			2.63425159454346	2.64485836029053	2.60365295410156	2.45324993133545	2.44067096710205	2.4889497756958	17	39	46781000	0	95.271	Q96D46;C9JA08;C9J0B9;C9IZW9;C9K0C2;C9IY70	Q96D46;C9JA08	60S ribosomal export protein NMD3	ENSG00000169251	51068
OGFOD2	-0.166606267293294	1.71362059598229	0.0476234309623431			-3.29269790649414	-3.20815086364746	-3.31668949127197	-3.38381576538086	-3.4504861831665	-3.48305511474609	2	3	2250800	0.00017562	4112-05-01	Q6N063	Q6N063	2-oxoglutarate and iron-dependent oxygenase domain-containing protein 2	ENSG00000111325	79676
SLC25A5	-0.166409492492676	1.71313242354831	0.0476804177545692			4.81443309783936	4.68402576446533	4.76869773864746	4.55475902557373	4.58363056182861	4.62953853607178	10	140	2159800000	0	131.83	P05141;Q9H0C2	P05141	ADP/ATP translocase 2;ADP/ATP translocase 2, N-terminally processed	ENSG00000005022	292
SPTAN1	-0.166375160217285	3.22575602635618	0.0251017441860465			6.62155628204346	6.61342334747314	6.59820747375488	6.42223453521729	6.43757152557373	6.47425556182861	147	648	466910000	0	323.31	Q13813	Q13813	Spectrin alpha chain, non-erythrocytic 1	ENSG00000197694	6709
GTF3C2	-0.166057904561361	3.32365258521072	0.0246099706744868			1.44727420806885	1.40733242034912	1.4481315612793	1.26361751556396	1.25636386871338	1.28458309173584	15	31	42833000	0	55.238	Q8WUA4;A0A087WZD8;H0Y4Q6;H7C1A9;C9JNH7;H7C318;H7C3X9;C9JQ12	Q8WUA4;A0A087WZD8	General transcription factor 3C polypeptide 2	ENSG00000115207	2976
USP15	-0.165787696838379	1.35543633339205	0.0586062271062271			1.46234607696533	1.41026592254639	1.54155540466309	1.23351764678955	1.30244922637939	1.38083744049072	19	32	21319000	0	107.77	Q9Y4E8;H0YI31;F8VZG8;F8W0H4;F8VVY7;H0YHM4;H0YI26	Q9Y4E8	Ubiquitin carboxyl-terminal hydrolase 15	ENSG00000135655	9958
METTL21A	-0.16578197479248	1.92335973890418	0.0421631753031974			-4.21833229064941	-4.25479412078857	-4.18971061706543	-4.44593238830566	-4.33229637145996	-4.38195419311523	1	2	2712000	0.00065295	8916-03-01	Q8WXB1;C9JSX1;C9JES0;H7BXH9	Q8WXB1;C9JSX1;C9JES0;H7BXH9	Protein N-lysine methyltransferase METTL21A	ENSG00000144401	151194
CDC25A	-0.165454228719075	1.82706710500808	0.0443113258185722			-4.17974662780762	-4.15711975097656	-4.23475933074951	-4.42198371887207	-4.31727027893066	-4.32873439788818	2	2	897950	0	2023-09-14	P30304;C9JH94;C9JFR5	P30304;C9JH94;C9JFR5	M-phase inducer phosphatase 1	ENSG00000164045	993
CSDE1	-0.164928118387858	2.61802786114219	0.0311566878980892			4.77088451385498	4.77473545074463	4.79818344116211	4.57507801055908	4.62095165252686	4.65298938751221	41	156	495910000	0	267.61	O75534;E9PLT0;E9PNG3;E9PLD4;E9PKN4;E9PJK7	O75534;E9PLT0	Cold shock domain-containing protein E1	ENSG00000009307	7812
KANSL3	-0.164903322855632	2.13133026925669	0.0374795152914022			-1.6442346572876	-1.550612449646	-1.60582733154297	-1.72993946075439	-1.77297687530518	-1.79246807098389	5	8	3299200	0	19.733	Q9P2N6;A0A590UJ53;C9JF16;A0A075B6P7;F8WD76;M0R3B6	Q9P2N6;A0A590UJ53	KAT8 regulatory NSL complex subunit 3	ENSG00000114982	55683
CAMKV	-0.164813677469889	1.4115601242517	0.0569953314659197			-2.4611120223999	-2.49185085296631	-2.51263046264648	-2.67075061798096	-2.73394298553467	-2.55534076690674	1	2	1380500	0.00034734	5.1146	Q8NCB2;B4DM24;E7ETR1;C9J9E2	Q8NCB2;B4DM24;E7ETR1;C9J9E2	CaM kinase-like vesicle-associated protein	ENSG00000164076	79012
GEMIN8	-0.164777437845866	0.628386421205138	0.131012853470437			-2.64425182342529	-2.40559101104736	-2.24050331115723	-2.61692142486572	-2.59960079193115	-2.56815624237061	3	5	22814000	0.0002	7087-08-01	Q9NWZ8;H7BYE2	Q9NWZ8	Gem-associated protein 8	ENSG00000046647	54960
LETM1	-0.164724032084147	2.61572234630668	0.0313773824650572			3.5302038192749	3.50847911834717	3.4797191619873	3.30311107635498	3.3572359085083	3.36388301849365	22	73	128620000	0	203.12	O95202	O95202	LETM1 and EF-hand domain-containing protein 1, mitochondrial	ENSG00000168924	3954
KMT2B	-0.164474805196126	0.950845361138041	0.0847066005341473			-1.59706974029541	-1.36343288421631	-1.54298782348633	-1.58715915679932	-1.71388912200928	-1.69586658477783	12	15	3995300	0	54.793	Q9UMN6;A0A669KBI7;A0A669KBD5	Q9UMN6;A0A669KBI7	Histone-lysine N-methyltransferase 2B	ENSG00000272333	9757
CWC27	-0.164365450541178	3.37514217244656	0.0248221574344023			0.734335899353027	0.687346458435059	0.690744400024414	0.53803539276123	0.54379940032959	0.537495613098145	9	33	58537000	0	62.505	Q6UX04;D6REK3	Q6UX04;D6REK3	Peptidyl-prolyl cis-trans isomerase CWC27 homolog	ENSG00000153015	10283
NUP93	-0.164311408996582	2.48181653096044	0.0336883923029174			4.71049022674561	4.65185642242432	4.68090629577637	4.48054981231689	4.52021884918213	4.54955005645752	35	145	315330000	0	323.31	Q8N1F7;H3BVG0;H3BM93;H3BRI8;H3BP95;H3BPA9;H3BMX0;H3BNN5;H3BV11;H3BV15;H3BVE2;H3BRD9;H3BNG7	Q8N1F7;H3BVG0	Nuclear pore complex protein Nup93	ENSG00000102900	9688
GPATCH1	-0.163945515950521	2.32448472839783	0.0356392062537583			-3.24084949493408	-3.24221134185791	-3.29873943328857	-3.43131542205811	-3.45820331573486	-3.38411808013916	2	5	2054300	0.00019444	7.983	Q9BRR8	Q9BRR8	G patch domain-containing protein 1	ENSG00000076650	55094
TBC1D22A	-0.163884162902832	1.85235205174426	0.0446412868632708			-4.27429294586182	-4.25608348846436	-4.23298358917236	-4.37020206451416	-4.39269828796387	-4.492112159729	1	4	1984200	0	10.346	Q8WUA7;A0A0A0MRY0;F8WDP1;B0QYI1	Q8WUA7;A0A0A0MRY0;F8WDP1;B0QYI1	TBC1 domain family member 22A	ENSG00000054611	25771
CNOT2	-0.163819313049316	1.15542929600034	0.0696855241264559			0.39342212677002	0.366515159606934	0.520681381225586	0.219929695129395	0.21277904510498	0.356451988220215	6	16	16524000	0	72.39	Q9NZN8;F8VUB4;F8VV52;F8VQD8;A0A087X050;F8VVY1;H0YH84;F8VX63;F8VRS8;F8W145;H0YI11	Q9NZN8;F8VUB4;F8VV52	CCR4-NOT transcription complex subunit 2	ENSG00000111596	4848
SF3B6	-0.163626035054525	3.2995983955769	0.0257631954350927			3.11526012420654	3.08399677276611	3.08000564575195	2.92590427398682	2.91186809539795	2.95061206817627	6	39	563760000	0	52.087	Q9Y3B4	Q9Y3B4	Splicing factor 3B subunit 6	ENSG00000115128	51639
TLN2	-0.163574536641439	3.08875486824599	0.0273452544704264			1.18532848358154	1.23087215423584	1.1856632232666	1.05330371856689	1.03833866119385	1.01949787139893	29	60	8218700	0	104.4	Q9Y4G6;H0YMT1;A0A1B0GVU7;H0YN01	Q9Y4G6;H0YMT1;A0A1B0GVU7	Talin-2	ENSG00000171914	83660
URB1	-0.1634734471639	3.27674927447916	0.0258793470546487			1.54924488067627	1.52873134613037	1.56290817260742	1.36084651947021	1.38498783111572	1.40462970733643	17	33	8929900	0	75.776	O60287	O60287	Nucleolar pre-ribosomal-associated protein 1	ENSG00000142207	9875
IFT172	-0.163185755411784	1.40572189328135	0.0581409488714878			-3.90315532684326	-3.82728385925293	-3.97001171112061	-4.04217147827148	-4.01610088348389	-4.13173580169678	2	3	244280	0.00018734	7.0177	Q9UG01;A0A6Q8PGJ2;H7C252;H0YAI8;A0A6Q8PG03	Q9UG01;A0A6Q8PGJ2;H7C252;H0YAI8;A0A6Q8PG03	Intraflagellar transport protein 172 homolog	ENSG00000138002	26160
NAA35	-0.163177172342936	2.16168823351785	0.0383587392550143			0.23051929473877	0.152762413024902	0.199872970581055	-0.00967121124267578	0.067805290222168	0.0354890823364258	7	10	8219500	0	19.831	Q5VZE5	Q5VZE5	N-alpha-acetyltransferase 35, NatC auxiliary subunit	ENSG00000135040	60560
ATIC	-0.163113594055176	2.33216869188006	0.0358877611940299			5.24706935882568	5.18587779998779	5.1984748840332	5.00891590118408	5.0493745803833	5.08379077911377	35	250	832920000	0	323.31	P31939;H7C1S2;C9JLK0;F8WEF0	P31939	Bifunctional purine biosynthesis protein PURH;Phosphoribosylaminoimidazolecarboxamide formyltransferase;IMP cyclohydrolase	ENSG00000138363	471
PNO1	-0.162922223409017	2.48188716535519	0.0339679408138101			1.54323482513428	1.56507015228271	1.49148750305176	1.34216022491455	1.38452434539795	1.3843412399292	10	25	140490000	0	35.748	Q9NRX1;F8WBJ6	Q9NRX1;F8WBJ6	RNA-binding protein PNO1	ENSG00000115946	56902
BRAT1	-0.162700970967611	2.89461860597672	0.0292184210526316			1.65206050872803	1.631178855896	1.59184265136719	1.44476985931396	1.47819423675537	1.46401500701904	22	46	33479000	0	96.631	Q6PJG6;F8WDN5	Q6PJG6	BRCA1-associated ATM activator 1	ENSG00000106009	221927
PQBP1	-0.162624677022298	1.29639931166031	0.0637129018053721			2.06057453155518	1.99659633636475	2.18465805053711	1.94482898712158	1.87835788726807	1.93076801300049	10	45	429880000	0	89.769	O60828;H7C053;A0A5H1ZRR1	O60828;H7C053;A0A5H1ZRR1	Polyglutamine-binding protein 1	ENSG00000102103	10084
BRIX1	-0.162587801615397	2.43783457357294	0.0347503045066991			3.0336217880249	2.99020671844482	3.0255298614502	2.81343746185303	2.85482120513916	2.89333629608154	15	49	303840000	0	64.66	Q8TDN6	Q8TDN6	Ribosome biogenesis protein BRX1 homolog	ENSG00000113460	55299
MAK16	-0.162482897440593	1.84125380506906	0.0462250530785563			2.12680721282959	2.01154613494873	2.09714698791504	1.8893346786499	1.90673351287842	1.95198345184326	8	29	113540000	0	64.292	Q9BXY0;H0YBV6	Q9BXY0;H0YBV6	Protein MAK16 homolog	ENSG00000198042	84549
NEDD4L	-0.16238530476888	0.64112327438558	0.130055376690277			-4.87967300415039	-4.52698707580566	-4.79919624328613	-4.83535575866699	-4.88265991210938	-4.97499656677246	1	1	299330	0	10.431	Q96PU5;A0A6Q8PG51	Q96PU5;A0A6Q8PG51	E3 ubiquitin-protein ligase NEDD4-like	ENSG00000049759	23327
RRP8	-0.162370363871257	1.89792160348159	0.0443351235230934			0.414908409118652	0.303919792175293	0.326648712158203	0.218869209289551	0.175799369812012	0.163697242736816	4	10	21446000	0	19.13	O43159;E9PPY3;E9PPP6;E9PS87	O43159;E9PPY3;E9PPP6	Ribosomal RNA-processing protein 8	ENSG00000132275	23378
MRPS22	-0.162165006001791	2.99892411684106	0.0287129506008011			2.53347301483154	2.47716236114502	2.49407768249512	2.32870388031006	2.33272457122803	2.35678958892822	15	39	91131000	0	76.56	P82650;G5E9W7;H7C5H3;H7C5F2;H7C5L9;C9J5D8	P82650;G5E9W7;H7C5H3;H7C5F2	28S ribosomal protein S22, mitochondrial	ENSG00000175110	56945
RPL10	-0.162135759989421	1.08274365871185	0.0751795281887245			-0.743954658508301	-0.658183097839355	-0.869924545288086	-0.912686347961426	-0.86382007598877	-0.981963157653809	1	19	222770000	0	13.498	F8W7C6;H7C123;H7C2C5;Q96L21;H7C2U2	F8W7C6;H7C123;H7C2C5		ENSG00000147403	6134
PPP2R5A	-0.162110328674316	1.7336862852778	0.0492689938398357			-1.80063343048096	-1.87282466888428	-1.82708930969238	-1.92351245880127	-2.02104473114014	-2.04232120513916	1	3	4079800	0.00034417	8992-04-01	Q15172	Q15172	Serine/threonine-protein phosphatase 2A 56 kDa regulatory subunit alpha isoform	ENSG00000066027	5525
FARP2	-0.162059466044108	0.761660388156637	0.10933889468196			-0.839776039123535	-0.992980003356934	-0.7957763671875	-1.19314479827881	-0.965941429138184	-0.955624580383301	4	6	5602800	0	15.94	O94887;C9JWM9;C9JVQ5	O94887;C9JWM9;C9JVQ5	FERM, RhoGEF and pleckstrin domain-containing protein 2	ENSG00000006607	9855
RPL10	-0.16197681427002	2.90707776651593	0.0291858638743456			4.43044185638428	4.40867900848389	4.42919731140137	4.23621273040771	4.24890232086182	4.29727268218994	12	167	8413300000	0	199.42	P27635;X1WI28;B8A6G2;A6QRI9	P27635;X1WI28	60S ribosomal protein L10	ENSG00000147403	6134
GNAQ	-0.161936442057292	0.702649517568061	0.119046979865772			-3.42862033843994	-3.69471073150635	-3.60344505310059	-3.87094783782959	-3.70983028411865	-3.63180732727051	2	3	3766000	0.00018202	2409-06-01	P50148;B1AM21	P50148	Guanine nucleotide-binding protein G(q) subunit alpha	ENSG00000156052	2776
C9orf78	-0.161769549051921	1.59087383452669	0.0525797950219619			1.53151226043701	1.4808874130249	1.60337066650391	1.34513378143311	1.34805393218994	1.43727397918701	6	16	86813000	0	34.886	Q9NZ63	Q9NZ63	Uncharacterized protein C9orf78	ENSG00000136819	51759
SYF2	-0.161753018697103	2.14363714673525	0.0395769230769231			-0.850836753845215	-0.776957511901855	-0.792701721191406	-0.954352378845215	-0.938281059265137	-1.01312160491943	5	6	37775000	0	10.725	O95926	O95926	Pre-mRNA-splicing factor SYF2	ENSG00000117614	25949
RBM19	-0.161716779073079	2.63908499077864	0.033265			1.10888957977295	1.12522411346436	1.14512634277344	0.922886848449707	0.986470222473145	0.984732627868652	15	30	15013000	0	71.315	Q9Y4C8;H0YIL2	Q9Y4C8	Probable RNA-binding protein 19	ENSG00000122965	9904
MED7	-0.161692301432292	1.4376094267442	0.0578472929199445			-3.61972904205322	-3.76370048522949	-3.64780616760254	-3.78781890869141	-3.84343910217285	-3.88505458831787	3	8	10599000	0	10.035	O43513;E5RIE8	O43513	Mediator of RNA polymerase II transcription subunit 7	ENSG00000155868	9443
KPNA3	-0.161563555399577	1.617673522582	0.0519073435189749			1.52617931365967	1.52702045440674	1.46883773803711	1.33333873748779	1.42297840118408	1.28102970123291	10	37	128130000	0	107.54	O00505;H0Y4S9	O00505	Importin subunit alpha-4	ENSG00000102753	3839
KDM1A	-0.161298433939616	2.26133231641439	0.0372428985507246			2.7454195022583	2.64730548858643	2.69964599609375	2.51941776275635	2.54453563690186	2.54452228546143	25	75	73964000	0	124.52	O60341;R4GMQ1;R4GMP9	O60341;R4GMQ1	Lysine-specific histone demethylase 1A	ENSG00000004487	23028
VARS	-0.161253293355307	3.5046389226801	0.0253878136200717			4.91407871246338	4.89661693572998	4.87122344970703	4.73587512969971	4.72087955474854	4.74140453338623	55	218	402460000	0	323.31	P26640;A0A140T936;A0A140T954;H0Y426;A2ABF4;A0A0G2JJT9;A0A140T904	P26640;A0A140T936	Valine--tRNA ligase
INCENP	-0.160939852396647	3.56868295757028	0.0252812725958062			2.10506534576416	2.08412075042725	2.11151123046875	1.95371150970459	1.91896343231201	1.94520282745361	16	34	31634000	0	114.14	Q9NQS7;E9PM67	Q9NQS7	Inner centromere protein	ENSG00000149503	3619
TROVE2	-0.160800615946452	2.44452537599761	0.0354213381555154			3.01058673858643	2.94675731658936	2.94928169250488	2.77736759185791	2.8162145614624	2.830641746521	19	72	168270000	0	116.1	P10155;G5E9R9;H0Y9N5;D6RDN1;D6RE09	P10155	60 kDa SS-A/Ro ribonucleoprotein
PDF	-0.160733540852865	0.721759805167798	0.116301249577845			-2.70888233184814	-3.00571727752686	-2.84421348571777	-2.94609451293945	-3.122483253479	-2.97243595123291	1	3	4481200	0.00034112	7287-04-01	Q9HBH1	Q9HBH1	Peptide deformylase, mitochondrial	ENSG00000258429	64146
MRPS27	-0.160725593566895	2.45590440823986	0.0353111782477341			1.98482608795166	2.00922679901123	2.02268218994141	1.79837894439697	1.86127185821533	1.87490749359131	9	22	43398000	0	36.68	Q92552;G5EA06;D6RH20;D6RJC7;E5RJ73	Q92552;G5EA06;D6RH20	28S ribosomal protein S27, mitochondrial	ENSG00000113048	23107
SRSF5	-0.160703341166178	1.80653612717878	0.0479232763089684			1.68375873565674	1.67801380157471	1.74786186218262	1.51065731048584	1.50859355926514	1.60827350616455	7	26	786600000	0	54.05	Q13243;B4DJK0;B4DUA4;G3V5K8	Q13243;B4DJK0;B4DUA4;G3V5K8	Serine/arginine-rich splicing factor 5	ENSG00000100650	6430
TOP1	-0.160641034444173	2.18241883716663	0.0394447592067989			5.02173519134521	4.95117855072021	5.02964973449707	4.82170963287354	4.82202243804932	4.87690830230713	37	136	573780000	0	198.15	P11387;Q969P6;E5RIC7;E5RJ95;E5RFS0;E5RJ33;H0YBR3;H0YAR3;H0YC03;E5RGE7;E5RGR4;E5RFE3;E5RGR2	P11387	DNA topoisomerase 1	ENSG00000198900	7150
FBXO21	-0.160448392232259	1.25437107273943	0.065810293492131			-2.29932880401611	-2.42052555084229	-2.46831512451172	-2.62067127227783	-2.5361909866333	-2.51265239715576	4	6	15496000	0	19.635	O94952;H0YIE9;Q4G104	O94952;H0YIE9;Q4G104	F-box only protein 21	ENSG00000135108	23014
SNRPF	-0.160443305969238	1.17833722892055	0.0706749379652605			2.71966075897217	2.61516666412354	2.65126419067383	2.51534366607666	2.59133243560791	2.39808559417725	6	30	1232200000	0	21.54	P62306;A0A0B4J254;F8W0W6	P62306;A0A0B4J254;F8W0W6	Small nuclear ribonucleoprotein F	ENSG00000139343	6636
DDX46	-0.160155932108561	1.16803297475613	0.0712463054187192			-1.41928768157959	-1.56145191192627	-1.51117897033691	-1.75577068328857	-1.61331462860107	-1.60330104827881	1	2	1748700	0	14.768	Q7L014	Q7L014	Probable ATP-dependent RNA helicase DDX46	ENSG00000145833	9879
FNDC3A	-0.159992535909017	3.56138960228391	0.0258			0.76729679107666	0.777674674987793	0.762685775756836	0.589140892028809	0.606234550476074	0.632304191589355	11	20	8681100	0	58.16	Q9Y2H6;G5E9X3;A0A087X1M6;H7C507	Q9Y2H6;G5E9X3	Fibronectin type-III domain-containing protein 3A	ENSG00000102531	22862
GTF2H3	-0.15984058380127	1.57712515934813	0.0544299424184261			-1.36333179473877	-1.3943567276001	-1.36710357666016	-1.55434894561768	-1.60200023651123	-1.44796466827393	4	9	7954300	0	13.888	Q13889;F5GXG6;H0YFF7;F5GX35;F5H4K7;F5GWD3;F5H6X0;A0A087WYD5	Q13889;F5GXG6;H0YFF7;F5GX35;F5H4K7;F5GWD3;F5H6X0;A0A087WYD5	General transcription factor IIH subunit 3	ENSG00000111358	2967
PIAS1	-0.159817059834798	1.88628430030705	0.0469104320337197			-0.252223014831543	-0.317288398742676	-0.311435699462891	-0.512986183166504	-0.439772605895996	-0.407639503479004	5	11	9319100	0	18.652	O75925;H3BSI8;B4DGW0	O75925	E3 SUMO-protein ligase PIAS1	ENSG00000033800	8554
SNX12	-0.15955384572347	2.90890828663049	0.0308297055057618			1.55633068084717	1.49927997589111	1.5011157989502	1.34837055206299	1.3620023727417	1.36769199371338	7	34	424100000	0	41.766	Q9UMY4;A0A087X0R6	Q9UMY4;A0A087X0R6	Sorting nexin-12	ENSG00000147164	29934
HTRA2	-0.159510294596354	1.02245236751305	0.0822412993039443			-4.75310897827148	-4.58774280548096	-4.80302238464355	-4.88841819763184	-4.92392826080322	-4.81005859375	2	4	5287400	0.0001992	8.612	O43464;A0A0C4DG44	O43464;A0A0C4DG44	Serine protease HTRA2, mitochondrial	ENSG00000115317	27429
POMP	-0.1594451268514	2.20425731255813	0.0398825522303783			-2.47018146514893	-2.5127534866333	-2.53254318237305	-2.6497163772583	-2.63238430023193	-2.71171283721924	4	9	20512000	0	59.631	Q9Y244;A0A1W2PS02	Q9Y244;A0A1W2PS02	Proteasome maturation protein	ENSG00000132963	51371
TONSL	-0.159398078918457	2.10455138301134	0.041617679558011			0.142743110656738	0.235928535461426	0.15545654296875	0.0459127426147461	0.000300407409667969	0.00972080230712891	12	19	5500100	0	47.302	Q96HA7;A0A087X1F6	Q96HA7	Tonsoku-like protein	ENSG00000160949	4796
MAPK1IP1L	-0.159396171569824	0.343758679517066	0.280848360655738			-0.022822380065918	-0.195662498474121	-0.203683853149414	-0.0551004409790039	-0.18779468536377	-0.657462120056152	1	9	766170000	0	34.929	Q8NDC0	Q8NDC0	MAPK-interacting and spindle-stabilizing protein-like	ENSG00000168175	93487
RNF149	-0.15939458211263	1.32430403273459	0.0643080962800875			-2.70067882537842	-2.6229887008667	-2.81002426147461	-2.89649200439453	-2.8438196182251	-2.87156391143799	1	2	2090300	0.00034165	7549-04-01	Q8NC42;F8WCD0	Q8NC42;F8WCD0	E3 ubiquitin-protein ligase RNF149	ENSG00000163162	284996
ANKRD28	-0.159333864847819	1.67302924602334	0.0517090549233053			-0.750571250915527	-0.736687660217285	-0.842439651489258	-0.991585731506348	-0.907834053039551	-0.908280372619629	7	11	7135500	0	23.918	O15084;B4DIW9	O15084;B4DIW9	Serine/threonine-protein phosphatase 6 regulatory ankyrin repeat subunit A	ENSG00000206560	23243
SUPT5H	-0.159317334493001	3.22984049882183	0.0280135135135135			3.27682399749756	3.24873638153076	3.25340461730957	3.08660221099854	3.08690357208252	3.12750720977783	37	108	101580000	0	196.64	O00267;M0QYL9;M0R2M5	O00267	Transcription elongation factor SPT5	ENSG00000196235	6829
KAZN	-0.159302711486816	2.9884803859757	0.0298690861957226			-1.93884181976318	-1.98735904693604	-1.96506881713867	-2.1026029586792	-2.14501857757568	-2.12155628204346	5	6	3841000	0	12.979	Q674X7;A0A1B0GWK2;B0QYQ6	Q674X7;A0A1B0GWK2	Kazrin	ENSG00000189337	23254
CMSS1	-0.159095446268717	2.25725037372247	0.039154415954416			2.82249164581299	2.78241443634033	2.82828712463379	2.60985469818115	2.64836025238037	2.69769191741943	10	25	366320000	0	30.414	Q9BQ75;C9J384;H7C515	Q9BQ75;C9J384	Protein CMSS1	ENSG00000184220	84319
NF2	-0.158898989359538	0.966989033289915	0.0882389413988658			-4.48743152618408	-4.54760360717773	-4.63794803619385	-4.84212875366211	-4.66813373565674	-4.63941764831543	5	6	1292900	0.00019429	7.959	P35240;A0A5K1VW66;A0A5F9ZHA0	P35240;A0A5K1VW66	Merlin	ENSG00000186575	4771
CEP192	-0.158878008524577	3.20950948941105	0.0284166666666667			-0.931767463684082	-0.894474983215332	-0.916496276855469	-1.08345890045166	-1.08701801300049	-1.04889583587646	3	4	1347200	0	14.113	Q8TEP8;H0Y966;A0A0A0MR42;K7ENP4;H0Y9P3;C9JT09;K7EPA2;K7ELX0	Q8TEP8;H0Y966;A0A0A0MR42;K7ENP4	Centrosomal protein of 192 kDa	ENSG00000101639	55125
SLC29A1	-0.158761660257975	1.83481505618883	0.0485805785123967			-0.124743461608887	-0.0561685562133789	-0.149620056152344	-0.301848411560059	-0.216389656066895	-0.288578987121582	5	14	45983000	0	39.423	Q99808;A0A2R8Y567;A0A2R8YEH8;A0A2R8Y801;A0A2R8Y854;A0A2R8YFI6;A0A2U3TZM5;A0A2U3TZM6;A0A2U3TZJ7;A0A2R8Y6D1	Q99808	Equilibrative nucleoside transporter 1	ENSG00000112759	2030
PAN3	-0.158719380696615	1.48116458766334	0.0579325635103926			-2.97696399688721	-2.8878698348999	-2.83520698547363	-3.09491729736328	-3.00483226776123	-3.07644939422607	2	3	559280	0.00018692	9623-06-01	Q58A45;A0A0C4DFZ9	Q58A45;A0A0C4DFZ9	PAB-dependent poly(A)-specific ribonuclease subunit PAN3	ENSG00000152520	255967
SHROOM3	-0.158661206563314	0.802807318932813	0.106381454162276			-1.77250003814697	-1.55137348175049	-1.59369468688965	-1.67545413970947	-1.85354518890381	-1.86455249786377	4	6	875000	0	10.681	Q8TF72;A0A2R8Y5P9	Q8TF72;A0A2R8Y5P9	Protein Shroom3	ENSG00000138771	57619
CCS	-0.158648173014323	0.963831881201764	0.0887066817667044			-4.29396915435791	-4.38597297668457	-4.55542278289795	-4.55499362945557	-4.58575630187988	-4.57055950164795	3	4	5003700	0	2023-06-15	O14618;J3KNF4;E9PP76;E9PK03	O14618;J3KNF4;E9PP76	Copper chaperone for superoxide dismutase;Superoxide dismutase [Cu-Zn]	ENSG00000173992	9973
FADS2	-0.158536593119303	2.87669060346666	0.0318204804045512			1.42783451080322	1.42880344390869	1.42882537841797	1.23551464080811	1.27012538909912	1.30421352386475	10	24	178080000	0	68.057	O95864;E5RGZ5;E5RGD8	O95864	Fatty acid desaturase 2	ENSG00000134824	9415
CHORDC1	-0.158296267191569	2.96132620048345	0.0309801916932907			4.06369495391846	4.00059032440186	4.0286865234375	3.86482334136963	3.87259197235107	3.8806676864624	16	71	611480000	0	248.85	Q9UHD1;E9PHZ2;E9PPQ5;E9PIZ4;E9PSD5;E9PL00;E9PIF7	Q9UHD1;E9PHZ2	Cysteine and histidine-rich domain-containing protein 1	ENSG00000110172	26973
SDCCAG3	-0.157820383707682	1.42092274968682	0.0608050201703272			-3.16538238525391	-3.15189552307129	-3.28786277770996	-3.30376052856445	-3.37876319885254	-3.39607810974121	2	3	2407200	0.00018255	3361-06-01	Q96C92;H7C331	Q96C92;H7C331	Serologically defined colon cancer antigen 3
NAA16	-0.157193819681803	2.08355890079315	0.0431769815418024			-2.3057222366333	-2.28707027435303	-2.3488826751709	-2.43576335906982	-2.45423412322998	-2.52325916290283	4	9	2096800	0	11.755	Q6N069	Q6N069	N-alpha-acetyltransferase 16, NatA auxiliary subunit	ENSG00000172766	79612
MTX2	-0.15699291229248	2.72337923534848	0.0342091020910209			0.497544288635254	0.439295768737793	0.473869323730469	0.320513725280762	0.331900596618652	0.28731632232666	7	21	120570000	0	38.155	O75431;C9JNK6;C9JAZ1	O75431;C9JNK6;C9JAZ1	Metaxin-2	ENSG00000128654	10651
RSL24D1	-0.156885464986165	2.47821943450453	0.0363723653395785			-0.953305244445801	-0.93897533416748	-0.991147994995117	-1.07946681976318	-1.14389896392822	-1.13071918487549	2	9	178470000	0.00019142	5797-07-01	Q9UHA3;H3BMQ2;A0A7I2V2C6;A0A7I2V359;A0A7I2V3F2	Q9UHA3;H3BMQ2;A0A7I2V2C6;A0A7I2V359;A0A7I2V3F2	Probable ribosome biogenesis protein RLP24	ENSG00000137876	51187
SUV39H1	-0.156717618306478	1.57721343348789	0.05601885902876			-0.179778099060059	-0.0980405807495117	-0.201414108276367	-0.252957344055176	-0.364216804504395	-0.332211494445801	4	8	14190000	0	22.132	O43463	O43463	Histone-lysine N-methyltransferase SUV39H1	ENSG00000101945	6839
ALKBH1	-0.156572659810384	1.11280354554539	0.0769952456418384			-2.93578052520752	-3.04975414276123	-3.01652526855469	-3.1215991973877	-3.08157825469971	-3.26860046386719	3	3	5497700	0.00018119	6.111	Q13686	Q13686	Alkylated DNA repair protein alkB homolog 1	ENSG00000100601	8846
EBNA1BP2	-0.15656057993571	3.02306437693117	0.0311979630808402			3.44489574432373	3.40036678314209	3.45116806030273	3.27921199798584	3.2600679397583	3.28746891021729	15	37	344670000	0	97.714	Q99848;H7C2Q8	Q99848;H7C2Q8	Probable rRNA-processing protein EBP2	ENSG00000117395	10969
RAB2A	-0.156368573506673	3.20127986173769	0.02948244473342			2.41841983795166	2.37961483001709	2.38247489929199	2.25091648101807	2.24318408966064	2.21730327606201	13	41	256300000	0	220.2	P61019;Q8WUD1;A0A3B3ITL1;H7C125	P61019	Ras-related protein Rab-2A	ENSG00000104388	5862
ZNF787	-0.15630563100179	1.98394428667148	0.0469846965699208			-2.74698734283447	-2.66643238067627	-2.7667064666748	-2.85440540313721	-2.88750553131104	-2.90713214874268	2	5	6212800	0	33.041	Q6DD87	Q6DD87	Zinc finger protein 787	ENSG00000142409	126208
BOLA2;BOLA2B	-0.156192461649577	1.96517105698513	0.0472540597171294			1.28421497344971	1.3267240524292	1.32365798950195	1.20697116851807	1.16200923919678	1.09703922271729	6	23	1408200000	0	48.99	Q9H3K6;A0A087WZT3;H3BV85;H3BTW0;A0A0B4J295;H3BPT9	Q9H3K6;A0A087WZT3;H3BV85;H3BTW0;A0A0B4J295	BolA-like protein 2
ITGA6	-0.156184196472168	2.20786570388443	0.041510226644555			0.735697746276855	0.671818733215332	0.747488021850586	0.547055244445801	0.541365623474121	0.598031044006348	9	14	5256100	0	31.027	P23229;C9JXX7;H7BZ97	P23229	Integrin alpha-6;Integrin alpha-6 heavy chain;Integrin alpha-6 light chain;Processed integrin alpha-6	ENSG00000091409	3655
MRPS28	-0.15613842010498	1.44720108533867	0.0608691756272401			-0.903458595275879	-1.03918361663818	-0.969038009643555	-1.18883800506592	-1.10163593292236	-1.08962154388428	3	5	26114000	0	34.795	Q9Y2Q9;H0YAT2;E5RGC7;H7C5V3;E5RFH3;E5RFT8;E5RK86	Q9Y2Q9;H0YAT2;E5RGC7;H7C5V3	28S ribosomal protein S28, mitochondrial	ENSG00000147586	28957
NUP188	-0.156062126159668	3.39052111752343	0.0287513368983957			3.00208377838135	2.99376392364502	3.01251411437988	2.82476329803467	2.84471988677979	2.87069225311279	28	64	36343000	0	157.69	Q5SRE5;H7C4K7	Q5SRE5	Nucleoporin NUP188 homolog	ENSG00000095319	23511
NFYB	-0.156057675679525	0.87134716196232	0.101264144144144			-2.88822460174561	-2.9246129989624	-2.87211990356445	-3.00300884246826	-2.93945407867432	-3.21066761016846	1	1	16807000	0.0039514	2.1435	P25208;F8VSL3	P25208;F8VSL3	Nuclear transcription factor Y subunit beta	ENSG00000120837	4801
GOT1	-0.155974388122559	2.1498457952325	0.0427416712179137			4.2283182144165	4.19313526153564	4.16465950012207	4.07272624969482	3.99145221710205	4.05401134490967	23	89	472750000	0	241.96	P17174	P17174	Aspartate aminotransferase, cytoplasmic	ENSG00000120053	2805
DNAAF2	-0.155915896097819	1.80638320165826	0.0507232323232323			-3.9962272644043	-3.96608543395996	-3.93757915496826	-4.06237411499023	-4.18254852294922	-4.12271690368652	2	3	1816000	0.00033478	3256-04-01	Q9NVR5	Q9NVR5	Protein kintoun	ENSG00000165506	55172
FAM208A	-0.155826886494954	2.77943065399534	0.0342642901044868			-0.045689582824707	0.0198793411254883	-0.0352382659912109	-0.168841361999512	-0.178515434265137	-0.181172370910645	17	27	9322200	0	130	Q9UK61;A0A087X0F1	Q9UK61;A0A087X0F1	Protein FAM208A
TIMM23	-0.155788739522298	1.69071740577943	0.053562015503876			0.461974143981934	0.456915855407715	0.419107437133789	0.227097511291504	0.280404090881348	0.363129615783691	4	18	147280000	0	26.577	O14925;Q5SRD1	O14925	Mitochondrial import inner membrane translocase subunit Tim23	ENSG00000265354	100287932
TXN	-0.155784289042155	1.33549345174631	0.06526243567753			3.5835485458374	3.6037015914917	3.50595664978027	3.45093059539795	3.45766925811768	3.31725406646729	9	95	2973800000	0	44.054	P10599	P10599	Thioredoxin	ENSG00000136810	7295
SAMD1	-0.155692100524902	1.08216971324008	0.0802701014832162			-1.00623798370361	-0.796259880065918	-0.948198318481445	-1.02456378936768	-1.11196994781494	-1.08123874664307	8	18	25891000	0	25.855	Q6SPF0;E9PIW9	Q6SPF0;E9PIW9	Atherin	ENSG00000141858	90378
EBAG9	-0.155587196350098	2.01391337807641	0.0464173728813559			-2.78389263153076	-2.82612323760986	-2.73987007141113	-2.90870189666748	-2.92533779144287	-2.9826078414917	2	3	13018000	0.00019956	6641-08-01	O00559;E9PND3;E9PN10;E9PJ38	O00559;E9PND3;E9PN10;E9PJ38	Receptor-binding cancer antigen expressed on SiSo cells	ENSG00000147654	9166
PLK1	-0.155554135640462	1.88694051433943	0.0493196300102775			2.76664638519287	2.67101955413818	2.72261428833008	2.51756191253662	2.5817403793335	2.59431552886963	20	61	104150000	0	153.65	P53350;I3L2H5;I3L387;I3L309	P53350	Serine/threonine-protein kinase PLK1	ENSG00000166851	5347
CENPF	-0.155527432759603	3.73754603383188	0.0267914067914068			3.44922924041748	3.48523044586182	3.46847534179688	3.30175495147705	3.31551265716553	3.31908512115479	64	123	28699000	0	291.79	P49454;A0A087WTY4	P49454	Centromere protein F	ENSG00000117724	1063
CDH2	-0.155524253845215	2.33495438361238	0.0398984771573604			1.54749011993408	1.60709285736084	1.52426338195801	1.42535877227783	1.40077877044678	1.38613605499268	13	37	39919000	0	102.02	P19022;C9J126;C9JMH2;A0A6Q8PF58;A0A6Q8PHJ8;A0A6Q8PG20;C9J8J8;A0A0G2JRA4;A0A087WX99	P19022;C9J126;C9JMH2;A0A6Q8PF58;A0A6Q8PHJ8	Cadherin-2	ENSG00000170558	1000
SMTN	-0.155427614847819	1.50068040632624	0.0586666666666667			-2.91410541534424	-2.87322521209717	-2.92897415161133	-2.99820423126221	-3.03641033172607	-3.14797306060791	5	7	2535000	0	18.605	P53814;A0A087WVP4;A0A087X1R1;H7C372;H7BZZ8;B5MCI0;C9JGQ0;C9JQZ8	P53814;A0A087WVP4;A0A087X1R1	Smoothelin	ENSG00000183963	6525
ARID4B	-0.155267397562663	1.62488623749009	0.0554796594134342			-0.590590476989746	-0.726471900939941	-0.707403182983398	-0.825060844421387	-0.849804878234863	-0.815402030944824	8	8	2510900	0	21.511	Q4LE39;X6RCR8;H7C5R6;H0Y7Y8	Q4LE39;X6RCR8	AT-rich interactive domain-containing protein 4B	ENSG00000054267	51742
CCND2	-0.155245780944824	1.09052323745872	0.0801311987504881			-1.71791553497314	-1.69687938690186	-1.66916275024414	-1.76262187957764	-1.80910396575928	-1.9779691696167	2	3	6597500	0.00019216	6862-07-01	P30279;A0A6Q8PGZ3	P30279;A0A6Q8PGZ3	G1/S-specific cyclin-D2	ENSG00000118971	894
TRMT10A	-0.155165036519368	3.46177284030672	0.0287705685618729			-1.77971363067627	-1.81815624237061	-1.81496429443359	-1.96670246124268	-1.94759654998779	-1.96403026580811	4	4	5975000	0	11.726	Q8TBZ6;D6R954;X6REK4	Q8TBZ6;D6R954;X6REK4	tRNA methyltransferase 10 homolog A	ENSG00000145331	93587
APOO	-0.154910723368327	1.58036001466839	0.0569439252336449			0.732745170593262	0.659626960754395	0.764200210571289	0.501309394836426	0.579119682312012	0.611411094665527	7	15	105030000	0	30.159	Q9BUR5;H7C1U8;A0A0J9YWW6;G3V1B6;A0A0J9YXS4	Q9BUR5;H7C1U8	Apolipoprotein O	ENSG00000184831	79135
ERO1L	-0.154766400655111	2.79075486793945	0.0346178266178266			2.82012271881104	2.77002239227295	2.82195281982422	2.63110828399658	2.64682102203369	2.6698694229126	16	51	105800000	0	151.88	Q96HE7;G3V3E6;G3V2H0;G3V5B3;G3V503;Q86YB8;Q5TAE8	Q96HE7	ERO1-like protein alpha
USP19	-0.154582659403483	1.47104450861733	0.0609149507609669			-1.20051097869873	-1.11847019195557	-1.0449390411377	-1.25271320343018	-1.31329822540283	-1.26165676116943	1	3	5068300	0.00018077	6.0468	A0A0A0MR08	A0A0A0MR08		ENSG00000172046	10869
NDC1	-0.154573122660319	2.83759576343858	0.0342156862745098			0.93421459197998	0.879555702209473	0.906661987304688	0.728363990783691	0.765599250793457	0.762749671936035	9	21	19992000	0	48.316	Q9BTX1	Q9BTX1	Nucleoporin NDC1	ENSG00000058804	55706
TTC31	-0.154513994852702	0.463289100677795	0.199397657557167			-6.91475677490234	-6.97737598419189	-6.87994194030762	-7.11996936798096	-6.81573009490967	-7.29991722106934	3	4	3462000	0.00033875	5959-04-01	Q49AM3;G5E9H3;F8VVP0;H7BZ54	Q49AM3;G5E9H3	Tetratricopeptide repeat protein 31	ENSG00000115282	64427
WDR26	-0.154372851053874	2.61580209771193	0.0363510011778563			0.0626325607299805	0.0265722274780273	0.0644073486328125	-0.140698432922363	-0.0895795822143555	-0.079228401184082	6	11	10120000	0	25.755	A0A499FIZ0;Q9H7D7;H0Y9R3;A0A7I2YQL3;A0A7I2YQQ9;A0A7I2V3I7	A0A499FIZ0;Q9H7D7;H0Y9R3;A0A7I2YQL3;A0A7I2YQQ9	WD repeat-containing protein 26	ENSG00000162923	80232
NAB2	-0.154320081075032	1.26279691389459	0.0703265475695887			-3.08823680877686	-3.2490816116333	-3.26102542877197	-3.3535213470459	-3.37743473052979	-3.33034801483154	1	4	1470300	0.00063704	5496-03-01	Q15742	Q15742	NGFI-A-binding protein 2	ENSG00000166886	4665
RASA1	-0.154313087463379	1.97666315196702	0.0479335410176532			-0.829277992248535	-0.790724754333496	-0.889230728149414	-1.00212955474854	-0.954775810241699	-1.01526737213135	10	13	3569400	0	29.065	P20936;E9PGC0	P20936;E9PGC0	Ras GTPase-activating protein 1	ENSG00000145715	5921
PCID2	-0.154204368591309	1.84426661059505	0.0508764498234997			1.73178577423096	1.64684963226318	1.74607467651367	1.51330280303955	1.57984638214111	1.56894779205322	10	17	29625000	0	62.854	Q5JVF3	Q5JVF3	PCI domain-containing protein 2	ENSG00000126226	55795
CRY1	-0.15363343556722	0.909600289200957	0.0986284053759535			-4.24041557312012	-4.12668895721436	-4.34619140625	-4.30704975128174	-4.3980770111084	-4.469069480896	1	2	365310	0.0095892	7775-01-01	Q16526	Q16526	Cryptochrome-1	ENSG00000008405	1407
AIDA	-0.153611818949382	2.62852664519405	0.0364157369348209			0.252242088317871	0.180607795715332	0.228538513183594	0.0525102615356445	0.0777769088745117	0.0702657699584961	5	12	26204000	0	32.762	Q96BJ3	Q96BJ3	Axin interactor, dorsalization-associated protein	ENSG00000186063	64853
TET1	-0.1535857518514	2.37323970845403	0.0406401790710688			-3.24297046661377	-3.20319271087646	-3.2836799621582	-3.38916015625	-3.38079643249512	-3.42064380645752	3	5	427600	0.0012165	8014-02-01	Q8NFU7	Q8NFU7	Methylcytosine dioxygenase TET1	ENSG00000138336	80312
TRIM24	-0.153526624043782	2.00062336310363	0.047983367983368			1.78603649139404	1.85665798187256	1.79896354675293	1.68207836151123	1.60993480682373	1.68906497955322	19	49	46052000	0	89.717	O15164	O15164	Transcription intermediary factor 1-alpha	ENSG00000122779	8805
XPO1	-0.153311729431152	2.5153211954986	0.0383858042358329			5.2955904006958	5.24382495880127	5.24445724487305	5.07604503631592	5.13241481781006	5.11547756195068	43	221	573940000	0	323.31	O14980;A0A7I2V461;A0A7I2V2Y6;A0A7I2V2S3;A0A7I2V2H0;A0A7I2YQV4;A0A7I2V3W6;A0A7I2V3P3;A0A7I2V6B9;A0A7I2V3N0;A0A7I2V488;A0A7I2V4A3;A0A7I2YQX3;C9JKM9;C9J673;A0A7I2V2C5;A0A7I2V3J1;A0A7I2YQP1;F8WF71;C9IYM2;A0A7I2V396	O14980;A0A7I2V461;A0A7I2V2Y6;A0A7I2V2S3;A0A7I2V2H0;A0A7I2YQV4;A0A7I2V3W6;A0A7I2V3P3;A0A7I2V6B9;A0A7I2V3N0;A0A7I2V488;A0A7I2V4A3;A0A7I2YQX3	Exportin-1	ENSG00000082898	7514
GTF2E2	-0.153105099995931	1.25509867494587	0.0712991382847764			1.38090991973877	1.19673442840576	1.23411560058594	1.09586048126221	1.13097095489502	1.12561321258545	10	19	59656000	0	29.933	P29084;E5RH41;E5RIW4;E5RK24	P29084;E5RH41	Transcription initiation factor IIE subunit beta	ENSG00000197265	2961
PAPD5	-0.153000831604004	1.76675033152546	0.0529265206812652			-0.28182315826416	-0.368117332458496	-0.308174133300781	-0.492234230041504	-0.414519309997559	-0.510363578796387	5	6	7606500	0	16.679	Q8NDF8;A0A7N4YH79;E9PC61	Q8NDF8;A0A7N4YH79	Non-canonical poly(A) RNA polymerase PAPD5
MTCL1	-0.152941068013509	2.31004131105269	0.0420254003313087			-1.59193325042725	-1.51404285430908	-1.54699325561523	-1.67424869537354	-1.71381092071533	-1.72373294830322	4	7	665960	0.0001858	8272-06-01	Q9Y4B5;J3QLE1	Q9Y4B5	Microtubule cross-linking factor 1	ENSG00000168502	23255
ZNF106	-0.152783393859863	0.987418220649743	0.0906780669144981			-1.25663471221924	-1.04190731048584	-1.1654052734375	-1.34799289703369	-1.34137058258057	-1.23293399810791	5	6	776320	0	21.646	Q9H2Y7;H3BSS6;H3BNX5;H3BS99;A0A0C4DGM5;H3BNJ4	Q9H2Y7;H3BSS6	Zinc finger protein 106	ENSG00000103994	64397
CLSPN	-0.152661959330241	1.52789010202065	0.0599981949458484			0.321774482727051	0.466586112976074	0.449180603027344	0.259984016418457	0.248349189758301	0.271222114562988	10	17	9408100	0	59.4	Q9HAW4;E7ESG2	Q9HAW4;E7ESG2	Claspin	ENSG00000092853	63967
INTS2	-0.152558962504069	3.54035581290382	0.0291829508196721			1.26737499237061	1.25282573699951	1.27828598022461	1.09573268890381	1.11291408538818	1.13216304779053	10	21	13909000	0	64.359	J3KMZ7;Q9H0H0;J3KRH0;A0A2R8Y7F8;A0A2R8Y4Z6	J3KMZ7;Q9H0H0	Integrator complex subunit 2	ENSG00000108506	57508
TYW1;TYW1B	-0.152519543965658	2.30090602202345	0.0423692307692308			0.160923957824707	0.184679985046387	0.116794586181641	-0.0285120010375977	-0.00230503082275391	0.0356569290161133	6	10	9954900	0	19.827	Q9NV66;A0A087WUV9;Q6NUM6;A0A087WWV6;A0A087X1V1	Q9NV66;A0A087WUV9;Q6NUM6	S-adenosyl-L-methionine-dependent tRNA 4-demethylwyosine synthase
POLR1C	-0.152407646179199	2.36640812422658	0.0415066666666667			1.81180095672607	1.82710933685303	1.85251998901367	1.64713191986084	1.66343212127686	1.72364330291748	13	35	147660000	0	105.22	O15160;A0A2R8YEZ4;A0A2R8Y5D3;A0A2R8YEY5;E7EQB9;A0A2R8Y8D6;D6RDJ3;H0Y723	O15160;A0A2R8YEZ4;A0A2R8Y5D3;A0A2R8YEY5;E7EQB9	DNA-directed RNA polymerases I and III subunit RPAC1	ENSG00000171453	9533
MCM2	-0.152313550313314	3.36229671271011	0.030849104859335			5.04727649688721	5.02734661102295	5.0299129486084	4.86649227142334	4.87326526641846	4.90783786773682	41	281	641120000	0	323.31	P49736;H0Y8E6;F8WDM3;C9J013;C9JZ21;H7C4N9	P49736;H0Y8E6	DNA replication licensing factor MCM2	ENSG00000073111	4171
TJP2	-0.152262687683105	4.02043424590861	0.0268898071625344			1.72060298919678	1.74328708648682	1.72555541992188	1.57688999176025	1.5896520614624	1.5661153793335	16	53	32255000	0	81.7	Q9UDY2;A0A3B3ITE1;A0A1B0GTW1;A0A2R8YDH4;A0A3B3IU51;A0A3B3ISZ5;A0A3B3IRI3;A0A3B3ISF1;A0A3B3IS03;A0A3B3IRV6;A0A3B3IT83;U3KQJ2;A0A3B3IU26;B1AN86	Q9UDY2;A0A3B3ITE1;A0A1B0GTW1;A0A2R8YDH4;A0A3B3IU51;A0A3B3ISZ5;A0A3B3IRI3;A0A3B3ISF1;A0A3B3IS03;A0A3B3IRV6;A0A3B3IT83	Tight junction protein ZO-2	ENSG00000119139	9414
ERCC6L	-0.152066866556804	3.40887067185831	0.0306580976863753			2.83545017242432	2.8670129776001	2.83355140686035	2.67726039886475	2.69586849212646	2.70668506622314	28	58	47036000	0	185.99	Q2NKX8;B5MDQ0	Q2NKX8;B5MDQ0	DNA excision repair protein ERCC-6-like	ENSG00000186871	54821
P2RX4	-0.151933670043946	0.309957974566855	0.326074692874693			-7.99294757843018	-8.07302379608154	-7.69684219360352	-7.98853397369385	-7.84038352966309	-8.38969707489014	1	2	231330	0.0057988	9951-01-01	Q99571;F6SFZ6	Q99571;F6SFZ6	P2X purinoceptor 4;P2X purinoceptor	ENSG00000135124	5025
COIL	-0.151890754699707	1.78223668008635	0.0535879786718371			0.500163078308105	0.433867454528809	0.484270095825195	0.255881309509277	0.348830223083496	0.357916831970215	11	20	39892000	0	54.881	P38432	P38432	Coilin	ENSG00000121058	8161
ZC3H13	-0.151864051818848	0.773559681265727	0.115564423402097			0.44646167755127	0.467507362365723	0.725711822509766	0.399950981140137	0.37368106842041	0.410456657409668	12	22	14706000	0	56.564	Q5T200;A0A7I2V4I5	Q5T200;A0A7I2V4I5	Zinc finger CCCH domain-containing protein 13	ENSG00000123200	23091
ANKRD17	-0.151752154032389	2.21006317597561	0.0443589468027942			1.65523624420166	1.7256555557251	1.64501571655273	1.515944480896	1.50486087799072	1.54984569549561	16	33	19025000	0	89.406	O75179;H0YM23;A0A1W2PQ15;H0YLQ3	O75179;H0YM23	Ankyrin repeat domain-containing protein 17	ENSG00000132466	26057
RCCD1	-0.151750564575195	1.56128427891103	0.0591542649727768			-2.66254901885986	-2.58218097686768	-2.59528350830078	-2.75445175170898	-2.83410739898682	-2.70670604705811	5	9	8194200	0	34.563	A6NED2;G3V2I3;G3V3Q4	A6NED2;G3V2I3	RCC1 domain-containing protein 1	ENSG00000166965	91433
PSMD4	-0.151746431986491	2.06096143136526	0.0478125976054138			2.74578189849854	2.81210613250732	2.70531272888184	2.59329700469971	2.61316967010498	2.60149478912354	12	63	311060000	0	153.69	Q5VWC4;H7C2J9	Q5VWC4		ENSG00000159352	5710
PLS3	-0.151714007059732	2.11456769421389	0.0469521304576539			4.57917308807373	4.54125118255615	4.50583076477051	4.35086154937744	4.39322566986084	4.42702579498291	30	120	293310000	0	262.2	P13797;A0A0A0MSQ0;U3KQI3;H7C4N2;P13796;F2Z2Z9;Q5TBN3	P13797;A0A0A0MSQ0	Plastin-3	ENSG00000102024	5358
ATP11A	-0.151317278544108	1.21117276857976	0.0747591182364729			-0.936825752258301	-1.06561946868896	-0.998212814331055	-1.24236965179443	-1.10469341278076	-1.10754680633545	2	3	2413700	0.0002019	9884-08-01	P98196;H0Y547;E9PEJ6;H0Y8F0	P98196;H0Y547;E9PEJ6;H0Y8F0	Probable phospholipid-transporting ATPase IH;Phospholipid-transporting ATPase	ENSG00000068650	23250
DDX55	-0.151313463846843	1.44455362214729	0.0644664926022628			-1.40727710723877	-1.39797687530518	-1.48909950256348	-1.52157878875732	-1.57108211517334	-1.65563297271729	5	13	6525200	0	17.732	Q8NHQ9;F5H5U2;E7EX41	Q8NHQ9;F5H5U2;E7EX41	ATP-dependent RNA helicase DDX55	ENSG00000111364	57696
NCL	-0.150864601135254	1.77427962260168	0.0542155919153032			6.69318866729736	6.61657428741455	6.59368515014648	6.46087169647217	6.45932483673096	6.53065776824951	37	430	5038100000	0	323.31	P19338;A0A7I2V428;C9JLB1;H7BY16;A0A7I2V3F3;A0A7I2V5M5;A0A7I2V2U7;A0A7I2V699;A0A7I2V349;A0A7I2V506;A0A7I2V2S8	P19338;A0A7I2V428;C9JLB1;H7BY16;A0A7I2V3F3;A0A7I2V5M5;A0A7I2V2U7;A0A7I2V699;A0A7I2V349;A0A7I2V506	Nucleolin	ENSG00000115053	4691
WDR77	-0.150863965352376	2.1422241625921	0.0469274447949527			1.27073764801025	1.31184673309326	1.2835807800293	1.12463474273682	1.19028377532959	1.09865474700928	10	28	194280000	0	53.396	Q9BQA1;H0Y711	Q9BQA1;H0Y711	Methylosome protein 50	ENSG00000116455	79084
PDRG1	-0.15082327524821	1.68443209725262	0.0563998122946973			1.40333843231201	1.38106060028076	1.38515853881836	1.29050922393799	1.26652240753174	1.16005611419678	3	8	57561000	0.00019928	6177-08-01	Q9NUG6	Q9NUG6	p53 and DNA damage-regulated protein 1	ENSG00000088356	81572
DPH5	-0.150776227315267	1.83138148481918	0.0525541463414634			0.839455604553223	0.781291007995605	0.795705795288086	0.605803489685059	0.715603828430176	0.642716407775879	6	14	29442000	0	33.104	Q9H2P9	Q9H2P9	Diphthine synthase	ENSG00000117543	51611
GFPT2	-0.150591214497884	1.50574815067088	0.0628062084257206			-1.86527729034424	-1.76459980010986	-1.83584022521973	-2.00130367279053	-2.01391887664795	-1.902268409729	6	9	3847600	0	17.122	O94808;E5RJP4	O94808	Glutamine--fructose-6-phosphate aminotransferase [isomerizing] 2	ENSG00000131459	9945
PODXL2	-0.15053113301595	0.804585477771448	0.113390051457976			-4.07782554626465	-4.07628726959229	-4.13503360748291	-4.21085357666016	-4.12227249145508	-4.40761375427246	2	5	2367200	0.00019279	7665-07-01	Q9NZ53	Q9NZ53	Podocalyxin-like protein 2	ENSG00000114631	50512
SLC16A1	-0.150412559509277	1.24058953255696	0.0743315853166599			0.867758750915527	0.995423316955566	0.992677688598633	0.874611854553223	0.785037040710449	0.744973182678223	4	17	401240000	0	24.278	P53985;Q5T8R3;Q5T8R5;Q5T8R4	P53985;Q5T8R3;Q5T8R5	Monocarboxylate transporter 1	ENSG00000155380	6566
PTGES3L-AARSD1;AARSD1	-0.150393486022949	1.92807182753178	0.0510040080160321			0.998879432678223	0.910962104797363	0.958110809326172	0.771563529968262	0.795771598815918	0.84943675994873	8	25	65714000	0	94.799	C9J5N1;B3KSP9;Q9BTE6;L7N2F4;K7N799;K7EQ85	C9J5N1;B3KSP9;Q9BTE6;L7N2F4	Alanyl-tRNA editing protein Aarsd1
NDUFC2;KCTD14;NDUFC2-KCTD14	-0.1502898534139	1.5616759691739	0.0604887690925427			-0.0724992752075195	-0.000363349914550781	0.0616416931152344	-0.124003410339355	-0.19550609588623	-0.142580986022949	3	5	60754000	0.00018467	6685-06-01	O95298;E9PM14;A0A087WUM3;E9PQ53;E9PRQ4;E9PRJ5;A0A087WY27	O95298;E9PM14;A0A087WUM3;E9PQ53	NADH dehydrogenase [ubiquinone] 1 subunit C2;NADH dehydrogenase [ubiquinone] 1 subunit C2, isoform 2
NFS1	-0.150266965230306	2.33745643044207	0.0429134458356015			0.82880687713623	0.760737419128418	0.829116821289063	0.630343437194824	0.673323631286621	0.664193153381348	7	12	51826000	0	20.521	Q9Y697;F2Z2E7;F8WER8;A2A2M1;H7C0I5;F8WB23;H0YGN5;Q8WV90	Q9Y697;F2Z2E7	Cysteine desulfurase, mitochondrial	ENSG00000244005	9054
DDX56	-0.150225003560384	1.97734024919411	0.0503265720081136			2.28952693939209	2.19673442840576	2.2456169128418	2.06790637969971	2.08141613006592	2.13188076019287	18	38	65909000	0	68.792	Q9NY93;G3V0G3;H7C3E9;F8WDT8;F8WEI3;H7BZN7	Q9NY93;G3V0G3;H7C3E9;F8WDT8	Probable ATP-dependent RNA helicase DDX56	ENSG00000136271	54606
NUFIP1	-0.150124867757161	0.530655351287231	0.173991865194654			-5.66347217559814	-5.80112934112549	-5.98235130310059	-6.11214160919189	-5.96281337738037	-5.82237243652344	2	3	603710	0.0001796	9035-05-01	Q9UHK0	Q9UHK0	Nuclear fragile X mental retardation-interacting protein 1	ENSG00000083635	26747
NCK1	-0.150068600972493	2.19556857392935	0.046257824933687			1.72755146026611	1.76613521575928	1.79303550720215	1.58365726470947	1.59859561920166	1.65426349639893	10	20	39030000	0	43.735	P16333;C9JAB9;C9J0K5;C9K098;C9JVV5;H7C5C7;C9J869	P16333;C9JAB9	Cytoplasmic protein NCK1	ENSG00000158092	4690
SNRNP48	-0.150012016296387	1.24644849177819	0.0742292171105731			-1.65117168426514	-1.7405424118042	-1.82983016967773	-1.93029499053955	-1.85032558441162	-1.89095973968506	2	6	3568800	0.00018702	9759-06-01	Q6IEG0;A0A0U1RQZ2	Q6IEG0;A0A0U1RQZ2	U11/U12 small nuclear ribonucleoprotein 48 kDa protein	ENSG00000168566	154007
SLC25A12	-0.149895032246908	1.92375617876023	0.0511115537848606			0.176156044006348	0.0623922348022461	0.10719108581543	-0.0392580032348633	-0.0174760818481445	-0.0472116470336914	8	16	10657000	0	44.76	O75746	O75746	Calcium-binding mitochondrial carrier protein Aralar1	ENSG00000115840	8604
MCM4	-0.149834632873535	1.68638178692095	0.0570219523587109			5.2554349899292	5.18737506866455	5.20918083190918	5.01826190948486	5.04901027679443	5.13521480560303	48	244	646200000	0	323.31	P33991;A0A3B3IU45;E5RG31;A0A3B3ITP6	P33991;A0A3B3IU45;E5RG31;A0A3B3ITP6	DNA replication licensing factor MCM4	ENSG00000104738	4173
POLD2	-0.14954153696696	2.80274338646849	0.0369166180758018			1.64301013946533	1.60555934906006	1.58956527709961	1.45906352996826	1.44563770294189	1.48480892181396	12	32	68694000	0	65.549	P49005;A0A087WWF6;F8W8R3;C9IZD2;C9J8Z7;C9JLE1;C9JHC7;H7C1B3	P49005;A0A087WWF6;F8W8R3;C9IZD2;C9J8Z7;C9JLE1	DNA polymerase delta subunit 2	ENSG00000106628	5425
ATP5C1	-0.149301211039225	0.924406010758253	0.101309326611451			2.77230930328369	2.57359981536865	2.72166061401367	2.47037220001221	2.52175235748291	2.62754154205322	9	48	772940000	0	73.553	P36542	P36542	ATP synthase subunit gamma, mitochondrial
SLC25A4	-0.149233182271322	1.9771530876139	0.0508476621417798			1.83839893341064	1.74320888519287	1.8170108795166	1.63105297088623	1.63809490203857	1.68177127838135	5	10	72122000	0	14.191	P12235;V9GYG0	P12235;V9GYG0	ADP/ATP translocase 1	ENSG00000151729	291
HDDC3	-0.149048805236816	1.32096754478492	0.0708869708179203			-1.61044788360596	-1.65139675140381	-1.67920112609863	-1.72891521453857	-1.76804256439209	-1.89123439788818	2	8	11500000	0	27.692	Q8N4P3;H0YNP9;H0YKT9	Q8N4P3;H0YNP9;H0YKT9	Guanosine-3,5-bis(diphosphate) 3-pyrophosphohydrolase MESH1	ENSG00000184508	374659
TATDN1	-0.148797035217285	1.74699029138127	0.0560583804143126			0.808119773864746	0.707089424133301	0.737043380737305	0.581160545349121	0.574868202209473	0.649832725524902	10	19	61452000	0	41.503	Q6P1N9;E5RG17;G5EA19;U3KQS5;E5RGF2;A0A0D9SGD3;H0YBX2;E5RG62;E5RK70;E5RID7;E5RH86;E5RI69;E5RJY6	Q6P1N9;E5RG17;G5EA19;U3KQS5;E5RGF2;A0A0D9SGD3;H0YBX2	Putative deoxyribonuclease TATDN1	ENSG00000147687	83940
COG7	-0.148688952128093	1.51959655843282	0.0636848591549296			-2.39068508148193	-2.46699237823486	-2.48521995544434	-2.62271976470947	-2.63872051239014	-2.5275239944458	6	10	3764300	0	17.52	P83436	P83436	Conserved oligomeric Golgi complex subunit 7	ENSG00000168434	91949
RPP30	-0.148643811543783	2.58001635724411	0.040945251396648			1.16210651397705	1.13305759429932	1.09353446960449	0.973061561584473	0.968718528747559	1.00098705291748	12	31	87401000	0	56.862	P78346;Q5VU10;Q5VU11	P78346;Q5VU10;Q5VU11	Ribonuclease P protein subunit p30	ENSG00000148688	10556
DDX41	-0.148629824320475	0.462875288146918	0.208066334991708			2.18621921539307	1.8511266708374	1.76991271972656	1.68815898895264	1.87809467315674	1.79511547088623	18	30	31681000	0	78.69	Q9UJV9;A0A499FJW5;D6RGI7;H0YA06;H0Y8L8	Q9UJV9	Probable ATP-dependent RNA helicase DDX41	ENSG00000183258	51428
KNSTRN	-0.148596127827962	1.23954017740386	0.0752606786427146			1.83598041534424	2.01585292816162	1.9421558380127	1.75279521942139	1.7720365524292	1.82336902618408	7	17	63499000	0	41.193	Q9Y448;V9GY01;H0YM11;H0YKF8;H0YLA7	Q9Y448;V9GY01	Small kinetochore-associated protein	ENSG00000128944	90417
DDX39A	-0.148582140604655	2.30964379592303	0.0447982878544676			2.15636348724365	2.12331867218018	2.13578605651855	1.95609951019287	1.97590732574463	2.03771495819092	14	69	535290000	0	101.96	O00148;K7EQN7;K7EPJ3;K7EN69;K7ENP6;A0A0D9SEM9;K7EL56;K7EIL8;F6SXL5	O00148;K7EQN7	ATP-dependent RNA helicase DDX39A	ENSG00000123136	10212
EIF2A	-0.148552258809407	2.60204317083856	0.0406114221724524			4.71007823944092	4.65071964263916	4.67655181884766	4.51466846466064	4.51916790008545	4.55785655975342	26	90	300280000	0	269.14	Q9BY44;F8WAE5;C9IZE1;H7C5R5;H7C5Q3;F8WF18;F8WAT3	Q9BY44;F8WAE5	Eukaryotic translation initiation factor 2A;Eukaryotic translation initiation factor 2A, N-terminally processed	ENSG00000144895	83939
CBX1	-0.148076057434082	1.53287810815095	0.0637690612604672			-0.414889335632324	-0.364302635192871	-0.464468002319336	-0.529925346374512	-0.527510643005371	-0.630452156066895	4	24	210690000	0	24.465	P83916;J3KS05;K7ELA4;B5MD17;C9JWS9	P83916;J3KS05;K7ELA4;B5MD17;C9JWS9	Chromobox protein homolog 1	ENSG00000108468	10951
SCD	-0.148000399271647	2.76824636462161	0.0385782857142857			1.26625347137451	1.28290462493896	1.28463745117188	1.10862636566162	1.16760158538818	1.11356639862061	3	17	77431000	0	31.371	O00767	O00767	Acyl-CoA desaturase	ENSG00000099194	6319
ZBTB10	-0.147998491923014	1.91146355913982	0.0524650708353688			-0.357542991638184	-0.265002250671387	-0.348052978515625	-0.440438270568848	-0.473921775817871	-0.50023365020752	6	13	8568700	0	88.278	Q96DT7	Q96DT7	Zinc finger and BTB domain-containing protein 10	ENSG00000205189	65986
MIEN1	-0.147716840108235	0.402578913268581	0.246448139350752			-7.36653137207031	-6.94762134552002	-7.15989303588867	-7.49627876281738	-7.17338466644287	-7.24753284454346	1	2	4528600	0.00033518	3517-04-01	Q9BRT3;J3KTI2	Q9BRT3;J3KTI2	Migration and invasion enhancer 1	ENSG00000141741	84299
EIF2B1	-0.147695859273275	1.9887571993734	0.0510606965174129			3.14956378936768	3.05276966094971	3.09741401672363	2.92011547088623	2.97197818756104	2.96456623077393	18	51	295760000	0	84.248	Q14232;F5H0D0;H0YGG4	Q14232;F5H0D0;H0YGG4	Translation initiation factor eIF-2B subunit alpha	ENSG00000111361	1967
PNPO	-0.147669792175293	1.65906606227555	0.05864			0.313996315002441	0.366715431213379	0.358041763305664	0.15511417388916	0.16820240020752	0.272427558898926	5	7	28530000	0	18.713	Q9NVS9;J3QQZ9;A0A286YFL3;J3QQV6	Q9NVS9;J3QQZ9;A0A286YFL3;J3QQV6	Pyridoxine-5-phosphate oxidase	ENSG00000108439	55163
GSPT1	-0.147643089294434	1.72992637991914	0.0574308337214718			3.93601512908936	3.90983867645264	3.95500946044922	3.73195743560791	3.77108478546143	3.85489177703857	25	92	552560000	0	145.5	P15170;H3BR35;H3BSV8	P15170;H3BR35	Eukaryotic peptide chain release factor GTP-binding subunit ERF3A	ENSG00000103342	2935
RAD9A	-0.14759635925293	0.717430377777265	0.129018087855297			-5.71105575561523	-5.94557189941406	-5.89235401153564	-5.95146656036377	-6.11940383911133	-5.92090034484863	2	4	1884500	0.00019806	4493-08-01	Q99638;F5H4F1;F5H492	Q99638;F5H4F1;F5H492	Cell cycle checkpoint control protein RAD9A	ENSG00000172613	5883
ZNF512B	-0.147518475850423	2.87631070824032	0.0371607661056297			0.0227594375610352	-0.00285816192626953	0.0165328979492188	-0.106024742126465	-0.135983467102051	-0.16411304473877	10	16	13483000	0	31.558	Q96KM6	Q96KM6	Zinc finger protein 512B	ENSG00000196700	57473
TTK	-0.147454897562663	3.17468483469314	0.0352654545454545			2.11992740631104	2.09619235992432	2.12002182006836	1.98159885406494	1.93853092193604	1.97364711761475	17	34	26748000	0	66.174	P33981;D6RF82;D6REX1;D6RIC6;D6RFY1	P33981	Dual specificity protein kinase TTK	ENSG00000112742	7272
IARS	-0.147421836853027	2.07126984412366	0.0501694571283612			4.82333087921143	4.74037647247314	4.80116081237793	4.60864734649658	4.64369869232178	4.67025661468506	55	204	329410000	0	323.31	P41252;A0A0A0MSX9;J3KR24;A0A0D9SFC1;Q5TCC9	P41252;A0A0A0MSX9;J3KR24	Isoleucine--tRNA ligase, cytoplasmic
CNOT10	-0.147376696268717	2.81859368313019	0.0383256880733945			0.144869804382324	0.153111457824707	0.166072845458984	-0.0279512405395508	0.0180292129516602	0.0318460464477539	5	6	6768000	0	24.535	Q9H9A5;E9PCN5;H7C1X9;H7C0K1	Q9H9A5;E9PCN5	CCR4-NOT transcription complex subunit 10	ENSG00000182973	25904
HSD17B12	-0.147365887959798	1.59900026988194	0.0614765938475256			2.08814525604248	1.96615505218506	2.00540924072266	1.82959651947021	1.88424777984619	1.90376758575439	11	38	114590000	0	98.779	Q53GQ0;A0A1B0GV93;A0A1B0GVY6;E9PI21	Q53GQ0;A0A1B0GV93;A0A1B0GVY6	Very-long-chain 3-oxoacyl-CoA reductase	ENSG00000149084	51144
PCBP2	-0.147312482198079	1.2042412988971	0.0783139717425432			-0.455302238464355	-0.58310604095459	-0.647321701049805	-0.725451469421387	-0.713889122009277	-0.688326835632324	2	13	82151000	0	64.677	F8VZX2;F8W0G4;F8VXH9;F8W1G6;J3QT27;H3BND9;F8VTZ0;H3BSP4	F8VZX2		ENSG00000197111	5094
MRM1	-0.147124290466309	2.32402870145537	0.0459159127195317			0.0980062484741211	0.155886650085449	0.133417129516602	0.00588703155517578	-0.00290775299072266	-0.057042121887207	5	10	14600000	0	18.004	Q6IN84;A0A087WZC1	Q6IN84	rRNA methyltransferase 1, mitochondrial	ENSG00000278619	79922
HPCAL1;NCALD;HPCA	-0.147035916646322	0.685072007161518	0.135566984126984			0.381966590881348	0.608166694641113	0.450895309448242	0.43190860748291	0.37265682220459	0.195355415344238	3	7	13927000	0.00019249	7233-07-01	P37235;P61601;E9PC71;P84074;E5RI78;E5RIA5;E5RIZ1;E5RIG4;E5RHC8;E5RFL9;E5RK89;E5RHE8;H7BZC1;E5RGZ0;E5RJJ6;E5RJT1;E5RGA9;E5RI95;A0A1B0GXG3	P37235;P61601;E9PC71;P84074	Hippocalcin-like protein 1;Neurocalcin-delta;Neuron-specific calcium-binding protein hippocalcin
DSP	-0.146942456563314	1.27365125500616	0.0747890938251804			3.84166049957275	3.98216342926025	3.82836723327637	3.72947597503662	3.70245838165283	3.77942943572998	72	157	42462000	0	323.31	P15924	P15924	Desmoplakin	ENSG00000096696	1832
STT3A	-0.146559715270996	2.71876441229831	0.0403273542600897			2.16842937469482	2.14014339447021	2.13089942932129	1.9664945602417	2.0178861618042	2.01541233062744	14	31	1.17e+08	0	54.617	P46977;A0A0C4DH80;E9PN73;E9PI32;H0YET6	P46977	Dolichyl-diphosphooligosaccharide--protein glycosyltransferase subunit STT3A	ENSG00000134910	3703
ZNF691	-0.146518071492513	0.97425727811499	0.0987278020378457			-3.04382419586182	-2.84734058380127	-2.89701461791992	-3.03122138977051	-3.04384708404541	-3.15266513824463	2	2	4595700	0.00019798	4448-08-01	Q5VV52;Q5VV51;A0A0A0MRR1;Q5VV50	Q5VV52;Q5VV51;A0A0A0MRR1;Q5VV50	Zinc finger protein 691	ENSG00000164011	51058
NDUFAF3	-0.146470705668132	1.48523349505929	0.0651825938566553			0.445708274841309	0.364579200744629	0.369087219238281	0.259697914123535	0.303816795349121	0.176447868347168	5	11	64242000	0	35.015	Q9BU61	Q9BU61	NADH dehydrogenase [ubiquinone] 1 alpha subcomplex assembly factor 3	ENSG00000178057	25915
PFKP	-0.146457354227702	1.9555251142221	0.05260546875			5.41223049163818	5.32307147979736	5.37400436401367	5.18529033660889	5.23065280914307	5.25399112701416	34	180	962420000	0	323.31	Q01813;A0A7I2V3Z0;B1APP6;H0Y757;Q5VSR5;V9GYV7;A0A7I2V5S1;V9GY25;H0Y3Y3	Q01813;A0A7I2V3Z0;B1APP6	ATP-dependent 6-phosphofructokinase, platelet type	ENSG00000067057	5214
TFPT	-0.146319071451823	0.689513904577733	0.135617170111288			-3.26899909973145	-3.47910022735596	-3.18117904663086	-3.47218704223633	-3.51406860351563	-3.38197994232178	1	1	4099900	0.00034941	2562-05-01	P0C1Z6;A0A0G2JP55;A8MTQ3	P0C1Z6;A0A0G2JP55;A8MTQ3	TCF3 fusion partner	ENSG00000105619	29844
EPC2	-0.146239598592122	0.404688962605393	0.246951476793249			-5.97945880889893	-6.17241191864014	-5.76562786102295	-6.30513572692871	-5.97130393981934	-6.07977771759033	1	1	189420	0.00077304	3.1182	Q52LR7	Q52LR7	Enhancer of polycomb homolog 2	ENSG00000135999	26122
CEP170	-0.146222432454427	1.09847111923012	0.0878152215070049			-3.28154754638672	-3.22538375854492	-3.1709451675415	-3.30891799926758	-3.47926330566406	-3.32836246490479	1	2	12607000	0.00019763	8.412	H0YB92	H0YB92		ENSG00000143702	9859
XPR1	-0.146117210388184	0.705641814526848	0.13223544465771			-6.01628303527832	-5.85610008239746	-5.76304817199707	-6.06077098846436	-6.10346698760986	-5.90954494476318	2	3	1329000	0.00018305	3998-06-01	Q9UBH6	Q9UBH6	Xenotropic and polytropic retrovirus receptor 1	ENSG00000143324	9213
PAIP1	-0.146033922831217	1.51986902041924	0.06484165232358			-1.13120746612549	-1.08685779571533	-1.23080825805664	-1.27279567718506	-1.29798221588135	-1.31619739532471	1	3	8908000	0.00033173	4.1618	D6RJF2;D6RJ02;D6RD97	D6RJF2;D6RJ02		ENSG00000172239	10605
TTN	-0.145846366882324	0.988388020095316	0.0980255567725447			1.14694499969482	1.30818271636963	1.14098167419434	1.10362339019775	1.08602237701416	0.968924522399902	3	4	1045200	0.0097198	7606-01-01	Q8WZ42;A0A0A0MRA3;A0A0A0MTS7;H7C1P9	Q8WZ42;A0A0A0MRA3;A0A0A0MTS7	Titin	ENSG00000155657	7273
DPP9	-0.145797411600749	1.5087158311809	0.0652179871520343			-0.429398536682129	-0.497748374938965	-0.505687713623047	-0.697146415710449	-0.598893165588379	-0.574187278747559	6	9	3578500	0	21.91	Q86TI2;M0R2A8;M0R3E8;M0R162;A0A2R8YF65;M0QXI5	Q86TI2;M0R2A8	Dipeptidyl peptidase 9	ENSG00000142002	91039
TNKS1BP1	-0.145740191141764	2.28150149242179	0.0478375			2.41275119781494	2.4536600112915	2.49580383300781	2.32918071746826	2.2920503616333	2.3037633895874	40	92	46777000	0	323.31	Q9C0C2;E9PKK0;A0A2R8Y5C4;E9PKE7	Q9C0C2	182 kDa tankyrase-1-binding protein	ENSG00000149115	85456
C5orf51	-0.145694414774577	2.08372874173337	0.0509753892516323			-1.16108798980713	-1.22288417816162	-1.15996551513672	-1.36503314971924	-1.29041385650635	-1.32557392120361	4	11	12629000	0	18.977	A6NDU8;A0A0C4DGW6	A6NDU8;A0A0C4DGW6	UPF0600 protein C5orf51
OSGEP	-0.145480155944824	1.53586653370315	0.0647702936096718			1.45320415496826	1.31706523895264	1.36764717102051	1.20630359649658	1.22700214385986	1.26817035675049	7	12	26923000	0	25.501	Q9NPF4;G3V445	Q9NPF4	Probable tRNA N6-adenosine threonylcarbamoyltransferase	ENSG00000092094	55644
RPSA	-0.145377159118652	1.786722339114	0.0575434681543468			5.25656604766846	5.22652339935303	5.14888572692871	5.05690288543701	5.09868717193604	5.04025363922119	19	181	4227100000	0	312.57	P08865;C9J9K3;A0A0C4DG17;F8WD59	P08865;C9J9K3;A0A0C4DG17	40S ribosomal protein SA	ENSG00000168028	3921
UTP3	-0.14531421661377	1.42990761669937	0.0691278195488722			1.17663478851318	1.1166296005249	1.12113952636719	0.965493202209473	0.93557071685791	1.07739734649658	6	14	43858000	0	19.013	Q9NQZ2	Q9NQZ2	Something about silencing protein 10	ENSG00000132467	57050
SIRT5	-0.145058631896973	2.16364291151861	0.0502737913486005			-1.89791202545166	-1.82375049591064	-1.89820861816406	-2.01316356658936	-2.04422664642334	-1.99765682220459	3	5	4879400	0	12.304	Q9NXA8	Q9NXA8	NAD-dependent protein deacylase sirtuin-5, mitochondrial	ENSG00000124523	23408
SKA1	-0.144859631856283	2.35955057487172	0.0472117400419287			0.952469825744629	1.01315402984619	0.981193542480469	0.844477653503418	0.86398983001709	0.803771018981934	5	15	61746000	0	27.678	Q96BD8;K7EPW0;K7EP61	Q96BD8	Spindle and kinetochore-associated protein 1	ENSG00000154839	220134
NDUFS7	-0.144743283589681	2.43714185012965	0.0458232161874334			-0.029200553894043	-0.0462961196899414	-0.0712547302246094	-0.153079032897949	-0.211329460144043	-0.216572761535645	3	9	45771000	0.00018986	3759-07-01	O75251;F5H5N1;F5GXJ1;A0A087WXF6;A0A087WTI3	O75251;F5H5N1;F5GXJ1	NADH dehydrogenase [ubiquinone] iron-sulfur protein 7, mitochondrial	ENSG00000115286	374291
TICRR	-0.144620895385742	1.02615386824705	0.0954033798677443			-3.36806392669678	-3.1928768157959	-3.28242778778076	-3.34046745300293	-3.46561527252197	-3.47114849090576	4	5	390070	0.00019743	4019-08-01	Q7Z2Z1;H0YN97	Q7Z2Z1	Treslin	ENSG00000140534	90381
MPHOSPH10	-0.144434293111166	1.84335136009727	0.0564571428571429			1.44271183013916	1.37286281585693	1.32879066467285	1.23506259918213	1.21946239471436	1.25653743743896	11	30	45788000	0	51.784	O00566;U3KQ48	O00566	U3 small nucleolar ribonucleoprotein protein MPP10	ENSG00000124383	10199
PFN2	-0.144380251566569	0.916556600496515	0.105667371388302			-1.62444972991943	-1.80077457427979	-1.86470794677734	-1.93527126312256	-1.90733623504639	-1.88046550750732	1	5	22453000	0.0032367	2303-02-01	P35080;C9J712	P35080;C9J712	Profilin-2	ENSG00000070087	5217
SCAF11	-0.144366900126139	3.24565392993388	0.0363945658594211			2.04312229156494	2.07151317596436	2.07770347595215	1.90012836456299	1.92944431304932	1.92966556549072	19	44	22204000	0	111.14	Q99590;F8VXG7;A0A0A0MTP7;A0A087WTB7	Q99590;F8VXG7;A0A0A0MTP7	Protein SCAF11	ENSG00000139218	9169
HNRNPC	-0.144214312235514	1.55470750183924	0.0649505801461109			-0.0112085342407227	-0.0189981460571289	-0.0640621185302734	-0.250996589660645	-0.157954216003418	-0.117960929870605	1	22	35285000	0	50.711	P07910;G3V2Q1;G3V576;G3V555;G3V575	P07910;G3V2Q1;G3V576;G3V555;G3V575	Heterogeneous nuclear ribonucleoproteins C1/C2	ENSG00000092199	3183
PHB	-0.144122123718262	2.33591836323064	0.0479584415584416			4.3772497177124	4.36864757537842	4.30999946594238	4.18711757659912	4.23373317718506	4.20267963409424	19	129	1218400000	0	321.65	P35232;C9JW96;E7ESE2;E9PCW0;C9JZ20	P35232;C9JW96;E7ESE2;E9PCW0;C9JZ20	Prohibitin
TFRC	-0.14403756459554	2.61520131089013	0.0430195652173913			4.85185146331787	4.83227634429932	4.85323333740234	4.66544055938721	4.7052526473999	4.7345552444458	32	150	436040000	0	260.55	P02786;G3V0E5;H7C3V5;F8WBE5;Q9UP52	P02786;G3V0E5	Transferrin receptor protein 1;Transferrin receptor protein 1, serum form	ENSG00000072274	7037
C12orf65	-0.144029299418132	1.4298146274919	0.0702681610626816			-5.49971866607666	-5.48580360412598	-5.52877712249756	-5.61692523956299	-5.59161567687988	-5.73784637451172	1	3	2331600	0.00017899	8382-05-01	Q9H3J6;F5GWJ6;F5H4X5	Q9H3J6;F5GWJ6;F5H4X5	Probable peptide chain release factor C12orf65, mitochondrial
SHOC2	-0.144020080566406	1.1192488969833	0.0883700906344411			-2.91129970550537	-3.06892681121826	-2.93628692626953	-3.15873527526855	-3.14442157745361	-3.04541683197021	5	7	6584000	0	57.118	Q9UQ13;X6RI37	Q9UQ13;X6RI37	Leucine-rich repeat protein SHOC-2	ENSG00000108061	8036
ERICH5	-0.144009908040365	0.468363201651836	0.212023089609676			-4.02350234985352	-3.86144161224365	-3.78080463409424	-3.9904956817627	-3.86249542236328	-4.24478721618652	1	2	382160	0.00049164	9525-03-01	Q6P6B1	Q6P6B1	Glutamate-rich protein 5	ENSG00000177459	203111
BROX	-0.144000053405762	2.13214508843513	0.0511095547773887			0.383810997009277	0.336358070373535	0.351377487182617	0.257460594177246	0.170838356018066	0.211247444152832	5	16	42186000	0	20.103	Q5VW32;F5GXQ0;Q5VW33	Q5VW32;F5GXQ0;Q5VW33	BRO1 domain-containing protein BROX	ENSG00000162819	148362
USP7	-0.143890062967936	2.34845633679304	0.0480083203328133			4.14112567901611	4.09353351593018	4.1009521484375	3.94204235076904	3.95437145233154	4.00752735137939	46	143	151990000	0	238.95	Q93009;A0A669KBL1;H3BND8;F5H2X1;H3BRA2;H3BQD1;H3BUV0;H3BTM1;H3BMF6;I3L2D8	Q93009;A0A669KBL1;H3BND8	Ubiquitin carboxyl-terminal hydrolase 7;Ubiquitin carboxyl-terminal hydrolase	ENSG00000187555	7874
NPM1	-0.143612861633301	2.63045094739542	0.0431535539880629			5.24186992645264	5.26010799407959	5.21642875671387	5.06931781768799	5.09184551239014	5.12640476226807	13	327	9825900000	0	300.44	P06748;A0A7I2V5S2;A0A7I2YQC0;A0A7I2V433;A0A7I2V2X9;A0A7I2V3U2;A0A7I2V4G8;A0A7I2V3G5;A0A7I2V579;A0A7I2V5J8;E5RI98	P06748;A0A7I2V5S2;A0A7I2YQC0;A0A7I2V433;A0A7I2V2X9;A0A7I2V3U2;A0A7I2V4G8;A0A7I2V3G5;A0A7I2V579;A0A7I2V5J8;E5RI98	Nucleophosmin	ENSG00000181163	4869
PPP2R2A	-0.14348570505778	1.84213589179396	0.0573773848301536			3.38168811798096	3.34957027435303	3.38980293273926	3.16957378387451	3.24063587188721	3.28039455413818	18	61	194720000	0	170.45	P63151;A0A590UJY3;A0A590UJJ1;E5RFR9;E5RIY1;Q00005;Q9Y2T4;E5RHQ2;E5RJV2;H0YB06	P63151;A0A590UJY3;A0A590UJJ1	Serine/threonine-protein phosphatase 2A 55 kDa regulatory subunit B alpha isoform	ENSG00000221914	5520
GJC1;DKFZp686P0738	-0.143288612365723	1.79353332942889	0.0586330737517178			-3.56268215179443	-3.64905071258545	-3.60877227783203	-3.7088623046875	-3.79719066619873	-3.74431800842285	1	2	1433400	0	19.992	P36383;K7ERH3;Q5H9P2	P36383;K7ERH3;Q5H9P2	Gap junction gamma-1 protein
SLU7	-0.143280347188314	2.15489691422685	0.051032967032967			-3.03904342651367	-3.11206912994385	-3.0551233291626	-3.19597148895264	-3.19349098205566	-3.24661445617676	5	7	10831000	0	20.606	O95391	O95391	Pre-mRNA-splicing factor SLU7	ENSG00000164609	10569
RPL30	-0.143275896708171	1.4715755100845	0.069185618729097			4.17785930633545	4.14356899261475	4.12748336791992	3.94213008880615	3.98989009857178	4.08706378936768	8	86	5322400000	0	106.91	P62888;E5RI99;E5RJH3;A0A0C4DH44;A0A0B4J213	P62888;E5RI99	60S ribosomal protein L30	ENSG00000156482	6156
DPH6	-0.143055280049642	1.45350790726729	0.0701438669438669			-1.25161075592041	-1.31606006622314	-1.36408233642578	-1.51548480987549	-1.40807437896729	-1.43735980987549	3	7	9198400	0	2023-02-11	Q7L8W6;H0YND7;H0YNH5	Q7L8W6;H0YND7	Diphthine--ammonia ligase	ENSG00000134146	89978
ELL	-0.142942110697428	1.45359352676846	0.0702194513715711			-0.759640693664551	-0.62165355682373	-0.682409286499023	-0.822813987731934	-0.872622489929199	-0.797093391418457	7	11	17224000	0	22.176	P55199;U3KQ90	P55199;U3KQ90	RNA polymerase II elongation factor ELL	ENSG00000105656	8178
WARS2	-0.142768859863281	0.755411903639623	0.127940201494963			-2.81333255767822	-3.05550479888916	-3.04734897613525	-3.1067476272583	-3.17950916290283	-3.05823612213135	6	11	16293000	0	13.785	Q9UGM6	Q9UGM6	Tryptophan--tRNA ligase, mitochondrial	ENSG00000116874	10352
TOPBP1	-0.142757733662923	2.16207388504185	0.051086112493778			0.945755958557129	0.875882148742676	0.906158447265625	0.731156349182129	0.771260261535645	0.797106742858887	13	23	6845300	0	69.775	Q92547;A0A2R8YD63	Q92547;A0A2R8YD63	DNA topoisomerase 2-binding protein 1	ENSG00000163781	11073
SSR1	-0.142683347066244	2.78436314670713	0.0421176470588235			2.14548015594482	2.10273456573486	2.14350891113281	1.98654270172119	2.01060581207275	1.96652507781982	5	36	274920000	0	50.213	P43307;A0A3B3IRT8;C9J3L8;C9J5W0;E9PAL7;C9IZQ1;C9JBX5	P43307;A0A3B3IRT8;C9J3L8;C9J5W0;E9PAL7;C9IZQ1	Translocon-associated protein subunit alpha	ENSG00000124783	6745
C16orf72	-0.142674446105957	1.1867872065621	0.0842618683001531			-3.50207233428955	-3.64138507843018	-3.59931468963623	-3.65286350250244	-3.78587245941162	-3.73205947875977	3	4	3651800	0	15.162	Q14CZ0;A0A087X1J2	Q14CZ0;A0A087X1J2	UPF0472 protein C16orf72
DIMT1	-0.142446835835775	2.23683394430428	0.0506727364693981			0.546917915344238	0.474081993103027	0.48347282409668	0.343945503234863	0.347409248352051	0.385777473449707	7	14	20639000	0	23.529	Q9UNQ2;A0A494C0G7;A0A0C4DGB1;D6RCL3	Q9UNQ2;A0A494C0G7;A0A0C4DGB1;D6RCL3	Probable dimethyladenosine transferase	ENSG00000086189	27292
RCL1	-0.142355918884277	1.37458094653291	0.0741665319320938			0.792599678039551	0.700762748718262	0.632528305053711	0.539971351623535	0.585930824279785	0.572920799255371	7	13	30158000	0	72.643	Q9Y2P8;Q5VZU3;Q5VZU2;Q5VYW8	Q9Y2P8;Q5VZU3	RNA 3-terminal phosphate cyclase-like protein	ENSG00000120158	10171
RPL27A	-0.142292340596517	1.27335722092806	0.0791673853390827			3.81895542144775	3.66566944122314	3.71017074584961	3.5640115737915	3.56264591217041	3.64126110076904	8	57	5229200000	0	156.82	P46776;E9PLL6;E9PJD9;E9PLX7	P46776;E9PLL6;E9PJD9	60S ribosomal protein L27a	ENSG00000166441	6157
UTP6	-0.142261823018392	3.00318554189688	0.0400832864378165			0.201224327087402	0.225996971130371	0.213672637939453	0.041752815246582	0.0840463638305664	0.0883092880249023	12	24	28644000	0	57.52	Q9NYH9	Q9NYH9	U3 small nucleolar RNA-associated protein 6 homolog	ENSG00000108651	55813
PINX1	-0.142237027486165	2.4021165493605	0.0481740031071983			1.86443996429443	1.90591335296631	1.8767032623291	1.73095035552979	1.71023464202881	1.77916049957275	6	16	156120000	0	25.593	Q96BK5;E5RGR1;E5RJG9;A0A0A6YYK5	Q96BK5	PIN2/TERF1-interacting telomerase inhibitor 1	ENSG00000254093	54984
TACC3	-0.141993522644043	3.28299748763458	0.0371751018033741			2.85983371734619	2.88205814361572	2.90633392333984	2.7346658706665	2.74016857147217	2.74741077423096	26	58	108690000	0	185.03	Q9Y6A5;A0A494BZT8;A0A087WUE2;E7EMT0;C9JA91;A0A494C117;H0Y8F2;F8WC55	Q9Y6A5;A0A494BZT8;A0A087WUE2	Transforming acidic coiled-coil-containing protein 3	ENSG00000013810	10460
SCCPDH	-0.141725858052572	2.25298492808371	0.0507995971802618			0.252060890197754	0.168253898620605	0.205562591552734	0.0502252578735352	0.0666780471801758	0.083796501159668	9	28	38161000	0	54.322	Q8NBX0	Q8NBX0	Saccharopine dehydrogenase-like oxidoreductase	ENSG00000143653	51097
CLIC1	-0.14168135325114	2.81236289243188	0.0425578082191781			3.90561580657959	3.84279155731201	3.87541770935059	3.72667980194092	3.73767566680908	3.73442554473877	18	142	2099900000	0	284.88	O00299	O00299	Chloride intracellular channel protein 1	ENSG00000213719	1192
SLC25A22	-0.141514778137207	1.85934611535714	0.0583422263109476			-0.500391960144043	-0.604302406311035	-0.549125671386719	-0.679734230041504	-0.723690986633301	-0.674939155578613	4	8	36295000	0	31.63	Q9H936;E9PJH7;E9PQ36;K4DIB6;K4DIB3;K4DIB8;K4DIA8;E9PS95;A0A0D9SEI9;A0A0D9SFE1	Q9H936;E9PJH7	Mitochondrial glutamate carrier 1	ENSG00000177542	79751
ABCE1	-0.141478538513184	1.97284004859899	0.0557092968381312			4.61608791351318	4.61387348175049	4.58563995361328	4.41365718841553	4.46102237701416	4.51648616790771	27	130	519290000	0	240.94	P61221;D6R9I9;D6RGF4	P61221;D6R9I9	ATP-binding cassette sub-family E member 1	ENSG00000164163	6059
NEK1	-0.141456286112467	0.624616278102264	0.156979418886199			-2.49939823150635	-2.74102878570557	-2.76960754394531	-2.89256381988525	-2.83553600311279	-2.70630359649658	1	2	366030	0.00077773	2176-03-01	Q96PY6;H0Y8M6	Q96PY6;H0Y8M6	Serine/threonine-protein kinase Nek1	ENSG00000137601	4750
CHD2	-0.141444206237793	3.40060205066829	0.0365700934579439			-2.97254848480225	-2.95712566375732	-2.94335174560547	-3.08027935028076	-3.11329364776611	-3.10378551483154	5	7	1479600	0	20.325	O14647;A0A1B0GTU9;A0A0D9SEP7;A0A1B0GU59;A0A0D9SGK0;B7Z3I4;A0A1B0GTM9	O14647;A0A1B0GTU9	Chromodomain-helicase-DNA-binding protein 2	ENSG00000173575	1106
ARHGEF1	-0.14136791229248	3.41253677562866	0.0365380116959064			1.92989826202393	1.93777179718018	1.90568542480469	1.79995632171631	1.77344799041748	1.77584743499756	14	40	37133000	0	49.015	Q92888;M0QZR4;M0QYC1;M0QYS3;M0QZH8;M0R2C7;M0R3H5	Q92888;M0QZR4;M0QYC1	Rho guanine nucleotide exchange factor 1	ENSG00000076928	9138
GAN	-0.14127508799235	1.8805611898095	0.0580129270544783			-2.04504871368408	-2.04640293121338	-2.12874221801758	-2.24280643463135	-2.22121524810791	-2.17999744415283	4	7	9153700	0	10.775	Q9H2C0;A0A3B3ITY2;A0A0S2Z5G5	Q9H2C0;A0A3B3ITY2;A0A0S2Z5G5	Gigaxonin	ENSG00000261609	8139
MEAF6	-0.141256014506022	1.40359498746145	0.0739813538710985			-2.00623798370361	-2.04147815704346	-2.08477592468262	-2.25405406951904	-2.19007587432861	-2.1121301651001	3	6	59678000	0	22.145	Q9HAF1;B1AK63	Q9HAF1	Chromatin modification-related protein MEAF6	ENSG00000163875	64769
RGPD3;RGPD4	-0.141055425008138	0.923525125737186	0.108106071179344			-4.89092540740967	-4.99941253662109	-4.88150882720947	-5.14698886871338	-5.10109901428223	-4.94692516326904	2	3	3381300	0.00033733	5077-04-01	A6NKT7;J3KNE0;Q7Z3J3;C9J6W1;C9J1W9;C9JF75	A6NKT7;J3KNE0;Q7Z3J3	RanBP2-like and GRIP domain-containing protein 3;RanBP2-like and GRIP domain-containing protein 4
RNASET2	-0.140973091125488	1.68595954975753	0.0641353846153846			1.53384494781494	1.45848560333252	1.46935272216797	1.399977684021	1.34179019927979	1.29699611663818	6	16	52080000	0	24.942	O00584;D6RHI9;H0YAE9;D6REQ6;A0A087WZM2;J3QQ64;A0A087WWI1	O00584;D6RHI9;H0YAE9;D6REQ6;A0A087WZM2	Ribonuclease T2	ENSG00000026297	8635
TUBB8	-0.140954653422038	1.0909601737678	0.0938913123844732			2.77657032012939	2.67024517059326	2.6293888092041	2.50153827667236	2.51712703704834	2.63467502593994	2	36	664800000	0	228.85	Q3ZCM7;A0A075B736;Q5SQY0	Q3ZCM7;A0A075B736;Q5SQY0	Tubulin beta-8 chain	ENSG00000261456	347688
HSPBP1	-0.140851656595866	2.02508994050618	0.0550830564784053			2.32612133026123	2.28189182281494	2.24223709106445	2.16204357147217	2.15871906280518	2.10693264007568	15	59	109960000	0	108.35	Q9NZL4;K7EL16;K7EN20;K7ERT9;K7EKM6;K7EMM7	Q9NZL4	Hsp70-binding protein 1	ENSG00000133265	23640
SLK	-0.140697797139486	2.4120510648179	0.0492942989214176			2.26956081390381	2.26102733612061	2.30393218994141	2.11324787139893	2.12329959869385	2.17587947845459	18	41	31303000	0	92.44	Q9H2G2;A0A5F9ZH68	Q9H2G2	STE20-like serine/threonine-protein kinase	ENSG00000065613	9748
MTG1	-0.140522638956706	1.54158700051055	0.0685649622799665			-2.7924165725708	-2.75466632843018	-2.89004707336426	-2.93000602722168	-2.96929836273193	-2.95939350128174	2	2	9187500	0.0020821	4002-02-01	Q9BT17;E7EVK2;U3KQ69	Q9BT17;E7EVK2;U3KQ69	Mitochondrial ribosome-associated GTPase 1;Mitochondrial GTPase 1	ENSG00000148824	92170
CPSF3L	-0.14049498240153	2.63951054564831	0.046066985645933			-1.55139827728271	-1.57415103912354	-1.53004837036133	-1.72358226776123	-1.68127918243408	-1.67222118377686	7	9	6497500	0	18.119	Q5TA45;J3QRY6;C9IYS7;A0A087WYI0;Q96HV7;C9J979	Q5TA45;J3QRY6;C9IYS7;A0A087WYI0	Integrator complex subunit 11
CDK9	-0.140489896138509	2.09232682848145	0.054209414024976			0.815672874450684	0.736680030822754	0.732078552246094	0.639422416687012	0.608576774597168	0.614962577819824	7	17	39518000	0	25.613	P50750;X6RE90	P50750	Cyclin-dependent kinase 9	ENSG00000136807	1025
WAPAL	-0.140450477600098	2.89893848219606	0.0424092155787164			1.35094738006592	1.35358905792236	1.36454200744629	1.24261951446533	1.22029209136963	1.18481540679932	15	33	10703000	0	116.96	Q7Z5K2;Q8WVX6;F6QZY1	Q7Z5K2	Wings apart-like protein homolog
ELOVL5	-0.140412330627441	1.18124409828397	0.0872185128983308			-1.10552883148193	-0.952778816223145	-1.07890510559082	-1.12842273712158	-1.20045566558838	-1.22957134246826	2	3	14816000	0	27.255	Q9NYP7;A0A0A0MTI6	Q9NYP7;A0A0A0MTI6	Elongation of very long chain fatty acids protein 5;Elongation of very long chain fatty acids protein	ENSG00000012660	60481
USP4	-0.140379269917806	0.794130486982083	0.124471673254282			-5.42530918121338	-5.28783130645752	-5.51760005950928	-5.54984283447266	-5.4696159362793	-5.63241958618164	3	5	1284100	0.00018355	4966-06-01	Q13107;H7C189	Q13107;H7C189	Ubiquitin carboxyl-terminal hydrolase 4;Ubiquitin carboxyl-terminal hydrolase	ENSG00000114316	7375
LTN1	-0.140376726786296	1.9256118905016	0.0576920222634508			1.56612300872803	1.47884082794189	1.49656295776367	1.34675312042236	1.36640453338623	1.40723896026611	10	20	6166500	0	42.615	O94822;H7BYG8;S4R3T2	O94822;H7BYG8	E3 ubiquitin-protein ligase listerin	ENSG00000198862	26046
DNAJC2	-0.140236854553223	2.74929442164223	0.0443827956989247			3.11472988128662	3.08900928497314	3.08587646484375	2.95499515533447	2.92821025848389	2.98569965362549	23	53	166820000	0	103.78	Q99543;H7C3L7;C9IZ83;F2Z3N9;F2Z3H0	Q99543	DnaJ homolog subfamily C member 2;DnaJ homolog subfamily C member 2, N-terminally processed	ENSG00000105821	27000
MRPS10	-0.140096346537272	0.917705963503102	0.109802777777778			0.250336647033691	0.241826057434082	0.217071533203125	0.110026359558105	0.211155891418457	-0.0322370529174805	5	9	84577000	0	15.607	P82664	P82664	28S ribosomal protein S10, mitochondrial	ENSG00000048544	55173
LAS1L	-0.13985284169515	2.3785498852501	0.0501971544715447			2.07750034332275	2.04785060882568	2.01803016662598	1.88683223724365	1.89660358428955	1.94038677215576	18	63	43488000	0	188.47	Q9Y4W2;A0A7I2V4E5;A0A7I2V3Q3;A0A7I2V3R6;A0A7I2V653;A0A7I2YQI7;A0A7I2V5R7;A0A7I2V4V0	Q9Y4W2;A0A7I2V4E5;A0A7I2V3Q3;A0A7I2V3R6;A0A7I2V653;A0A7I2YQI7;A0A7I2V5R7	Ribosomal biogenesis protein LAS1L	ENSG00000001497	81887
MCM7	-0.139777183532715	1.98285446048675	0.056823199251637			4.7489595413208	4.6688985824585	4.66949081420898	4.54468250274658	4.53693294525146	4.58640193939209	36	166	510190000	0	323.31	P33993;C9J8M6	P33993	DNA replication licensing factor MCM7	ENSG00000166508	4176
SMARCA5	-0.139740308125814	1.99272277380194	0.0564887640449438			4.78535175323486	4.71845531463623	4.76995468139648	4.59295558929443	4.59784030914307	4.66374492645264	50	171	321690000	0	323.31	O60264	O60264	SWI/SNF-related matrix-associated actin-dependent regulator of chromatin subfamily A member 5	ENSG00000153147	8467
CPSF2	-0.139644940694173	1.5704530408455	0.0679362416107382			1.73129749298096	1.59399509429932	1.67155647277832	1.50728130340576	1.53170871734619	1.53892421722412	20	44	30210000	0	86.886	Q9P2I0;H0YJF4	Q9P2I0	Cleavage and polyadenylation specificity factor subunit 2	ENSG00000165934	53981
NHP2L1	-0.139469464619954	1.54032943265384	0.06959367194005			3.0782995223999	2.95206737518311	3.04807281494141	2.87706089019775	2.86292934417725	2.92004108428955	8	32	586620000	0	98.827	A0A3B3IUA2;B1AHD1;A0A3B3ISK4	A0A3B3IUA2;B1AHD1
USP10	-0.139296531677246	2.2343424198788	0.052390004899559			3.34652042388916	3.29903125762939	3.31867980957031	3.14182186126709	3.18689823150635	3.21762180328369	18	68	85468000	0	192.11	Q14694;H3BQC6;J3KT19;H3BQP1;H3BNA1;H3BVF1;H3BNL0;Q68D90;H3BNS8	Q14694	Ubiquitin carboxyl-terminal hydrolase 10	ENSG00000103194	9100
METTL2A	-0.139239947001139	1.63965835301493	0.0657675606641124			-1.18440341949463	-1.12485218048096	-1.08435249328613	-1.2233419418335	-1.27632999420166	-1.31165599822998	6	10	12576000	0	14.792	Q96IZ6	Q96IZ6	Methyltransferase-like protein 2A	ENSG00000087995	339175
WDR3	-0.139112790425619	2.24731622548622	0.0522160039273441			2.63403415679932	2.63711643218994	2.59132194519043	2.43965625762939	2.50439357757568	2.50108432769775	24	52	36015000	0	187.71	Q9UNX4;Q6PDA5	Q9UNX4	WD repeat-containing protein 3	ENSG00000065183	10885
LARS	-0.139044761657715	2.17450611645923	0.0538656355727405			5.22947025299072	5.18209362030029	5.18627548217773	5.03394603729248	5.04222202301025	5.10453701019287	61	273	320410000	0	323.31	Q9P2J5;A0A6I8PIV1;A0A6I8PIT3;A0A6I8PRS0;A0A6I8PL42;B4DER1;A0A6I8PLB8;A0A6I8PS05;A0A6I8PLB3;A0A6I8PIP7;A0A6I8PTV8;A0A6I8PRU9;A0A6I8PRP1	Q9P2J5;A0A6I8PIV1;A0A6I8PIT3;A0A6I8PRS0;A0A6I8PL42;B4DER1;A0A6I8PLB8;A0A6I8PS05;A0A6I8PLB3;A0A6I8PIP7;A0A6I8PTV8	Leucine--tRNA ligase, cytoplasmic
DNAAF5	-0.138901074727376	3.82318351952152	0.0361161137440758			2.16192722320557	2.14102649688721	2.13708686828613	1.99998188018799	2.02008724212646	2.00326824188232	26	67	70614000	0	153.08	Q86Y56;H0Y650;E9PGY2;H7C3B1	Q86Y56;H0Y650;E9PGY2	Dynein assembly factor 5, axonemal	ENSG00000164818	54919
SCO1	-0.138839403788249	2.71253861854133	0.0465729386892178			2.49499797821045	2.44800853729248	2.46054840087891	2.30363178253174	2.34720134735107	2.33620357513428	6	14	86414000	0	16.871	O75880;J3QL56	O75880;J3QL56	Protein SCO1 homolog, mitochondrial	ENSG00000133028	6341
ATP5J2-PTCD1;PTCD1	-0.138778368631999	0.534983060226679	0.189278186968839			1.41046619415283	1.05136203765869	1.10872840881348	1.03353214263916	1.01800441741943	1.10268497467041	8	20	31974000	0	45.187	G3V325;O75127;C9JJT5;C9JU26;C9JGL8;C9JQN9	G3V325;O75127;C9JJT5	Pentatricopeptide repeat-containing protein 1, mitochondrial
PPIL3	-0.138659477233887	1.0621932726875	0.0987719170607494			1.09239292144775	1.26043224334717	1.07560157775879	0.971016883850098	1.01621913909912	1.02521228790283	7	12	48641000	0	26.528	Q9H2H8;B8ZZ77;H7BZ14;C9K058;F8WC82;C9J4N2	Q9H2H8;B8ZZ77;H7BZ14;C9K058	Peptidyl-prolyl cis-trans isomerase-like 3;Peptidyl-prolyl cis-trans isomerase	ENSG00000240344	53938
YY2	-0.138639767964681	3.49774257827892	0.0383402298850575			-0.335431098937988	-0.354344367980957	-0.331443786621094	-0.49837589263916	-0.468907356262207	-0.469855308532715	1	4	12389000	0.00063101	4482-03-01	O15391	O15391	Transcription factor YY2	ENSG00000230797	404281
RRP7A	-0.138516426086426	3.99171012550732	0.0357362110311751			0.974900245666504	0.967816352844238	0.951545715332031	0.820010185241699	0.821101188659668	0.837601661682129	8	17	54786000	0	64.89	Q9Y3A4;Q9NSQ0	Q9Y3A4	Ribosomal RNA-processing protein 7 homolog A	ENSG00000189306	27341
LSM7	-0.138421694437663	1.93432033820754	0.0585442922374429			-0.933468818664551	-1.00350856781006	-1.03629302978516	-1.14402866363525	-1.1288480758667	-1.1156587600708	2	16	217960000	0.00017541	3825-05-01	Q9UK45;A0A087X2I5	Q9UK45;A0A087X2I5	U6 snRNA-associated Sm-like protein LSm7	ENSG00000130332	51690
SBDS	-0.138132413228353	2.66892957585904	0.0478124022928609			3.38052082061768	3.35188579559326	3.34966850280762	3.2053804397583	3.20591449737549	3.25638294219971	16	45	288280000	0	75.42	Q9Y3A5;A0A087X020;F8WE72	Q9Y3A5;A0A087X020	Ribosome maturation protein SBDS	ENSG00000126524	51119
OXA1L	-0.138099988301595	1.9974587947231	0.0578166666666667			2.28720569610596	2.27128314971924	2.22955131530762	2.13035106658936	2.07930660247803	2.16408252716064	9	24	165240000	0	26.687	Q15070;A0A087X0L7;J3KNA0;E7EVY0;C9JC63	Q15070;A0A087X0L7;J3KNA0;E7EVY0	Mitochondrial inner membrane protein OXA1L	ENSG00000155463	5018
POLR3F	-0.13805611928304	1.72088716056038	0.064870618779749			-0.70341968536377	-0.722781181335449	-0.700231552124023	-0.91236400604248	-0.838248252868652	-0.78998851776123	4	4	7998100	0	14.424	Q9H1D9	Q9H1D9	DNA-directed RNA polymerase III subunit RPC6	ENSG00000132664	10621
TOMM20	-0.138005574544271	0.741059059899404	0.135608391608392			-3.00899600982666	-2.8339319229126	-2.77609634399414	-2.94087028503418	-3.10524272918701	-2.98692798614502	2	6	211510000	0.00017794	7059-05-01	Q15388	Q15388	Mitochondrial import receptor subunit TOM20 homolog	ENSG00000173726	9804
HM13	-0.13793404897054	3.04602920174511	0.0427884089666484			1.25814723968506	1.24397563934326	1.27000999450684	1.11400890350342	1.1453218460083	1.09899997711182	4	20	109090000	0	34.735	Q8TCT9;A0A3B3IUB5;A0A075B6F6;A0A0S2Z6F0;A0A3B3IT72;A0A0C4DGU3	Q8TCT9;A0A3B3IUB5;A0A075B6F6;A0A0S2Z6F0;A0A3B3IT72	Minor histocompatibility antigen H13	ENSG00000101294	81502
PLIN2	-0.137911796569824	2.11975595119057	0.055496926713948			-1.27285671234131	-1.22737598419189	-1.20309066772461	-1.38102436065674	-1.39946269989014	-1.33657169342041	5	5	8481600	0	20.185	Q99541;Q5SYF3;Q5SYF5;Q5SYF4	Q99541	Perilipin-2	ENSG00000147872	123
ESF1	-0.137866655985514	2.22057128569271	0.0538995169082126			2.42104434967041	2.41679668426514	2.47646141052246	2.28791332244873	2.27819919586182	2.33458995819092	17	27	38127000	0	53.667	Q9H501;A0A087WX71	Q9H501	ESF1 homolog	ENSG00000089048	51575
DDT;DDTL	-0.137772560119629	1.51353101158669	0.0719314285714286			2.95873546600342	2.87867450714111	2.83947563171387	2.76111698150635	2.79100704193115	2.71144390106201	8	49	1037500000	0	82.988	P30046;A6NHG4;J3KQ18;B5MC82;H7C342	P30046;A6NHG4;J3KQ18;B5MC82	D-dopachrome decarboxylase;D-dopachrome decarboxylase-like protein
TIGAR	-0.137729962666829	1.98111755143945	0.0584915020670648			1.55108737945557	1.48144626617432	1.51388740539551	1.33442783355713	1.38793849945068	1.41086483001709	9	26	92992000	0	61.063	Q9NQ88;A0A0U1RQD1	Q9NQ88;A0A0U1RQD1	Fructose-2,6-bisphosphatase TIGAR	ENSG00000078237	57103
TSTA3	-0.137699445088704	1.95111772520022	0.058632058287796			-0.211850166320801	-0.275837898254395	-0.297065734863281	-0.426217079162598	-0.40459156036377	-0.367043495178223	5	11	33476000	0	17.506	Q13630;E9PKL9;E9PLH9;E9PP14;A0A0J9YX13;E9PP60	Q13630;E9PKL9;E9PLH9;E9PP14;A0A0J9YX13	GDP-L-fucose synthase
INPP4A	-0.137609799702962	2.36451452359977	0.0513756194251734			-1.43278408050537	-1.41062068939209	-1.38290023803711	-1.51127529144287	-1.55278873443604	-1.57507038116455	6	8	3669400	0	2023-07-18	Q96PE3;B8ZZB2	Q96PE3;B8ZZB2	Type I inositol 3,4-bisphosphate 4-phosphatase	ENSG00000040933	3631
SCLY	-0.137392361958822	1.81820826361414	0.063124281291464			-0.0907011032104492	-0.163352012634277	-0.162235260009766	-0.317492485046387	-0.275511741638184	-0.235461235046387	8	15	23232000	0	28.789	Q96I15;A0A0A0MQU4;H7C3V9;H7C277;H7C1N7;C9JNL5;H7C4A1;F8WCL3;F8WBU3;H7C2M1	Q96I15;A0A0A0MQU4;H7C3V9;H7C277	Selenocysteine lyase	ENSG00000132330	51540
RQCD1	-0.137309074401855	2.17325797326156	0.0548522565320665			0.88381290435791	0.798453330993652	0.854133605957031	0.723885536193848	0.692351341247559	0.708235740661621	8	26	59576000	0	47.201	Q92600;F8WBZ6	Q92600	Cell differentiation protein RCD1 homolog
GNPDA2	-0.137209256490071	1.34245169466193	0.0802870514820593			-2.28399181365967	-2.30735874176025	-2.40000343322754	-2.47064685821533	-2.41063594818115	-2.52169895172119	3	3	4981300	0	18.655	Q8TDQ7	Q8TDQ7	Glucosamine-6-phosphate isomerase 2	ENSG00000163281	132789
MRPS26	-0.137179374694824	3.14434773525727	0.0423859649122807			0.936755180358887	0.952336311340332	0.911397933959961	0.794053077697754	0.811930656433105	0.782967567443848	7	16	75475000	0	22.357	Q9BYN8	Q9BYN8	28S ribosomal protein S26, mitochondrial	ENSG00000125901	64949
SP1	-0.137118339538574	1.03551403106573	0.10252217453505			0.971322059631348	1.15898418426514	1.0690746307373	0.963665962219238	0.868487358093262	0.955872535705566	10	26	96593000	0	88.149	P08047;H3BUU5;H3BVI2	P08047	Transcription factor Sp1	ENSG00000185591	6667
KIAA1671	-0.13709290822347	1.82644011991371	0.0630684931506849			0.196682929992676	0.269959449768066	0.271028518676758	0.13959789276123	0.0645112991333008	0.122282981872559	10	15	4623300	0	27.202	Q9BY89;A0A1B0GVJ7	Q9BY89	Uncharacterized protein KIAA1671	ENSG00000197077	85379
JUP	-0.137064297993978	1.67787452910741	0.0665931268561731			3.13469791412354	3.18122005462646	3.05710029602051	2.98120784759521	2.97700977325439	3.00360774993896	21	66	86147000	0	162.29	P14923;C9JTX4;C9J826;C9JK18;C9JKY1;C9JPI2;K7ERP3	P14923	Junction plakoglobin	ENSG00000173801	3728
SNX27	-0.136998812357584	2.34415685979599	0.0521903827281649			1.20724773406982	1.24386501312256	1.20265769958496	1.11104297637939	1.0432596206665	1.08847141265869	9	35	29912000	0	57.806	Q96L92;A0A2R8Y8A7;A0A2R8Y871;A0A5H1ZRP6;A0A2R8Y3S6;H7C603	Q96L92;A0A2R8Y8A7	Sorting nexin-27	ENSG00000143376	81609
ELAC2	-0.136820157368978	2.07400611017767	0.0572078285181733			2.984450340271	2.89952564239502	2.93319892883301	2.80039882659912	2.77925395965576	2.82706165313721	29	101	95121000	0	220.17	Q9BQ52;G5E9D5;E7ES68;H7C2I4;V9GYS7;V9GZ72;J3QRS2;V9GYU5;J3QL08;J3QLK4	Q9BQ52;G5E9D5;E7ES68	Zinc phosphodiesterase ELAC protein 2	ENSG00000006744	60528
OGFOD1	-0.136717160542806	2.71410222147594	0.047948132780083			2.13463687896729	2.11633014678955	2.08688545227051	1.9674596786499	2.00100040435791	1.95924091339111	19	46	1.11e+08	0	86.035	Q8N543;A0A0A0MTR2;H3BR79;H3BUA6;H3BR02;H3BP48	Q8N543;A0A0A0MTR2;H3BR79;H3BUA6	Prolyl 3-hydroxylase OGFOD1	ENSG00000087263	55239
GOPC	-0.136701901753744	1.20010347466975	0.0893652694610778			0.711133003234863	0.882657051086426	0.755435943603516	0.669430732727051	0.618346214294434	0.65134334564209	11	21	47685000	0	45.955	Q9HD26;F5H1Y4;A0A0J9YVX5	Q9HD26;F5H1Y4	Golgi-associated PDZ and coiled-coil motif-containing protein	ENSG00000047932	57120
PIP4K2A	-0.136700630187988	2.59650281941288	0.0495905834186285			0.942667961120605	0.896111488342285	0.923765182495117	0.755906105041504	0.788811683654785	0.807724952697754	7	12	46387000	0	43.422	P48426;H7BXS3;S4R320	P48426	Phosphatidylinositol 5-phosphate 4-kinase type-2 alpha	ENSG00000150867	5305
RBM27	-0.136640866597493	4.15228023956752	0.0361282660332542			1.13911914825439	1.1481294631958	1.12756538391113	1.00936794281006	0.991208076477051	1.00431537628174	10	24	33807000	0	57.185	Q9P2N5;U3KPZ7	Q9P2N5;U3KPZ7	RNA-binding protein 27	ENSG00000091009	54439
SMC1A	-0.136597633361816	2.53232725937628	0.0503983781044095			4.56931018829346	4.58690547943115	4.60984802246094	4.42547130584717	4.4456148147583	4.48518466949463	54	189	207710000	0	323.31	Q14683;G8JLG1;A0A6Q8PHC3;V9GY57;V9GYN9	Q14683;G8JLG1;A0A6Q8PHC3	Structural maintenance of chromosomes protein 1A;Structural maintenance of chromosomes protein	ENSG00000072501	8243
TANGO6	-0.136492093404134	0.3764317511491	0.286186734693878			-4.9396505355835	-4.51014709472656	-4.95703125	-5.00937461853027	-4.94352912902832	-4.86340141296387	1	2	271190	0.00017665	5311-05-01	Q9C0B7	Q9C0B7	Transport and Golgi organization protein 6 homolog	ENSG00000103047	79613
LTV1	-0.136241594950358	2.87492041916477	0.0468785638859556			0.579863548278809	0.523810386657715	0.536754608154297	0.406641960144043	0.411747932434082	0.413313865661621	9	21	65492000	0	32.756	Q96GA3;A0A075B6Q4	Q96GA3	Protein LTV1 homolog	ENSG00000135521	84946
SUOX	-0.136150995890299	1.00233719948493	0.105668193025713			-4.85868072509766	-4.86616611480713	-4.81713962554932	-5.0605411529541	-5.02879524230957	-4.86110305786133	2	3	1061500	0	15.534	P51687	P51687	Sulfite oxidase, mitochondrial	ENSG00000139531	6821
SYPL1	-0.136007308959961	0.723676176713455	0.140897627965044			-4.03328418731689	-4.1322774887085	-4.13262367248535	-4.26258754730225	-4.0863208770752	-4.35729885101318	1	1	1316200	0.00076852	9953-02-01	C9JYN0;A0A0U1RQT9	C9JYN0;A0A0U1RQT9		ENSG00000008282	6856
MRPS6	-0.135983467102051	1.97310697016201	0.0598770899231812			1.04920291900635	1.12855243682861	1.10235023498535	0.944401741027832	0.994721412658691	0.933032035827637	4	8	131710000	0	18.013	P82932	P82932	28S ribosomal protein S6, mitochondrial	ENSG00000243927	64968
HYOU1	-0.135953585306804	2.06273440696514	0.0580802213001383			4.36170482635498	4.34712314605713	4.31014442443848	4.16985988616943	4.1916036605835	4.24964809417725	42	172	325420000	0	297.68	Q9Y4L1;A0A087X054	Q9Y4L1;A0A087X054	Hypoxia up-regulated protein 1	ENSG00000149428	10525
PCBP2	-0.135886828104655	1.81170191026271	0.064494558119286			1.40272617340088	1.33621501922607	1.30850028991699	1.21606731414795	1.24379444122314	1.17991924285889	1	8	132070000	0.0001857	8192-06-01	F8VRH0	F8VRH0		ENSG00000197111	5094
AGTPBP1	-0.135827700297037	2.05296048380881	0.0585183823529412			-4.59061431884766	-4.52334022521973	-4.52699565887451	-4.67622089385986	-4.71726322174072	-4.65494918823242	6	8	2881800	0	24.521	Q9UPW5;J3KNS1	Q9UPW5;J3KNS1	Cytosolic carboxypeptidase 1	ENSG00000135049	23287
EPB41L2	-0.135816891988119	4.44331372724972	0.0356177884615385			2.93089008331299	2.93577289581299	2.93001365661621	2.78375911712646	2.80007076263428	2.80539608001709	32	72	110640000	0	239.15	E9PHY5;E9PK52;E9PII3;A0A2R8Y5B3;E9PQD2;E9PRG1;E9PIG0;E9PQN0;E9PJP4;E9PPC9	E9PHY5;E9PK52;E9PII3;A0A2R8Y5B3		ENSG00000079819	2037
SLC27A1	-0.135602951049805	1.60600006294588	0.0708148760330579			-2.56877422332764	-2.66994762420654	-2.67627334594727	-2.79844665527344	-2.74167919158936	-2.78167819976807	1	2	2658500	0.00062637	3295-03-01	Q6PCB7	Q6PCB7	Long-chain fatty acid transport protein 1	ENSG00000130304	376497
GEMIN5	-0.135536511739095	2.89157545888664	0.0472209973753281			3.12822818756104	3.161452293396	3.12786102294922	2.97868633270264	3.01329517364502	3.01895046234131	44	108	96286000	0	323.31	Q8TEQ6	Q8TEQ6	Gem-associated protein 5	ENSG00000082516	25929
POLR2L	-0.135493914286296	1.4295997883855	0.0771951123374064			-0.24372386932373	-0.369256019592285	-0.308706283569336	-0.490548133850098	-0.432074546813965	-0.405545234680176	4	10	189380000	0	21.219	P62875	P62875	DNA-directed RNA polymerases I, II, and III subunit RPABC5	ENSG00000177700	5441
NCAPD2	-0.135448773701985	1.70729093289028	0.0670641891891892			4.29435253143311	4.19427013397217	4.25388526916504	4.07001209259033	4.129319190979	4.13683032989502	46	172	190660000	0	323.31	Q15021;E7EN77;F5GZK7;F5H431;REV__Q02790	Q15021;E7EN77	Condensin complex subunit 1	ENSG00000010292	9918
ATAD3A	-0.1352752049764	2.58227729503365	0.0507602221100454			2.74618434906006	2.70338726043701	2.71836280822754	2.56378078460693	2.58065128326416	2.61767673492432	11	38	150090000	0	56.173	Q9NVI7;Q5SV16	Q9NVI7	ATPase family AAA domain-containing protein 3A	ENSG00000197785	55210
LEO1	-0.135112444559733	2.07686521555419	0.0585369435520881			0.91472339630127	0.850766181945801	0.902202606201172	0.726935386657715	0.742583274841309	0.79283618927002	9	28	27322000	0	37.07	Q8WVC0	Q8WVC0	RNA polymerase-associated protein LEO1	ENSG00000166477	123169
CHUK	-0.135074933369954	2.18029167920303	0.0563733583489681			-0.959750175476074	-1.01406002044678	-1.04866218566895	-1.13812923431396	-1.148756980896	-1.1408109664917	4	5	2366200	0	13.686	O15111	O15111	Inhibitor of nuclear factor kappa-B kinase subunit alpha	ENSG00000213341	1147
[truncated: 5,128 more rows]

## Sheet: Clusters up-regulated
ID	label	group	RenameCluster	NES	core_enrichment
[truncated: 142 more rows]

## Sheet: Clusters down-regulated
ID	label	group	RenameCluster	NES	core_enrichment
[truncated: 46 more rows]
