# Supplementary material for: The ubiquitin-specific protease 21 is critical for cancer cell mitochondrial function and regulates proliferation and migration
Source: J Biol Chem. 2024 Sep 19;300(10):107793. doi: 10.1016/j.jbc.2024.107793 (PMC11513602; doi:10.1016/j.jbc.2024.107793)
Supplement: Supplementary Table S6 [file mmc7.xlsx]

## Sheet: DOWN&UP Mitochondria
Log2 change USP21 KO vs WT	DOWN	UP	Log2 change USP21 KO vs WT			DOWN	UP
-1.08736	Mitochondrial assembly of ribosomal large subunit protein 1	NAD(P)H dehydrogenase [quinone] 1	0.92205		ribosomal subunit	54	0
-0.939904	28S ribosomal protein S30, mitochondrial	Transmembrane protein 11, mitochondrial	0.901403		respiratory chain	47	6
-0.916694	ATP synthase protein 8	Ferritin light chain	0.748447		other function	19	28
-0.82146	39S ribosomal protein L28, mitochondrial	Methylglutaconyl-CoA hydratase, mitochondrial	0.544673			120	34
-0.797105	Ribosomal protein 63, mitochondrial	ATP synthase subunit epsilon, mitochondrial;ATP synthase subunit epsilon-like protein, mitochondrial	0.506381
-0.791273	39S ribosomal protein L13, mitochondrial	Mitochondrial dicarboxylate carrier	0.454408
-0.773313	Cytochrome P450 2S1	Choline dehydrogenase, mitochondrial	0.438533
-0.737932	39S ribosomal protein L35, mitochondrial	Adenylate kinase 4, mitochondrial	0.387644
-0.713814	Cytochrome c oxidase assembly factor 6 homolog	Ubiquinone biosynthesis protein COQ9, mitochondrial	0.379011
-0.703837	39S ribosomal protein L48, mitochondrial	UPF0317 protein C14orf159, mitochondrial	0.357972
-0.692943	39S ribosomal protein L34, mitochondrial;Ribosomal protein L34	[Pyruvate dehydrogenase [acetyl-transferring]]-phosphatase 1, mitochondrial	0.353531
-0.686603	39S ribosomal protein L39, mitochondrial	Hydroxymethylglutaryl-CoA lyase, mitochondrial	0.353514
-0.678884	Cytochrome c oxidase subunit 1	Very long-chain specific acyl-CoA dehydrogenase, mitochondrial	0.338583
-0.672268	39S ribosomal protein L37, mitochondrial	Folylpolyglutamate synthase, mitochondrial	0.337052
-0.657841	39S ribosomal protein L16, mitochondrial	NADH dehydrogenase [ubiquinone] 1 beta subcomplex subunit 5, mitochondrial	0.332462
-0.648304	39S ribosomal protein L49, mitochondrial	Delta-1-pyrroline-5-carboxylate dehydrogenase, mitochondrial	0.332441
-0.621735	39S ribosomal protein L15, mitochondrial	Mitochondrial cardiolipin hydrolase	0.31993
-0.618394	28S ribosomal protein S21, mitochondrial	ATP synthase subunit a	0.317347
-0.612015	39S ribosomal protein L30, mitochondrial	Serine beta-lactamase-like protein LACTB, mitochondrial	0.312054
-0.595087	NADH dehydrogenase [ubiquinone] 1 beta subcomplex subunit 8, mitochondrial	Isocitrate dehydrogenase [NADP], mitochondrial	0.308259
-0.589774	Cytochrome c oxidase subunit 7A-related protein, mitochondrial	Enoyl-CoA hydratase, mitochondrial	0.298829
-0.583355	NADH dehydrogenase [ubiquinone] 1 alpha subcomplex subunit 7	NADPH:adrenodoxin oxidoreductase, mitochondrial	0.29663
-0.560224	39S ribosomal protein L55, mitochondrial	Succinate-semialdehyde dehydrogenase, mitochondrial	0.291278
-0.559606	Cytochrome b-c1 complex subunit 8	Thioredoxin-related transmembrane protein 1	0.289027
-0.540504	NADH dehydrogenase [ubiquinone] flavoprotein 3, mitochondrial	Aldehyde dehydrogenase X, mitochondrial	0.272968
-0.52049	39S ribosomal protein L47, mitochondrial	Phosphoenolpyruvate carboxykinase [GTP], mitochondrial	0.263101
-0.517345	39S ribosomal protein L45, mitochondrial	Ubiquinone biosynthesis monooxygenase COQ6, mitochondrial	0.262371
-0.510482	39S ribosomal protein L50, mitochondrial	Glycerol-3-phosphate dehydrogenase, mitochondrial	0.255459
-0.505116	39S ribosomal protein L9, mitochondrial	Tricarboxylate transport protein, mitochondrial	0.250804
-0.501828	Mitochondrial import inner membrane translocase subunit Tim17-A	Mitochondrial fission 1 protein	0.245939
-0.49225	39S ribosomal protein L19, mitochondrial	Mitochondrial inner membrane protein COX18	0.235575
-0.491669	39S ribosomal protein L42, mitochondrial	Mitochondrial import receptor subunit TOM5 homolog	0.233799
-0.483321	NADH dehydrogenase [ubiquinone] iron-sulfur protein 4, mitochondrial	2-oxoisovalerate dehydrogenase subunit alpha, mitochondrial	0.221415
-0.466844	Peptidyl-tRNA hydrolase ICT1, mitochondrial	Quinone oxidoreductase-like protein 1	0.215309
-0.457661	39S ribosomal protein L24, mitochondrial	Hydroxyacylglutathione hydrolase, mitochondrial	0.209214
-0.448231	39S ribosomal protein L11, mitochondrial	Electron transfer flavoprotein subunit alpha, mitochondrial	0.203106
-0.444389	39S ribosomal protein L44, mitochondrial
-0.440017	Cytochrome c oxidase subunit 7C, mitochondrial
-0.436887	28S ribosomal protein S33, mitochondrial
-0.435882	39S ribosomal protein L43, mitochondrial
-0.434669	NADH dehydrogenase [ubiquinone] 1 alpha subcomplex subunit 12
-0.434274	39S ribosomal protein L23, mitochondrial
-0.433503	Protein MTO1 homolog, mitochondrial
-0.428411	39S ribosomal protein L3, mitochondrial
-0.428237	39S ribosomal protein L41, mitochondrial
-0.421073	Cytochrome b-c1 complex subunit 1, mitochondrial
-0.419801	39S ribosomal protein L17, mitochondrial
-0.41913	39S ribosomal protein L38, mitochondrial
-0.416156	Putative transferase CAF17, mitochondrial
-0.414194	Fumarate hydratase, mitochondrial
-0.411544	39S ribosomal protein L52, mitochondrial
-0.411275	NADH dehydrogenase [ubiquinone] 1 beta subcomplex subunit 1
-0.40927	28S ribosomal protein S11, mitochondrial
-0.407223	Mitochondrial pyruvate carrier 2
-0.39883	39S ribosomal protein L22, mitochondrial
-0.398554	Dimethyladenosine transferase 2, mitochondrial
-0.398507	Cytochrome b-c1 complex subunit 2, mitochondrial
-0.397718	Protoheme IX farnesyltransferase, mitochondrial
-0.394834	Peroxiredoxin-6
-0.392642	ATP-binding cassette sub-family B member 8, mitochondrial
-0.379034	Cytochrome b-c1 complex subunit Rieske, mitochondrial;Cytochrome b-c1 complex subunit 11;Putative cytochrome b-c1 complex subunit Rieske-like protein 1
-0.366181	28S ribosomal protein S15, mitochondrial
-0.365944	NADH dehydrogenase [ubiquinone] 1 beta subcomplex subunit 9
-0.346275	ATP-binding cassette sub-family B member 10, mitochondrial
-0.345653	Cytochrome c oxidase subunit 6C
-0.337678	28S ribosomal protein S18a, mitochondrial
-0.326666	28S ribosomal protein S14, mitochondrial
-0.325154	39S ribosomal protein L4, mitochondrial
-0.321916	NADH dehydrogenase [ubiquinone] flavoprotein 1, mitochondrial
-0.314795	Threonine--tRNA ligase, mitochondrial
-0.313584	39S ribosomal protein L27, mitochondrial
-0.312273	NADH dehydrogenase [ubiquinone] 1 beta subcomplex subunit 7
-0.312094	A-kinase anchor protein 1, mitochondrial
-0.309204	39S ribosomal protein L54, mitochondrial
-0.30251	Atypical kinase ADCK3, mitochondrial
-0.300094	Ubiquinol-cytochrome-c reductase complex assembly factor 2
-0.291303	NADH dehydrogenase [ubiquinone] iron-sulfur protein 3, mitochondrial
-0.291083	28S ribosomal protein S18b, mitochondrial
-0.290829	Cytochrome b-c1 complex subunit 6, mitochondrial
-0.290683	39S ribosomal protein L2, mitochondrial
-0.288765	Cytochrome c oxidase subunit 2
-0.288079	NADH dehydrogenase [ubiquinone] 1 beta subcomplex subunit 3
-0.287644	tRNA pseudouridine synthase;tRNA pseudouridine synthase A, mitochondrial
-0.286099	39S ribosomal protein L14, mitochondrial
-0.285949	39S ribosomal protein L40, mitochondrial
-0.285642	39S ribosomal protein L1, mitochondrial
-0.278309	Cytochrome c oxidase assembly factor 7
-0.266565	39S ribosomal protein L53, mitochondrial
-0.26611	NADH dehydrogenase [ubiquinone] 1 alpha subcomplex subunit 10, mitochondrial
-0.26576	Mitochondrial ribonuclease P protein 3
-0.255893	28S ribosomal protein S31, mitochondrial
-0.254728	28S ribosomal protein S7, mitochondrial
-0.254715	NADH dehydrogenase [ubiquinone] 1 alpha subcomplex subunit 2
-0.252486	39S ribosomal protein L21, mitochondrial
-0.251614	NADH-ubiquinone oxidoreductase 75 kDa subunit, mitochondrial
-0.246791	Cytochrome c oxidase subunit 7A2, mitochondrial
-0.246238	Succinate dehydrogenase cytochrome b560 subunit, mitochondrial
-0.245226	NADH-ubiquinone oxidoreductase chain 1
-0.2447	Succinate dehydrogenase assembly factor 1, mitochondrial
-0.244355	28S ribosomal protein S35, mitochondrial
-0.241634	Protein PET100 homolog, mitochondrial
-0.241605	Cytochrome c oxidase subunit 6A1, mitochondrial
-0.237128	NADH dehydrogenase [ubiquinone] 1 beta subcomplex subunit 4
-0.230512	NADH dehydrogenase [ubiquinone] flavoprotein 2, mitochondrial
-0.227852	28S ribosomal protein S29, mitochondrial
-0.22688	Thioredoxin domain-containing protein 9
-0.225403	Thioredoxin-like protein 4B
-0.22095	NADH-ubiquinone oxidoreductase chain 4
-0.220808	28S ribosomal protein S12, mitochondrial
-0.22055	28S ribosomal protein S17, mitochondrial
-0.219236	Cytochrome c oxidase subunit 5A, mitochondrial
-0.217176	Cytochrome c oxidase subunit 6B1
-0.216825	Cytochrome b5 type B
-0.21415	Cytochrome c oxidase assembly factor 3 homolog, mitochondrial
-0.213582	Complement component 1 Q subcomponent-binding protein, mitochondrial
-0.2134	NADH dehydrogenase [ubiquinone] iron-sulfur protein 8, mitochondrial
-0.211346	Cytochrome c oxidase subunit 5B, mitochondrial
-0.210354	NADH dehydrogenase [ubiquinone] iron-sulfur protein 6, mitochondrial
-0.209318	Cytochrome c oxidase protein 20 homolog
-0.205476	HIG1 domain family member 2A, mitochondrial
